# Supplementary material for: Crypt and Villus Transcriptomic Responses in Mouse Small Intestine Following Oral Exposure to Hexavalent Chromium
Source: Toxicol Sci. 2021 Dec 22;186(1):43–57. doi: 10.1093/toxsci/kfab152 (PMC8883354; doi:10.1093/toxsci/kfab152)
Supplement: kfab152_Supplementary_Data [file kfab152_supplementary_data.zip]

Archive with 7 entries (7 files):
- toxsci-21-0384-File011.docx
- toxsci-21-0384-File012.xlsx
- toxsci-21-0384-File013.xlsx
- toxsci-21-0384-File014.xlsx
- toxsci-21-0384-File015.xlsx
- toxsci-21-0384-File016.xlsx
- toxsci-21-0384-File017.xlsx
