# Supplementary material for: Crypt and Villus Transcriptomic Responses in Mouse Small Intestine Following Oral Exposure to Hexavalent Chromium
Source: Toxicol Sci. 2021 Dec 22;186(1):43–57. doi: 10.1093/toxsci/kfab152 (PMC8883354; doi:10.1093/toxsci/kfab152)
Supplement: kfab152_Supplementary_Data [file kfab152_supplementary_data.zip › toxsci-21-0384-File012.xlsx]

## Sheet: S1 DESeq2 Basal Comparison
Supplemental Table S1. Results from DESeq2 analysis (DESeq2 R package v128.1, Love et al., 2014) for vehicle control samples only. This analysis compared the crypt samples to the time-matched villus samples from mice in the vehicle contol group. Crypt samples were used as the numerator in this analysis, with villus being the denominator. Thus, a positive log2foldchange indicates higher expression…
Treatment	Day	gene_probeID	Mean expression	log2FoldChange	lfcSE	Wald statistic	p-value	p-adjusted
vehicle control	91	Nr2e3_69755	7.88943	20.3042	1.74752	11.6189	3.30384e-31	6.25781e-27
vehicle control	91	2010109I03Rik_80535	20.3067	-23.4568	2.12677	-11.0293	2.75913e-28	2.61304e-24
vehicle control	91	pcna	29.4736	21.0008	1.92614	10.903	1.11461e-27	7.03726e-24
vehicle control	91	Sulf1_73848	12.5929	19.2888	1.90339	10.1339	3.90595e-24	1.84956e-20
vehicle control	91	Egr3_69618	9.67973	-21.4177	2.14554	-9.98245	1.81915e-23	6.89132e-20
vehicle control	91	Ighv2-3_69114	27.0766	20.3752	2.05903	9.8955	4.35425e-23	1.37457e-19
vehicle control	91	Slc10a2_29328	35.6129	22.6663	2.39249	9.47394	2.69479e-21	7.29173e-18
vehicle control	91	Slc7a11_30093	14.7981	19.0694	2.10155	9.07395	1.14783e-19	2.71762e-16
vehicle control	91	4833423F13RIK_31187	10.9171	18.5949	2.07019	8.98221	2.65378e-19	5.58503e-16
vehicle control	91	Slamf1_70841	12.5208	19.7085	2.23617	8.81351	1.21291e-18	2.29737e-15
vehicle control	91	Krt20_60761	4569.61	-2.53881	0.299372	-8.48046	2.24314e-17	3.86248e-14
vehicle control	91	H2-Ob_67045	38.6717	19.2217	2.28444	8.41422	3.95532e-17	6.24314e-14
vehicle control	91	Ighm_59381	25.3707	20.6987	2.47083	8.37723	5.41873e-17	7.89509e-14
vehicle control	91	Pmp22_60293	7.24888	20.7832	2.54234	8.17484	2.96261e-16	4.00819e-13
vehicle control	91	Cyp3a13_55988	1294.59	-2.63342	0.324264	-8.12122	4.61504e-16	5.46334e-13
vehicle control	91	Slc34a2_80550	19.1306	-20.4132	2.51251	-8.12463	4.48743e-16	5.46334e-13
vehicle control	91	Ighv1-54_63726	11.8079	21.3183	2.64295	8.06609	7.25858e-16	8.08734e-13
vehicle control	91	Enpp3_72127	3944.53	-3.3836	0.431603	-7.8396	4.51966e-15	4.75594e-12
vehicle control	91	Igkv12-38_79230	13.4304	20.2897	2.61875	7.74788	9.34403e-15	9.31501e-12
vehicle control	91	Trim28_68804	1106.96	1.79575	0.235797	7.61567	2.62323e-14	2.48433e-11
vehicle control	91	Abhd2_62595	1895.37	-1.8206	0.245624	-7.41215	1.2427e-13	1.12086e-10
vehicle control	91	Cdca4_78850	5.49795	19.0137	2.56737	7.4059	1.30262e-13	1.12149e-10
vehicle control	91	Rpsa_68547	1516.08	2.07917	0.282106	7.37018	1.70401e-13	1.40329e-10
vehicle control	91	Siglecg_73369	16.8176	20.6661	2.82378	7.31858	2.50604e-13	1.97779e-10
vehicle control	91	Ppia_70127	2356.01	1.4176	0.193935	7.30964	2.67853e-13	2.02936e-10
vehicle control	91	Klf4_29531	217.703	-2.93546	0.402065	-7.30097	2.85704e-13	2.08135e-10
vehicle control	91	Oasl1_29900	267.39	-2.8826	0.403933	-7.13634	9.5849e-13	6.72398e-10
vehicle control	91	Cetn3_30290	1173.37	1.60672	0.227235	7.07075	1.541e-12	1.04243e-09
vehicle control	91	Rpl13_77882	683.919	1.93796	0.275419	7.0364	1.97266e-12	1.28842e-09
vehicle control	91	Rpsa_80387	1212.66	1.89251	0.271697	6.96551	3.2721e-12	2.0659e-09
vehicle control	91	Rpl4_62443	7423.45	1.62561	0.234417	6.9347	4.07079e-12	2.48726e-09
vehicle control	91	Gm2000_63264	4327.23	1.90888	0.276191	6.91145	4.79716e-12	2.83947e-09
vehicle control	91	H2-K1_70796	1128.71	-1.4687	0.214917	-6.83379	8.26998e-12	4.60711e-09
vehicle control	91	Gmds_74359	667.914	2.52684	0.369731	6.83425	8.24348e-12	4.60711e-09
vehicle control	91	Slc6a8_66849	290.397	-2.53406	0.375517	-6.74821	1.49684e-11	8.1005e-09
vehicle control	91	Ace2_54478	430.248	-2.55538	0.37965	-6.73089	1.68625e-11	8.87201e-09
vehicle control	91	Rpl19_81863	1380.2	1.37057	0.204403	6.70523	2.01089e-11	1.02941e-08
vehicle control	91	Rpl27a_75644	1461.56	1.64189	0.245499	6.68794	2.2633e-11	1.12813e-08
vehicle control	91	Erh_29967	515.28	2.08355	0.311744	6.68353	2.33249e-11	1.13281e-08
vehicle control	91	Agpat5_59660	564.991	1.91276	0.287332	6.65696	2.7955e-11	1.28352e-08
vehicle control	91	Rpl18_70616	4274.33	1.4895	0.223839	6.65432	2.8461e-11	1.28352e-08
vehicle control	91	Rps12_73647	1831.5	1.99081	0.299012	6.65795	2.77675e-11	1.28352e-08
vehicle control	91	Osbpl1a_70429	92.654	-2.71461	0.4114	-6.59846	4.1545e-11	1.83001e-08
vehicle control	91	Rps6_64711	2191.79	1.47025	0.223867	6.56754	5.11543e-11	2.20207e-08
vehicle control	91	Rhoc_59994	602.751	-1.97415	0.301139	-6.55561	5.54143e-11	2.28174e-08
vehicle control	91	H2-Q5_62821	434.188	-1.86452	0.284375	-6.55656	5.50634e-11	2.28174e-08
vehicle control	91	Rps8_67185	1095.07	1.68837	0.257962	6.545	5.94938e-11	2.3976e-08
vehicle control	91	Apob_77502	661.616	-2.22025	0.342441	-6.48361	8.95545e-11	3.53386e-08
vehicle control	91	Gm10424_74773	4.24542	17.9514	2.77366	6.47211	9.66451e-11	3.73583e-08
vehicle control	91	Rps19_67165	874.375	1.93756	0.299714	6.46469	1.01504e-10	3.84517e-08
vehicle control	91	Tm4sf4_58298	281.299	-3.51327	0.54542	-6.44141	1.18372e-10	4.39623e-08
vehicle control	91	Cr2_65765	44.1465	19.3272	3.01514	6.41005	1.45475e-10	5.18647e-08
vehicle control	91	Eef1b2_70249	1894.37	1.56512	0.244203	6.4091	1.46382e-10	5.18647e-08
vehicle control	91	Hdgf_80107	857.981	1.16736	0.182184	6.40756	1.47864e-10	5.18647e-08
vehicle control	91	Gm8973_73496	1274.58	1.34577	0.210483	6.39373	1.61883e-10	5.57495e-08
vehicle control	91	Srrt_65562	600.911	1.24386	0.194961	6.38001	1.77072e-10	5.98915e-08
vehicle control	91	B2m_57553	512.12	-1.89579	0.297819	-6.3656	1.94523e-10	6.46398e-08
vehicle control	91	Add3_61394	924.941	1.49588	0.235567	6.35014	2.15121e-10	7.02519e-08
vehicle control	91	Rpl5_73852	1821.29	1.54846	0.244014	6.34576	2.21335e-10	7.10559e-08
vehicle control	91	Rps17_75580	1251.96	1.87718	0.295951	6.34288	2.2551e-10	7.11898e-08
vehicle control	91	Rps3a1_72766	409.52	1.656	0.261724	6.32726	2.49558e-10	7.62401e-08
vehicle control	91	Tsfm_75461	536.543	1.53389	0.242392	6.32813	2.48146e-10	7.62401e-08
vehicle control	91	Plin3_62347	1479.27	-1.62452	0.257088	-6.31892	2.63389e-10	7.79509e-08
vehicle control	91	Ccr6_76829	8.17238	18.3045	2.89619	6.32019	2.6125e-10	7.79509e-08
vehicle control	91	Mxd1_69048	598.612	-2.26472	0.362076	-6.25481	3.97996e-10	1.15976e-07
vehicle control	91	Clca4b_63651	256.39	-2.59451	0.415079	-6.25063	4.08804e-10	1.17321e-07
vehicle control	91	Fam210a_59633	171.577	2.66681	0.428997	6.21639	5.08709e-10	1.43813e-07
vehicle control	91	Sfpq_60148	842.715	1.15789	0.186729	6.20089	5.61452e-10	1.56389e-07
vehicle control	91	Fbl_78940	1432.9	2.06894	0.334574	6.1838	6.25766e-10	1.71777e-07
vehicle control	91	Rpl14_74938	3454.51	1.92647	0.314376	6.12791	8.90391e-10	2.40927e-07
vehicle control	91	Rpl13a_82244	1845.98	1.37447	0.224739	6.11583	9.60532e-10	2.56246e-07
vehicle control	91	Rpl22_69841	1541.06	1.38564	0.226994	6.10431	1.03244e-09	2.71603e-07
vehicle control	91	Mcm2_65861	187.645	3.23874	0.531225	6.09674	1.08252e-09	2.78511e-07
vehicle control	91	Phyh_67988	314.271	-2.33161	0.382488	-6.09592	1.0881e-09	2.78511e-07
vehicle control	91	Ireb2_60906	2497.78	-1.45704	0.239175	-6.09194	1.11549e-09	2.81712e-07
vehicle control	91	Rpl12_72017	2297.19	1.81415	0.298447	6.07862	1.21224e-09	3.02119e-07
vehicle control	91	Tut1_54394	87.9616	3.34685	0.552017	6.06295	1.33643e-09	3.28746e-07
vehicle control	91	Rhod_61218	223.134	-2.07525	0.343658	-6.03872	1.55338e-09	3.77213e-07
vehicle control	91	Hsp90ab1_31754	380.337	1.65376	0.274097	6.03348	1.60469e-09	3.84739e-07
vehicle control	91	Sinhcaf_76040	247.792	2.18808	0.362923	6.02903	1.64943e-09	3.90524e-07
vehicle control	91	Rpl34_68261	2255.3	1.17262	0.194627	6.02497	1.69146e-09	3.90706e-07
vehicle control	91	Nos2_79817	19.2239	13.4109	2.2253	6.02656	1.67482e-09	3.90706e-07
vehicle control	91	Saa1_29368	35.1235	16.627	2.76127	6.0215	1.72807e-09	3.91137e-07
vehicle control	91	Slc6a8_29415	1046.09	-1.63853	0.272156	-6.02055	1.7383e-09	3.91137e-07
vehicle control	91	Cdkn1a_30669	111.585	-2.45103	0.407346	-6.01708	1.77593e-09	3.91137e-07
vehicle control	91	Ncoa4_82252	1146.96	-2.92438	0.485885	-6.01868	1.75848e-09	3.91137e-07
vehicle control	91	Idh2_69780	382.885	1.72726	0.287276	6.01255	1.82623e-09	3.97593e-07
vehicle control	91	Rps19_82177	4841.8	1.66288	0.277107	6.00085	1.96291e-09	4.22495e-07
vehicle control	91	Rpl7a-ps5_82130	1080.08	1.17148	0.196281	5.96837	2.3963e-09	5.09981e-07
vehicle control	91	Usp10_77788	539.544	1.46945	0.246662	5.95736	2.56351e-09	5.39505e-07
vehicle control	91	Cdhr5_61354	2258.41	-1.30449	0.219078	-5.95447	2.60912e-09	5.4307e-07
vehicle control	91	Jun_29880	166.13	-2.28409	0.384383	-5.94223	2.81171e-09	5.72651e-07
vehicle control	91	Ube2s_78703	151.398	2.37663	0.399917	5.94279	2.80208e-09	5.72651e-07
vehicle control	91	Phb_63417	1549.64	1.37298	0.231275	5.93659	2.91012e-09	5.86389e-07
vehicle control	91	Rpl13-ps3_79780	2502.9	1.46252	0.246553	5.93185	2.99536e-09	5.97212e-07
vehicle control	91	Prkcd_31926	4604.6	-1.10299	0.186956	-5.89975	3.64057e-09	7.18292e-07
vehicle control	91	Lpin2_71987	1021.67	-1.37649	0.233767	-5.88831	3.90165e-09	7.61868e-07
vehicle control	91	Ppil1_73423	41.5237	7.09534	1.20758	5.87565	4.21178e-09	8.14034e-07
vehicle control	91	Apoa4_57848	27439.4	-2.71157	0.463066	-5.85569	4.7503e-09	8.99755e-07
vehicle control	91	Synj2bp_75294	932.563	-1.02011	0.174203	-5.85589	4.74451e-09	8.99755e-07
vehicle control	91	Optn_58258	819.542	-1.34852	0.230693	-5.84552	5.04991e-09	9.47033e-07
vehicle control	91	Rab43_72380	256.184	-1.38702	0.237956	-5.82888	5.5801e-09	1.0362e-06
vehicle control	91	Rpl6_80263	2148.77	1.54109	0.265592	5.80247	6.53434e-09	1.20162e-06
vehicle control	91	Rpl23a-ps3_75555	1278.3	1.72185	0.298177	5.7746	7.71358e-09	1.40484e-06
vehicle control	91	Ptma_78451	1245.39	1.69213	0.293249	5.77029	7.91359e-09	1.42754e-06
vehicle control	91	Prkcd_31648	628.038	-1.21499	0.210908	-5.76075	8.37404e-09	1.49635e-06
vehicle control	91	Hscb_67578	36.4244	7.25407	1.26063	5.75433	8.69871e-09	1.53983e-06
vehicle control	91	Foxp4_61508	494.97	1.0392	0.180664	5.75212	8.81331e-09	1.54568e-06
vehicle control	91	Slc6a19_79481	991.921	-1.85643	0.323121	-5.74531	9.17553e-09	1.59444e-06
vehicle control	91	Pcyt1a_61023	184.433	-2.06208	0.359395	-5.73765	9.6e-09	1.64985e-06
vehicle control	91	Nutf2_65191	811.335	1.42885	0.249192	5.73391	9.81399e-09	1.64985e-06
vehicle control	91	Knl1_70809	45.5629	7.64517	1.33308	5.73494	9.75444e-09	1.64985e-06
vehicle control	91	Igsf23_79926	304.057	-2.09192	0.364864	-5.73341	9.84286e-09	1.64985e-06
vehicle control	91	Prkx_60120	110.651	-1.98709	0.347253	-5.72232	1.05082e-08	1.74592e-06
vehicle control	91	Cdk2_69196	75.9552	2.80983	0.491395	5.71808	1.07734e-08	1.77443e-06
vehicle control	91	Ddx10_69648	93.2381	2.84644	0.498727	5.70741	1.14708e-08	1.873e-06
vehicle control	91	Sprr2a1_76470	359.406	-2.74478	0.48117	-5.70438	1.16765e-08	1.89029e-06
vehicle control	91	Gtpbp2_71039	485.958	-1.86532	0.327162	-5.70153	1.18738e-08	1.90594e-06
vehicle control	91	H2-K1_74158	1050.78	-1.61518	0.28361	-5.69508	1.23316e-08	1.9628e-06
vehicle control	91	Rps12_72691	440.134	1.79913	0.316321	5.68767	1.28786e-08	2.03279e-06
vehicle control	91	Ybx3_62968	140.444	2.67974	0.47136	5.68513	1.30713e-08	2.04615e-06
vehicle control	91	Sdcbp2_54482	398.323	-1.63192	0.287595	-5.67437	1.39199e-08	2.16112e-06
vehicle control	91	Apob_68264	327.29	-2.18026	0.38521	-5.65992	1.51447e-08	2.33216e-06
vehicle control	91	Tmem147_72914	1642.97	1.31373	0.232197	5.65783	1.53295e-08	2.34159e-06
vehicle control	91	Chka_72169	182.177	-1.82299	0.322574	-5.65138	1.59163e-08	2.41176e-06
vehicle control	91	H2-K1_30014	2070.16	-1.13189	0.200346	-5.64965	1.60776e-08	2.41214e-06
vehicle control	91	Skil_71833	238.152	-1.72818	0.305948	-5.64863	1.61735e-08	2.41214e-06
vehicle control	91	Gm16519_65150	198.216	2.19992	0.389679	5.64547	1.64734e-08	2.43768e-06
vehicle control	91	Polr1c_29576	222.767	1.38626	0.245869	5.63821	1.71822e-08	2.52285e-06
vehicle control	91	Stk25_75765	459.66	-1.22242	0.216903	-5.63578	1.74266e-08	2.53905e-06
vehicle control	91	Rpl21_63652	5029.26	1.43364	0.254588	5.63122	1.78936e-08	2.58719e-06
vehicle control	91	Ilf2_64045	154.239	2.14922	0.38204	5.62565	1.84808e-08	2.65186e-06
vehicle control	91	Rps24_75021	1074.43	1.41941	0.252404	5.62356	1.87057e-08	2.66395e-06
vehicle control	91	Nabp2_68533	43.3102	-2.54898	0.453379	-5.62218	1.88562e-08	2.66533e-06
vehicle control	91	Adora2a_75770	44.5749	6.90656	1.22985	5.61578	1.95682e-08	2.74549e-06
vehicle control	91	Heph_69212	325.491	-1.69934	0.303659	-5.5962	2.19104e-08	3.03173e-06
vehicle control	91	Rfk_77789	1897.59	-1.23132	0.220033	-5.59605	2.19285e-08	3.03173e-06
vehicle control	91	Rpl31_76027	745.234	1.44539	0.258756	5.58593	2.32454e-08	3.19051e-06
vehicle control	91	Max_72172	480.287	-1.3983	0.250805	-5.57525	2.47169e-08	3.36807e-06
vehicle control	91	Tox3_58097	70.6718	2.93289	0.526946	5.56583	2.60901e-08	3.52981e-06
vehicle control	91	Atxn7l1_64534	51.5487	6.70143	1.20464	5.56301	2.65163e-08	3.56202e-06
vehicle control	91	Eef1a1_68004	3160.44	1.00769	0.181527	5.55117	2.83758e-08	3.78497e-06
vehicle control	91	Prr13_66975	737.406	-1.48295	0.267205	-5.54984	2.85923e-08	3.78718e-06
vehicle control	91	Rpl21-ps4_67897	4324.89	1.4451	0.260784	5.54138	3.00099e-08	3.94734e-06
vehicle control	91	Ypel5_55452	336.582	-1.48413	0.267923	-5.53938	3.0354e-08	3.96506e-06
vehicle control	91	Serpinb6a_80244	203.39	-1.65736	0.299462	-5.53446	3.12185e-08	4.05006e-06
vehicle control	8	Krt20_60761	4569.61	-1.7394	0.282065	-6.16665	6.9751e-10	4.29387e-06
vehicle control	91	Chst3_62071	24.1319	16.953	3.0741	5.51478	3.49207e-08	4.49955e-06
vehicle control	91	Rplp0_32164	644.889	1.50083	0.273215	5.49322	3.94675e-08	5.02757e-06
vehicle control	91	H2-Bl_63705	1650.84	-1.19024	0.216689	-5.49285	3.95496e-08	5.02757e-06
vehicle control	91	Rpl36_64847	462.872	1.48719	0.270937	5.48908	4.04042e-08	5.10197e-06
vehicle control	91	H2-K1_75900	1677.4	-1.24801	0.227497	-5.48581	4.1157e-08	5.16261e-06
vehicle control	91	Pi4k2b_72923	432.285	-1.34871	0.246052	-5.48141	4.21943e-08	5.25791e-06
vehicle control	91	Tomm40_73082	641.065	1.48906	0.271821	5.4781	4.29917e-08	5.32225e-06
vehicle control	91	Robo1_59425	27.5895	6.70019	1.22369	5.47541	4.3649e-08	5.36855e-06
vehicle control	91	2010003K11Rik_54661	476.357	-1.57311	0.287486	-5.47196	4.45086e-08	5.43895e-06
vehicle control	91	Rpl27_71848	2389.91	1.35198	0.247643	5.45938	4.77803e-08	5.80132e-06
vehicle control	91	Tbx3_57251	1058.72	-1.43353	0.263096	-5.44869	5.07412e-08	6.09332e-06
vehicle control	91	Tnip1_64961	297.189	-1.42648	0.261817	-5.44839	5.08286e-08	6.09332e-06
vehicle control	91	Ppp1r14b_65432	415.464	1.40741	0.258624	5.44194	5.27047e-08	6.27849e-06
vehicle control	91	Arl8a_76574	138.727	-1.54949	0.28531	-5.4309	5.60701e-08	6.63765e-06
vehicle control	91	Ada_60644	190.054	-5.47186	1.00863	-5.42506	5.79338e-08	6.81568e-06
vehicle control	91	Aldh1b1_55512	2537.8	1.97504	0.364308	5.42134	5.91535e-08	6.91621e-06
vehicle control	91	Cdk4_31888	298.722	1.86258	0.34437	5.40866	6.34971e-08	7.37852e-06
vehicle control	91	Slc6a8_65637	359.78	-1.62335	0.300776	-5.39719	6.76921e-08	7.81802e-06
vehicle control	91	Rpl7a-ps5_72206	700.772	1.33902	0.248266	5.39347	6.91108e-08	7.93351e-06
vehicle control	91	Fcmr_62184	5.70315	17.2951	3.20854	5.39032	7.03324e-08	8.0251e-06
vehicle control	91	Smarcc1_31846	109.415	2.12681	0.395101	5.38295	7.32743e-08	8.3107e-06
vehicle control	91	Rpl10-ps3_65981	2204.42	1.18686	0.221398	5.36075	8.2877e-08	9.34389e-06
vehicle control	91	Lmnb1_78198	92.7065	2.94672	0.550003	5.35765	8.43117e-08	9.4494e-06
vehicle control	91	Btg2_65256	241.598	-1.94015	0.362284	-5.35531	8.54087e-08	9.51604e-06
vehicle control	91	Phb2_71543	3244.56	1.01539	0.190043	5.34298	9.14322e-08	1.01276e-05
vehicle control	91	Akt1_30988	2865.94	0.860125	0.161079	5.33976	9.30694e-08	1.0249e-05
vehicle control	91	Nsl1_60923	63.8457	4.43654	0.831426	5.33606	9.49877e-08	1.03998e-05
vehicle control	91	Trim40_59760	162.358	-2.032	0.381104	-5.33187	9.72059e-08	1.05815e-05
vehicle control	8	Lpin2_71987	1021.67	-1.29909	0.219862	-5.90866	3.44902e-09	1.06161e-05
vehicle control	91	Dis3_30964	125.663	2.26592	0.425261	5.32831	9.91315e-08	1.07294e-05
vehicle control	91	Rps9_66643	3087.45	1.20915	0.227063	5.32519	1.00847e-07	1.08531e-05
vehicle control	91	Ctss_31474	989.185	-1.24356	0.233589	-5.32371	1.0167e-07	1.08798e-05
vehicle control	91	Mss51_54855	46.9636	6.14081	1.15615	5.31142	1.08777e-07	1.1575e-05
vehicle control	91	Zbtb41_56571	294.83	1.68814	0.31822	5.30493	1.12719e-07	1.19274e-05
vehicle control	91	Plekha1_72898	216.284	-1.70391	0.321365	-5.3021	1.14476e-07	1.20461e-05
vehicle control	91	Hsd17b11_58951	2946.37	-1.68361	0.317662	-5.29999	1.1581e-07	1.20525e-05
vehicle control	91	Hspd1_68001	265.476	1.9694	0.371527	5.30082	1.15281e-07	1.20525e-05
vehicle control	91	Ccna2_65309	135.564	3.51028	0.662448	5.29895	1.16471e-07	1.20551e-05
vehicle control	91	Mcph1_72430	44.7726	7.012	1.32552	5.28999	1.2232e-07	1.25917e-05
vehicle control	91	Wdr3_31029	213.156	1.77088	0.334861	5.28841	1.23382e-07	1.26323e-05
vehicle control	91	Rps7_77926	1069.96	1.31371	0.248624	5.28394	1.26433e-07	1.28751e-05
vehicle control	91	Gsdmd_55061	793.354	-1.2697	0.24081	-5.27262	1.34491e-07	1.355e-05
vehicle control	91	Kif20b_68726	118.602	2.85454	0.54134	5.27311	1.34132e-07	1.355e-05
vehicle control	91	Rpl32_82074	986.314	1.53371	0.291496	5.26151	1.42875e-07	1.43185e-05
vehicle control	91	Ptbp1_73197	1384.28	0.946947	0.180406	5.24897	1.5295e-07	1.52064e-05
vehicle control	91	Rps13_74342	1663.44	1.2555	0.239211	5.2485	1.5334e-07	1.52064e-05
vehicle control	91	Krt19_31045	2306.06	1.80943	0.345006	5.24462	1.56604e-07	1.54492e-05
vehicle control	91	Defa24_62897	11428.5	2.75405	0.52594	5.23642	1.63718e-07	1.60672e-05
vehicle control	91	Lmnb1_30463	596.433	1.88537	0.36047	5.23031	1.69225e-07	1.65222e-05
vehicle control	91	Mat2a_78176	348.657	1.51642	0.290073	5.22771	1.71623e-07	1.66703e-05
vehicle control	91	Eef1g_68166	1580.61	1.37419	0.262981	5.22543	1.73753e-07	1.67911e-05
vehicle control	91	Gramd1b_56431	97.4114	-2.45562	0.470473	-5.21947	1.79436e-07	1.72522e-05
vehicle control	91	Josd1_62892	220.409	1.47878	0.283511	5.21596	1.82866e-07	1.74053e-05
vehicle control	91	Slc34a2_74194	7.16462	-20.7361	3.97545	-5.21603	1.82796e-07	1.74053e-05
vehicle control	91	Fos_31714	86.0082	-3.54868	0.680908	-5.21168	1.8714e-07	1.76216e-05
vehicle control	91	Oat_75372	648.814	2.134	0.409417	5.21228	1.86529e-07	1.76216e-05
vehicle control	91	Rpl23a-ps3_78647	436.114	2.26263	0.434212	5.2109	1.87929e-07	1.76216e-05
vehicle control	91	Rbm14_68315	276.536	1.29974	0.249549	5.20836	1.90519e-07	1.77765e-05
vehicle control	91	Liph_60527	339.808	-1.40866	0.27102	-5.19765	2.01826e-07	1.87391e-05
vehicle control	91	Ugt2b34_58493	2485.41	-1.08209	0.208508	-5.18967	2.10667e-07	1.94646e-05
vehicle control	91	Mill1_58078	7.7184	15.6244	3.01333	5.18512	2.15879e-07	1.98493e-05
vehicle control	91	Mrps9_65855	453.911	1.35704	0.261836	5.18278	2.186e-07	2.00024e-05
vehicle control	91	Actb_78932	3477.28	-0.756763	0.146089	-5.18016	2.21693e-07	2.01879e-05
vehicle control	91	Stat6_69221	391.908	-1.23238	0.238066	-5.17661	2.2595e-07	2.04045e-05
vehicle control	91	Slirp_76606	454.907	1.21017	0.233787	5.17639	2.26225e-07	2.04045e-05
vehicle control	91	Cluh_67371	564.127	1.50479	0.290873	5.17335	2.29929e-07	2.06402e-05
vehicle control	91	Clic1_57530	1255.63	-1.03981	0.201056	-5.17173	2.31931e-07	2.07217e-05
vehicle control	91	Fam84a_64440	209.516	-1.82947	0.354039	-5.16744	2.37318e-07	2.1026e-05
vehicle control	91	Slc5a12_66893	21.6165	16.4939	3.19201	5.16726	2.37556e-07	2.1026e-05
vehicle control	91	Pgm1_66588	1111.96	-1.30588	0.25283	-5.16506	2.40364e-07	2.11755e-05
vehicle control	91	Prmt1_67558	478.991	1.84099	0.356639	5.16205	2.44263e-07	2.14194e-05
vehicle control	91	Prap1_54324	5018.38	-2.20552	0.428257	-5.14998	2.60509e-07	2.2531e-05
vehicle control	91	Flvcr1_63398	345.981	-1.85269	0.359693	-5.15077	2.59418e-07	2.2531e-05
vehicle control	91	Rpl32_70945	496.651	1.5557	0.302002	5.1513	2.58691e-07	2.2531e-05
vehicle control	91	Samd5_61238	30.7828	6.90826	1.3417	5.14889	2.6203e-07	2.25596e-05
vehicle control	91	Rpl23a_70926	835.722	1.17697	0.228785	5.14444	2.68315e-07	2.29962e-05
vehicle control	91	Xiap_78640	445.621	-0.979079	0.19041	-5.14196	2.71891e-07	2.31977e-05
vehicle control	91	Apoc2_68265	1804.76	-1.96039	0.381488	-5.13881	2.76483e-07	2.34837e-05
vehicle control	91	Ilf2_31790	694	1.27195	0.24786	5.13172	2.87108e-07	2.41694e-05
vehicle control	91	Hnrnpa0_61625	988.905	1.0342	0.201507	5.13234	2.86158e-07	2.41694e-05
vehicle control	91	Rplp0_73631	1830.55	1.24727	0.243105	5.13057	2.88866e-07	2.42098e-05
vehicle control	91	Mat2a_71761	1374.3	1.08999	0.212581	5.1274	2.93778e-07	2.4513e-05
vehicle control	91	Rps5_30110	1896.52	1.24249	0.242391	5.12596	2.96023e-07	2.45504e-05
vehicle control	91	Lyz1_60409	4560.14	2.71971	0.530628	5.12546	2.96819e-07	2.45504e-05
vehicle control	91	Pard3b_57420	24.1693	7.14701	1.39601	5.11961	3.06174e-07	2.51168e-05
vehicle control	91	Eps8_69036	373.835	-1.63975	0.320294	-5.11952	3.06318e-07	2.51168e-05
vehicle control	91	Rbms3_79836	55.1073	3.63193	0.709854	5.11645	3.11334e-07	2.5418e-05
vehicle control	91	Rpl36al_63329	1269.45	1.34267	0.262507	5.11481	3.14055e-07	2.55301e-05
vehicle control	91	Zyx_71106	441.431	-1.30602	0.255489	-5.11184	3.19033e-07	2.5824e-05
vehicle control	8	Stk25_75765	459.66	-1.16145	0.204093	-5.6908	1.26449e-08	2.59473e-05
vehicle control	91	Nedd4_70556	342.634	1.49961	0.293769	5.10472	3.3128e-07	2.67011e-05
vehicle control	91	Mia2_65179	169.635	-1.5205	0.298361	-5.09618	3.46581e-07	2.7816e-05
vehicle control	91	Rpl3_80442	1931.96	1.61464	0.317604	5.08381	3.69935e-07	2.95328e-05
vehicle control	91	Gm4070_82176	1626.74	1.81166	0.356401	5.08322	3.71089e-07	2.95328e-05
vehicle control	91	Hmga1_79538	55.0352	3.15856	0.621519	5.082	3.73485e-07	2.95991e-05
vehicle control	91	Ube2t_55125	56.7274	4.35122	0.856489	5.0803	3.76833e-07	2.97399e-05
vehicle control	91	Mrpl13_77545	229.048	1.66179	0.327878	5.06833	4.01316e-07	3.15408e-05
vehicle control	91	Pdlim2_69472	188.06	-2.2141	0.437907	-5.0561	4.27918e-07	3.34925e-05
vehicle control	91	Zfp407_63254	31.7365	6.24364	1.23515	5.05495	4.30496e-07	3.35557e-05
vehicle control	91	Tubb2a_29725	154.321	-2.43492	0.482025	-5.05143	4.38524e-07	3.40413e-05
vehicle control	91	Vangl1_64051	21.8392	6.72572	1.33187	5.04982	4.42234e-07	3.41892e-05
vehicle control	91	Aatf_31568	128.486	2.78464	0.551751	5.04691	4.49009e-07	3.45718e-05
vehicle control	91	H2-T23_63849	1536.38	-1.30835	0.259586	-5.04012	4.65235e-07	3.55324e-05
vehicle control	91	Cenpa_80266	85.9042	3.51197	0.696719	5.04073	4.63765e-07	3.55324e-05
vehicle control	91	Srrt_30656	275.62	1.55753	0.30925	5.03648	4.74177e-07	3.60698e-05
vehicle control	91	Pfn1_30096	1447.01	-0.962577	0.191457	-5.02764	4.96548e-07	3.76205e-05
vehicle control	91	Srsf3_30552	743.183	1.09231	0.217428	5.02378	5.06653e-07	3.81116e-05
vehicle control	91	Khdrbs3_64121	33.2704	6.90727	1.37496	5.02362	5.07054e-07	3.81116e-05
vehicle control	91	Rasgef1b_79801	245.529	-2.48722	0.495201	-5.02264	5.09669e-07	3.81567e-05
vehicle control	91	Cdk6_64072	44.5978	4.02758	0.802777	5.01706	5.24676e-07	3.88199e-05
vehicle control	91	Ccng2_72279	133.624	-1.98221	0.39502	-5.01801	5.22098e-07	3.88199e-05
vehicle control	91	Slc25a22_74808	244.73	-1.72564	0.343908	-5.01772	5.2288e-07	3.88199e-05
vehicle control	91	Rps9_77273	1817.04	1.231	0.245453	5.01521	5.29756e-07	3.90432e-05
vehicle control	91	Metap1d_68042	179.782	2.04256	0.407858	5.00802	5.49938e-07	4.03735e-05
vehicle control	91	Rpl10a_67459	464.362	1.45745	0.291444	5.00078	5.70987e-07	4.17035e-05
vehicle control	91	Ndfip2_71190	2102.55	-0.956171	0.191223	-5.00028	5.72458e-07	4.17035e-05
vehicle control	91	Idh3a_29922	331.036	1.31687	0.264062	4.98699	6.13286e-07	4.45067e-05
vehicle control	8	Enpp3_72127	3944.53	-2.2565	0.406889	-5.54573	2.92725e-08	4.50503e-05
vehicle control	91	H2-Bl_65696	1153.02	-1.23609	0.248177	-4.98068	6.33607e-07	4.58059e-05
vehicle control	91	Slc31a1_60537	331.941	-1.35552	0.272273	-4.97854	6.40665e-07	4.61401e-05
vehicle control	91	Arhgap9_31094	21.6547	6.84641	1.37586	4.9761	6.48765e-07	4.65464e-05
vehicle control	91	Ddx39_32102	643.567	1.54568	0.310823	4.97285	6.59766e-07	4.71571e-05
vehicle control	91	Btnl6_71535	1082.38	-1.47874	0.297446	-4.97144	6.64558e-07	4.7321e-05
vehicle control	91	Tmbim6_62296	1737.14	-0.921093	0.185332	-4.96997	6.69634e-07	4.75039e-05
vehicle control	91	Parp1_80176	332.472	2.17086	0.436867	4.96916	6.72451e-07	4.75257e-05
vehicle control	91	Strap_62366	485.108	1.01324	0.203939	4.96832	6.75355e-07	4.75536e-05
vehicle control	91	Gulp1_29299	20.9306	6.79157	1.37108	4.95343	7.29149e-07	5.09624e-05
vehicle control	91	Rpl10-ps3_76572	1522.73	1.02553	0.207027	4.95362	7.28465e-07	5.09624e-05
vehicle control	91	Ceacam18_59850	270.734	-1.69902	0.343227	-4.95014	7.41603e-07	5.16423e-05
vehicle control	91	Parp12_58470	163.704	-1.64137	0.33169	-4.9485	7.47877e-07	5.18884e-05
vehicle control	91	Fam213a_65490	491.196	-2.30595	0.46614	-4.94691	7.54021e-07	5.21238e-05
vehicle control	91	Lbr_69322	277.464	2.0327	0.411478	4.93999	7.81264e-07	5.38106e-05
vehicle control	91	Lef1_29436	5.6594	17.0813	3.4605	4.93609	7.97063e-07	5.46999e-05
vehicle control	91	Gmds_71756	565.696	1.58491	0.321638	4.92763	8.32338e-07	5.69145e-05
vehicle control	91	Rpl22l1_74455	542.583	1.4858	0.301978	4.92021	8.64515e-07	5.89021e-05
vehicle control	91	Slc27a4_61372	3498.62	-1.24809	0.253741	-4.91876	8.70955e-07	5.91282e-05
vehicle control	91	Srp72_30197	467.574	0.862844	0.175858	4.90648	9.27248e-07	6.2725e-05
vehicle control	91	1810055G02Rik_59189	240.516	-1.85328	0.377934	-4.90373	9.40345e-07	6.33846e-05
vehicle control	91	Defa22_70359	12585.5	2.8962	0.591107	4.89961	9.6025e-07	6.44968e-05
vehicle control	91	Gapdh_31215	615.994	-1.06074	0.216578	-4.89771	9.69588e-07	6.48938e-05
vehicle control	91	Myg1_64903	260.328	1.46489	0.299719	4.88755	1.02097e-06	6.80922e-05
vehicle control	91	Tob1_59702	632.667	-1.68985	0.34609	-4.88269	1.04647e-06	6.95481e-05
vehicle control	91	Fgfbp1_54547	32.2643	6.92904	1.41939	4.8817	1.05173e-06	6.96531e-05
vehicle control	91	Wdr12_78236	20.3365	6.58788	1.35003	4.87979	1.06199e-06	7.00877e-05
vehicle control	91	Apoa1_31604	2730.1	-2.1518	0.441051	-4.87879	1.06737e-06	7.01982e-05
vehicle control	91	Muc13_60061	4460.49	-1.18793	0.243581	-4.87694	1.07747e-06	7.0617e-05
vehicle control	91	Gpa33_68484	385.209	-1.48281	0.304756	-4.86556	1.14132e-06	7.4544e-05
vehicle control	91	Hdac6_31734	19.8184	6.35558	1.30782	4.85967	1.1758e-06	7.65322e-05
vehicle control	91	Rpl10a_76455	1025.82	1.7457	0.35995	4.84984	1.23564e-06	8.01363e-05
vehicle control	91	Fam3c_82260	249.185	-1.98271	0.408875	-4.84919	1.23964e-06	8.01363e-05
vehicle control	91	Rpa3_29303	181.054	2.01448	0.415636	4.84673	1.2551e-06	8.05859e-05
vehicle control	91	Safb_79067	723.067	0.907955	0.187321	4.84705	1.2531e-06	8.05859e-05
vehicle control	91	Fkbp4_29507	1350.56	1.38186	0.285325	4.84311	1.2782e-06	8.1243e-05
vehicle control	91	Slc12a2_59320	240.668	2.88729	0.59608	4.8438	1.27377e-06	8.1243e-05
vehicle control	91	Hist4h4_62374	436.85	1.48953	0.307523	4.84365	1.27477e-06	8.1243e-05
vehicle control	91	Prpf40b_64126	20.4692	6.1627	1.27273	4.84211	1.28465e-06	8.13801e-05
vehicle control	91	Cpeb4_65583	53.126	-2.39384	0.494788	-4.83811	1.31081e-06	8.27601e-05
vehicle control	91	Nkd1_58018	72.3183	2.73748	0.566345	4.83359	1.34096e-06	8.4103e-05
vehicle control	91	Knl1_69014	228.509	2.96574	0.613552	4.83372	1.34007e-06	8.4103e-05
vehicle control	91	Tgoln1_61308	307.751	-1.1974	0.247817	-4.8318	1.35305e-06	8.45811e-05
vehicle control	91	Metap2_66153	741.316	0.972198	0.201419	4.82674	1.38786e-06	8.64722e-05
vehicle control	91	Cbx5_72840	230.632	1.65007	0.342051	4.82406	1.40662e-06	8.73534e-05
vehicle control	91	Sgk1_77237	95.5391	-2.86518	0.594365	-4.82057	1.43146e-06	8.86053e-05
vehicle control	91	Neil3_30009	49.0343	4.40386	0.914377	4.81624	1.46288e-06	9.02554e-05
vehicle control	91	Cs_30610	2627.96	-0.862936	0.179231	-4.81465	1.47455e-06	9.06799e-05
vehicle control	91	Rps23_70195	2886.55	1.28417	0.266894	4.81154	1.49773e-06	9.15238e-05
vehicle control	91	Fxr1_78077	171.004	1.67583	0.348295	4.81151	1.49793e-06	9.15238e-05
vehicle control	91	Emp1_59501	258.914	-1.65674	0.344721	-4.80604	1.53951e-06	9.37618e-05
vehicle control	91	Thrap3_71155	396.454	1.20293	0.250333	4.80533	1.54495e-06	9.37915e-05
vehicle control	91	Ogdh_65900	1553.23	-0.890491	0.185593	-4.79809	1.60187e-06	9.6936e-05
vehicle control	91	Kat2a_73050	242.23	1.8396	0.383467	4.79728	1.60836e-06	9.70191e-05
vehicle control	91	Cnn3_31195	388.741	1.50021	0.312985	4.79323	1.64116e-06	9.86834e-05
vehicle control	91	Anp32b_31757	635.828	1.38872	0.289959	4.78935	1.67323e-06	9.99766e-05
vehicle control	91	Azin1_57777	528.507	-1.81243	0.378382	-4.78995	1.66827e-06	9.99766e-05
vehicle control	91	Ten1_71014	194.42	1.47297	0.307982	4.78266	1.72994e-06	0.000102762
vehicle control	91	Actr3_74706	770.658	-0.937857	0.196118	-4.78209	1.73478e-06	0.000102762
vehicle control	91	1110065P20Rik_79215	16.8156	6.01011	1.25684	4.78194	1.73611e-06	0.000102762
vehicle control	91	Pum3_59259	412.21	1.20691	0.25275	4.7751	1.79622e-06	0.000105775
vehicle control	91	Npc1l1_61309	524.873	-1.35494	0.283765	-4.77487	1.7982e-06	0.000105775
vehicle control	91	Agrn_80434	736.155	-1.27644	0.267688	-4.76838	1.85709e-06	0.000108901
vehicle control	91	Spata5_54604	222.047	1.60058	0.335861	4.76559	1.88299e-06	0.00011008
vehicle control	91	Sult1b1_29295	1470.76	-1.25121	0.262625	-4.76424	1.8957e-06	0.000110481
vehicle control	91	Znhit6_30974	24.5441	6.80903	1.43003	4.76145	1.92204e-06	0.000111331
vehicle control	91	Gramd3_58085	49.7251	-2.42785	0.509845	-4.76195	1.91731e-06	0.000111331
vehicle control	91	Lpin2_70806	67.317	-2.54117	0.533909	-4.75957	1.9401e-06	0.000111843
vehicle control	91	Lama2_78479	46.9493	3.59962	0.756335	4.7593	1.94268e-06	0.000111843
vehicle control	91	Zmym4_60248	20.9458	6.71827	1.4133	4.75359	1.99837e-06	0.000114354
vehicle control	91	Glp2r_65953	37.3537	-3.01729	0.634731	-4.75365	1.99779e-06	0.000114354
vehicle control	91	Lclat1_63648	19.8547	6.81169	1.43562	4.74478	2.08732e-06	0.000119084
vehicle control	91	Scp2_29592	975.958	-1.19431	0.251846	-4.74221	2.11395e-06	0.000120241
vehicle control	91	Ngrn_30300	236.528	1.1098	0.234156	4.7396	2.14146e-06	0.000121288
vehicle control	91	Reps1_74139	152.163	1.80481	0.380823	4.73925	2.14515e-06	0.000121288
vehicle control	91	Utp14a_29949	135.082	1.99805	0.422072	4.7339	2.20244e-06	0.000124156
vehicle control	91	Kif22_72134	20.7354	6.70292	1.41666	4.73151	2.22859e-06	0.000125258
vehicle control	91	Gm14851_77387	13570	2.74893	0.581085	4.7307	2.23752e-06	0.000125387
vehicle control	91	Fbxo21_30702	114.073	1.59893	0.338518	4.72332	2.32023e-06	0.000129638
vehicle control	91	Hist2h3b_31322	1112.3	1.91578	0.405947	4.71929	2.36672e-06	0.000131847
vehicle control	91	Rspo3_60523	20.4282	6.89036	1.46081	4.7168	2.39583e-06	0.000133078
vehicle control	91	Prkcd_72469	359.55	-1.08908	0.231004	-4.71456	2.42233e-06	0.000133765
vehicle control	91	Serbp1_72668	1130.36	0.952285	0.201971	4.71496	2.41761e-06	0.000133765
vehicle control	91	Iyd_29824	552.249	-1.58477	0.336195	-4.71382	2.43111e-06	0.000133859
vehicle control	91	Aimp1_69318	451.435	1.22576	0.260116	4.71235	2.44879e-06	0.000134442
vehicle control	91	Chordc1_70938	351.29	1.47991	0.314253	4.7093	2.48569e-06	0.000136074
vehicle control	91	Vapa_57039	89.0092	-2.17645	0.462361	-4.70725	2.51086e-06	0.000137056
vehicle control	91	Pycard_54576	1176.88	1.47658	0.31385	4.70472	2.5421e-06	0.000138362
vehicle control	91	Art3_66950	16.4202	6.57251	1.39805	4.70121	2.58619e-06	0.000140358
vehicle control	91	Btnl4_56572	2653.28	-1.08706	0.231379	-4.69819	2.62478e-06	0.000142046
vehicle control	91	Ugdh_77079	1349.6	-1.28487	0.273558	-4.6969	2.64146e-06	0.000142541
vehicle control	91	Lgals2_59528	4282	1.51836	0.323698	4.69067	2.72313e-06	0.000146531
vehicle control	91	Pax5_65144	49.7899	-17.738	3.78431	-4.68724	2.7692e-06	0.000148327
vehicle control	91	Phospho1_77760	97.5567	-2.44861	0.522423	-4.68702	2.77217e-06	0.000148327
vehicle control	91	Rps29_74452	1094.23	1.04997	0.224065	4.68599	2.78603e-06	0.000148649
vehicle control	91	Slc26a6_76077	269.102	-1.92475	0.411008	-4.68299	2.8272e-06	0.000150421
vehicle control	91	Pdlim2_66479	163.779	-1.9891	0.425264	-4.67732	2.90648e-06	0.000154206
vehicle control	91	Mars_72717	678.93	1.00405	0.214817	4.674	2.9539e-06	0.000155858
vehicle control	91	Rpl13a_82243	1444.58	1.05827	0.226418	4.67399	2.95407e-06	0.000155858
vehicle control	91	Ifrd1_67967	485.853	-1.51303	0.324197	-4.667	3.05624e-06	0.000160801
vehicle control	91	Espn_67890	375.142	-1.54526	0.332203	-4.65154	3.29464e-06	0.000172603
vehicle control	91	Apobec1_72867	59.4643	-2.4974	0.536967	-4.65093	3.30447e-06	0.000172603
vehicle control	91	Acaa1a_80776	76.6641	-1.74382	0.374958	-4.65071	3.30789e-06	0.000172603
vehicle control	91	Myo15b_65114	732.313	-1.50884	0.324604	-4.64826	3.3474e-06	0.000173707
vehicle control	91	Slc46a1_77207	181.677	-2.62795	0.565331	-4.64852	3.34325e-06	0.000173707
vehicle control	91	Tia1_71708	158.543	1.97624	0.425494	4.64458	3.40777e-06	0.000176357
vehicle control	91	Xdh_31023	446.048	-1.46234	0.314966	-4.64283	3.43663e-06	0.000176884
vehicle control	91	Scamp5_70200	343.718	-1.44109	0.310367	-4.64318	3.43091e-06	0.000176884
vehicle control	91	Ephx1_71280	116.022	-2.05649	0.443059	-4.64157	3.45773e-06	0.000177487
vehicle control	91	Ptprf_31370	668.388	-1.0552	0.227567	-4.63689	3.53695e-06	0.000181063
vehicle control	91	Rpl23_74269	865.249	0.974514	0.210299	4.63394	3.58767e-06	0.000183165
vehicle control	91	Puf60_29504	1116.17	0.768264	0.165894	4.63106	3.63801e-06	0.000185206
vehicle control	91	Ncor2_31924	271.15	1.47705	0.319018	4.62998	3.65699e-06	0.000185206
vehicle control	91	Slc26a6_77193	300.918	-1.84639	0.398758	-4.63036	3.65024e-06	0.000185206
vehicle control	91	Zdhhc13_61713	308.432	1.29486	0.279707	4.62935	3.66812e-06	0.000185274
vehicle control	91	Ezr_56670	106.184	-1.91635	0.414222	-4.62639	3.72097e-06	0.000187444
vehicle control	8	Tuft1_71801	295.258	-1.48091	0.282189	-5.24794	1.53808e-07	0.000189369
vehicle control	91	Fgf1_31461	114.841	2.0823	0.450375	4.62348	3.77357e-06	0.000189589
vehicle control	91	Cat_79497	896.038	-1.3755	0.297667	-4.62094	3.81999e-06	0.000191414
vehicle control	91	Ptpn3_72819	689.177	-0.841814	0.182441	-4.61417	3.94674e-06	0.000197243
vehicle control	91	H2-Q2_77115	542.215	-1.40581	0.30484	-4.61163	3.99528e-06	0.000199144
vehicle control	91	Cdc42bpa_68525	154.355	1.4271	0.309599	4.6095	4.03644e-06	0.000200667
vehicle control	91	Rps6ka4_58240	145.405	-1.34001	0.290775	-4.6084	4.05787e-06	0.000200679
vehicle control	91	Fto_67104	201.076	1.31803	0.285973	4.60893	4.04755e-06	0.000200679
vehicle control	91	Aqp3_30918	93.4146	-2.76961	0.601104	-4.60754	4.07454e-06	0.000200979
vehicle control	91	H2-D1_72476	262.424	-1.7105	0.37181	-4.60048	4.21518e-06	0.000207376
vehicle control	91	Cnot10_66712	348.761	1.05663	0.22981	4.59782	4.26941e-06	0.0002095
vehicle control	91	Ptpn12_29717	94.261	-1.98215	0.431364	-4.59507	4.32602e-06	0.000211729
vehicle control	91	Hsd17b11_31408	4712.81	-1.3351	0.290824	-4.59076	4.41642e-06	0.000215596
vehicle control	91	Eif5a_63836	3705.8	0.908368	0.197928	4.58938	4.44563e-06	0.000215909
vehicle control	91	Sf3a3_69290	28.0023	5.85606	1.27589	4.58978	4.43711e-06	0.000215909
vehicle control	91	Rab1a_77864	236.936	-1.14291	0.249291	-4.58465	4.54744e-06	0.000220289
vehicle control	91	Hnrnpu_67364	1442.67	1.02934	0.224606	4.58288	4.58615e-06	0.000221419
vehicle control	91	Prpf19_76779	344.244	1.40073	0.305668	4.58252	4.59415e-06	0.000221419
vehicle control	91	Dsg2_30724	973.434	-0.905356	0.197622	-4.58126	4.62187e-06	0.00022219
vehicle control	91	Serpinb6a_76415	308.726	-1.1409	0.249187	-4.57846	4.68402e-06	0.000224608
vehicle control	91	Nup85_70519	54.4687	3.51063	0.767199	4.5759	4.74173e-06	0.000226801
vehicle control	91	Aldh4a1_75307	88.2041	-2.79102	0.610182	-4.57409	4.78305e-06	0.000228201
vehicle control	91	Nfkbib_31167	211.697	-1.40828	0.308025	-4.57196	4.8319e-06	0.000229376
vehicle control	91	Pkn3_63808	63.5665	2.35284	0.514615	4.57204	4.82998e-06	0.000229376
vehicle control	91	Cfap298_59853	127.102	1.98855	0.435308	4.56813	4.92086e-06	0.000233015
vehicle control	91	Nars_76286	632.276	1.32913	0.291097	4.56595	4.97248e-06	0.000234872
vehicle control	91	Rps25_74078	555.851	1.31518	0.288245	4.56271	5.04971e-06	0.000237927
vehicle control	91	Ubr4_65721	41.4587	3.18034	0.697155	4.56188	5.06974e-06	0.000238278
vehicle control	91	Oasl2_67043	66.3783	-2.80827	0.615685	-4.56122	5.08582e-06	0.000238442
vehicle control	91	Tsacc_57684	21.7964	6.00936	1.31847	4.55782	5.16876e-06	0.000241732
vehicle control	91	Lipa_30123	621.711	-1.54513	0.339101	-4.55655	5.20014e-06	0.0002426
vehicle control	91	Acin1_65151	1665.56	0.757178	0.166308	4.55285	5.29241e-06	0.000246298
vehicle control	91	Fignl1_73194	49.2965	5.34309	1.17379	4.55199	5.31414e-06	0.000246704
vehicle control	91	Wdhd1_29302	112.574	2.10338	0.462635	4.54653	5.45387e-06	0.000250125
vehicle control	91	Tuba1b_30405	865.822	1.57739	0.346793	4.5485	5.40291e-06	0.000250125
vehicle control	91	Hacd1_62500	181.283	2.07797	0.457037	4.5466	5.45187e-06	0.000250125
vehicle control	91	Kntc1_69346	51.9151	4.36378	0.959753	4.54678	5.4473e-06	0.000250125
vehicle control	91	Mpp1_78098	775.438	-1.1253	0.247442	-4.54774	5.42248e-06	0.000250125
vehicle control	91	Esco2_65169	61.4923	3.60903	0.794418	4.54298	5.54638e-06	0.000253753
vehicle control	91	Npm1_78825	608.301	1.60888	0.354515	4.53825	5.67226e-06	0.000258887
vehicle control	91	Cdhr2_59458	511.805	-1.62269	0.357723	-4.53615	5.72896e-06	0.000260847
vehicle control	91	Tfdp1_64767	170.019	1.51672	0.33457	4.53334	5.80581e-06	0.000263712
vehicle control	8	Rpl34_68261	2255.3	0.941042	0.182664	5.15176	2.5805e-07	0.00026476
vehicle control	91	Camkk1_75124	27.5755	5.64802	1.24729	4.52825	5.94732e-06	0.000269493
vehicle control	91	Spaca6_71863	14.5863	6.61272	1.46056	4.52754	5.96748e-06	0.000269761
vehicle control	91	Eif1ax_56430	1393.94	1.16826	0.25813	4.52587	6.01482e-06	0.000271254
vehicle control	91	Eif4a1_78383	1289.16	0.846571	0.187161	4.52322	6.09071e-06	0.000274024
vehicle control	91	Gk_63112	817.344	-1.32979	0.294239	-4.51942	6.20083e-06	0.000278317
vehicle control	91	Hpd_65625	18.7596	6.85205	1.51672	4.51768	6.25209e-06	0.000279955
vehicle control	91	Btnl2_57813	993.023	-1.09743	0.242974	-4.51668	6.28167e-06	0.000279956
vehicle control	91	Cep76_59355	28.4666	5.82746	1.29011	4.51701	6.2718e-06	0.000279956
vehicle control	91	Smad7_75220	116.501	-1.68156	0.372431	-4.51508	6.32932e-06	0.000281417
vehicle control	91	Eef2_56053	1535.82	0.73345	0.162504	4.51344	6.37844e-06	0.000282937
vehicle control	91	Arl14_54699	898.591	-1.8257	0.404567	-4.51272	6.40001e-06	0.00028323
vehicle control	91	Scp2_63300	936.594	-1.36728	0.303087	-4.51118	6.44682e-06	0.000283975
vehicle control	91	Med1_69896	144.134	1.85728	0.411667	4.5116	6.43403e-06	0.000283975
vehicle control	91	Axin2_74884	538.562	1.33719	0.296583	4.50866	6.52382e-06	0.0002867
vehicle control	91	Fam110c_56977	998.854	-1.03429	0.229519	-4.50636	6.59483e-06	0.000288653
vehicle control	91	Ahcyl1_68061	481.218	-1.58556	0.351858	-4.50624	6.59873e-06	0.000288653
vehicle control	91	Hspa14_57727	508.499	1.02908	0.2285	4.50365	6.67959e-06	0.000291516
vehicle control	91	Npm3_63840	133.798	2.44607	0.543368	4.50167	6.74209e-06	0.000293568
vehicle control	91	Serpinb6a_75054	429.484	-0.971367	0.215881	-4.49955	6.80964e-06	0.000295829
vehicle control	91	Ube2t_30503	26.9516	6.22027	1.38429	4.49349	7.00667e-06	0.000303692
vehicle control	91	Perp_54739	58.4548	-2.80429	0.624292	-4.49195	7.05752e-06	0.000305198
vehicle control	91	Cct6a_29113	1312.04	0.850509	0.189539	4.48725	7.21476e-06	0.000311287
vehicle control	91	Slco2b1_29172	131.67	1.3869	0.30922	4.48515	7.2863e-06	0.000313659
vehicle control	91	Defa30_69585	7203.24	2.55914	0.570845	4.48307	7.35765e-06	0.000316012
vehicle control	91	Mtap_57124	197.23	2.11585	0.472317	4.47972	7.47394e-06	0.00032028
vehicle control	8	Ireb2_60906	2497.78	-1.1462	0.225397	-5.08522	3.67193e-07	0.00032292
vehicle control	8	Sdcbp2_54482	398.323	-1.37881	0.272513	-5.05959	4.20152e-07	0.000323307
vehicle control	91	Musk_56617	16.953	6.5925	1.47394	4.4727	7.7237e-06	0.000330236
vehicle control	91	Cct3_65680	523.884	1.42408	0.318659	4.46896	7.86011e-06	0.000334558
vehicle control	91	Gm20498_73447	151.037	-1.39486	0.312098	-4.4693	7.8477e-06	0.000334558
vehicle control	91	Creb3l3_63467	1247.25	-1.60282	0.358881	-4.46616	7.96368e-06	0.000338207
vehicle control	91	Nop56_75997	334.349	1.63435	0.366295	4.46185	8.12555e-06	0.000344309
vehicle control	91	Atrx_69745	245.275	1.48123	0.332274	4.45786	8.27825e-06	0.000349996
vehicle control	91	Atad3a_29624	411.78	1.37469	0.308424	4.45716	8.30536e-06	0.00035036
vehicle control	91	Crip1_73542	1923.33	-0.971539	0.218038	-4.45582	8.3572e-06	0.000351764
vehicle control	91	Cdk6_63567	120.997	1.69806	0.381176	4.45479	8.39757e-06	0.000351899
vehicle control	91	Spc24_69570	32.4399	4.46395	1.00196	4.45524	8.38006e-06	0.000351899
vehicle control	91	Mex3d_29234	16.5665	6.17541	1.3867	4.4533	8.45613e-06	0.000352792
vehicle control	91	Cenpe_30836	331.163	2.71073	0.608675	4.45349	8.44841e-06	0.000352792
vehicle control	91	Plk4_70311	17.4501	6.45028	1.44866	4.45258	8.48451e-06	0.000353198
vehicle control	91	Cs_74719	872.403	-0.980834	0.22032	-4.45185	8.51323e-06	0.000353616
vehicle control	91	Vamp3_66811	754.944	-0.77612	0.1744	-4.45024	8.57763e-06	0.000354736
vehicle control	91	Hsp90ab1_69879	328.664	1.48506	0.333675	4.45063	8.56172e-06	0.000354736
vehicle control	91	Synj2bp_71134	229.607	-1.21977	0.274174	-4.4489	8.63119e-06	0.000356173
vehicle control	91	Mme_68951	1469.02	-1.42439	0.320339	-4.44651	8.72764e-06	0.00035937
vehicle control	91	Nedd4_67649	421.16	1.65771	0.372881	4.44568	8.76132e-06	0.000359974
vehicle control	91	Alg14_66261	98.3176	2.18517	0.491644	4.44461	8.80494e-06	0.000360984
vehicle control	91	Pwwp2b_59122	25.7077	6.14123	1.3822	4.44309	8.86745e-06	0.000362761
vehicle control	8	Sprr2a1_76470	359.406	-2.27735	0.454171	-5.0143	5.32276e-07	0.000364077
vehicle control	91	Pfn1_67829	1071.92	-0.814958	0.183525	-4.44057	8.97199e-06	0.000366247
vehicle control	91	Trap1_64417	284.515	1.23412	0.277963	4.43987	9.00127e-06	0.000366652
vehicle control	91	4732423E21RIK_30068	21.8286	5.59273	1.26083	4.43576	9.17472e-06	0.000371321
vehicle control	91	Pdcd4_61128	168.432	2.04823	0.461717	4.43613	9.15923e-06	0.000371321
vehicle control	91	Insig2_77551	62.037	-2.2977	0.517901	-4.43657	9.14046e-06	0.000371321
vehicle control	91	Bambi_30446	17.5121	6.17039	1.39226	4.43192	9.33987e-06	0.000376397
vehicle control	91	Oasl2_67419	401.711	-2.03718	0.459615	-4.43236	9.32051e-06	0.000376397
vehicle control	91	Sox5_67631	17.762	6.14579	1.38743	4.42962	9.43972e-06	0.000379613
vehicle control	91	Cenpf_79186	95.9059	2.57112	0.580548	4.42879	9.47646e-06	0.000380283
vehicle control	91	Pkd2_75161	15.0607	6.20857	1.4023	4.42743	9.53624e-06	0.000381873
vehicle control	91	Gpa33_79993	447.458	-1.14106	0.258013	-4.42251	9.75622e-06	0.000389858
vehicle control	91	Aurkb_64817	285.74	2.33074	0.527284	4.42027	9.85785e-06	0.000393089
vehicle control	91	Capns1_74461	957.739	1.02786	0.23275	4.41616	1.00469e-05	0.000399785
vehicle control	91	Elovl5_31269	107.821	2.30271	0.521874	4.41238	1.02239e-05	0.000405976
vehicle control	91	Rpn1_29977	1984.26	0.76637	0.173793	4.40967	1.0353e-05	0.000410242
vehicle control	91	Fam50a_65757	848.871	0.764641	0.173493	4.40733	1.04651e-05	0.000413819
vehicle control	91	Aunip_53986	28.9598	6.33954	1.43923	4.40482	1.05873e-05	0.000417777
vehicle control	91	Igkv15-103_82162	304.888	3.48033	0.790797	4.40104	1.07736e-05	0.000424246
vehicle control	91	Rps6ka3_65617	541.13	1.08223	0.246158	4.39647	1.10023e-05	0.000431355
vehicle control	91	Uqcc1_73151	273.098	1.09755	0.249667	4.39608	1.10224e-05	0.000431355
vehicle control	91	Slc39a9_74989	72.257	-2.31896	0.527434	-4.39668	1.09918e-05	0.000431355
vehicle control	91	Dsc2_30806	585.863	-1.08609	0.247251	-4.39265	1.11977e-05	0.00043731
vehicle control	91	Mrps28_57218	161.811	1.79497	0.408718	4.39171	1.12462e-05	0.000438303
vehicle control	91	AY761184_56411	3249.79	2.59612	0.59138	4.38994	1.13383e-05	0.000440984
vehicle control	91	Hdac10_69931	53.6178	2.78186	0.63401	4.38772	1.14547e-05	0.00044458
vehicle control	91	Plekhb2_80754	193.636	-1.34898	0.307475	-4.38728	1.14777e-05	0.00044458
vehicle control	91	Sept10_61701	137.062	1.47709	0.336855	4.38495	1.1601e-05	0.000448438
vehicle control	91	Pnp2_33339	1462.77	-1.04845	0.239201	-4.38313	1.16985e-05	0.000451288
vehicle control	91	Plekha1_64860	339.396	-1.1449	0.261314	-4.38132	1.17965e-05	0.000454142
vehicle control	91	Erich4_55035	525.982	-1.28508	0.293492	-4.3786	1.19447e-05	0.000458913
vehicle control	91	Pcx_64537	315.42	-1.54836	0.353858	-4.37565	1.21072e-05	0.000464214
vehicle control	91	Zfp644_70301	87.9134	2.01533	0.460744	4.37407	1.21952e-05	0.000466645
vehicle control	91	Csrp1_31845	539.948	1.47863	0.33818	4.3723	1.22947e-05	0.000466791
vehicle control	91	Dtymk_32010	113.965	2.38071	0.544342	4.37355	1.22241e-05	0.000466791
vehicle control	91	Epha2_58921	1084.48	-1.40793	0.322006	-4.37239	1.22893e-05	0.000466791
vehicle control	91	Erbin_59016	675.893	-0.864629	0.197754	-4.37224	1.22976e-05	0.000466791
vehicle control	91	Ints7_79257	140.896	1.5813	0.361813	4.37048	1.23975e-05	0.000469641
vehicle control	91	Gm43738_78270	21.776	5.65927	1.29594	4.36693	1.26003e-05	0.000476371
vehicle control	91	Ptcd3_79156	294.622	1.34854	0.309216	4.36116	1.29376e-05	0.000488148
vehicle control	91	Psmg1_32027	66.3967	2.86166	0.656355	4.35993	1.30105e-05	0.000489714
vehicle control	91	Plekhg6_58732	233.916	-1.45048	0.332711	-4.35959	1.30308e-05	0.000489714
vehicle control	91	Kif13b_69730	310.115	-1.18369	0.271599	-4.35821	1.31129e-05	0.000491013
vehicle control	91	Bcl2l1_74420	235.038	-1.0046	0.23051	-4.35814	1.31172e-05	0.000491013
vehicle control	91	G3bp1_31390	1274.48	0.925525	0.212469	4.35605	1.32431e-05	0.000492961
vehicle control	91	Gpx4_71385	130.609	-1.53279	0.351882	-4.35598	1.32473e-05	0.000492961
vehicle control	91	Mpp5_79761	95.5641	-1.7459	0.400804	-4.35598	1.32471e-05	0.000492961
vehicle control	91	Ephb2_67014	165.217	2.52007	0.579034	4.35219	1.34782e-05	0.000499591
vehicle control	91	Cidec_71717	55.9211	-2.93808	0.675058	-4.35234	1.3469e-05	0.000499591
vehicle control	91	Comtd1_64689	264.108	1.14962	0.264322	4.34932	1.3656e-05	0.000505191
vehicle control	91	Hist1h2bk_30251	728.326	1.49608	0.344121	4.34754	1.3767e-05	0.000506331
vehicle control	91	Slc35d2_65864	39.0078	-2.84816	0.655086	-4.34777	1.37531e-05	0.000506331
vehicle control	91	Snrpf_78879	510.813	1.38104	0.317628	4.34798	1.37396e-05	0.000506331
vehicle control	91	Acta1_30104	306.307	-1.25144	0.288055	-4.34446	1.39621e-05	0.000511867
vehicle control	91	Lpin2_68605	207.094	-1.69196	0.389466	-4.34431	1.39716e-05	0.000511867
vehicle control	91	Ptprr_58449	157.053	-2.09645	0.483022	-4.34028	1.42299e-05	0.00051846
vehicle control	91	Dhrs1_72003	730.06	-1.2736	0.293458	-4.33997	1.42501e-05	0.00051846
vehicle control	91	H2-T23_72662	2348.58	-1.23859	0.285349	-4.34061	1.42089e-05	0.00051846
vehicle control	91	Mrpl54_73812	277.143	1.02503	0.236193	4.3398	1.4261e-05	0.00051846
vehicle control	91	Ahcyl2_70090	438.45	-1.44718	0.333542	-4.33881	1.43255e-05	0.000519807
vehicle control	91	H2-T-ps_30312	438.179	-1.27496	0.293907	-4.33797	1.43807e-05	0.000520812
vehicle control	91	Defa32_73934	3328.34	2.85273	0.658076	4.33495	1.45791e-05	0.000526989
vehicle control	91	Morc4_64361	24.9371	6.25525	1.4442	4.33129	1.48235e-05	0.000534805
vehicle control	91	Tradd_66689	1015.04	-0.794406	0.183502	-4.32915	1.49689e-05	0.000538266
vehicle control	91	Pla2g2a_79464	1533.96	2.46574	0.569583	4.32904	1.49763e-05	0.000538266
vehicle control	91	Mak16_53971	177.071	1.4289	0.33015	4.32803	1.5045e-05	0.000539709
vehicle control	91	Cacybp_75528	365.063	1.4277	0.329929	4.32728	1.5096e-05	0.000540518
vehicle control	91	Ptk7_58185	143.27	1.70737	0.39463	4.32651	1.51493e-05	0.000541403
vehicle control	91	Sar1b_30124	168.593	-1.59911	0.369703	-4.3254	1.52256e-05	0.000543105
vehicle control	8	H2-K1_30014	2070.16	-0.926843	0.188539	-4.91593	8.8362e-07	0.000543957
vehicle control	91	Gucy1b1_61344	136.587	1.87762	0.434362	4.32272	1.54119e-05	0.000548716
vehicle control	91	Clec2h_74005	794.786	-1.4179	0.32841	-4.31747	1.57831e-05	0.000560878
vehicle control	91	Entpd8_29407	227.121	-1.62393	0.376277	-4.31577	1.59046e-05	0.000564136
vehicle control	91	Ranbp10_62114	381.682	0.955221	0.2215	4.31251	1.6141e-05	0.000571129
vehicle control	91	Eri2_66178	28.5731	4.92555	1.14223	4.31222	1.6162e-05	0.000571129
vehicle control	91	Rangrf_78939	250.279	2.45738	0.570385	4.30829	1.64523e-05	0.000580304
vehicle control	91	Cftr_56562	331.049	1.81742	0.421981	4.30687	1.65578e-05	0.000581228
vehicle control	91	Fanci_70201	58.0167	2.79864	0.649826	4.30675	1.65671e-05	0.000581228
vehicle control	91	Ampd2_74785	27.7152	3.68921	0.85662	4.3067	1.65706e-05	0.000581228
vehicle control	91	Ms4a8a_54479	102.538	-1.67456	0.389131	-4.30334	1.68242e-05	0.000588766
vehicle control	91	Rpl29_72126	538.184	1.1969	0.278154	4.30303	1.68476e-05	0.000588766
vehicle control	91	Parpbp_76241	16.9357	6.11734	1.42242	4.30067	1.7028e-05	0.000593973
vehicle control	91	Sntg2_61724	16.4425	7.17747	1.66911	4.30019	1.70652e-05	0.000594177
vehicle control	91	Zkscan1_64466	149.43	1.13321	0.263593	4.29908	1.71511e-05	0.000596071
vehicle control	91	Ddx60_58915	163.84	-2.05928	0.479249	-4.2969	1.73207e-05	0.000599765
vehicle control	91	Mpp1_76437	1358.29	-0.933895	0.217336	-4.29701	1.73118e-05	0.000599765
vehicle control	91	Igsf5_80804	270.886	-1.37041	0.318977	-4.29625	1.73708e-05	0.000600403
vehicle control	91	Il1rap_53816	43.82	3.19981	0.744973	4.29521	1.7453e-05	0.000602145
vehicle control	91	Msh2_76506	74.2858	2.69875	0.628498	4.29396	1.75515e-05	0.000604442
vehicle control	91	D5Ertd579e_80813	405.189	-1.03546	0.241298	-4.2912	1.77711e-05	0.000610894
vehicle control	91	Abracl_67363	907.794	1.17337	0.273492	4.29031	1.78427e-05	0.000612244
vehicle control	91	Mfsd3_60782	39.8599	3.91023	0.911642	4.28922	1.79303e-05	0.000614136
vehicle control	91	Abhd5_77113	127.049	-1.85506	0.432611	-4.28806	1.80241e-05	0.000616234
vehicle control	91	Arf6_61961	1449.54	-0.876138	0.20435	-4.28743	1.80751e-05	0.000616864
vehicle control	91	Abhd6_81893	241.689	-1.337	0.312112	-4.28371	1.838e-05	0.000626142
vehicle control	91	Nme1_29042	772.022	1.05433	0.246179	4.28278	1.84571e-05	0.000627642
vehicle control	91	Fkbp3_78517	89.8019	2.22823	0.520355	4.28214	1.85101e-05	0.000628314
vehicle control	91	Actn4_65084	1282.9	-0.80266	0.187525	-4.28029	1.8665e-05	0.000632441
vehicle control	91	Entpd6_63851	13.9152	5.64004	1.31808	4.27897	1.8776e-05	0.000633933
vehicle control	91	Cbr1_65100	1816.74	-1.25169	0.292521	-4.279	1.87738e-05	0.000633933
vehicle control	91	Nup93_64245	237.271	1.47673	0.345218	4.27768	1.88853e-05	0.000636488
vehicle control	91	Tm6sf2_57602	1140.3	-1.15117	0.269165	-4.2768	1.89596e-05	0.000637856
vehicle control	91	Gspt1_67518	98.1163	1.55312	0.363268	4.27542	1.9078e-05	0.000640702
vehicle control	91	Nt5dc2_30263	19.9084	6.04557	1.41468	4.27344	1.92479e-05	0.000645265
vehicle control	91	Rpf2_74120	170.146	2.09256	0.489752	4.27269	1.9313e-05	0.000646302
vehicle control	91	Filip1_78087	14.138	6.31859	1.47901	4.27219	1.93565e-05	0.000646617
vehicle control	91	Bclaf1_74054	704.354	1.06733	0.249858	4.27173	1.93965e-05	0.000646811
vehicle control	91	Rps10_63815	749.122	1.61655	0.378588	4.26993	1.95532e-05	0.000650892
vehicle control	91	Rbbp4_79997	602.108	0.943529	0.221082	4.26777	1.97434e-05	0.000656068
vehicle control	91	Canx_31730	1535.02	0.758009	0.177697	4.26575	1.99234e-05	0.000660055
vehicle control	91	Atrip_63939	18.9938	6.23958	1.46297	4.265	1.99898e-05	0.000660055
vehicle control	91	Mme_68964	2921.88	-1.65135	0.387182	-4.26504	1.99863e-05	0.000660055
vehicle control	91	Actb_69068	1203.62	-0.909063	0.213163	-4.26465	2.0022e-05	0.000660055
vehicle control	91	Ddhd1_72918	229.533	-1.14779	0.269151	-4.26447	2.00376e-05	0.000660055
vehicle control	91	Hmgb1_82104	234.991	1.44777	0.339575	4.26349	2.01259e-05	0.000661815
vehicle control	91	Dpep1_58685	407.376	-1.18258	0.277476	-4.26193	2.02671e-05	0.000665302
vehicle control	91	Pdpn_56018	11.5785	-6.32559	1.48486	-4.26005	2.04383e-05	0.000669761
vehicle control	91	Sprr2a3_29550	64.2742	-2.6397	0.619961	-4.25785	2.06406e-05	0.000675222
vehicle control	91	Gcn1l1_56747	1020.16	0.867775	0.203961	4.25461	2.0941e-05	0.000683867
vehicle control	91	Prr14l_68763	383.657	1.02078	0.239953	4.25409	2.09901e-05	0.000684293
vehicle control	91	Pttg1ip_71571	868.491	-0.684973	0.161074	-4.25254	2.11357e-05	0.000687854
vehicle control	91	Selenop_79409	2929.09	-1.90662	0.448715	-4.24906	2.14665e-05	0.000697421
vehicle control	91	Scarb1_75448	207.52	-2.01563	0.4747	-4.2461	2.17521e-05	0.00070549
vehicle control	91	Creb3l1_61112	300.074	1.37345	0.323537	4.24513	2.18472e-05	0.000706478
vehicle control	91	Uba2_79958	18.7927	5.82741	1.37276	4.24502	2.18572e-05	0.000706478
vehicle control	91	Mxi1_57618	1030.17	-1.1844	0.279307	-4.24051	2.23017e-05	0.000717175
vehicle control	91	Usp24_59295	490.184	0.998464	0.23542	4.24121	2.22321e-05	0.000717175
vehicle control	91	Ifrd1_69399	494.996	-1.40881	0.332212	-4.2407	2.2282e-05	0.000717175
vehicle control	91	Trim12c_63008	287.926	-1.27416	0.300725	-4.23696	2.26566e-05	0.000727353
vehicle control	91	Defa23_76983	2188.77	2.3231	0.548354	4.23651	2.27026e-05	0.000727596
vehicle control	91	Pgm1_74616	1287.5	-1.07601	0.254144	-4.23384	2.29731e-05	0.000735024
vehicle control	91	Cct5_74954	346.551	1.09759	0.259399	4.23127	2.32374e-05	0.000742227
vehicle control	91	Spns2_57965	222.839	-1.31341	0.310469	-4.2304	2.33276e-05	0.000743851
vehicle control	91	Mnat1_31677	75.4235	1.77064	0.41907	4.22517	2.38758e-05	0.000760053
vehicle control	91	Nelfa_57841	122.341	1.56301	0.370123	4.22294	2.41132e-05	0.000766099
vehicle control	91	Tusc3_67422	52.0655	2.50739	0.593798	4.22263	2.41466e-05	0.000766099
vehicle control	91	Frmd3_54492	18.013	-5.19666	1.23085	-4.22199	2.4215e-05	0.000766985
vehicle control	91	Apol9a_62480	18.9836	-6.2808	1.48799	-4.22099	2.4323e-05	0.000767835
vehicle control	91	Tlr7_76624	25.7349	5.75877	1.36419	4.22137	2.42825e-05	0.000767835
vehicle control	91	Snrpb_29336	330.058	1.20863	0.286527	4.2182	2.46256e-05	0.000776094
vehicle control	91	Spdef_75152	11.2335	5.9566	1.41257	4.21686	2.47728e-05	0.000779439
vehicle control	91	Entpd5_56729	952.882	-0.976145	0.231616	-4.2145	2.50333e-05	0.000786329
vehicle control	91	Srsf1_31766	814.469	0.888207	0.210959	4.21034	2.54989e-05	0.000799626
vehicle control	91	Pclaf_69769	261.203	2.00426	0.476143	4.20936	2.56092e-05	0.000801759
vehicle control	91	Emg1_70877	351.292	1.12591	0.267621	4.20709	2.58678e-05	0.000808518
vehicle control	91	Sem1_53882	698.497	1.04613	0.248706	4.20629	2.59602e-05	0.000809656
vehicle control	91	Tcp1_66700	299.82	1.32254	0.314438	4.20603	2.59897e-05	0.000809656
vehicle control	91	Tsku_29473	136.371	-1.85809	0.441981	-4.204	2.62237e-05	0.000815259
vehicle control	91	Ncl_63419	534.986	1.37164	0.32629	4.20373	2.62556e-05	0.000815259
vehicle control	91	Rpl9_77075	597.883	1.26834	0.301939	4.20065	2.66151e-05	0.000825068
vehicle control	91	Rps9_64050	408.75	1.33245	0.317336	4.19885	2.68276e-05	0.000830295
vehicle control	91	Ndc80_29199	21.1924	6.35983	1.51548	4.19659	2.70962e-05	0.000836712
vehicle control	91	Fads2_61423	499.369	1.91522	0.456399	4.19637	2.71232e-05	0.000836712
vehicle control	91	Exoc3l4_69285	1039.94	-1.30862	0.312057	-4.19352	2.74664e-05	0.00084592
vehicle control	8	Iyd_29824	552.249	-1.51131	0.317635	-4.75799	1.95526e-06	0.000852126
vehicle control	8	Ceacam18_59850	270.734	-1.55223	0.324315	-4.78617	1.69996e-06	0.000852126
vehicle control	8	Cdhr5_61354	2258.41	-0.978539	0.206329	-4.7426	2.10988e-06	0.000852126
vehicle control	8	Abhd2_62595	1895.37	-1.09592	0.23156	-4.73277	2.21475e-06	0.000852126
vehicle control	8	Cluh_67371	564.127	1.30646	0.2726	4.79257	1.64658e-06	0.000852126
vehicle control	8	Rfk_77789	1897.59	-0.981815	0.207254	-4.73726	2.16631e-06	0.000852126
vehicle control	91	Timm9_30419	401.612	1.20483	0.287476	4.19105	2.77661e-05	0.000853762
vehicle control	91	Eea1_75416	149.327	1.65779	0.395704	4.18946	2.79621e-05	0.000858396
vehicle control	91	Paip2b_76121	107.017	2.35274	0.561764	4.18813	2.81259e-05	0.000862027
vehicle control	91	Supt16_60875	610.546	0.903934	0.215875	4.18731	2.82277e-05	0.000863749
vehicle control	91	Pa2g4_62774	793.496	1.18385	0.283166	4.18076	2.90535e-05	0.000887584
vehicle control	91	Heatr1_29954	99.0929	2.18933	0.524633	4.17307	3.00524e-05	0.000916623
vehicle control	91	Rnf219_57210	17.4193	6.1155	1.46648	4.17019	3.04347e-05	0.00092679
vehicle control	8	Npc1l1_61309	524.873	-1.25292	0.266686	-4.69811	2.62585e-06	0.000950867
vehicle control	91	Cacybp_29581	673.99	0.942261	0.226351	4.16284	3.14314e-05	0.000955607
vehicle control	91	Mroh7_71500	28.6978	5.95832	1.43228	4.16003	3.18206e-05	0.000964344
vehicle control	91	Dgat2_79486	74.9678	-2.14338	0.515212	-4.16019	3.17988e-05	0.000964344
vehicle control	91	Acod1_54942	8.06015	-19.2975	4.641	-4.15805	3.20979e-05	0.000971193
vehicle control	91	Nars_30652	500.937	0.922561	0.22199	4.15587	3.24047e-05	0.000976251
vehicle control	91	Phka1_31024	12.4788	6.41206	1.54328	4.15483	3.25536e-05	0.000976251
vehicle control	91	Lmbrd1_68911	257.334	-1.11908	0.269344	-4.15482	3.25543e-05	0.000976251
vehicle control	91	Smarca4_73026	494.43	0.919687	0.22136	4.15471	3.25701e-05	0.000976251
vehicle control	91	Acsf2_75417	82.8819	-2.12194	0.510539	-4.15628	3.23473e-05	0.000976251
vehicle control	91	Aurka_78821	70.4291	2.90675	0.699633	4.15468	3.25743e-05	0.000976251
vehicle control	91	Ccnb1_31338	20.3385	6.14344	1.479	4.15378	3.27023e-05	0.000978538
vehicle control	91	Adipor2_64209	244.233	-1.49944	0.361183	-4.15146	3.30356e-05	0.000986951
vehicle control	91	Gnpda1_69833	133.018	-1.51751	0.36565	-4.15017	3.32227e-05	0.00099098
vehicle control	91	Grpel1_58561	207.833	1.36414	0.328943	4.14703	3.36809e-05	0.00100035
vehicle control	91	Skil_73871	86.0685	-1.6677	0.402121	-4.14727	3.36458e-05	0.00100035
vehicle control	91	Ptbp1_74937	214.384	1.27631	0.307772	4.14694	3.36952e-05	0.00100035
vehicle control	91	Rbm17_58918	264.903	1.11734	0.269767	4.14186	3.44495e-05	0.00102114
vehicle control	91	Sult2b1_67308	176.044	-1.36174	0.328846	-4.14097	3.45839e-05	0.00102352
vehicle control	91	Slc39a4_56875	246.231	-1.64996	0.398626	-4.13912	3.48648e-05	0.00102372
vehicle control	91	Trim15_61604	148.524	-1.61356	0.389924	-4.13815	3.50121e-05	0.00102372
vehicle control	91	Gp1bb_62327	25.6962	5.53453	1.33756	4.13777	3.50692e-05	0.00102372
vehicle control	91	Ccdc77_65489	137.24	1.34222	0.32426	4.13934	3.48308e-05	0.00102372
vehicle control	91	Slc7a9_68895	96.2019	-1.75627	0.424218	-4.14002	3.47272e-05	0.00102372
vehicle control	91	St13_71513	408.622	1.06641	0.257728	4.13772	3.5077e-05	0.00102372
vehicle control	91	App_73782	124.712	-1.71583	0.414519	-4.13932	3.48341e-05	0.00102372
vehicle control	91	Dgat1_74428	2692.78	-0.914291	0.220893	-4.13907	3.48717e-05	0.00102372
vehicle control	91	Eps8l2_77028	191.324	-1.42769	0.34498	-4.13848	3.49617e-05	0.00102372
vehicle control	91	Vps13c_66973	238.406	1.45495	0.351954	4.13391	3.56648e-05	0.00103927
vehicle control	91	Src_61324	111.598	-1.75474	0.424566	-4.13303	3.58019e-05	0.00104167
vehicle control	91	Ilvbl_77640	54.2173	-2.13355	0.51631	-4.13231	3.59139e-05	0.00104332
vehicle control	91	Defa3_72534	1200.23	2.44386	0.591498	4.13163	3.60194e-05	0.00104478
vehicle control	91	Ptpn4_80576	184.61	1.23157	0.298156	4.13064	3.6176e-05	0.00104772
vehicle control	91	Ces2c_30444	5463.65	-1.42287	0.344634	-4.12863	3.64933e-05	0.0010553
vehicle control	91	Mios_57885	73.8965	2.20588	0.534437	4.12748	3.66762e-05	0.00105897
vehicle control	91	Pafah1b1_66781	615.051	-1.04873	0.254172	-4.12607	3.69009e-05	0.00106347
vehicle control	91	Chmp1b_74542	885.263	-0.902502	0.218746	-4.1258	3.69444e-05	0.00106347
vehicle control	91	Pccb_69053	595.922	0.893896	0.2167	4.12504	3.70675e-05	0.0010654
vehicle control	91	Acox1_30274	3045.15	-1.02252	0.247907	-4.12463	3.71337e-05	0.00106568
vehicle control	91	AI661453_59411	15.612	5.91386	1.43483	4.12164	3.7618e-05	0.00107715
vehicle control	91	Ehmt1_64278	615.764	0.877905	0.213026	4.12112	3.77038e-05	0.00107715
vehicle control	91	Ftl1-ps1_80400	84.9917	-1.93136	0.468618	-4.12138	3.76604e-05	0.00107715
vehicle control	91	Nop58_66044	292.218	1.25846	0.305632	4.11757	3.82888e-05	0.00109221
vehicle control	91	Ptpn3_71765	237.487	-0.98605	0.239669	-4.11422	3.88493e-05	0.00110653
vehicle control	91	Cpsf4_31218	279.783	1.22016	0.296671	4.11284	3.90826e-05	0.00111151
vehicle control	91	Cyp3a11_30591	551.634	-2.56295	0.623516	-4.11048	3.94846e-05	0.00112125
vehicle control	91	Slc26a2_73896	109.878	-1.52028	0.369974	-4.10916	3.97093e-05	0.00112595
vehicle control	91	Reep3_73192	117.839	-1.43367	0.348951	-4.10851	3.98212e-05	0.00112743
vehicle control	91	Itga2_60605	175.845	1.65368	0.402686	4.10663	4.01473e-05	0.00113159
vehicle control	91	Midn_73073	271.433	-1.28045	0.311769	-4.10705	4.00743e-05	0.00113159
vehicle control	91	Snrpd2_75352	402.421	1.35966	0.331082	4.10672	4.01309e-05	0.00113159
vehicle control	91	Gm4070_71104	305.285	1.94862	0.474633	4.10552	4.03399e-05	0.00113533
vehicle control	91	Ptgr1_56832	1109.55	-1.5926	0.38796	-4.10506	4.04208e-05	0.00113592
vehicle control	91	Mbp_71251	346.429	1.00874	0.245764	4.10451	4.05174e-05	0.00113695
vehicle control	91	Apex1_75639	158.394	1.80158	0.439145	4.10247	4.08758e-05	0.00114531
vehicle control	91	Tcf12_63525	179.643	1.33031	0.324364	4.10129	4.10853e-05	0.00114948
vehicle control	91	Parpbp_29241	14.8468	6.08325	1.48457	4.09764	4.17387e-05	0.00116604
vehicle control	91	Usp22_29947	413.342	1.00765	0.246035	4.09557	4.21131e-05	0.00117085
vehicle control	91	C1qbp_63448	169.342	1.95593	0.4776	4.09532	4.21584e-05	0.00117085
vehicle control	91	Mtfr1_65458	510.92	0.904553	0.220856	4.09567	4.20949e-05	0.00117085
vehicle control	91	Plec_67084	162.282	-1.61543	0.394446	-4.09544	4.21372e-05	0.00117085
vehicle control	91	Rcc1l_59849	125.628	1.9336	0.472208	4.0948	4.22538e-05	0.00117094
vehicle control	91	Nop14_71399	199.855	1.36125	0.332447	4.09463	4.22852e-05	0.00117094
vehicle control	91	Nbas_62066	335.981	1.28603	0.314251	4.09237	4.26981e-05	0.00118065
vehicle control	91	Taf1d_74473	767.025	1.06243	0.25968	4.09133	4.28912e-05	0.00118426
vehicle control	91	Gsto1_54693	2495.56	-1.00371	0.245402	-4.09008	4.3123e-05	0.00118893
vehicle control	91	Rpl37a_71564	310.558	1.16445	0.284804	4.08861	4.33965e-05	0.00119473
vehicle control	91	Tes_71883	400.099	-1.13388	0.277418	-4.08728	4.36469e-05	0.00119644
vehicle control	91	Ston1_72284	85.3515	1.83234	0.448305	4.08727	4.36483e-05	0.00119644
vehicle control	91	Ints10_79207	173.001	1.3029	0.318756	4.08745	4.36144e-05	0.00119644
vehicle control	91	Pmf1_73273	142.859	2.02548	0.495647	4.08655	4.37843e-05	0.00119844
vehicle control	91	Ccnb1_31979	55.4225	3.33617	0.817308	4.08191	4.46675e-05	0.00121733
vehicle control	91	Slc25a24_62321	998.964	-0.86175	0.211111	-4.08198	4.46529e-05	0.00121733
vehicle control	91	Pcyox1_75984	564.932	1.06588	0.26112	4.08194	4.46609e-05	0.00121733
vehicle control	91	Hspa8_73368	1629.27	0.922842	0.226176	4.0802	4.49966e-05	0.00122454
vehicle control	91	Raver2_71358	19.1573	5.83144	1.43135	4.07407	4.61977e-05	0.00125542
vehicle control	91	Hnrnph1_80002	2008.28	0.737716	0.181157	4.07225	4.65603e-05	0.00126347
vehicle control	91	1600012H06Rik_55373	242.329	-0.927633	0.227965	-4.06918	4.71779e-05	0.00127671
vehicle control	91	Akp3_56064	3891.48	-2.84853	0.700028	-4.06916	4.71833e-05	0.00127671
vehicle control	91	Sned1_68546	13.0578	6.73482	1.65567	4.06773	4.7474e-05	0.00128275
vehicle control	91	Lgals3_57836	339.937	-1.58828	0.390613	-4.06613	4.78001e-05	0.00128788
vehicle control	91	Zan_59697	10.864	6.34371	1.56012	4.06617	4.77911e-05	0.00128788
vehicle control	91	Cep295_73498	13.6733	5.95956	1.46855	4.05813	4.94665e-05	0.00133089
vehicle control	91	Pus7_71942	92.1559	2.05407	0.506252	4.05741	4.96196e-05	0.00133311
vehicle control	91	Rbm6_29425	209.48	1.24922	0.307961	4.05642	4.98308e-05	0.001335
vehicle control	91	Cmpk2_70664	100.694	-1.9443	0.479304	-4.0565	4.98136e-05	0.001335
vehicle control	91	Cystm1_66320	937.448	-1.0094	0.248864	-4.05603	4.99148e-05	0.00133536
vehicle control	91	Ubr2_68586	24.2454	4.20955	1.03797	4.05554	5.00184e-05	0.00133625
vehicle control	91	Enpp3_33338	14.9327	-5.94619	1.46905	-4.04764	5.17362e-05	0.00138019
vehicle control	91	Ecsit_73332	164.094	1.18141	0.291944	4.04671	5.1943e-05	0.00138376
vehicle control	91	Ophn1_73579	59.0261	-2.10881	0.521258	-4.04562	5.21845e-05	0.00138824
vehicle control	91	Slc25a17_57249	285.494	1.17934	0.291621	4.04408	5.25289e-05	0.00139349
vehicle control	91	Gapvd1_64856	389.947	0.947483	0.234278	4.04428	5.24851e-05	0.00139349
vehicle control	91	Mrps6_29401	221.421	1.31721	0.325915	4.04156	5.3096e-05	0.00139874
vehicle control	91	Dlgap5_63762	15.7996	6.45187	1.59604	4.04242	5.29022e-05	0.00139874
vehicle control	91	Enpp3_71017	74.1269	-4.06512	1.00568	-4.04214	5.29646e-05	0.00139874
vehicle control	91	Tmpo_72228	270.878	1.29272	0.319839	4.04177	5.30484e-05	0.00139874
vehicle control	91	Dhx15_77410	376.282	0.769788	0.19041	4.0428	5.28174e-05	0.00139874
vehicle control	91	Ifrd1_64891	61.2271	-2.20821	0.546462	-4.04092	5.32414e-05	0.00140062
vehicle control	91	Zfp947_56329	18.9191	6.05715	1.4992	4.04026	5.33917e-05	0.00140263
vehicle control	91	Gal3st2b_64831	326.672	-1.40616	0.348122	-4.03927	5.36176e-05	0.00140661
vehicle control	91	Bcl2l2_29941	61.7083	-1.73736	0.430228	-4.03824	5.3854e-05	0.00140891
vehicle control	91	Pmaip1_55274	447.613	-1.59089	0.393931	-4.03851	5.37909e-05	0.00140891
vehicle control	91	Clrn3_54812	311.938	-1.27562	0.316033	-4.03636	5.42873e-05	0.00141828
vehicle control	91	Cabcoco1_60830	15.5482	6.22413	1.54267	4.03464	5.4687e-05	0.00142676
vehicle control	91	Pls1_68888	2749.73	-0.921856	0.228523	-4.03397	5.48423e-05	0.00142884
vehicle control	91	Exoc3l4_73685	107.512	-1.88214	0.466612	-4.03363	5.49227e-05	0.00142897
vehicle control	91	B3galnt2_72367	173.835	1.20425	0.298638	4.03247	5.51933e-05	0.00143208
vehicle control	91	Btf3_73902	865.898	0.742848	0.184202	4.03278	5.51201e-05	0.00143208
vehicle control	91	Gm8909_75564	799.973	-1.61355	0.400288	-4.03097	5.55479e-05	0.00143931
vehicle control	91	Lsm11_56898	11.1167	6.7064	1.66438	4.02937	5.59274e-05	0.00144716
vehicle control	91	Vwa1_60402	9.38547	-7.40689	1.8388	-4.02812	5.62253e-05	0.00145288
vehicle control	91	Ptpn11_64685	329.177	0.920637	0.228619	4.02695	5.65061e-05	0.00145815
vehicle control	91	Glrx_70498	151.955	-1.52506	0.378865	-4.02534	5.68927e-05	0.00146613
vehicle control	91	Ifit1bl2_54741	284.859	-2.10412	0.522831	-4.02448	5.71015e-05	0.00146752
vehicle control	91	Gm49380_77226	88.7508	2.17197	0.539649	4.02478	5.70286e-05	0.00146752
vehicle control	91	Eprs_29794	279.237	1.10227	0.273926	4.02398	5.72217e-05	0.00146861
vehicle control	91	Katnbl1_57212	145.747	1.57354	0.391125	4.02311	5.74348e-05	0.00147209
vehicle control	91	Rcc1_63810	141.156	1.4049	0.349567	4.01898	5.84495e-05	0.00149607
vehicle control	91	Zfp36_71380	168.933	-1.59069	0.395858	-4.01833	5.86128e-05	0.00149822
vehicle control	91	Hist2h2aa1_76093	404.139	1.33439	0.332222	4.01657	5.9052e-05	0.00150742
vehicle control	91	H2-Q4_64712	1302.6	-1.05377	0.263064	-4.00577	6.1815e-05	0.00157583
vehicle control	91	Wipf2_30352	1294.95	-0.838234	0.20928	-4.00532	6.19347e-05	0.00157675
vehicle control	91	Dhcr7_30763	17.6982	5.5831	1.39411	4.00478	6.20763e-05	0.00157824
vehicle control	91	Mageh1_59530	13.9762	6.35829	1.58813	4.00364	6.23756e-05	0.00158372
vehicle control	91	Spc24_31132	12.6705	6.2019	1.55005	4.00111	6.30464e-05	0.00159861
vehicle control	91	Rpl28_76883	1100.19	0.954084	0.238479	4.0007	6.31561e-05	0.00159925
vehicle control	91	Wdtc1_61331	333.861	-0.97856	0.244908	-3.99562	6.45252e-05	0.00163174
vehicle control	91	Pgrmc1_31326	260.235	-1.2003	0.300442	-3.99511	6.4665e-05	0.00163309
vehicle control	91	Cycs_80675	578.621	-1.3238	0.331882	-3.98876	6.642e-05	0.00167518
vehicle control	91	Pfkfb4_70623	433.149	-1.08542	0.272239	-3.987	6.69127e-05	0.00168529
vehicle control	91	Hmbox1_80045	256.699	1.04512	0.262153	3.9867	6.69987e-05	0.00168529
vehicle control	91	Hsph1_32074	569.577	1.47788	0.371109	3.98233	6.8244e-05	0.00171434
vehicle control	91	Efemp2_73816	16.2036	6.07749	1.52674	3.98069	6.87167e-05	0.00172393
vehicle control	91	Slc16a3_30962	72.2461	-1.9684	0.494552	-3.98017	6.88667e-05	0.0017254
vehicle control	91	Pm20d2_60524	17.4027	5.52288	1.38834	3.97804	6.94853e-05	0.0017386
vehicle control	91	Slc9a3r1_31733	9710.08	-1.01022	0.253992	-3.97738	6.96801e-05	0.00174118
vehicle control	91	2900092D14RIK_31763	16.0348	5.83026	1.4673	3.97346	7.08361e-05	0.0017654
vehicle control	91	Tmem140_75231	101.694	-2.16986	0.546082	-3.97351	7.08209e-05	0.0017654
vehicle control	91	Fam102a_72835	76.9363	-2.28003	0.573965	-3.97243	7.11432e-05	0.00177073
vehicle control	91	Atic_56306	432.54	1.60733	0.404728	3.97139	7.14546e-05	0.00177614
vehicle control	91	Tomm20_64222	312.668	0.948514	0.238898	3.97038	7.17592e-05	0.00178138
vehicle control	91	Cybrd1_58906	22.8409	-7.02032	1.76871	-3.96917	7.21247e-05	0.00178811
vehicle control	91	Chp2_68672	4175.94	-0.83793	0.211248	-3.96658	7.29113e-05	0.00180525
vehicle control	91	Slc28a2_30206	34.3436	-5.79036	1.46004	-3.96589	7.31217e-05	0.00180614
vehicle control	91	Lmbrd1_76638	53.8359	-2.34406	0.591063	-3.96584	7.31381e-05	0.00180614
vehicle control	91	Ldhb_71288	14.0612	6.75975	1.70472	3.96531	7.33002e-05	0.00180778
vehicle control	91	Cd81_68694	1522.43	0.63235	0.159716	3.95921	7.51969e-05	0.00185215
vehicle control	91	Tmbim1_76722	164.677	-1.30524	0.329841	-3.95719	7.58378e-05	0.00186551
vehicle control	91	Aqp3_76050	120.028	-2.33025	0.588934	-3.95672	7.59852e-05	0.00186671
vehicle control	91	Cyp3a41a_30418	168.318	-2.40953	0.609064	-3.95611	7.61791e-05	0.00186905
vehicle control	91	Spata24_55094	30.7532	3.93408	0.994809	3.95461	7.66584e-05	0.00187838
vehicle control	91	0610010F05Rik_69119	110.451	1.73507	0.439013	3.9522	7.74355e-05	0.00189368
vehicle control	91	Pdgfra_69255	249.126	1.23554	0.312632	3.95205	7.7483e-05	0.00189368
vehicle control	91	Aldob_29517	2266.51	-0.939054	0.237661	-3.95123	7.77513e-05	0.00189779
vehicle control	91	Hsd17b10_31244	11.8102	5.72599	1.44933	3.95078	7.78962e-05	0.00189888
vehicle control	91	Pprc1_65835	18.6812	5.9884	1.51625	3.94949	7.83167e-05	0.00190668
vehicle control	91	Btg2_29359	92.5674	-1.98437	0.502914	-3.94574	7.95533e-05	0.00192935
vehicle control	91	Aen_31672	46.4589	3.21105	0.813792	3.94578	7.9541e-05	0.00192935
vehicle control	91	Pxdc1_55054	56.1879	-2.1042	0.53326	-3.94593	7.9491e-05	0.00192935
vehicle control	8	Apoa4_57848	27439.4	-1.97649	0.436583	-4.52718	5.97762e-06	0.00193675
vehicle control	8	Tomm40_73082	641.065	1.14612	0.253031	4.52955	5.91102e-06	0.00193675
vehicle control	91	Taf6l_64234	25.5185	4.07608	1.03359	3.94362	8.026e-05	0.001944
vehicle control	91	Igbp1_55782	695.42	0.777239	0.197209	3.9412	8.10761e-05	0.00196125
vehicle control	91	Clec2e_56184	179.981	-1.80555	0.458223	-3.94034	8.13665e-05	0.00196577
vehicle control	91	Spink4_54629	807.056	1.16719	0.296287	3.93937	8.1696e-05	0.00197121
vehicle control	91	Cap1_69776	831.836	-0.798951	0.202834	-3.93895	8.18402e-05	0.00197218
vehicle control	91	Slc41a1_60988	113.063	2.09596	0.532173	3.93849	8.19956e-05	0.00197342
vehicle control	91	Gm7030_75620	55.8691	-2.30912	0.586382	-3.93792	8.21917e-05	0.00197563
vehicle control	91	Ell2_66572	187.285	-1.36117	0.345699	-3.93743	8.23582e-05	0.00197712
vehicle control	91	Casp8_30720	251.229	-0.905211	0.229945	-3.93664	8.26291e-05	0.00197861
vehicle control	91	Gtpbp10_70307	17.4411	5.48419	1.39301	3.93693	8.25296e-05	0.00197861
vehicle control	91	Col6a4_57810	152.406	-1.25829	0.319675	-3.93615	8.28001e-05	0.0019802
vehicle control	91	Gmeb2_63524	15.1822	-4.29198	1.09096	-3.93412	8.35006e-05	0.00199443
vehicle control	91	Il13ra1_29950	1044.01	-0.990053	0.251761	-3.93251	8.40628e-05	0.00200533
vehicle control	91	Nr1h3_66381	13.2949	5.71993	1.45468	3.93209	8.42117e-05	0.00200636
vehicle control	91	Rdh13_72502	166.985	1.52207	0.3874	3.92892	8.53267e-05	0.00203037
vehicle control	91	Cenpk_79712	13.4872	5.98269	1.5232	3.9277	8.5761e-05	0.00203814
vehicle control	91	Mccc2_65296	140.961	1.51556	0.385967	3.92667	8.61304e-05	0.00204436
vehicle control	91	Tmem252_60150	203.838	-2.03282	0.517775	-3.92607	8.6344e-05	0.00204686
vehicle control	91	Slc16a6_58126	119.392	-1.58982	0.405032	-3.92518	8.66656e-05	0.00205166
vehicle control	91	Cept1_67131	616.62	-0.729669	0.185907	-3.92491	8.67633e-05	0.00205166
vehicle control	91	Cyp3a11_72954	991.453	-2.57998	0.657393	-3.92456	8.6887e-05	0.00205203
vehicle control	8	Sash1_59911	147.895	-1.13709	0.253123	-4.49224	7.04768e-06	0.00206598
vehicle control	8	Tgoln1_61308	307.751	-1.05803	0.235324	-4.49604	6.9231e-06	0.00206598
vehicle control	91	Fam214b_65220	116.946	-1.53005	0.390312	-3.92005	8.85298e-05	0.00208822
vehicle control	91	Mrpl18_62917	515.712	0.825732	0.2107	3.919	8.89176e-05	0.00209476
vehicle control	91	Nsa2_63178	374.762	0.889433	0.227112	3.91628	8.9925e-05	0.00211586
vehicle control	91	Smoc2_60848	323.956	1.55758	0.39804	3.91313	9.11092e-05	0.00214107
vehicle control	91	Flvcr1_70577	39.2727	-2.92466	0.747483	-3.91267	9.12812e-05	0.00214245
vehicle control	91	Hdac2_65110	27.5344	2.01067	0.51395	3.91219	9.14628e-05	0.00214406
vehicle control	91	Abhd17c_57449	157.884	-1.26155	0.32253	-3.91143	9.17509e-05	0.00214815
vehicle control	91	Elavl4_31709	13.6883	6.54433	1.6735	3.91056	9.20808e-05	0.00215321
vehicle control	91	Pkm_68481	402.038	-1.13395	0.290166	-3.90792	9.30926e-05	0.00217419
vehicle control	91	Irf7_75384	95.8358	-1.84194	0.471546	-3.90617	9.37722e-05	0.00218736
vehicle control	91	Rps27a_66888	759.507	1.11252	0.284838	3.90581	9.39084e-05	0.00218785
vehicle control	91	Tufm_80174	805.623	0.823072	0.210849	3.90361	9.47699e-05	0.00220521
vehicle control	91	Pls1_77890	443.111	-1.24275	0.318392	-3.90321	9.49246e-05	0.00220609
vehicle control	91	Prss32_62280	207.304	1.25219	0.320906	3.90206	9.53783e-05	0.00221392
vehicle control	91	Nrm_77495	14.5694	6.07879	1.55832	3.90086	9.58504e-05	0.00222216
vehicle control	91	Pbdc1_29398	497.526	1.05149	0.269614	3.9	9.61925e-05	0.00222334
vehicle control	91	Ces2b_29770	602.619	-1.11421	0.285731	-3.8995	9.63921e-05	0.00222334
vehicle control	91	Myl9_29990	841.815	1.40075	0.359346	3.89806	9.69678e-05	0.00222334
vehicle control	91	Hnrnpa2b1_30458	763.381	0.828847	0.212636	3.89796	9.70065e-05	0.00222334
vehicle control	91	Hsp90aa1_31761	300.63	1.78875	0.458867	3.89819	9.69124e-05	0.00222334
vehicle control	91	Vil1_57059	19611.5	-0.78021	0.200086	-3.89937	9.64416e-05	0.00222334
vehicle control	91	Ang4_59466	198.929	3.02438	0.775922	3.89779	9.70754e-05	0.00222334
vehicle control	91	Wasf2_69583	362.876	-0.859464	0.220375	-3.9	9.61922e-05	0.00222334
vehicle control	91	Prim1_73208	75.6183	2.7351	0.701493	3.89897	9.66035e-05	0.00222334
vehicle control	91	Fbxl5_78218	310.71	-0.940136	0.241156	-3.89845	9.68106e-05	0.00222334
vehicle control	91	Bcor_76297	15.1108	5.74647	1.47446	3.89735	9.72501e-05	0.00222466
vehicle control	91	Hgh1_62036	13.7205	6.01473	1.54374	3.89621	9.77105e-05	0.00223249
vehicle control	91	Ruvbl1_29584	104.588	2.01442	0.517126	3.89542	9.80305e-05	0.00223441
vehicle control	91	Tlk1_79886	208.431	1.52153	0.390588	3.8955	9.79976e-05	0.00223441
vehicle control	91	Uhrf2_73759	52.8321	2.99577	0.769157	3.89487	9.82497e-05	0.00223672
vehicle control	91	Abcc2_72357	1586.53	-1.31262	0.337048	-3.89446	9.84168e-05	0.00223783
vehicle control	91	Hsd17b6_29340	118.255	-2.47253	0.635189	-3.89259	9.91812e-05	0.00225179
vehicle control	91	Isg15_29722	286.89	-2.23686	0.574677	-3.89237	9.92683e-05	0.00225179
vehicle control	91	Mylip_61949	14.8806	5.58196	1.43437	3.89157	9.95962e-05	0.00225652
vehicle control	8	Cyp3a13_55988	1294.59	-1.36445	0.305728	-4.46294	8.08429e-06	0.00226213
vehicle control	91	Top2a_30844	427.292	2.03195	0.522301	3.89037	0.000100091	0.00226233
vehicle control	91	Dach1_80658	10.8918	6.58622	1.69287	3.89056	0.000100012	0.00226233
vehicle control	91	Rsl1d1_59386	145.44	1.54416	0.396981	3.88976	0.000100343	0.00226532
vehicle control	91	Ttll10_59800	18.7074	5.37692	1.38386	3.88544	0.000102143	0.0023032
vehicle control	91	Irak2_68753	252.931	-1.02969	0.265289	-3.88139	0.00010386	0.00233913
vehicle control	91	Ddx51_75843	13.5613	6.13005	1.58029	3.87907	0.000104856	0.00235597
vehicle control	91	Gm49368_79325	18.384	5.52019	1.42299	3.8793	0.000104759	0.00235597
vehicle control	91	Nifk_77574	137.302	1.48932	0.38401	3.87833	0.000105176	0.00236035
vehicle control	91	Utp14b_62614	24.1072	5.1747	1.33452	3.87758	0.000105499	0.00236479
vehicle control	91	Grb2_68741	108.391	-1.44754	0.373461	-3.87602	0.000106181	0.00237727
vehicle control	91	Lama2_67414	9.66202	5.9917	1.5466	3.87411	0.000107015	0.00239312
vehicle control	91	Tnfrsf10b_54946	17.7723	5.54474	1.4317	3.87283	0.000107577	0.00240285
vehicle control	91	Slc25a45_72406	838.496	-1.25382	0.323775	-3.87251	0.000107722	0.00240326
vehicle control	91	Tead1_30791	11.43	5.92763	1.53099	3.87176	0.000108053	0.00240497
vehicle control	91	Nuf2_31593	116.022	2.81892	0.728021	3.87203	0.000107931	0.00240497
vehicle control	91	Chtop_80827	656.697	0.612237	0.158164	3.87089	0.00010844	0.00241075
vehicle control	91	Telo2_76805	12.1025	5.86676	1.51599	3.86993	0.000108868	0.00241743
vehicle control	91	Synpo2_65465	937.649	1.71999	0.444695	3.86779	0.000109826	0.00243584
vehicle control	8	Oasl1_29900	267.39	-1.66649	0.375566	-4.43728	9.11027e-06	0.00243838
vehicle control	91	Zc3h7b_61634	74.7395	1.81951	0.470515	3.86706	0.000110155	0.00244029
vehicle control	91	Hsd11b2_30904	132.407	2.00833	0.519542	3.86557	0.000110828	0.00245233
vehicle control	91	Ftl1-ps1_65192	137.028	-1.47534	0.381744	-3.86475	0.000111205	0.00245524
vehicle control	91	Myo5b_71101	48.8704	-2.3409	0.605711	-3.86472	0.000111219	0.00245524
vehicle control	91	Slc25a45_69226	148.552	-1.71173	0.442989	-3.86403	0.00011153	0.00245923
vehicle control	91	Fam187b_55567	14.9622	5.60843	1.45205	3.86243	0.000112265	0.00247258
vehicle control	91	Adgrg1_71303	91.1606	1.52078	0.393946	3.86038	0.00011321	0.00249048
vehicle control	91	Mre11a_76660	89.4383	1.64914	0.427253	3.85986	0.000113451	0.00249289
vehicle control	91	Ube2l6_79400	19.566	-4.32044	1.11941	-3.85958	0.000113582	0.00249289
vehicle control	91	Ebna1bp2_72422	548.809	0.901163	0.233653	3.85684	0.000114861	0.00251804
vehicle control	8	Tmem183a_78232	275.554	-0.932459	0.210923	-4.42085	9.83149e-06	0.00252178
vehicle control	8	Rhod_61218	223.134	-1.43988	0.326532	-4.40961	1.03556e-05	0.00254398
vehicle control	8	Gk_63112	817.344	-1.22041	0.277264	-4.40162	1.07446e-05	0.00254398
vehicle control	91	Gm29394_71249	62.1851	2.05122	0.532278	3.85367	0.000116361	0.00254798
vehicle control	91	Adss_56443	644.398	-0.874104	0.226914	-3.85213	0.000117093	0.00255809
vehicle control	91	Ugt1a7c_74259	749.235	-1.20491	0.312788	-3.85215	0.000117088	0.00255809
vehicle control	91	P3h3_31717	102.869	1.81621	0.471586	3.85129	0.000117496	0.00256393
vehicle control	91	Psma1_73656	181.884	1.60631	0.417322	3.84909	0.000118556	0.00258408
vehicle control	91	Rpl27-ps3_76289	826.152	0.810102	0.210614	3.84639	0.000119871	0.00260974
vehicle control	91	Svip_53933	163.538	1.53037	0.397953	3.8456	0.000120259	0.00261518
vehicle control	91	Col5a1_32244	165.936	1.2707	0.330486	3.84495	0.000120579	0.00261913
vehicle control	91	Jak2_31096	484.971	-0.848262	0.220634	-3.84466	0.000120718	0.00261916
vehicle control	91	Ehbp1l1_60114	340.475	-1.04437	0.271695	-3.8439	0.000121093	0.00262429
vehicle control	91	Hapln4_59724	16.0978	6.06578	1.57869	3.84228	0.000121898	0.00263871
vehicle control	91	Ugdh_30314	11046.1	-1.10212	0.286994	-3.84023	0.000122917	0.00264749
vehicle control	91	Prelid2_54076	145.275	1.74236	0.453787	3.83959	0.00012324	0.00264749
vehicle control	91	Paqr7_55653	263.165	-1.38464	0.360572	-3.84013	0.000122971	0.00264749
vehicle control	91	Ormdl3_56132	348.389	-1.23987	0.322881	-3.84002	0.000123026	0.00264749
vehicle control	91	Pcgf6_61110	205.996	1.14556	0.29836	3.83951	0.000123282	0.00264749
vehicle control	91	Map7_74405	917.959	-0.843771	0.219694	-3.84066	0.000122705	0.00264749
vehicle control	91	Tdp1_77591	92.4313	2.09364	0.545277	3.83959	0.000123241	0.00264749
vehicle control	8	Prkcd_31926	4604.6	-0.772065	0.176137	-4.38332	1.16887e-05	0.00266502
vehicle control	91	Sf3b5_55233	351.655	1.04358	0.272107	3.83518	0.000125475	0.00268669
vehicle control	91	Hspa9_62346	1852.74	0.981773	0.255999	3.83506	0.000125533	0.00268669
vehicle control	91	Defa27_82284	580.863	2.89146	0.753924	3.83521	0.000125456	0.00268669
vehicle control	91	Clca3a2_56047	72.622	2.81178	0.733301	3.83442	0.000125861	0.00269067
vehicle control	91	Cyp3a41b_30917	304.325	-2.57546	0.672152	-3.83166	0.000127281	0.00271795
vehicle control	91	Metrnl_70729	189.764	-1.39269	0.363634	-3.82993	0.000128181	0.00273269
vehicle control	91	Ftsj1_78956	65.5493	2.06973	0.540432	3.82978	0.000128259	0.00273269
vehicle control	91	Cldn2_70073	640.274	2.12308	0.554442	3.82921	0.000128555	0.00273591
vehicle control	91	Slc6a19_72223	69.204	-2.20833	0.576791	-3.82865	0.000128847	0.00273904
vehicle control	91	Gucy1a1_67355	63.7049	2.78324	0.727049	3.82813	0.000129119	0.00274175
vehicle control	91	AA467197_79170	179.992	-1.47773	0.386405	-3.8243	0.000131145	0.00278166
vehicle control	91	Rps15a_75341	508.287	1.16498	0.304982	3.81984	0.000133541	0.0028293
vehicle control	91	As3mt_60250	526.207	0.804856	0.210794	3.81821	0.000134422	0.00284479
vehicle control	91	Hist1h3g_31098	291.593	1.90707	0.49976	3.81598	0.000135643	0.00286743
vehicle control	91	Lpar5_57513	279.587	-1.04073	0.272799	-3.81499	0.000136187	0.00287231
vehicle control	91	Rtp4_60626	57.8443	-2.14164	0.561412	-3.81474	0.000136329	0.00287231
vehicle control	91	Jmjd6_63778	311.073	1.1358	0.297702	3.81521	0.000136065	0.00287231
vehicle control	91	Exog_65050	11.8466	6.03589	1.58354	3.81165	0.000138041	0.00290514
vehicle control	91	Tmem54_57595	192.689	-1.39733	0.366648	-3.8111	0.000138349	0.00290839
vehicle control	91	Rpl13a_72218	738.685	1.22794	0.322233	3.81071	0.000138567	0.00290975
vehicle control	91	Iqgap2_62174	675.149	-0.907433	0.238153	-3.81029	0.000138802	0.00291146
vehicle control	91	Gnai2_74909	648.413	-0.847664	0.222501	-3.8097	0.000139133	0.00291518
vehicle control	91	Trip13_77984	14.1085	6.02979	1.58434	3.80587	0.000141309	0.0029575
vehicle control	91	Zwilch_31068	96.2317	3.29895	0.867859	3.80125	0.000143969	0.00299864
vehicle control	91	Cdkn2aipnl_54877	70.8779	2.16461	0.569439	3.80131	0.000143936	0.00299864
vehicle control	91	Txndc5_60696	1838.25	0.714398	0.187946	3.80108	0.000144066	0.00299864
vehicle control	91	B3galnt2_66854	10.3943	5.92527	1.55872	3.80137	0.0001439	0.00299864
vehicle control	91	Itsn1_77438	38.0681	3.2417	0.852831	3.80111	0.000144051	0.00299864
vehicle control	91	Pcbd1_77452	260.236	1.32958	0.349921	3.79966	0.000144896	0.0030126
vehicle control	91	Adnp_30970	383.209	1.0946	0.288137	3.79887	0.000145358	0.00301889
vehicle control	91	Supt6_57739	490.321	-0.904278	0.238126	-3.79748	0.000146177	0.00303258
vehicle control	8	Xiap_78640	445.621	-0.770783	0.17732	-4.34684	1.38111e-05	0.00303646
vehicle control	91	Brms1l_68210	12.1364	5.86768	1.54553	3.79655	0.000146723	0.00304057
vehicle control	91	Nudt21_75742	327.65	1.25589	0.33092	3.79514	0.000147562	0.00305462
vehicle control	8	Flvcr1_63398	345.981	-1.47704	0.340531	-4.33746	1.44138e-05	0.00305969
vehicle control	91	Ftl1_72676	650.363	-1.02907	0.271216	-3.79429	0.000148064	0.00306167
vehicle control	91	Cyp4f14_58129	275.141	-1.17543	0.309992	-3.79181	0.000149556	0.00308914
vehicle control	91	Ppib_30521	750.25	0.809334	0.213646	3.7882	0.000151744	0.00312283
vehicle control	91	Tlcd2_59053	37.4013	-3.22198	0.850569	-3.78803	0.000151847	0.00312283
vehicle control	91	Kif11_64960	90.8934	2.71531	0.716808	3.78807	0.000151825	0.00312283
vehicle control	91	Mrps35_71419	258.391	1.18219	0.312047	3.7885	0.000151561	0.00312283
vehicle control	91	Gal3st2_72866	544.671	-1.18995	0.314358	-3.78532	0.00015351	0.00315361
vehicle control	91	Blnk_57985	14.023	5.68551	1.50215	3.78492	0.000153761	0.00315534
vehicle control	91	Ezh2_31649	279.381	0.959689	0.253687	3.78296	0.000154972	0.00317333
vehicle control	91	Nlrp6_62049	1425.97	0.920208	0.243239	3.78314	0.000154865	0.00317333
vehicle control	91	Cidec_30722	23.1661	-3.81392	1.0083	-3.78253	0.000155242	0.00317543
vehicle control	91	Nle1_69012	71.0437	2.85806	0.75571	3.78195	0.000155605	0.00317941
vehicle control	91	Hist1h3c_30792	463.407	1.96157	0.518981	3.77966	0.000157044	0.00320535
vehicle control	91	Ppy_56982	4.884	19.3427	5.12031	3.77763	0.000158327	0.00322623
vehicle control	91	Rnf7_72708	313.554	0.921073	0.243831	3.7775	0.000158407	0.00322623
vehicle control	91	Ptbp1_66281	872.307	0.83669	0.221668	3.77451	0.00016032	0.00325468
vehicle control	91	Prmt7_74996	20.2735	5.54	1.46753	3.77504	0.00015998	0.00325468
vehicle control	91	Smox_77843	18.1366	5.33311	1.41292	3.77454	0.000160301	0.00325468
vehicle control	91	H2-T3_74107	264.047	-1.3298	0.352417	-3.77338	0.00016105	0.003266
vehicle control	91	Tle1_75066	79.7487	1.60233	0.425134	3.76899	0.000163912	0.00332049
vehicle control	91	Nup188_78022	54.5777	2.07017	0.549367	3.76827	0.000164382	0.00332646
vehicle control	91	Ssr4_63626	1827.39	0.761005	0.201987	3.76759	0.000164833	0.00332846
vehicle control	91	Clec2h_66830	1003.56	-1.06876	0.283667	-3.76768	0.000164773	0.00332846
vehicle control	91	Atrx_77549	363.97	1.01472	0.269466	3.76566	0.00016611	0.00335067
vehicle control	91	Rpl22_29339	502.991	1.0874	0.289025	3.7623	0.000168357	0.00338878
vehicle control	91	Gpt_60619	516.619	-1.13197	0.300854	-3.76252	0.00016821	0.00338878
vehicle control	91	Pik3ca_30701	108.684	1.48066	0.393683	3.76106	0.000169196	0.00339845
vehicle control	91	Tspan13_65387	80.7265	-1.85418	0.492986	-3.76112	0.000169153	0.00339845
vehicle control	91	Slc15a1_61659	329.954	-1.61703	0.430036	-3.76021	0.000169768	0.00340273
vehicle control	91	Rasa2_64435	147.776	-1.16374	0.309476	-3.76035	0.000169675	0.00340273
vehicle control	91	Zfp280c_55521	31.927	3.72944	0.99226	3.75853	0.000170916	0.00342211
vehicle control	91	Serpinb1a_76164	6964.38	-0.781252	0.207885	-3.7581	0.000171205	0.00342429
vehicle control	91	Tor1aip2_64656	79.3869	-1.80022	0.479059	-3.75782	0.0001714	0.00342456
vehicle control	91	Fam3c_82261	225.774	-1.33569	0.355547	-3.75671	0.000172162	0.00343616
vehicle control	91	Rcor1_58431	354.739	0.741959	0.197581	3.75522	0.000173187	0.00345299
vehicle control	91	Mmp16_72873	15.9767	6.19006	1.64853	3.75489	0.000173418	0.00345395
vehicle control	91	Cyp3a41b_73471	397.222	-2.64021	0.703208	-3.75453	0.00017367	0.00345533
vehicle control	91	Ssbp3_76980	17.7831	4.07257	1.08564	3.75131	0.000175914	0.00349395
vehicle control	91	Mrpl58_80547	168.005	1.33427	0.355691	3.75122	0.00017598	0.00349395
vehicle control	91	Suv39h2_71766	20.5865	5.6456	1.50585	3.74912	0.000177459	0.00351963
vehicle control	91	B230219D22Rik_82003	103.432	1.50526	0.401559	3.74853	0.000177874	0.00352418
vehicle control	91	Cdkal1_69973	208.035	1.1252	0.300246	3.74759	0.000178545	0.00353376
vehicle control	91	Nucb1_73958	407.613	-0.8542	0.228091	-3.745	0.000180395	0.00356666
vehicle control	91	Fitm2_61395	63.2321	1.983	0.529608	3.74428	0.000180914	0.0035732
vehicle control	91	Bfsp1_57774	15.9262	5.67322	1.51601	3.74221	0.000182409	0.0035948
vehicle control	91	Gm12355_63759	163.644	1.38285	0.369532	3.74218	0.000182434	0.0035948
vehicle control	91	Ghitm_77045	221.564	-0.996896	0.266409	-3.74198	0.000182577	0.0035948
vehicle control	91	Ptprh_62407	1739.84	-0.736466	0.196875	-3.74077	0.000183455	0.00360834
vehicle control	91	Ly6a_67292	24.9176	3.56184	0.952929	3.73779	0.000185647	0.00364766
vehicle control	91	Kri1_76038	114.082	1.26459	0.338428	3.73664	0.000186493	0.00366047
vehicle control	91	Cldn4_60997	67.5039	-3.64081	0.974749	-3.73512	0.000187625	0.00367889
vehicle control	91	Ggt1_80192	4618.88	-0.994572	0.266468	-3.73242	0.000189646	0.00371466
vehicle control	91	Nr1i2_65580	128.131	-1.61911	0.434073	-3.73004	0.000191446	0.00374218
vehicle control	91	Impdh2_71361	383.303	1.66789	0.447131	3.73021	0.000191323	0.00374218
vehicle control	91	Fos_79891	67.0604	-2.89815	0.777089	-3.7295	0.000191863	0.00374647
vehicle control	91	Med18_53910	37.135	2.89634	0.776749	3.7288	0.000192396	0.003753
vehicle control	91	Mis18a_31724	97.5406	2.13593	0.572946	3.72798	0.000193024	0.00376139
vehicle control	91	Taf3_65310	38.2728	3.0099	0.807733	3.72636	0.000194267	0.00378172
vehicle control	91	Fam53b_80753	83.5447	-1.73103	0.464687	-3.72515	0.000195197	0.00379592
vehicle control	91	Apex2_71970	239.956	1.0831	0.29079	3.72467	0.000195571	0.00379929
vehicle control	91	Slc16a3_69481	146.841	-1.45243	0.390023	-3.72396	0.000196119	0.00380604
vehicle control	91	Apoc3_30821	963.773	-1.81414	0.487265	-3.72311	0.000196782	0.00381109
vehicle control	91	Pcgf5_80187	369.358	-0.914612	0.245655	-3.72316	0.000196744	0.00381109
vehicle control	91	Fermt2_58706	17.0871	5.27689	1.41774	3.72205	0.000197614	0.0038233
vehicle control	91	L2hgdh_68916	437.562	-0.957389	0.257333	-3.72043	0.000198881	0.00384388
vehicle control	91	Ank2_66528	12.902	5.93715	1.59614	3.71969	0.000199469	0.00385131
vehicle control	91	Katnal1_69848	11.2488	5.53705	1.48949	3.71741	0.000201273	0.0038822
vehicle control	91	Nup37_31590	58.3925	2.69928	0.726194	3.71702	0.000201588	0.00388318
vehicle control	91	Sar1b_78294	999.917	-0.892642	0.240162	-3.71683	0.000201734	0.00388318
vehicle control	91	Clec4a3_69343	11.2236	6.10613	1.64306	3.71632	0.000202149	0.00388721
vehicle control	91	Ggnbp2_73310	318.231	-0.863927	0.232568	-3.71472	0.000203426	0.0039078
vehicle control	91	Gabarap_69216	216.849	-1.19233	0.321014	-3.71426	0.000203799	0.00391099
vehicle control	91	Gm15294_82328	1577.66	-0.73468	0.198024	-3.71005	0.000207214	0.00397252
vehicle control	91	Lonrf3_65821	14.5603	5.8416	1.57485	3.70931	0.000207821	0.00398012
vehicle control	91	Pnp2_70265	466.287	-1.00898	0.272054	-3.70874	0.000208294	0.00398515
vehicle control	91	Blcap_70185	116.139	-1.2526	0.337898	-3.70703	0.000209706	0.00400811
vehicle control	91	Xpo7_30381	116.705	1.70399	0.459735	3.70645	0.000210182	0.00401317
vehicle control	91	Pnpla2_69002	61.7766	-1.80132	0.486212	-3.7048	0.000211557	0.00403535
vehicle control	91	Ran_70166	927.718	0.898108	0.242459	3.70416	0.000212096	0.00404155
vehicle control	91	Gm7861_66609	408.229	2.0884	0.564191	3.70158	0.000214261	0.00407872
vehicle control	91	Lrpprc_77746	287.206	1.20808	0.326405	3.70117	0.000214606	0.00408118
vehicle control	91	Specc1l_76940	115.985	-1.28407	0.346966	-3.70086	0.000214873	0.00408215
vehicle control	91	Larp4_62814	311.234	0.901746	0.243706	3.70014	0.000215477	0.00408953
vehicle control	91	Plec_72618	97.9723	-1.83872	0.497035	-3.69936	0.00021614	0.00409744
vehicle control	91	Ceacam20_80502	390.827	-2.12152	0.573517	-3.69915	0.000216327	0.00409744
vehicle control	91	March6_60007	69.348	-2.02732	0.548159	-3.69842	0.000216945	0.00410505
vehicle control	91	Gusb_77601	82.305	1.55888	0.421771	3.69603	0.000218999	0.00413979
vehicle control	91	Selenop_78781	1976.02	-1.9607	0.530759	-3.69414	0.000220629	0.00416644
vehicle control	91	Pitrm1_72390	55.3614	2.28126	0.617584	3.69385	0.000220885	0.0041671
vehicle control	91	Ifi27l2b_62843	1016.48	-1.1987	0.324583	-3.69306	0.000221568	0.00417584
vehicle control	91	Ndufb5_30379	628.77	0.820716	0.222248	3.69279	0.000221804	0.00417613
vehicle control	91	Sgo1_29058	48.5668	3.74321	1.01406	3.6913	0.00022311	0.00419656
vehicle control	91	Zbtb33_59610	179.756	1.10939	0.300627	3.69026	0.000224027	0.00420128
vehicle control	91	Fcho2_65738	347.359	-0.766085	0.207596	-3.69027	0.000224018	0.00420128
vehicle control	91	Clasp2_66847	220.007	1.09519	0.296749	3.69063	0.000223703	0.00420128
vehicle control	91	Furin_30709	358.082	-0.991016	0.268604	-3.6895	0.000224695	0.00420284
vehicle control	91	Zfp618_69659	32.2731	3.192	0.86518	3.68941	0.000224776	0.00420284
vehicle control	91	Carf_77536	57.7701	2.51702	0.682196	3.68958	0.000224628	0.00420284
vehicle control	91	Mall_55682	150.56	-1.55397	0.421271	-3.68877	0.000225345	0.00420932
vehicle control	91	Usp25_56626	326.239	-0.826128	0.22402	-3.68775	0.000226248	0.0042186
vehicle control	91	Bzw2_68973	198.208	1.31734	0.357226	3.6877	0.000226287	0.0042186
vehicle control	91	Gadd45a_72346	695.701	-0.915559	0.248377	-3.68617	0.000227656	0.00423995
vehicle control	91	Clk1_72591	151.085	-1.31902	0.357946	-3.68497	0.000228731	0.00425579
vehicle control	91	Wscd2_57158	10.9896	6.37636	1.73152	3.68253	0.000230933	0.00428442
vehicle control	91	Fars2_65595	264.875	0.953417	0.258904	3.68251	0.000230949	0.00428442
vehicle control	91	Arl6ip1_74639	474.929	-0.742982	0.201753	-3.68263	0.000230841	0.00428442
vehicle control	91	Unc45a_76849	48.665	-1.70272	0.462592	-3.68083	0.000232477	0.00430855
vehicle control	91	Kif20a_60135	184.075	2.19007	0.595201	3.67955	0.000233642	0.00432169
vehicle control	91	Sypl_69223	893.158	0.796692	0.216504	3.6798	0.000233414	0.00432169
vehicle control	91	Tspan13_73207	49.908	-1.9255	0.523502	-3.67811	0.000234973	0.00434206
vehicle control	91	Pfdn4_69867	62.8013	1.91114	0.519646	3.67778	0.000235274	0.0043434
vehicle control	91	GM5589_32198	295.181	1.24096	0.33752	3.67669	0.000236276	0.00434918
vehicle control	91	Srek1_64076	322.465	1.01457	0.275939	3.67679	0.000236185	0.00434918
vehicle control	91	Actr3_68796	570.453	-1.11038	0.301976	-3.67706	0.000235939	0.00434918
vehicle control	91	Caprin1_72393	2477.44	0.482501	0.131262	3.67587	0.00023704	0.00435576
vehicle control	91	Pomp_80505	144.004	-1.28139	0.348602	-3.67581	0.000237093	0.00435576
vehicle control	91	Ugcg_62227	276.833	-1.01557	0.276308	-3.6755	0.000237381	0.00435682
vehicle control	91	Angel2_66984	72.3217	1.76452	0.480246	3.67419	0.000238603	0.004375
vehicle control	91	Chek1_31431	46.1077	3.3927	0.92364	3.67318	0.000239548	0.00437962
vehicle control	91	Nucks1_60857	497.905	1.12602	0.306513	3.67366	0.000239104	0.00437962
vehicle control	91	Meis3_71370	15.5339	5.73382	1.56091	3.67339	0.000239355	0.00437962
vehicle control	91	Slc26a2_75434	402.661	-1.00929	0.274817	-3.6726	0.000240091	0.00438531
vehicle control	91	Luc7l3_64342	651.061	1.03303	0.28145	3.67039	0.000242185	0.00441169
vehicle control	91	Ftl1_70410	901.835	-0.772516	0.210466	-3.6705	0.000242078	0.00441169
vehicle control	91	Lpgat1_79513	150.914	-1.40253	0.382127	-3.67033	0.000242234	0.00441169
vehicle control	91	Ccdc85b_30360	43.1291	2.51935	0.686499	3.66985	0.000242697	0.00441587
vehicle control	91	Tmem19_80451	392.396	-1.10692	0.301652	-3.66952	0.000243011	0.00441734
vehicle control	91	Nck2_72744	12.3678	5.51402	1.50276	3.66926	0.000243257	0.00441758
vehicle control	91	Pepd_74013	84.8485	-1.81112	0.493735	-3.6682	0.000244265	0.00443163
vehicle control	91	Thap12_74891	85.3682	1.96505	0.535885	3.66693	0.000245477	0.00444935
vehicle control	91	Mvp_60034	1073.41	-0.584977	0.159541	-3.66662	0.000245775	0.0044505
vehicle control	91	Trip6_72554	15.8303	5.51738	1.5049	3.66629	0.000246096	0.00445205
vehicle control	91	Zfp449_55813	8.1102	6.01661	1.64144	3.66545	0.000246901	0.00446235
vehicle control	91	Irf1_64859	1634.55	-0.888081	0.242413	-3.6635	0.00024879	0.00449222
vehicle control	91	Rpl38_72967	587.255	1.04453	0.285155	3.66303	0.000249245	0.00449614
vehicle control	91	Nat8f5_54989	362.735	-1.34873	0.368426	-3.66078	0.000251447	0.00453155
vehicle control	91	Hspa5_73866	8172.84	0.656379	0.179312	3.66053	0.000251693	0.00453168
vehicle control	91	Ccnb1_70745	274.209	1.78158	0.486749	3.66016	0.000252062	0.00453401
vehicle control	91	Lpin3_74798	106.088	-1.57343	0.429936	-3.65967	0.00025254	0.00453829
vehicle control	91	Pcm1_80469	326.317	1.19342	0.326124	3.65941	0.000252801	0.00453867
vehicle control	91	Lpgat1_30296	1637.47	-0.898788	0.245665	-3.65859	0.000253607	0.00454537
vehicle control	91	Stt3a_72883	426.51	0.800895	0.218911	3.65854	0.000253654	0.00454537
vehicle control	91	St13_64948	164.555	1.26371	0.345563	3.65698	0.000255207	0.00456889
vehicle control	91	Elf4_55474	664.877	-0.686341	0.187732	-3.65596	0.000256226	0.00458279
vehicle control	91	Shtn1_59104	448.609	0.784482	0.214766	3.65273	0.000259472	0.00463647
vehicle control	91	Fam199x_54435	12.5486	5.70497	1.56246	3.65128	0.000260936	0.00465038
vehicle control	91	Tcim_55809	64.1224	-1.78264	0.488231	-3.65123	0.000260987	0.00465038
vehicle control	91	Hnrnpa1_80724	913.667	0.928586	0.254311	3.65137	0.000260842	0.00465038
vehicle control	91	Wdr1_61803	548.41	-0.666804	0.182706	-3.6496	0.00026265	0.00467562
vehicle control	91	Gcsh_64648	118.357	1.61132	0.441654	3.64839	0.00026389	0.00468486
vehicle control	91	Defa35_74276	839.867	2.33686	0.640515	3.64841	0.000263873	0.00468486
vehicle control	91	Hspbp1_75608	72.0419	1.97472	0.541262	3.64837	0.000263911	0.00468486
vehicle control	91	Pole_70579	8.44889	6.25419	1.715	3.64675	0.000265573	0.00470114
vehicle control	91	Trpm7_78164	36.9683	2.35313	0.645264	3.64677	0.000265555	0.00470114
vehicle control	91	Mboat2_79973	13.3795	5.37521	1.47385	3.64706	0.000265258	0.00470114
vehicle control	8	Rps6_64711	2191.79	0.890528	0.210345	4.23365	2.29933e-05	0.00471822
vehicle control	91	Cct2_78398	289.88	1.31491	0.360687	3.64556	0.000266813	0.00471869
vehicle control	91	Srsf9_76447	396.67	0.89495	0.245629	3.6435	0.000268952	0.00475208
vehicle control	91	Kat2a_31329	79.8443	1.94915	0.535164	3.64216	0.000270359	0.00477248
vehicle control	91	Nsg1_32023	9.985	6.07701	1.66878	3.64159	0.000270955	0.0047777
vehicle control	91	Ncapd2_77409	10.6984	5.74948	1.57892	3.6414	0.000271159	0.0047777
vehicle control	8	Pgm1_66588	1111.96	-1.00765	0.238692	-4.22154	2.42641e-05	0.00481838
vehicle control	91	Rcc1_67495	224.879	1.19409	0.328166	3.63869	0.000274032	0.00482384
vehicle control	8	Fam84a_64440	209.516	-1.39321	0.330663	-4.21339	2.51563e-05	0.00483945
vehicle control	91	Eef2k_70696	26.5697	3.1952	0.878534	3.63696	0.000275872	0.0048517
vehicle control	91	Pole_66454	74.3582	3.488	0.959277	3.63607	0.000276828	0.004864
vehicle control	91	Ift20_65044	320.543	-0.961264	0.26446	-3.63481	0.000278181	0.00488325
vehicle control	91	Zfp965_75035	15.0725	5.12763	1.41153	3.63268	0.000280497	0.00491935
vehicle control	91	Cd36_74899	95.438	-2.05634	0.566206	-3.63179	0.000281466	0.00492721
vehicle control	91	Metap2_75185	745.859	0.796934	0.219427	3.63188	0.000281359	0.00492721
vehicle control	91	P4hb_31628	1543.8	-0.992348	0.273278	-3.63127	0.000282027	0.00493248
vehicle control	91	Mnd1_67560	10.5644	5.39631	1.48619	3.63096	0.000282373	0.00493398
vehicle control	91	Lysmd3_72491	123.546	-1.29753	0.357462	-3.62984	0.000283602	0.00495088
vehicle control	91	Sccpdh_29195	110.782	-1.54249	0.42498	-3.62956	0.00028391	0.00495169
vehicle control	91	Defa29_79314	1382.94	2.19654	0.605587	3.62713	0.000286591	0.00499386
vehicle control	91	Gm10282_65773	225.951	1.69837	0.468397	3.62592	0.000287932	0.00501262
vehicle control	91	Gtf2e2_30087	96.6996	2.04276	0.563678	3.62399	0.00029009	0.00504554
vehicle control	91	Ifit1bl1_32177	58.794	-3.00091	0.828208	-3.62338	0.000290779	0.00505288
vehicle control	91	Mapk14_31848	1055.76	0.597466	0.164919	3.62279	0.000291444	0.00505516
vehicle control	91	Mettl3_77078	11.5381	5.67965	1.56771	3.62289	0.000291325	0.00505516
vehicle control	91	Ddc_70867	387.53	-1.26923	0.35037	-3.62254	0.000291726	0.00505543
vehicle control	91	Ecd_68065	222.814	0.969267	0.2676	3.62207	0.000292253	0.00505993
vehicle control	91	Rbm15b_66413	165.34	1.33627	0.368958	3.62173	0.000292643	0.00506205
vehicle control	91	Rnmt_78675	189.354	0.967128	0.267105	3.62078	0.000293721	0.00507607
vehicle control	8	Nup85_29233	150.125	1.47982	0.353136	4.19051	2.78325e-05	0.00512187
vehicle control	8	Prr13_66975	737.406	-1.05361	0.251649	-4.18682	2.82884e-05	0.00512187
vehicle control	91	Btnl1_58723	130.918	-1.34968	0.373051	-3.61795	0.000296944	0.00512709
vehicle control	91	Clip4_55761	15.5296	5.88845	1.62812	3.61671	0.000298373	0.00514706
vehicle control	8	Pmaip1_55274	447.613	-1.54352	0.370323	-4.16804	3.07236e-05	0.00515774
vehicle control	8	Clic1_57530	1255.63	-0.784141	0.188769	-4.15397	3.26757e-05	0.00515774
vehicle control	8	Rpl37_63473	185.755	1.32506	0.318375	4.16194	3.15559e-05	0.00515774
vehicle control	8	Nop56_75997	334.349	1.41914	0.340688	4.16552	3.10643e-05	0.00515774
vehicle control	8	Rpl13a_82243	1444.58	0.88355	0.212433	4.15918	3.19388e-05	0.00515774
vehicle control	91	Chmp1a_72135	652.817	-0.632003	0.174784	-3.6159	0.000299305	0.00515846
vehicle control	91	Tcp11l1_82189	22.721	3.03934	0.840704	3.61523	0.000300082	0.00516714
vehicle control	91	Syce2_80058	23.6665	3.88416	1.07464	3.61439	0.000301051	0.00517911
vehicle control	91	P4ha2_30536	13.5786	5.13621	1.4217	3.61273	0.000302995	0.00518316
vehicle control	91	Sh3gl2_31946	72.1316	-1.45618	0.40309	-3.61255	0.000303201	0.00518316
vehicle control	91	Tceal9_55759	349.862	1.20918	0.334712	3.61261	0.000303133	0.00518316
vehicle control	91	Cdr2_58483	2572.75	-1.09043	0.301831	-3.61271	0.000303014	0.00518316
vehicle control	91	Tap2_68940	142.452	-1.62589	0.450036	-3.61281	0.000302896	0.00518316
vehicle control	91	Crat_69948	60.8396	-2.06407	0.571195	-3.61361	0.000301967	0.00518316
vehicle control	91	Stil_72111	13.5953	6.27067	1.73548	3.61321	0.000302426	0.00518316
vehicle control	91	H2-Aa_31286	410.166	-1.79433	0.496871	-3.61125	0.000304721	0.00520443
vehicle control	91	Slc5a1_55855	6554.14	-0.990429	0.274297	-3.61079	0.000305271	0.00520913
vehicle control	91	Rbp1_56785	11.1161	5.47765	1.51731	3.61011	0.000306065	0.00521797
vehicle control	91	Ipo7_62489	585.311	1.02288	0.283451	3.60867	0.000307775	0.00524241
vehicle control	91	Tns1_76336	225.373	1.33943	0.371238	3.60802	0.000308548	0.00525085
vehicle control	91	Sbds_62089	135.873	-1.29508	0.359198	-3.60548	0.000311571	0.00529506
vehicle control	91	Tufm_77229	32.2251	2.79164	0.7743	3.60537	0.000311704	0.00529506
vehicle control	8	Eef1a1_68004	3160.44	0.707344	0.170807	4.14118	3.45519e-05	0.00531754
vehicle control	91	Cggbp1_58980	102.19	-1.48638	0.412567	-3.60276	0.000314862	0.0053439
vehicle control	91	Tusc2_72894	64.3557	-1.4828	0.411715	-3.60153	0.000316354	0.00536442
vehicle control	91	Atp2b1_69139	1199.79	-1.65034	0.458319	-3.60085	0.000317175	0.00536915
vehicle control	91	Racgap1_71159	87.6541	2.72097	0.755663	3.60077	0.000317281	0.00536915
vehicle control	91	Spg20_79597	199.28	-1.11077	0.308496	-3.6006	0.000317483	0.00536915
vehicle control	91	Hoxb4_61982	9.23492	5.52993	1.53622	3.5997	0.000318585	0.00537818
vehicle control	91	Numb_75718	182.039	-1.1449	0.318048	-3.59978	0.000318486	0.00537818
vehicle control	91	Polr2h_67090	297.959	1.20251	0.334095	3.59931	0.000319066	0.00538151
vehicle control	91	Mapk10_31603	10.9643	6.18038	1.7173	3.59889	0.000319583	0.00538543
vehicle control	91	Cideb_69793	656.935	-1.16481	0.323829	-3.597	0.000321909	0.00541981
vehicle control	91	Timm8b_62940	725.906	0.752485	0.209287	3.59547	0.000323802	0.00544683
vehicle control	91	Mrps14_56370	237.235	1.17513	0.326882	3.59498	0.000324421	0.00545241
vehicle control	91	Hoxc8_29801	6.44971	17.8038	4.95411	3.59374	0.00032596	0.00546395
vehicle control	91	Ephb4_60316	71.5811	2.30031	0.640059	3.5939	0.00032577	0.00546395
vehicle control	91	Fasn_68013	23.6229	3.80506	1.0588	3.59373	0.000325974	0.00546395
vehicle control	91	Tubb5_68108	12.6936	5.57113	1.55048	3.59316	0.000326688	0.00547108
vehicle control	91	Tpr_69953	341.065	0.923454	0.257148	3.59114	0.000329233	0.00550883
vehicle control	91	Deaf1_66184	12.6256	6.30979	1.75824	3.58871	0.000332321	0.0055556
vehicle control	91	Syncrip_70540	252.56	1.1635	0.324232	3.58848	0.000332615	0.00555561
vehicle control	91	Themis3_60436	402.704	-0.992821	0.276731	-3.58768	0.000333632	0.00556478
vehicle control	91	Uba2_79419	98.2141	1.50343	0.419091	3.58736	0.000334046	0.00556478
vehicle control	91	Ikbkg_80620	46.1235	2.25502	0.628584	3.58745	0.000333923	0.00556478
vehicle control	91	Cebpz_30237	145.51	1.56519	0.436781	3.58347	0.000339055	0.00563367
vehicle control	91	Hpgd_55640	74.8108	-2.2199	0.619435	-3.58374	0.000338708	0.00563367
vehicle control	91	Coq5_60186	570.096	1.04489	0.291638	3.58285	0.000339867	0.00563367
vehicle control	91	Eif3d_62362	563.36	0.738875	0.206219	3.58297	0.000339716	0.00563367
vehicle control	91	Panx1_69661	73.87	-1.47829	0.412583	-3.58302	0.000339642	0.00563367
vehicle control	91	Dcaf10_70635	11.4805	5.57085	1.5549	3.58277	0.000339966	0.00563367
vehicle control	91	Pttg1_75135	13.4079	5.5726	1.5557	3.58206	0.000340896	0.00564416
vehicle control	91	Sf3a1_79560	474.774	0.873073	0.243773	3.5815	0.000341621	0.00565121
vehicle control	91	Sobp_57579	8.59536	6.58401	1.83864	3.58091	0.000342403	0.00565921
vehicle control	91	Cd177_59878	13.2234	5.58311	1.55958	3.57988	0.000343754	0.00567163
vehicle control	91	Ap3b1_60863	675.181	0.575124	0.160648	3.58001	0.000343575	0.00567163
vehicle control	91	Patl1_60037	9.47883	5.50154	1.53693	3.57957	0.000344162	0.00567343
vehicle control	91	Ccnd2_65355	23.3517	3.3781	0.944023	3.57841	0.000345689	0.00569365
vehicle control	91	Thg1l_56895	11.7881	5.34874	1.49485	3.57812	0.000346078	0.0056951
vehicle control	91	Ubox5_78306	54.8963	2.29228	0.640826	3.57707	0.000347472	0.00571309
vehicle control	91	Dcn_72934	222.824	1.41515	0.39567	3.5766	0.000348097	0.0057184
vehicle control	91	Dcun1d2_66108	102.94	1.6599	0.464142	3.57627	0.000348534	0.00572062
vehicle control	91	Cyb5b_55485	5372.97	-0.917079	0.256737	-3.57206	0.000354181	0.00580826
vehicle control	91	Engase_73302	42.5484	2.44767	0.685291	3.57172	0.000354642	0.0058108
vehicle control	91	Hspe1_80537	236.105	1.8517	0.518533	3.57104	0.000355567	0.0058209
vehicle control	91	Snap23_63091	178.05	-0.946667	0.265121	-3.57069	0.000356036	0.00582355
vehicle control	91	Atf5_29795	386.782	1.37273	0.384485	3.57032	0.00035655	0.00582692
vehicle control	91	C2cd2l_31274	239.218	-1.27313	0.356793	-3.56827	0.00035935	0.0058658
vehicle control	91	Mrpl21_63348	159.212	0.946572	0.265286	3.56812	0.000359548	0.0058658
vehicle control	91	Wbp11_79167	310.719	0.789134	0.221236	3.56694	0.000361177	0.00588731
vehicle control	91	Gpr35_80575	140.837	1.35839	0.380856	3.56669	0.000361522	0.00588787
vehicle control	91	Uhrf1_73665	66.5365	2.96301	0.831026	3.56549	0.000363183	0.00589971
vehicle control	91	Odf2l_75157	27.4434	3.21959	0.902923	3.56574	0.000362827	0.00589971
vehicle control	91	Bcl2l14_80326	154.665	-1.34086	0.376062	-3.56552	0.000363132	0.00589971
vehicle control	91	Sema4a_64283	329.386	-0.887464	0.248939	-3.56498	0.000363879	0.00590319
vehicle control	91	Foxa1_68145	71.8026	1.93651	0.543218	3.56488	0.000364021	0.00590319
vehicle control	91	Hmbs_31942	8.54395	5.06343	1.42062	3.56423	0.000364929	0.00591284
vehicle control	91	Pdcd10_56343	279.586	-0.906159	0.254355	-3.56258	0.000367225	0.00594496
vehicle control	91	Etv6_59751	225.874	1.00219	0.281341	3.56221	0.00036775	0.00594837
vehicle control	91	St14_74075	1490.84	-0.690005	0.193765	-3.56105	0.000369381	0.00596966
vehicle control	91	Rsad2_31088	89.4682	-2.98416	0.838246	-3.56	0.000370849	0.00598828
vehicle control	91	Yipf5_55977	205.375	-1.08511	0.304959	-3.55823	0.000373362	0.00601442
vehicle control	91	Csrp1_63397	766.235	1.15906	0.325707	3.55859	0.000372855	0.00601442
vehicle control	91	Uba52_74918	905.777	0.7903	0.222107	3.55819	0.000373421	0.00601442
vehicle control	91	Nr5a2_74400	156.385	1.81124	0.509264	3.55658	0.000375711	0.00604617
vehicle control	91	Tgm2_63159	101.935	1.24452	0.350112	3.55462	0.000378525	0.00608629
vehicle control	91	Fbxl14_61140	60.4713	1.71314	0.482161	3.55305	0.000380791	0.00611752
vehicle control	91	Ift46_70666	266.226	0.80203	0.225793	3.55205	0.000382241	0.00613562
vehicle control	91	Lmo7_78588	80.3872	-1.73164	0.487625	-3.55116	0.000383534	0.00615116
vehicle control	91	D10Wsu102e_54527	133.596	1.61698	0.455375	3.55087	0.000383955	0.0061527
vehicle control	91	Ndufa9_30682	1627.58	0.643802	0.181392	3.54923	0.000386363	0.00617562
vehicle control	91	Rbp7_54249	82.467	2.16242	0.60924	3.54936	0.000386162	0.00617562
vehicle control	91	Suz12_69768	496.212	0.826957	0.232986	3.54939	0.000386122	0.00617562
vehicle control	91	Myl4_67749	15.4284	5.76824	1.62552	3.54856	0.000387345	0.0061861
vehicle control	91	Acox1_77596	262.915	-1.10351	0.311011	-3.54815	0.000387951	0.00619055
vehicle control	91	Sema3d_60567	12.2937	5.98953	1.68845	3.54735	0.000389122	0.00620401
vehicle control	91	Zfyve28_78691	14.0029	5.62596	1.58625	3.5467	0.000390093	0.00621426
vehicle control	91	Cr2_29896	10.7877	15.7094	4.43045	3.54578	0.00039145	0.00623063
vehicle control	91	Ppil3_53824	10.2157	6.06229	1.71004	3.54512	0.000392437	0.0062411
vehicle control	91	Shc1_69720	472.995	0.829398	0.233991	3.54457	0.000393255	0.00624553
vehicle control	91	Rer1_76261	74.1618	-1.76179	0.497081	-3.54427	0.000393705	0.00624553
vehicle control	91	Gm49380_77245	22.9686	2.78014	0.784383	3.54437	0.000393552	0.00624553
vehicle control	91	Abraxas1_75235	45.1128	2.25714	0.636897	3.54396	0.000394168	0.00624764
vehicle control	91	Susd2_66472	37.8865	-2.95579	0.834327	-3.54272	0.000396018	0.00627173
vehicle control	91	Rrm1_30932	393.54	1.48323	0.418831	3.54135	0.00039809	0.00629927
vehicle control	91	Shmt1_63816	49.8912	3.03034	0.855964	3.54027	0.000399722	0.00631941
vehicle control	91	Bglap3_65443	17.7977	4.93977	1.39539	3.54006	0.00040003	0.00631941
vehicle control	91	Hus1_66372	69.1137	1.81627	0.513223	3.53894	0.000401732	0.00634093
vehicle control	91	Chordc1_67062	812.776	0.842148	0.23798	3.53873	0.000402062	0.00634093
vehicle control	91	Smarcc1_29414	177.893	1.30717	0.369434	3.53829	0.000402722	0.00634606
vehicle control	91	Ccnb2_29477	22.1646	5.99239	1.69387	3.53769	0.00040365	0.00635025
vehicle control	91	Hand1_75196	13.4663	6.0839	1.71974	3.53768	0.000403659	0.00635025
vehicle control	91	Glud1_72229	664.136	1.07483	0.303897	3.53681	0.000404993	0.00636595
vehicle control	91	Tmem185b_60879	391.889	0.681278	0.192688	3.53565	0.000406774	0.00638865
vehicle control	91	Ryk_56738	242.018	0.975723	0.276096	3.534	0.000409316	0.00641793
vehicle control	91	Nup153_58623	72.5733	2.22137	0.62857	3.53401	0.000409301	0.00641793
vehicle control	91	St14_29699	375.142	-1.00779	0.285197	-3.53367	0.00040984	0.00642083
vehicle control	91	Nkrf_55455	168.655	1.53767	0.435184	3.53337	0.000410291	0.00642257
vehicle control	91	Zgrf1_72077	10.3299	5.77693	1.63513	3.53301	0.000410864	0.00642623
vehicle control	91	Sorbs2_78035	59.3818	2.52057	0.714026	3.53008	0.000415429	0.00649227
vehicle control	91	Glul_67041	41.1285	2.43733	0.690689	3.52884	0.000417382	0.00651742
vehicle control	91	Man1a_57566	386.745	-0.798161	0.226231	-3.52808	0.000418593	0.00652557
vehicle control	91	Mttp_58314	15041.7	-0.885283	0.250917	-3.52819	0.000418405	0.00652557
vehicle control	91	Scp2_72800	94.6024	-1.4113	0.400064	-3.52769	0.000419204	0.00652973
vehicle control	91	Lig1_29706	104.315	1.65189	0.468475	3.5261	0.000421733	0.00656372
vehicle control	91	Adipor2_77807	661.376	-0.864424	0.245264	-3.52446	0.000424351	0.00659903
vehicle control	91	Fam173b_55472	10.5915	6.00601	1.705	3.52259	0.000427346	0.00662929
vehicle control	91	Lmtk2_60399	418.694	-0.656489	0.186359	-3.52272	0.000427144	0.00662929
vehicle control	91	Wfdc2_66154	9.04167	5.81963	1.65203	3.52272	0.000427145	0.00662929
vehicle control	91	Eif6_63501	2625.55	-0.572598	0.162576	-3.52202	0.000428271	0.0066382
vehicle control	91	Pex1_64140	52.5177	2.51187	0.713373	3.52111	0.000429736	0.00665547
vehicle control	91	Ksr1_78094	86.0953	-1.49722	0.425477	-3.51893	0.000433283	0.00670491
vehicle control	91	Kdm3b_79053	174.731	1.24124	0.352842	3.51783	0.000435098	0.0067275
vehicle control	8	Rps3a1_72766	409.52	0.983598	0.241397	4.0746	4.60934e-05	0.00675598
vehicle control	8	Serpinb1a_76164	6964.38	-0.798603	0.195941	-4.07572	4.58717e-05	0.00675598
vehicle control	91	Gm49358_76044	10.1923	5.60285	1.5937	3.51562	0.000438727	0.00677808
vehicle control	91	Tsr1_56718	210.303	1.60845	0.45762	3.51482	0.000440053	0.00679303
vehicle control	91	Khsrp_56948	192.041	0.978138	0.27846	3.51267	0.000443622	0.00681666
vehicle control	91	Vsig10_71926	13.9312	5.19735	1.47963	3.5126	0.000443743	0.00681666
vehicle control	91	Gstt2_73648	251.616	0.946325	0.269399	3.51273	0.000443533	0.00681666
vehicle control	91	Slc6a20a_75977	543.133	-1.2577	0.357964	-3.51348	0.000442277	0.00681666
vehicle control	91	Mgam_76221	11615.5	-0.981422	0.279337	-3.5134	0.00044241	0.00681666
vehicle control	91	Rnf181_77405	69.1673	-1.47575	0.420063	-3.51318	0.000442784	0.00681666
vehicle control	91	Dpy30_29771	84.6541	1.49374	0.42537	3.51162	0.000445382	0.00683629
vehicle control	91	Pls1_29975	2620.66	-0.976965	0.2785	-3.50796	0.00045156	0.00692551
vehicle control	91	Melk_64989	74.6415	2.43959	0.695512	3.50762	0.000452131	0.00692866
vehicle control	91	Itpk1_60823	187.07	-1.43178	0.408232	-3.50726	0.00045274	0.00693238
vehicle control	91	Pilrb1_79984	13.4074	5.08297	1.44941	3.50693	0.000453307	0.00693545
vehicle control	91	Txn1_80289	1636.64	-1.05932	0.302125	-3.50623	0.0004545	0.00694808
vehicle control	91	Mrpl35_58468	157.938	1.37247	0.391559	3.50514	0.000456364	0.00697096
vehicle control	91	Lpar2_32211	18.2101	5.65136	1.61244	3.50484	0.000456877	0.00697318
vehicle control	91	Ppfia1_74157	447.965	0.759091	0.216694	3.50305	0.000459961	0.00701459
vehicle control	91	Slc22a21_64705	31.2306	-2.76086	0.788558	-3.50114	0.000463264	0.00705361
vehicle control	91	Ass1_80185	52.471	2.62173	0.748793	3.50127	0.000463042	0.00705361
vehicle control	91	Colec12_55681	11.1918	5.813	1.66064	3.50045	0.000464476	0.00706638
vehicle control	8	Lmtk2_60399	418.694	-0.714981	0.17643	-4.05248	5.06772e-05	0.0070902
vehicle control	8	Apoc2_68265	1804.76	-1.45899	0.359654	-4.05665	4.97808e-05	0.0070902
vehicle control	91	Iars_31699	22.9254	3.68688	1.05383	3.49855	0.000467802	0.00711127
vehicle control	91	Spink1_55777	438.215	-1.63109	0.466447	-3.49684	0.000470803	0.00714541
vehicle control	91	Smim9_72302	14.1814	-4.41688	1.26304	-3.49702	0.00047049	0.00714541
vehicle control	91	Eral1_71749	65.0642	1.58809	0.454369	3.49515	0.000473793	0.00717929
vehicle control	91	Tmem41b_75743	433.126	-0.938174	0.268408	-3.49533	0.00047348	0.00717929
vehicle control	91	Rack1_69432	233.328	1.72021	0.492213	3.49486	0.000474311	0.00718139
vehicle control	91	Gm4076_63025	148.503	-1.50474	0.430624	-3.49432	0.000475263	0.00719006
vehicle control	91	Dgat2_68788	850.142	-1.20643	0.345318	-3.49367	0.000476431	0.00720198
vehicle control	91	Parvb_56860	15.1294	-3.44876	0.988257	-3.48974	0.000483485	0.00730279
vehicle control	91	2010106E10Rik_54642	1177.19	-0.991977	0.28434	-3.4887	0.000485382	0.00732142
vehicle control	91	Ercc2_73781	9.85151	5.12141	1.46803	3.48864	0.000485492	0.00732142
vehicle control	91	0610010K14Rik_68949	53.3111	2.19649	0.629691	3.48819	0.000486294	0.00732768
vehicle control	91	Farsb_63607	184.453	1.64347	0.47122	3.4877	0.000487194	0.0073354
vehicle control	91	Slfn4_31065	45.5374	-2.66918	0.766358	-3.48294	0.000495931	0.00746103
vehicle control	91	Pold3_72377	342.903	0.784755	0.2255	3.48006	0.000501294	0.00753571
vehicle control	91	Sbno2_74429	189.7	-1.08314	0.311465	-3.47758	0.000505968	0.00759995
vehicle control	91	Sh3gl3_60510	12.7832	5.27566	1.51776	3.47595	0.000509053	0.00763419
vehicle control	91	Fgd4_67696	294.318	-1.06123	0.305306	-3.47595	0.000509047	0.00763419
vehicle control	91	Dap3_65756	276.189	0.857628	0.246783	3.47523	0.000510408	0.00764844
vehicle control	91	Uba7_71087	82.6384	-1.77173	0.509928	-3.47447	0.000511866	0.00766074
vehicle control	91	Cd55b_80360	368.246	-1.16123	0.334227	-3.47438	0.000512037	0.00766074
vehicle control	8	Rpl23a_70926	835.722	0.860504	0.213874	4.02342	5.73579e-05	0.00767599
vehicle control	8	Slc25a22_74808	244.73	-1.30593	0.324354	-4.02624	5.66754e-05	0.00767599
vehicle control	91	I830077J02Rik_54113	17.599	4.7363	1.36443	3.47127	0.000518006	0.00774262
vehicle control	91	Ctnna1_58769	647.394	-0.715671	0.20618	-3.4711	0.000518327	0.00774262
vehicle control	91	Gins1_70918	22.3132	4.04418	1.16536	3.47034	0.000519801	0.00775852
vehicle control	91	Fzd7_29683	74.9982	1.58225	0.456122	3.46893	0.00052254	0.00779325
vehicle control	91	Fcf1_77936	146.332	1.21594	0.350627	3.46791	0.000524518	0.00781659
vehicle control	91	Rpl7a-ps3_65268	282.325	0.987875	0.285119	3.46478	0.000530658	0.00790189
vehicle control	91	Tent5c_55758	182.456	1.22563	0.353769	3.46449	0.000531236	0.00790427
vehicle control	91	Slc39a14_63214	528.903	-0.988763	0.285499	-3.46328	0.00053363	0.00793366
vehicle control	91	Ehhadh_58252	676.876	-0.848208	0.24495	-3.46278	0.000534634	0.00794236
vehicle control	91	Tmem183a_72365	512.117	-0.742657	0.214484	-3.46253	0.000535127	0.00794345
vehicle control	8	Klf4_29531	217.703	-1.50212	0.376286	-3.99196	6.553e-05	0.00794781
vehicle control	8	Anxa7_31097	490.548	-0.84464	0.210798	-4.00687	6.15293e-05	0.00794781
vehicle control	8	Gm8221_31772	330.627	-2.3001	0.576348	-3.99082	6.58445e-05	0.00794781
vehicle control	8	Ada_60644	190.054	-3.79985	0.951582	-3.99319	6.51892e-05	0.00794781
vehicle control	8	Dus3l_61580	107.82	1.64587	0.412048	3.99436	6.48686e-05	0.00794781
vehicle control	91	Arhgef2_66835	139.201	-1.14025	0.329633	-3.45913	0.000541915	0.00803791
vehicle control	8	Zranb2_68671	340.488	0.798522	0.200677	3.97914	6.9164e-05	0.00818796
vehicle control	91	Gpx4_32041	473.019	-0.853981	0.247296	-3.45327	0.000553827	0.00820817
vehicle control	91	Ces2f_80374	5.76053	-6.8766	1.99163	-3.45275	0.000554897	0.00821759
vehicle control	91	Sec24d_69639	228.022	-1.09892	0.318387	-3.45151	0.000557452	0.00824899
vehicle control	91	Zfp84_54876	158.639	0.987235	0.286291	3.44836	0.000564001	0.00833938
vehicle control	91	Plec_67959	50.1911	-2.04675	0.593647	-3.44776	0.000565259	0.00835146
vehicle control	91	Mme_70214	1083.17	-1.36086	0.394738	-3.4475	0.000565801	0.00835295
vehicle control	91	Myom1_61455	141.399	1.78126	0.516806	3.44667	0.000567542	0.00835911
vehicle control	91	Clmp_66603	125.388	1.28319	0.372278	3.44686	0.000567146	0.00835911
vehicle control	91	Zfp410_69326	196.417	-1.07441	0.311701	-3.44694	0.000566969	0.00835911
vehicle control	91	Slc39a7_29529	489.806	0.740769	0.215214	3.44201	0.000577405	0.00849117
vehicle control	91	Reep4_61651	10.2924	5.47276	1.58994	3.44212	0.000577183	0.00849117
vehicle control	91	Racgap1_30164	8.82942	5.98829	1.73996	3.44162	0.000578244	0.00849692
vehicle control	91	Eif4g1_29119	1279.68	0.474981	0.138049	3.44067	0.000580269	0.00851417
vehicle control	91	Parp14_60994	637.937	-1.00218	0.291275	-3.44065	0.000580317	0.00851417
vehicle control	91	Ncapg2_77728	82.0116	2.27121	0.660248	3.43993	0.00058186	0.0085302
vehicle control	91	Acaa1a_29428	1138.7	-0.715574	0.208052	-3.43941	0.000582991	0.00854017
vehicle control	91	Insig1_31324	66.6087	-2.01574	0.586156	-3.43892	0.000584031	0.00854219
vehicle control	91	Abhd17b_62306	472.573	0.811164	0.235877	3.43893	0.000584023	0.00854219
vehicle control	91	Arhgap26_76596	54.7372	-1.68055	0.488767	-3.43834	0.000585296	0.00855408
vehicle control	91	Heatr3_56664	17.9772	5.43193	1.57992	3.4381	0.000585812	0.00855502
vehicle control	8	Grb7_65537	163.83	-1.31859	0.332631	-3.96411	7.36707e-05	0.00855692
vehicle control	91	Phb2_76228	612.593	0.882635	0.256837	3.43656	0.000589161	0.0085973
vehicle control	91	Ctnnal1_29533	94.4422	2.21994	0.646024	3.43632	0.000589683	0.0085983
vehicle control	91	Hist1h4h_65331	530.505	0.963592	0.280467	3.43567	0.000591083	0.00861143
vehicle control	91	Timm8a1_74717	33.1808	2.7473	0.799684	3.43549	0.000591493	0.00861143
vehicle control	91	Rps6_29675	437.694	1.04463	0.304247	3.43349	0.000595863	0.00862862
vehicle control	91	Zbtb10_57705	19.9119	3.80517	1.10821	3.43361	0.000595591	0.00862862
vehicle control	91	Ncl_73381	195.526	1.38009	0.401889	3.434	0.000594748	0.00862862
vehicle control	91	Stard10_75437	1376.14	0.730473	0.212705	3.4342	0.0005943	0.00862862
vehicle control	91	Ubap2_77486	8.44213	5.77339	1.68114	3.43422	0.000594266	0.00862862
vehicle control	91	Siae_79029	9.64785	5.41541	1.57681	3.4344	0.000593869	0.00862862
vehicle control	91	Rpl35a_79507	169.111	1.13673	0.331063	3.43357	0.000595688	0.00862862
vehicle control	91	Slc35f5_71858	235.502	-1.242	0.361803	-3.4328	0.000597376	0.00864392
vehicle control	91	Dusp6_29846	349.166	-1.20211	0.350329	-3.43136	0.000600557	0.00868332
vehicle control	91	Stambpl1_71656	348.405	1.06636	0.310949	3.42937	0.000604977	0.00874056
vehicle control	91	Zfp472_55946	62.6716	2.11828	0.617904	3.42817	0.000607664	0.00875934
vehicle control	91	Klhl12_58860	159.999	1.06149	0.309634	3.42822	0.000607562	0.00875934
vehicle control	91	Suco_77414	368.554	-0.997395	0.290928	-3.42832	0.000607328	0.00875934
vehicle control	91	Tm9sf2_68990	394.737	-0.750336	0.218927	-3.42734	0.000609525	0.00877947
vehicle control	91	Cldn7_30337	368.961	-0.969601	0.282971	-3.4265	0.000611417	0.00880004
vehicle control	91	Pfkfb4_73398	39.7068	-1.95508	0.5707	-3.42576	0.000613084	0.00881733
vehicle control	91	Acot9_29539	102.252	-1.3144	0.383854	-3.42422	0.000616574	0.00885112
vehicle control	91	Arid4a_71143	246.892	1.26432	0.369205	3.42445	0.000616056	0.00885112
vehicle control	91	Rpl39_77972	263.266	1.22877	0.35886	3.4241	0.000616835	0.00885112
vehicle control	91	Rab11fip1_71341	1354.87	-0.684145	0.199867	-3.423	0.000619332	0.00887855
vehicle control	91	Pogk_74079	11.7151	5.48966	1.60383	3.42285	0.000619684	0.00887855
vehicle control	91	G6pdx_31137	128.951	-1.15905	0.338676	-3.42229	0.000620952	0.00888999
vehicle control	91	Gpr22_57022	8.12216	-6.16285	1.80091	-3.42209	0.000621429	0.00889009
vehicle control	91	Plxna4_57092	13.2596	5.355	1.56504	3.42163	0.000622478	0.00889839
vehicle control	91	Abcd1_29413	142.836	-1.31926	0.385602	-3.42131	0.000623205	0.00890206
vehicle control	91	Gps1_77388	134.789	1.25354	0.366465	3.42063	0.000624753	0.00891744
vehicle control	91	Nudt4_62507	148.216	-1.3212	0.386363	-3.41959	0.000627161	0.00894507
vehicle control	91	Sidt2_67644	401.972	-1.21777	0.356217	-3.41863	0.000629383	0.00895453
vehicle control	91	Unc13b_71048	138.353	1.55205	0.453993	3.41866	0.000629311	0.00895453
vehicle control	91	Mtg1_72868	153.788	1.04544	0.305819	3.41848	0.000629715	0.00895453
vehicle control	91	Naa10_73644	75.4457	1.6228	0.474692	3.41864	0.000629356	0.00895453
vehicle control	91	Ccdc173_61412	10.551	5.50949	1.61189	3.41804	0.000630743	0.00896152
vehicle control	91	Slc23a2_80398	496.876	-1.22701	0.359	-3.41786	0.000631153	0.00896152
vehicle control	91	Aoc3_57195	49.7582	2.21612	0.648478	3.41742	0.000632168	0.00896405
vehicle control	91	Myh14_73339	186.18	-1.55325	0.454515	-3.41738	0.000632278	0.00896405
vehicle control	91	Styk1_58675	166.486	-1.3937	0.407991	-3.416	0.00063549	0.00899612
vehicle control	91	Atp6v0a1_74367	454.362	-0.847933	0.248211	-3.41618	0.000635065	0.00899612
vehicle control	91	Shld2_54992	10.465	5.98788	1.7535	3.41482	0.000638247	0.00902168
vehicle control	91	Dgat1_73123	3643.81	-0.69173	0.202562	-3.41491	0.000638042	0.00902168
vehicle control	91	Pi15_58798	12.9802	5.88772	1.72443	3.4143	0.000639456	0.00902529
vehicle control	91	Asb13_59389	224.093	-0.95448	0.279549	-3.41435	0.000639342	0.00902529
vehicle control	91	Slc40a1_74363	896.972	-1.95516	0.572769	-3.41352	0.000641285	0.00904437
vehicle control	8	Optn_58258	819.542	-0.857391	0.217299	-3.94568	7.95738e-05	0.00907142
vehicle control	91	Defa26_75624	1055.65	2.20218	0.645467	3.41176	0.000645445	0.00909625
vehicle control	91	Ifit1_63654	47.3494	-2.64145	0.774287	-3.41147	0.000646146	0.00909938
vehicle control	91	Hist1h1b_61031	288.021	1.96386	0.575733	3.41105	0.000647125	0.00910639
vehicle control	91	Myo10_30250	8.75267	5.71711	1.67619	3.41077	0.000647794	0.00910904
vehicle control	8	Pck2_30914	369.883	1.07553	0.273356	3.93453	8.33595e-05	0.00916359
vehicle control	8	Sdcbp_53811	1198.44	-0.970302	0.246509	-3.93617	8.2792e-05	0.00916359
vehicle control	91	Rpn2_31058	62.1139	2.69027	0.789446	3.40779	0.000654909	0.00919542
vehicle control	91	Rnf128_71299	2195.52	-0.699599	0.205285	-3.40794	0.000654552	0.00919542
vehicle control	91	Hnrnpm_82241	843.659	0.563311	0.16534	3.40699	0.000656828	0.00921554
vehicle control	91	Nek2_61061	10.382	5.21995	1.53228	3.40666	0.000657639	0.00921799
vehicle control	91	Pard6a_62401	12.4853	5.37884	1.57899	3.40652	0.000657976	0.00921799
vehicle control	91	Hist1h2bn_31345	148.107	1.72266	0.505731	3.40629	0.000658525	0.00921887
vehicle control	91	Hist1h2ak_79832	389.7	1.40235	0.411873	3.4048	0.000662118	0.00926232
vehicle control	91	Zscan2_67607	13.6979	5.34858	1.5712	3.40414	0.000663727	0.00927797
vehicle control	91	Sytl4_54700	52.0351	2.0471	0.601602	3.40274	0.000667128	0.00931864
vehicle control	91	Arrb1_72310	69.4395	-1.29516	0.380695	-3.40208	0.000668744	0.00933433
vehicle control	91	Pigu_54800	21.4531	3.27187	0.961943	3.40131	0.000670639	0.00935389
vehicle control	8	Des_62703	454.295	1.59574	0.406544	3.92515	8.66756e-05	0.00936097
vehicle control	91	Nom1_56921	31.5946	2.84433	0.83669	3.39951	0.00067507	0.00940876
vehicle control	91	Tmem242_54420	577.355	0.759914	0.223553	3.39926	0.000675695	0.00941055
vehicle control	91	Iyd_69811	176.695	-1.48795	0.437792	-3.39876	0.000676928	0.00942078
vehicle control	91	Ndfip1_59897	132.719	-1.08627	0.319675	-3.39805	0.000678668	0.00943807
vehicle control	91	Ncapg_30797	35.1976	4.10969	1.20952	3.39777	0.000679363	0.0094408
vehicle control	91	Ankrd9_58039	280.092	-0.996549	0.29338	-3.39678	0.00068183	0.00946814
vehicle control	91	Hlf_30768	10.5623	5.85132	1.72391	3.39422	0.000688245	0.00954322
vehicle control	91	Luzp1_70055	121.549	-1.35594	0.399471	-3.39435	0.000687929	0.00954322
vehicle control	91	Bhlhe40_32105	90.8013	-1.63227	0.481212	-3.39199	0.000693865	0.00961412
vehicle control	91	Ppp4r1_71667	1828.09	-0.614778	0.181292	-3.39109	0.000696145	0.00963866
vehicle control	91	Palm2_66122	14.0457	5.56224	1.64048	3.39062	0.000697351	0.00964652
vehicle control	91	Clip3_75703	10.9372	5.49273	1.62005	3.39047	0.000697731	0.00964652
vehicle control	91	Gtf2f1_61602	196.024	-0.831677	0.245317	-3.39021	0.000698397	0.00964868
vehicle control	91	Coq8a_30248	48.3068	2.86408	0.844903	3.38983	0.00069935	0.00965481
vehicle control	91	Phkg2_79523	10.5462	5.14313	1.51761	3.38897	0.000701567	0.00967836
vehicle control	91	Lin7c_56553	959.5	0.557281	0.164492	3.38788	0.00070434	0.00970954
vehicle control	91	Mid1ip1_54782	368.059	0.886074	0.261584	3.38734	0.000705729	0.00971455
vehicle control	91	Tubb5_63946	697.607	1.16824	0.344881	3.38737	0.000705672	0.00971455
vehicle control	91	Tmem263_66838	85.2881	-1.46381	0.432343	-3.38575	0.000709828	0.00975679
vehicle control	91	Rbm22_78613	190.851	1.17233	0.346249	3.3858	0.000709699	0.00975679
vehicle control	8	Lipa_30123	621.711	-1.24603	0.319553	-3.89929	9.64759e-05	0.00977687
vehicle control	8	Tbx3_57251	1058.72	-0.962654	0.247658	-3.88703	0.000101477	0.00977687
vehicle control	8	Clec2h_66830	1003.56	-1.03716	0.266854	-3.88663	0.000101644	0.00977687
vehicle control	8	Crip1_73542	1923.33	-0.802322	0.205529	-3.90368	9.47393e-05	0.00977687
vehicle control	8	Rplp0_73631	1830.55	0.889586	0.22843	3.89435	9.84633e-05	0.00977687
vehicle control	8	Synj2bp_75294	932.563	-0.638331	0.164038	-3.89137	9.96799e-05	0.00977687
vehicle control	8	Ugdh_77079	1349.6	-1.0091	0.258201	-3.9082	9.29878e-05	0.00977687
vehicle control	91	Osbpl3_80541	266.661	-1.06374	0.314262	-3.38489	0.000712071	0.00978052
vehicle control	91	Pnp_30658	199.621	-1.20787	0.356996	-3.38344	0.000715839	0.00982515
vehicle control	91	Net1_70820	25.768	-2.42806	0.717797	-3.38266	0.000717875	0.00984596
vehicle control	91	Ramp2_31835	9.88894	-5.26314	1.55633	-3.38176	0.000720232	0.009848
vehicle control	91	Slc30a10_60684	176.362	-1.73329	0.512563	-3.38161	0.000720623	0.009848
vehicle control	91	Smim24_66433	1232.64	-1.03532	0.306121	-3.38207	0.000719415	0.009848
vehicle control	91	Mbnl1_69680	649.646	0.857457	0.253531	3.38205	0.00071946	0.009848
vehicle control	91	H2-Ab1_78621	398.683	-1.61921	0.47882	-3.38167	0.000720467	0.009848
vehicle control	91	Cd55_29177	148.32	-1.40384	0.415274	-3.38052	0.000723494	0.00986744
vehicle control	91	Socs3_31487	10.9554	-5.55984	1.64456	-3.38075	0.00072288	0.00986744
vehicle control	91	Aqp7_58435	46.6237	-3.36126	0.994318	-3.38047	0.000723609	0.00986744
vehicle control	91	Puf60_68914	475.722	0.621545	0.183996	3.37804	0.000730047	0.00994807
vehicle control	91	Cebpd_68861	97.5565	1.64488	0.487023	3.37741	0.000731707	0.00996352
vehicle control	91	Zfand1_66891	8.7715	5.97951	1.77128	3.3758	0.000736005	0.01001
vehicle control	91	Hdlbp_76178	407.929	-0.70513	0.208882	-3.37574	0.000736174	0.01001
vehicle control	91	Hsp90aa1_31929	564.975	1.01819	0.301658	3.3753	0.000737354	0.0100188
vehicle control	91	Kalrn_69416	57.7012	-2.30335	0.682459	-3.37508	0.000737954	0.0100198
vehicle control	91	Sh2b3_64208	8.70698	5.64592	1.67317	3.37439	0.000739795	0.0100376
vehicle control	91	Pck2_30914	369.883	0.979524	0.290357	3.37352	0.000742141	0.0100406
vehicle control	91	Tada1_69256	8.88142	5.6424	1.67248	3.37367	0.000741743	0.0100406
vehicle control	91	Shmt1_73284	44.5821	2.7986	0.829558	3.3736	0.000741909	0.0100406
vehicle control	91	Nfkb1_80580	75.1397	-1.38206	0.409659	-3.37369	0.000741688	0.0100406
vehicle control	91	Rgs5_73843	431.331	1.38815	0.411587	3.37267	0.000744424	0.0100643
vehicle control	8	Rab11a_29803	905.991	-0.607203	0.157448	-3.85652	0.00011501	0.0100932
vehicle control	8	Pmvk_57655	145.995	1.2519	0.324725	3.85527	0.000115603	0.0100932
vehicle control	8	Sbds_62089	135.873	-1.31569	0.340719	-3.86151	0.000112689	0.0100932
vehicle control	8	Ppp1r14b_65432	415.464	0.927818	0.239785	3.86938	0.000109113	0.0100932
vehicle control	8	Sec24d_69639	228.022	-1.14623	0.29794	-3.84718	0.000119484	0.0100932
vehicle control	8	Ppia_70127	2356.01	0.697456	0.181467	3.84343	0.000121328	0.0100932
vehicle control	8	Rnf128_71299	2195.52	-0.746719	0.193387	-3.86127	0.000112797	0.0100932
vehicle control	8	Uqcc1_73151	273.098	0.888724	0.229723	3.86867	0.000109431	0.0100932
vehicle control	8	Rpsa_80387	1212.66	0.979227	0.254174	3.85258	0.000116878	0.0100932
vehicle control	8	Rpl7a-ps5_82130	1080.08	0.704127	0.183064	3.84634	0.000119894	0.0100932
vehicle control	91	Plxnc1_61283	15.1473	5.4517	1.61747	3.37051	0.000750302	0.0101293
vehicle control	91	Nat2_76887	183.323	-0.992644	0.2945	-3.37061	0.000750016	0.0101293
vehicle control	91	Zfp850_76076	11.449	5.38255	1.59723	3.36993	0.000751882	0.0101434
vehicle control	91	Tfdp1_29388	118.469	1.47978	0.439237	3.36898	0.000754458	0.010171
vehicle control	91	Slc9a3_61860	152.469	-1.6408	0.487075	-3.36867	0.000755307	0.0101751
vehicle control	91	Apol9b_62923	262.579	-2.07977	0.617605	-3.36748	0.000758598	0.010205
vehicle control	91	Rbm47_64986	1821.73	-0.638842	0.189707	-3.36753	0.000758459	0.010205
vehicle control	91	Brca1_31143	9.88605	5.90423	1.75358	3.36696	0.000760017	0.0102168
vehicle control	91	Cd55_81896	152.293	-1.49555	0.444225	-3.36665	0.000760863	0.0102209
vehicle control	91	Ptpre_67264	70.1643	-1.51719	0.450704	-3.36627	0.000761926	0.0102279
vehicle control	91	Zeb2_29165	11.9267	5.42394	1.61154	3.36568	0.00076355	0.0102413
vehicle control	91	Hist1h2bl_30794	135.42	1.56783	0.465852	3.36552	0.000764005	0.0102413
vehicle control	91	Cep70_71595	142.431	1.35959	0.404159	3.364	0.000768216	0.0102905
vehicle control	91	Ephx2_30975	4315.62	-1.1145	0.331378	-3.36323	0.000770369	0.0103121
vehicle control	91	Naca_78337	1026.92	1.02822	0.305862	3.36171	0.000774625	0.0103617
vehicle control	91	Arhgdia_60511	1879.63	-0.417468	0.124195	-3.36139	0.000775506	0.0103662
vehicle control	91	Cdc20_30847	180.009	2.04986	0.609941	3.36075	0.00077732	0.0103831
vehicle control	91	Pcnt_74442	153.767	1.17901	0.350877	3.36018	0.000778922	0.0103938
vehicle control	91	Gapdh_75451	1678.37	-0.608679	0.181151	-3.36007	0.000779219	0.0103938
vehicle control	91	Klhdc1_73138	10.7639	5.14233	1.53058	3.35973	0.000780188	0.0103994
vehicle control	91	Gng12_60479	618.096	-0.70287	0.209343	-3.3575	0.000786511	0.0104689
vehicle control	91	4931406C07Rik_73909	342.329	-1.17727	0.350622	-3.35765	0.00078607	0.0104689
vehicle control	91	D11Wsu47e_57922	67.5355	1.87173	0.557583	3.35687	0.000788315	0.0104856
vehicle control	91	Dtx3l_58986	344.008	-0.865439	0.257847	-3.3564	0.000789632	0.0104957
vehicle control	91	Dnpep_79986	453.585	-0.731867	0.218147	-3.35493	0.000793846	0.0105443
vehicle control	91	Bhlha15_56643	11.3965	5.54202	1.65293	3.35285	0.000799842	0.0106165
vehicle control	91	Ldlr_30685	620.955	0.803982	0.239843	3.35213	0.000801936	0.0106369
vehicle control	91	Slc35d1_69188	44.7274	-2.4936	0.744056	-3.35136	0.000804158	0.0106589
vehicle control	91	Alppl2_59713	21.5462	4.60593	1.37559	3.34834	0.00081298	0.0107608
vehicle control	91	Mier1_76000	200.151	-0.930686	0.277947	-3.34843	0.000812714	0.0107608
vehicle control	91	Flna_68987	445.138	1.20295	0.359297	3.34807	0.000813773	0.0107637
vehicle control	91	Snrpg_75440	498.81	1.00085	0.29896	3.34778	0.000814627	0.0107675
vehicle control	91	Hmgb3_80710	841.163	0.842947	0.251865	3.34681	0.000817464	0.0107975
vehicle control	91	Pard6b_58800	108.397	-1.48005	0.442259	-3.34657	0.000818182	0.0107994
vehicle control	91	Adk_53852	393.369	0.975281	0.291481	3.34595	0.000820008	0.010816
vehicle control	91	Jmjd7_70324	20.2867	3.18756	0.952797	3.34547	0.000821418	0.0108271
vehicle control	91	Plch1_67810	88.7915	1.78248	0.53303	3.34405	0.000825639	0.0108705
vehicle control	91	Itga3_73165	497.893	-0.704929	0.210806	-3.34398	0.000825862	0.0108705
vehicle control	91	Ephx2_53853	624.148	-1.40972	0.421857	-3.3417	0.000832682	0.0109397
vehicle control	91	Dph1_59054	211.112	1.46621	0.438766	3.34167	0.000832747	0.0109397
vehicle control	91	Ggt1_71390	149.43	-1.68822	0.505209	-3.34164	0.000832855	0.0109397
vehicle control	91	Tmem8_59764	80.4221	-1.42687	0.427139	-3.34054	0.000836171	0.0109757
vehicle control	91	Fuca2_73567	45.0871	-1.82303	0.545816	-3.34	0.000837769	0.0109876
vehicle control	91	Paox_74766	22.5701	-2.89725	0.867518	-3.3397	0.000838676	0.0109876
vehicle control	91	Gne_77251	64.6077	2.05134	0.614238	3.33966	0.000838822	0.0109876
vehicle control	91	Akr7a5_56872	59.6889	1.67794	0.502552	3.33885	0.000841262	0.011012
vehicle control	91	Eif5b_77778	272.837	0.804037	0.24083	3.3386	0.000842005	0.0110141
vehicle control	91	Prepl_57616	113.628	1.38343	0.414409	3.33832	0.000842865	0.0110177
vehicle control	91	Lrch2_66119	6.82246	5.90072	1.76767	3.33813	0.000843448	0.0110178
vehicle control	91	Abhd3_69104	76.7302	-1.6153	0.484119	-3.33657	0.000848183	0.011072
vehicle control	91	Hist1h1d_59361	219.928	1.60555	0.48133	3.33565	0.000851	0.0110981
vehicle control	91	Rpl27-ps3_69786	1319.21	0.875509	0.26248	3.33553	0.000851359	0.0110981
vehicle control	91	Lats2_74587	97.5306	-1.45563	0.436532	-3.33452	0.000854457	0.0111309
vehicle control	91	Fadd_53839	42.9122	-1.7173	0.515048	-3.33426	0.000855282	0.0111339
vehicle control	91	Ahnak_70653	139.173	-1.33323	0.399994	-3.33312	0.000858771	0.0111717
vehicle control	91	Trmt11_68781	88.9762	1.62389	0.487439	3.33146	0.000863909	0.0112308
vehicle control	91	H2-T3_64906	712.084	-0.981818	0.294832	-3.3301	0.000868162	0.0112784
vehicle control	91	Tfrc_72368	531.279	1.83453	0.551019	3.32934	0.000870506	0.0113011
vehicle control	91	Mrps10_77643	374.609	0.859882	0.258288	3.32915	0.000871109	0.0113011
vehicle control	91	Bhlhe41_56554	11.9282	5.42435	1.62981	3.32822	0.000874035	0.0113313
vehicle control	91	D5Ertd579e_71791	141.228	-1.45341	0.436748	-3.3278	0.000875358	0.011333
vehicle control	91	Ccdc18_81967	11.7877	4.9864	1.49834	3.32795	0.000874876	0.011333
vehicle control	91	Lpgat1_71903	2694.58	-0.715363	0.215022	-3.32693	0.000878074	0.0113526
vehicle control	91	Ppp1r9a_80213	102.587	1.95949	0.588954	3.32707	0.000877646	0.0113526
vehicle control	91	Crispld2_60820	98.7289	1.35383	0.406983	3.3265	0.000879436	0.0113625
vehicle control	91	Rps2_66062	286.882	1.23968	0.372749	3.32577	0.000881759	0.0113847
vehicle control	91	Sptlc2_78343	1167.83	-0.702188	0.211281	-3.32348	0.000889007	0.0114705
vehicle control	91	Lrrn2_57827	9.33556	6.16154	1.85416	3.32309	0.000890259	0.0114732
vehicle control	91	Sept4_73231	70.8892	-1.3786	0.414862	-3.32304	0.000890432	0.0114732
vehicle control	91	Utp15_59229	100.242	1.90769	0.574218	3.32224	0.000892992	0.0114984
vehicle control	91	Ctdspl2_66129	181.003	1.16864	0.351829	3.32162	0.000894968	0.011516
vehicle control	91	Cope_67161	1515.39	0.672014	0.202345	3.32113	0.000896541	0.0115284
vehicle control	91	Lzts2_61012	96.857	1.24672	0.375422	3.32086	0.000897417	0.0115319
vehicle control	8	Rpl13_77882	683.919	0.972793	0.255553	3.80663	0.000140875	0.0115631
vehicle control	91	Spcs3_56286	9.27035	5.59764	1.68638	3.31932	0.000902373	0.011572
vehicle control	91	Il1rl1_75905	120.548	-3.70522	1.11624	-3.31939	0.000902145	0.011572
vehicle control	91	Kpna2_78633	112.38	1.28657	0.3876	3.31934	0.000902314	0.011572
vehicle control	91	Ift122_59657	9.12256	5.72898	1.72622	3.31879	0.000904068	0.0115859
vehicle control	91	Mrpl38_67383	138.796	1.32989	0.400815	3.31798	0.000906723	0.0116121
vehicle control	91	Spryd3_66608	243.475	-0.75695	0.228214	-3.31685	0.000910385	0.0116511
vehicle control	91	Pdlim5_78457	163.906	-0.872539	0.263096	-3.31643	0.000911765	0.0116609
vehicle control	91	Mapk1_29588	258.231	1.01116	0.304928	3.31606	0.000912957	0.0116682
vehicle control	91	Atp6v1h_68591	61.4411	-1.59014	0.479657	-3.31517	0.000915874	0.0116976
vehicle control	91	Misp_64173	64.8639	-1.46239	0.441405	-3.31303	0.00092292	0.0117797
vehicle control	91	Hist1h1a_61686	187.2	1.70761	0.51546	3.31279	0.000923702	0.0117817
vehicle control	8	Farsb_74813	221.522	1.13223	0.298082	3.79836	0.000145654	0.011798
vehicle control	91	Cxcl14_54329	590.934	-1.09251	0.329961	-3.31104	0.000929515	0.0118479
vehicle control	91	Creb3l3_30039	3943.43	-1.02694	0.310255	-3.30998	0.000933016	0.0118845
vehicle control	91	Lbr_80190	113.908	1.3273	0.401192	3.30838	0.000938374	0.0119447
vehicle control	91	Misp_79273	909.898	-0.826847	0.250014	-3.3072	0.00094232	0.0119869
vehicle control	91	Specc1l_63974	185.981	-1.07791	0.326097	-3.30549	0.000948102	0.0120524
vehicle control	91	Mapkapk3_65830	124.426	1.23935	0.37498	3.30512	0.000949362	0.0120603
vehicle control	91	Kif23_31277	51.3637	2.73786	0.828566	3.30434	0.000952009	0.0120858
vehicle control	8	Ptpn3_72819	689.177	-0.650432	0.171964	-3.78238	0.000155338	0.0121045
vehicle control	8	Snx3_74010	161.701	-0.942945	0.249209	-3.78375	0.000154486	0.0121045
vehicle control	8	Mrps9_79917	132.102	1.21348	0.320637	3.7846	0.000153956	0.0121045
vehicle control	91	Slc10a2_66743	7.57599	17.3581	5.25443	3.30352	0.000954806	0.0121078
vehicle control	91	Arhgef12_78454	23.9728	3.19075	0.965884	3.30345	0.000955023	0.0121078
vehicle control	91	Gripap1_71121	298.384	-0.868656	0.262979	-3.30314	0.000956101	0.0121134
vehicle control	91	Cks2_64142	165.758	1.40716	0.426047	3.30282	0.000957179	0.0121189
vehicle control	91	Sord_72843	174.335	-1.38083	0.418136	-3.30234	0.000958813	0.0121315
vehicle control	91	Zfp507_68337	55.7421	1.94813	0.590299	3.30024	0.000966029	0.0122147
vehicle control	91	Zfp658_54620	10.4939	5.91749	1.79359	3.29924	0.000969468	0.0122343
vehicle control	91	Sema6a_68935	36.9361	-1.73447	0.525721	-3.29922	0.000969522	0.0122343
vehicle control	91	Cdc7_75404	38.3134	3.11795	0.945001	3.29942	0.000968854	0.0122343
vehicle control	91	Zfp882_55047	12.1411	5.47344	1.65932	3.2986	0.000971695	0.0122536
vehicle control	91	Hist2h2ab_55858	211.527	1.43345	0.434604	3.29829	0.000972761	0.0122589
vehicle control	91	Zbtb12_67478	14.4655	5.16594	1.56642	3.29793	0.000973995	0.0122663
vehicle control	91	Mbd3_79835	12.065	5.13396	1.55683	3.2977	0.000974795	0.0122682
vehicle control	91	Coq6_73728	11.5207	5.60217	1.69928	3.29679	0.00097795	0.0122997
vehicle control	8	Slc6a8_29415	1046.09	-0.96309	0.256137	-3.76006	0.00016987	0.0123133
vehicle control	8	Cs_30610	2627.96	-0.634218	0.168682	-3.75985	0.000170018	0.0123133
vehicle control	8	Vamp8_54813	537.569	-0.861382	0.228986	-3.76172	0.000168752	0.0123133
vehicle control	8	Metap2_66153	741.316	0.704242	0.187068	3.76464	0.000166792	0.0123133
vehicle control	8	Pheta1_77513	113.301	-1.24461	0.330101	-3.77038	0.000162998	0.0123133
vehicle control	8	Sec14l2_78030	221.326	-1.50451	0.399374	-3.76718	0.000165101	0.0123133
vehicle control	8	Rhoc_59994	602.751	-1.06588	0.28394	-3.75389	0.000174108	0.0123196
vehicle control	8	Zfp263_66576	210.598	0.865791	0.23057	3.755	0.00017334	0.0123196
vehicle control	91	Tldc2_58738	85.8996	1.65538	0.502218	3.29613	0.00098026	0.0123206
vehicle control	91	Kif1bp_65761	207.31	0.865847	0.262706	3.29587	0.000981171	0.0123238
vehicle control	91	Lmo7_70010	74.1536	-1.91573	0.581378	-3.29516	0.000983659	0.0123469
vehicle control	91	Mep1b_59253	2509.56	-0.815528	0.247508	-3.29496	0.000984355	0.0123475
vehicle control	91	Pitx1_76361	39.2346	2.33247	0.70803	3.29431	0.000986628	0.0123678
vehicle control	91	Ankrd26_55075	66.2279	2.39346	0.726659	3.29379	0.000988455	0.0123825
vehicle control	91	B3galnt2_64935	257.775	0.951256	0.28884	3.29337	0.000989935	0.0123928
vehicle control	91	Sh3gl2_74995	76.3074	-1.57945	0.479843	-3.2916	0.000996203	0.0124631
vehicle control	91	Cntnap1_57738	34.6415	-2.24598	0.682465	-3.29099	0.000998369	0.0124819
vehicle control	91	Slc19a1_74108	125.89	-1.31629	0.400031	-3.29047	0.0010002	0.0124966
vehicle control	91	Ifit1_29859	64.5647	-2.59558	0.789131	-3.28916	0.00100488	0.0125467
vehicle control	91	Runx2_63227	11.0771	5.53459	1.68282	3.28887	0.0010059	0.0125512
vehicle control	91	Serinc2_64476	249.767	-1.0333	0.314351	-3.28709	0.0010123	0.0126227
vehicle control	91	Dctd_32014	9.58849	5.76883	1.75634	3.28458	0.00102136	0.0127035
vehicle control	91	Nfya_61400	215.889	1.14892	0.349814	3.28436	0.00102213	0.0127035
vehicle control	91	Fndc3b_66076	35.083	2.27983	0.694046	3.28484	0.00102039	0.0127035
vehicle control	91	Bloc1s2_67943	171.76	0.972214	0.295994	3.28457	0.00102139	0.0127035
vehicle control	91	Prkag2_78622	43.5043	2.08958	0.636194	3.2845	0.00102164	0.0127035
vehicle control	91	Kdm2b_79212	9.48831	5.46563	1.66444	3.28376	0.00102434	0.0127226
vehicle control	91	Mlec_30880	2181.42	0.918496	0.279774	3.28299	0.00102711	0.0127487
vehicle control	91	Net1_29808	788.547	-0.669897	0.20409	-3.28237	0.0010294	0.0127687
vehicle control	91	Dnajc18_62042	10.9137	5.21621	1.58943	3.28181	0.00103142	0.0127854
vehicle control	91	Foxa3_55569	165.201	1.01929	0.310663	3.28101	0.00103437	0.0128
vehicle control	91	Tax1bp1_66889	38.9263	-2.34542	0.714863	-3.28094	0.00103463	0.0128
vehicle control	91	Myadm_80572	173.734	1.09959	0.335114	3.28125	0.00103348	0.0128
vehicle control	91	Ace_31849	194.972	-1.79979	0.548702	-3.28009	0.00103772	0.0128104
vehicle control	91	Rprd1a_57548	10.7718	5.4281	1.65499	3.27983	0.00103868	0.0128104
vehicle control	91	Matr3_65550	9.54898	6.09392	1.85791	3.27999	0.00103812	0.0128104
vehicle control	91	Xdh_69921	156.697	-1.70491	0.519732	-3.28036	0.00103675	0.0128104
vehicle control	91	Kyat3_78005	5.26459	5.85893	1.78637	3.27979	0.00103885	0.0128104
vehicle control	91	Cpsf2_58381	367.415	0.945848	0.288441	3.27917	0.00104112	0.0128301
vehicle control	91	Hook2_30538	253.274	-0.727164	0.221814	-3.27825	0.00104452	0.0128553
vehicle control	91	Ndufs6_63032	84.655	1.3314	0.406119	3.27834	0.00104419	0.0128553
vehicle control	91	Clca1_61980	1515.74	-1.03984	0.31724	-3.27776	0.00104633	0.0128692
vehicle control	91	Adamts12_57172	25.3833	3.31769	1.01256	3.27654	0.00105086	0.0128909
vehicle control	91	Ivns1abp_63526	435.141	0.963055	0.293897	3.27685	0.00104972	0.0128909
vehicle control	91	Igfbp5_63669	107.062	2.43017	0.741725	3.27637	0.0010515	0.0128909
vehicle control	91	Ddx39_68684	405.399	0.718388	0.219222	3.27699	0.00104922	0.0128909
vehicle control	91	Mettl1_75944	107.973	1.86353	0.568731	3.27664	0.0010505	0.0128909
vehicle control	91	Wdr78_67843	10.9558	5.55059	1.69449	3.27567	0.00105411	0.0129145
vehicle control	91	Cyp2c65_31273	2784.56	-1.13566	0.346764	-3.27501	0.00105659	0.0129282
vehicle control	91	1110004F10Rik_77756	122.601	1.11799	0.341357	3.27514	0.00105611	0.0129282
vehicle control	91	F11r_58504	142.017	-1.27835	0.390364	-3.27476	0.00105753	0.0129314
vehicle control	91	Anln_65130	43.8828	2.76264	0.843806	3.27402	0.0010603	0.0129569
vehicle control	91	Hook1_65618	403.095	0.830089	0.253582	3.27346	0.00106241	0.0129743
vehicle control	91	Atpaf2_55407	71.0996	1.62614	0.496794	3.27327	0.00106312	0.0129746
vehicle control	91	Pds5a_30608	242.082	0.867136	0.264934	3.27303	0.00106402	0.0129772
vehicle control	91	Mgam_67381	9910.25	-0.972159	0.297144	-3.27168	0.00106911	0.0130225
vehicle control	91	Zfp106_69233	239.544	0.913353	0.279156	3.27183	0.00106852	0.0130225
vehicle control	91	Pold2_57056	48.3971	2.6628	0.814001	3.27124	0.00107075	0.0130341
vehicle control	91	Hsd17b2_59915	221.421	-1.23974	0.379105	-3.27018	0.00107479	0.0130749
vehicle control	91	Nfkbib_80429	331.265	-0.651379	0.199218	-3.26968	0.00107669	0.0130896
vehicle control	91	Slc25a5_71436	595.414	-1.01983	0.312117	-3.26746	0.00108516	0.0131841
vehicle control	91	Copz1_59648	553.948	-0.676369	0.207025	-3.26708	0.00108662	0.0131934
vehicle control	91	Rp2_54574	120.927	-1.23358	0.377868	-3.26459	0.00109623	0.0132973
vehicle control	91	Tdrd7_57992	11.3446	5.3608	1.64215	3.2645	0.00109658	0.0132973
vehicle control	91	Klc4_62030	915.895	-0.658139	0.201691	-3.2631	0.001102	0.0133545
vehicle control	91	Fam129b_78366	45.8144	2.19704	0.673339	3.2629	0.00110278	0.0133553
vehicle control	91	Wasf1_56793	6.62768	5.75896	1.7652	3.26251	0.00110432	0.0133654
vehicle control	8	Actg2_76115	179.556	2.05064	0.549717	3.73035	0.000191211	0.0133761
vehicle control	91	Esr1_71418	7.86853	5.79876	1.77767	3.26201	0.00110626	0.0133804
vehicle control	91	Mfsd6_67003	124.501	-1.01569	0.311436	-3.26129	0.00110906	0.0134057
vehicle control	91	Ido1_59351	13.7448	-4.21862	1.29372	-3.26084	0.00111083	0.0134186
vehicle control	91	2410002F23Rik_63677	98.9539	1.80757	0.554439	3.26017	0.00111346	0.0134417
vehicle control	91	Atp2b4_68115	350.38	1.57509	0.4833	3.25902	0.00111796	0.0134789
vehicle control	91	Fgfr3_69955	150.219	1.12406	0.34489	3.2592	0.00111727	0.0134789
vehicle control	91	Usp6nl_60106	100.483	1.34758	0.413572	3.25838	0.0011205	0.0135008
vehicle control	8	Ace2_54478	430.248	-1.33246	0.35802	-3.72176	0.00019784	0.0135323
vehicle control	8	Slc27a4_61372	3498.62	-0.889761	0.239065	-3.72183	0.000197785	0.0135323
vehicle control	8	Clca4b_63651	256.39	-1.46073	0.39285	-3.71829	0.00020058	0.0135689
vehicle control	91	Dpt_31638	402.922	1.83378	0.563136	3.25637	0.00112847	0.0135883
vehicle control	91	Mapk8ip2_75674	8.98201	5.4475	1.6733	3.25553	0.0011318	0.0136197
vehicle control	91	Man2b2_67515	240.526	-0.775621	0.238269	-3.25523	0.001133	0.0136255
vehicle control	91	Tbk1_61417	214.546	-0.858904	0.263915	-3.25448	0.00113601	0.013653
vehicle control	91	Ola1_66418	341.707	1.15454	0.355039	3.25187	0.00114648	0.0137701
vehicle control	91	Eif3l_61868	700.121	1.00982	0.310623	3.25097	0.00115014	0.0137965
vehicle control	91	Cdk5r1_66537	13.2396	4.8495	1.49169	3.25101	0.00114995	0.0137965
vehicle control	91	Clec7a_54593	22.8563	4.55634	1.40179	3.25036	0.00115258	0.0138171
vehicle control	91	Mta1_30728	254.974	0.989736	0.304524	3.25011	0.00115362	0.0138208
vehicle control	91	Slc22a13b-ps_76876	54.1728	-2.20032	0.677104	-3.24961	0.00115562	0.0138361
vehicle control	91	Map2k3_65034	155.174	-1.04995	0.323126	-3.24934	0.00115674	0.0138406
vehicle control	91	Bub1b_29857	33.1305	3.25349	1.00151	3.24859	0.00115979	0.0138585
vehicle control	91	Chrne_62040	8.67194	-6.49282	1.99886	-3.24825	0.00116116	0.0138585
vehicle control	91	Taf1b_63831	47.1519	2.05947	0.633957	3.2486	0.00115976	0.0138585
vehicle control	91	Mtch1_77562	298.939	0.806417	0.248249	3.24842	0.00116047	0.0138585
vehicle control	91	Areg_55253	90.0023	-2.98207	0.918525	-3.24658	0.001168	0.0139139
vehicle control	91	Grsf1_59828	293.971	0.956458	0.294578	3.24687	0.00116681	0.0139139
vehicle control	91	Gtf2h1_74444	388.623	0.603027	0.185733	3.24673	0.00116738	0.0139139
vehicle control	91	Slc1a2_80454	11.4941	5.71131	1.75938	3.2462	0.00116956	0.0139237
vehicle control	91	Slc25a35_59114	62.5377	2.17458	0.66999	3.2457	0.00117164	0.0139397
vehicle control	91	Gm45717_72666	9.2614	5.037	1.55201	3.24548	0.00117253	0.0139416
vehicle control	91	Wwp1_57205	547.484	0.883717	0.272329	3.24503	0.00117438	0.0139548
vehicle control	8	Ifrd1_67967	485.853	-1.13812	0.306932	-3.70804	0.000208869	0.013976
vehicle control	91	Gm9833_67067	51.7786	1.84726	0.569378	3.24435	0.00117719	0.0139794
vehicle control	91	Prim2_56868	15.1172	5.23088	1.61326	3.24244	0.00118513	0.0140626
vehicle control	91	Cep295_77933	184.513	1.04888	0.323498	3.2423	0.00118568	0.0140626
vehicle control	91	Ptov1_75964	251.392	0.980666	0.302523	3.24162	0.00118851	0.0140837
vehicle control	91	Irak1_79781	252.834	1.2875	0.397191	3.24152	0.00118895	0.0140837
vehicle control	91	Slc4a7_72581	118.727	-1.94548	0.600307	-3.2408	0.00119194	0.0141103
vehicle control	91	Gatad2a_66201	756.465	-0.514459	0.158761	-3.24047	0.00119331	0.0141177
vehicle control	91	Arl6ip1_75315	160.237	-0.999054	0.308327	-3.24024	0.00119429	0.0141205
vehicle control	91	Abhd5_64211	42.8443	-1.94466	0.600347	-3.23923	0.00119854	0.0141619
vehicle control	91	Arxes1_29769	10.6013	5.55747	1.71589	3.23882	0.00120024	0.0141731
vehicle control	91	Tpd52_80468	1122.46	-0.77612	0.239655	-3.23849	0.00120164	0.0141808
vehicle control	91	1500011K16Rik_54321	85.6315	1.4931	0.461177	3.2376	0.00120541	0.0142165
vehicle control	91	Pdia6_71891	545.458	1.11093	0.343163	3.23732	0.00120659	0.0142215
vehicle control	91	Trp53i13_76379	27.9274	2.25046	0.69524	3.23696	0.00120812	0.0142307
vehicle control	91	Birc5_29705	94.1528	2.34333	0.72397	3.23677	0.0012089	0.014231
vehicle control	91	Depdc5_66864	7.79965	5.33554	1.64981	3.23403	0.00122055	0.0143593
vehicle control	91	H2-Aa_77871	1577.7	-1.50028	0.463941	-3.23376	0.00122172	0.0143641
vehicle control	91	Pnp_75513	3875.66	-0.634419	0.196259	-3.23255	0.0012269	0.0144161
vehicle control	91	Nfkbiz_60338	360.2	-1.04627	0.323806	-3.23117	0.00123283	0.0144768
vehicle control	91	Rbm39_73318	820.872	0.64551	0.199825	3.23037	0.00123631	0.0145086
vehicle control	91	Mia2_75688	1085.83	-0.800107	0.247771	-3.22921	0.00124132	0.0145584
vehicle control	91	Ube3c_63343	10.0032	5.39578	1.67111	3.22886	0.00124284	0.0145673
vehicle control	91	Tuba1c_73088	1200.75	-0.883415	0.27362	-3.22863	0.00124386	0.0145702
vehicle control	91	Lama2_72247	7.05682	5.35166	1.65781	3.22815	0.00124593	0.0145854
vehicle control	8	Jun_29880	166.13	-1.33584	0.361712	-3.69311	0.000221532	0.014664
vehicle control	91	Ash1l_57454	297.37	0.876044	0.27156	3.22597	0.00125548	0.0146881
vehicle control	91	Rnf19b_78436	75.7523	-1.58383	0.491045	-3.22543	0.00125783	0.0147065
vehicle control	91	Lats2_67591	107.926	-1.18077	0.366146	-3.22487	0.0012603	0.0147263
vehicle control	8	AW112010_29636	281.855	-1.07653	0.291849	-3.68867	0.000225426	0.014732
vehicle control	8	Hsd17b11_31408	4712.81	-1.00972	0.274241	-3.68186	0.00023154	0.014732
vehicle control	8	Heph_69212	325.491	-1.05163	0.285677	-3.68121	0.000232132	0.014732
vehicle control	8	Rps29_74452	1094.23	0.775093	0.21052	3.6818	0.000231596	0.014732
vehicle control	91	Atl2_64060	50.7924	-1.9282	0.598018	-3.22432	0.00126272	0.0147455
vehicle control	91	Nsg1_65874	9.81986	5.47982	1.69971	3.22397	0.00126426	0.0147544
vehicle control	91	Lrch1_58931	218.969	1.00846	0.312841	3.22357	0.00126603	0.0147659
vehicle control	91	Tmem30a_61733	349.295	-0.678374	0.210465	-3.22322	0.00126758	0.0147716
vehicle control	91	Ptprf_74894	139.282	-1.32901	0.412337	-3.22311	0.00126808	0.0147716
vehicle control	91	Gbf1_63722	108.007	-1.09628	0.340161	-3.22283	0.00126932	0.014774
vehicle control	91	Yae1d1_68126	141.071	1.36099	0.422313	3.22271	0.00126984	0.014774
vehicle control	91	Hdlbp_70509	45.619	-1.9766	0.613527	-3.2217	0.00127431	0.0148079
vehicle control	91	Ncoa4_77617	48.5525	-2.48795	0.772247	-3.2217	0.00127432	0.0148079
vehicle control	91	Htr3a_60856	14.9489	5.3629	1.66487	3.22121	0.00127649	0.014824
vehicle control	91	Gnl3l_76777	123.28	1.16003	0.360184	3.22067	0.00127892	0.0148432
vehicle control	91	Raph1_76257	228.834	-1.16487	0.361713	-3.22043	0.00128	0.0148466
vehicle control	91	Cdca3_76207	118.442	2.36436	0.734269	3.22002	0.00128181	0.0148585
vehicle control	91	Agpat2_67635	256.703	-1.13439	0.352325	-3.21973	0.00128311	0.0148645
vehicle control	91	Sgk2_30564	35.663	-3.47031	1.07815	-3.21877	0.00128744	0.0149055
vehicle control	91	Rpl21-ps4_63492	19.347	5.42838	1.68678	3.21819	0.00129003	0.0149263
vehicle control	91	Psmb3_71124	1456	0.577956	0.179611	3.21782	0.00129169	0.0149364
vehicle control	8	Eef1g_68166	1580.61	0.905047	0.246481	3.67188	0.000240777	0.0149719
vehicle control	8	Rpl11_79211	383.331	0.953831	0.259716	3.67259	0.000240107	0.0149719
vehicle control	91	Cfl1_63039	157.39	-1.24942	0.388425	-3.21663	0.00129705	0.0149892
vehicle control	91	Rab9_67650	8.6533	-5.32312	1.65501	-3.21637	0.00129821	0.0149936
vehicle control	91	Serbp1_76592	1165.79	0.677755	0.210747	3.21597	0.00130006	0.0150057
vehicle control	91	Elac2_76609	194.688	1.055	0.32808	3.21568	0.00130137	0.0150118
vehicle control	91	Frs2_31536	10.4206	4.69553	1.46062	3.21476	0.00130552	0.0150505
vehicle control	8	Nipa2_63812	376.352	-0.758878	0.206929	-3.66733	0.000245092	0.0150878
vehicle control	91	Vcan_73200	44.3802	1.98668	0.618264	3.21332	0.0013121	0.0151171
vehicle control	91	Pla2g7_74118	68.0638	-1.56845	0.488394	-3.21145	0.00132066	0.0152065
vehicle control	8	Themis3_60436	402.704	-0.954691	0.26084	-3.66006	0.000252159	0.0152186
vehicle control	8	Gpat4_68606	244.625	0.976337	0.266638	3.66165	0.000250592	0.0152186
vehicle control	91	Manba_63724	78.6198	1.30885	0.407666	3.21059	0.00132463	0.0152429
vehicle control	91	Dcun1d4_30512	82.3184	-1.56951	0.488949	-3.20997	0.00132751	0.0152668
vehicle control	91	Iars2_32098	458.949	1.06176	0.330889	3.20881	0.00133287	0.0153139
vehicle control	91	Lyrm2_66165	28.8385	2.75576	0.858877	3.20856	0.00133403	0.0153139
vehicle control	91	Ddx50_69296	646.696	0.536863	0.167318	3.20864	0.00133365	0.0153139
vehicle control	91	Plscr4_55764	19.6259	-2.5825	0.805035	-3.20794	0.00133689	0.0153337
vehicle control	91	Tmem14c_69199	123.88	-1.11888	0.348797	-3.20784	0.00133738	0.0153337
vehicle control	91	Cobl_77038	294.238	-1.14604	0.357305	-3.20746	0.00133911	0.0153443
vehicle control	91	Uba5_79927	102.75	1.33978	0.417791	3.20683	0.00134208	0.015369
vehicle control	91	Col1a1_59966	722.172	0.977958	0.304981	3.20662	0.00134303	0.0153706
vehicle control	91	Chek2_30590	8.75601	5.72712	1.78686	3.20513	0.00135002	0.0154413
vehicle control	91	Cyp20a1_60116	74.9033	1.43485	0.447699	3.20493	0.00135094	0.0154424
vehicle control	91	Atl2_75638	1183.08	-0.904728	0.282337	-3.20443	0.00135331	0.0154602
vehicle control	91	Vim_66583	365.361	1.11154	0.34697	3.20357	0.00135735	0.0154971
vehicle control	91	Sumo2_63546	253.58	0.875373	0.273359	3.20228	0.00136346	0.0155574
vehicle control	8	Rnf167_31765	454.298	-0.936884	0.256669	-3.65017	0.000262071	0.0156632
vehicle control	91	Txnl4a_79629	58.165	1.5236	0.476104	3.20014	0.0013736	0.0156637
vehicle control	91	Hist1h3c_67077	267.16	1.63455	0.510913	3.19927	0.00137774	0.0157014
vehicle control	91	Cr2_73244	19.2791	16.1199	5.03992	3.19844	0.00138172	0.0157373
vehicle control	91	Crebbp_31272	762.897	0.762716	0.238517	3.19775	0.00138506	0.015761
vehicle control	91	Kmt2d_67126	550.705	0.610252	0.190843	3.19766	0.00138546	0.015761
vehicle control	91	Pof1b_55005	277.974	-0.956803	0.299257	-3.19726	0.00138739	0.015764
vehicle control	91	Pla2r1_57189	14.1098	5.13326	1.60544	3.19741	0.00138667	0.015764
vehicle control	8	Rpl13-ps3_79780	2502.9	0.843916	0.231517	3.64516	0.000267229	0.0158179
vehicle control	91	Fam213a_79563	417.367	-1.96495	0.614978	-3.19516	0.00139755	0.0158699
vehicle control	91	Lpar6_57982	140.486	1.31664	0.412265	3.19367	0.00140474	0.015942
vehicle control	91	Gm16494_73301	262.285	1.54286	0.483131	3.19345	0.00140583	0.0159448
vehicle control	91	Smc5_76735	77.5471	1.64065	0.513923	3.1924	0.00141095	0.0159933
vehicle control	91	Pla2g12b_57959	439.984	-0.831787	0.260625	-3.1915	0.00141534	0.0160335
vehicle control	91	Adat2_55252	45.659	1.75955	0.551579	3.19003	0.0014226	0.016106
vehicle control	91	Nr1h2_30556	429.896	-0.6254	0.19608	-3.18951	0.00142515	0.0161254
vehicle control	91	Mdk_62448	52.5688	1.74345	0.546773	3.18862	0.00142954	0.0161653
vehicle control	91	Fas_31820	81.1173	-1.40161	0.439726	-3.18747	0.00143526	0.0162203
vehicle control	91	N4bp1_57415	177.022	-0.99403	0.311882	-3.18719	0.0014366	0.0162258
vehicle control	8	Slc31a1_60537	331.941	-0.933534	0.256982	-3.63268	0.000280495	0.0162411
vehicle control	8	Ehmt1_64278	615.764	0.718762	0.197715	3.63535	0.000277607	0.0162411
vehicle control	8	Snrpd2_75352	402.421	1.11711	0.307657	3.63103	0.000282294	0.0162411
vehicle control	8	Rpl5_73852	1821.29	0.829457	0.228691	3.62698	0.000286758	0.0163452
vehicle control	91	Socs6_77260	163.181	0.984981	0.30957	3.18177	0.0014638	0.0165231
vehicle control	91	Rps3_64318	505.918	1.00257	0.315145	3.18129	0.00146621	0.0165405
vehicle control	91	Wdtc1_31549	353.136	-0.775058	0.243688	-3.18053	0.00147005	0.0165739
vehicle control	91	Vkorc1l1_65398	361.801	-0.766182	0.240948	-3.17987	0.00147341	0.0166019
vehicle control	91	Slc35a5_69279	157.384	-1.24193	0.390676	-3.17892	0.00147827	0.0166468
vehicle control	91	Cnn3_74396	113.323	1.55274	0.488492	3.17865	0.00147964	0.0166523
vehicle control	91	Hcfc1_59669	173.365	1.04948	0.330185	3.17847	0.00148056	0.0166528
vehicle control	91	Arnt2_73850	5.54813	-8.54789	2.69002	-3.17763	0.00148486	0.0166912
vehicle control	91	Fancb_60575	10.2612	5.43417	1.71035	3.17723	0.00148689	0.0167041
vehicle control	91	Nup155_61176	26.6464	3.04984	0.960608	3.1749	0.00149887	0.0168088
vehicle control	91	Rnd2_63552	122.289	-1.22481	0.385774	-3.17494	0.00149869	0.0168088
vehicle control	91	Ifrd2_65246	189.366	1.29333	0.407336	3.1751	0.00149785	0.0168088
vehicle control	91	Adamts3_74593	12.1351	5.34058	1.68224	3.17469	0.00149997	0.0168112
vehicle control	91	Col6a3_78521	20.5296	3.49885	1.10237	3.17393	0.00150389	0.0168451
vehicle control	91	Ppp1r12c_76736	187.69	1.11622	0.351723	3.17359	0.00150569	0.0168553
vehicle control	91	Copb1_79970	217.381	-0.781126	0.246236	-3.17227	0.00151253	0.0169219
vehicle control	91	Arhgap19_57456	9.94165	5.00654	1.57856	3.17158	0.00151614	0.0169523
vehicle control	91	Zfp979_75811	12.8225	5.18434	1.63482	3.1712	0.00151811	0.0169643
vehicle control	91	Secisbp2l_56893	81.1669	-1.45904	0.460276	-3.16992	0.00152483	0.0170294
vehicle control	91	Fbln2_67040	29.2169	3.36436	1.06141	3.1697	0.00152594	0.0170317
vehicle control	91	Pif1_30879	22.7367	3.38006	1.06653	3.16919	0.00152862	0.0170516
vehicle control	91	Tut7_61898	102.282	-1.04825	0.330796	-3.16886	0.00153036	0.017061
vehicle control	91	Mrps17_63952	54.8858	1.92303	0.60702	3.16798	0.00153503	0.017103
vehicle control	91	Hsp90ab1_65982	1040.74	0.851125	0.268723	3.1673	0.00153864	0.017133
vehicle control	91	Rnf128_63973	57.587	-1.61401	0.509892	-3.1654	0.00154872	0.017215
vehicle control	91	Pls1_70277	86.6993	-1.3789	0.435582	-3.16565	0.00154739	0.017215
vehicle control	91	Sec24d_76182	194.638	-1.14507	0.361746	-3.16541	0.00154865	0.017215
vehicle control	8	Cmpk2_70664	100.694	-1.63521	0.453052	-3.60931	0.000307015	0.0172744
vehicle control	8	Sppl2a_76793	686.999	-0.846848	0.23472	-3.60791	0.000308671	0.0172744
vehicle control	91	Hip1r_68575	617.808	-0.506366	0.160081	-3.16319	0.00156052	0.0172857
vehicle control	91	Hgfac_73443	51.3946	1.96038	0.619733	3.16327	0.00156007	0.0172857
vehicle control	91	Maob_73752	123.114	1.61018	0.509017	3.16332	0.00155983	0.0172857
vehicle control	91	Oasl1_74506	9.08394	-6.14365	1.9421	-3.1634	0.00155938	0.0172857
vehicle control	91	Eef2k_78915	92.0734	1.18737	0.375374	3.16318	0.00156055	0.0172857
vehicle control	91	Gapdh_82211	1028.01	-0.729347	0.230529	-3.1638	0.00155726	0.0172857
vehicle control	91	Prkcd_65153	110.932	-0.961498	0.304036	-3.16245	0.00156446	0.0172986
vehicle control	91	Nme3_71751	62.5481	1.53937	0.486748	3.16257	0.00156385	0.0172986
vehicle control	91	Mia2_76792	1089.61	-0.852835	0.26967	-3.16251	0.00156414	0.0172986
vehicle control	91	Uap1l1_58015	34.363	-2.25991	0.714732	-3.1619	0.00156743	0.0173213
vehicle control	91	Drg1_79007	371.427	0.697835	0.220877	3.15939	0.00158102	0.0174613
vehicle control	91	Ccna2_31974	308.797	1.89326	0.599283	3.15921	0.00158196	0.0174614
vehicle control	91	Cab39_66321	188.668	-1.04805	0.331831	-3.15838	0.0015865	0.0175014
vehicle control	91	4833439L19Rik_72759	177.554	-0.98588	0.312236	-3.15748	0.0015914	0.0175453
vehicle control	91	Trmt1_65508	78.2309	1.51453	0.47975	3.15692	0.00159446	0.0175688
vehicle control	91	Gatad1_68058	188.862	0.851953	0.269902	3.15652	0.00159663	0.0175824
vehicle control	91	Ssc5d_57808	34.4062	2.05174	0.65017	3.15569	0.00160117	0.017612
vehicle control	91	Scin_58595	579.674	0.907693	0.287623	3.15585	0.00160032	0.017612
vehicle control	91	Slc5a3_61995	22.0458	3.14774	0.997633	3.15521	0.00160385	0.0176312
vehicle control	91	Cenpw_64386	129.349	2.28806	0.725275	3.15475	0.00160638	0.0176488
vehicle control	91	4833414E09RIK_29622	321.433	1.10846	0.351494	3.15356	0.00161294	0.0177036
vehicle control	91	Rab11a_29803	905.991	-0.528967	0.167747	-3.15336	0.00161403	0.0177036
vehicle control	91	Ntmt1_60718	6.94165	5.75561	1.82525	3.15333	0.00161417	0.0177036
vehicle control	91	Trap1_30258	143.899	1.32667	0.420887	3.15208	0.00162112	0.0177695
vehicle control	91	Elavl1_31837	320.544	0.702596	0.222916	3.15185	0.00162241	0.0177734
vehicle control	91	4930572O03Rik_69718	12.9999	5.61942	1.78426	3.14944	0.00163582	0.0179098
vehicle control	91	Cdk1_31242	6.66147	5.31005	1.68671	3.14817	0.00164297	0.0179465
vehicle control	91	Kif18b_59290	7.50309	5.36464	1.70414	3.148	0.0016439	0.0179465
vehicle control	91	Cdk12_60174	9.37611	5.20633	1.65374	3.14821	0.00164274	0.0179465
vehicle control	91	Tmc5_74599	302.805	-0.996692	0.316575	-3.14836	0.0016419	0.0179465
vehicle control	91	Tra2b_75954	550.544	0.774609	0.246026	3.14848	0.0016412	0.0179465
vehicle control	91	Mcoln1_30982	50.6537	-1.84991	0.587728	-3.14756	0.0016464	0.0179634
vehicle control	91	Mrpl39_60213	295.284	0.745621	0.236981	3.14634	0.00165329	0.0180282
vehicle control	91	Gpat4_66850	611.608	0.648113	0.206005	3.14611	0.00165459	0.018032
vehicle control	91	Gzma_30882	617.025	-1.31672	0.418574	-3.14573	0.00165675	0.0180451
vehicle control	91	Cdc42bpa_77597	205.845	0.993024	0.315741	3.14505	0.00166056	0.0180763
vehicle control	8	Atp6v0a1_74367	454.362	-0.840543	0.233893	-3.5937	0.000326014	0.0180806
vehicle control	91	Gstt1_67805	167.161	-1.2985	0.412926	-3.14463	0.00166298	0.0180922
vehicle control	91	Tfpi_59954	7.30188	6.05684	1.92637	3.14417	0.00166557	0.0181099
vehicle control	8	Rps6ka4_58240	145.405	-0.986874	0.27488	-3.5902	0.000330423	0.0181615
vehicle control	91	Cmpk1_76944	189.451	-1.0969	0.349029	-3.14272	0.00167388	0.0181899
vehicle control	91	Fgd4_71147	346.206	-0.831046	0.264501	-3.14194	0.00167835	0.018228
vehicle control	91	Ptges_57298	9.02084	5.8172	1.85183	3.14132	0.00168188	0.0182559
vehicle control	8	Slc6a19_79481	991.921	-1.09211	0.3046	-3.58539	0.000336573	0.0183358
vehicle control	91	Rpl8_62432	986.533	0.945434	0.30112	3.13973	0.00169104	0.0183448
vehicle control	8	Azin1_57777	528.507	-1.27117	0.354938	-3.58139	0.000341776	0.0184058
vehicle control	8	Pcx_64537	315.42	-1.18653	0.332036	-3.57351	0.000352226	0.0184058
vehicle control	8	Rpl36_64847	462.872	0.902651	0.252248	3.57843	0.000345669	0.0184058
vehicle control	8	Gtpbp2_71039	485.958	-1.10291	0.308535	-3.57466	0.000350682	0.0184058
vehicle control	8	Phb2_71543	3244.56	0.637908	0.178532	3.57308	0.000352808	0.0184058
vehicle control	91	Car9_30338	255.566	-1.15812	0.369039	-3.13821	0.00169982	0.0184295
vehicle control	91	Gna13_66003	342.26	-0.700724	0.223367	-3.1371	0.00170627	0.0184888
vehicle control	91	Zfp39_58512	48.6463	2.61781	0.835017	3.13504	0.0017183	0.0186085
vehicle control	91	Trp53_31258	313.844	0.757569	0.241718	3.13411	0.00172378	0.0186572
vehicle control	91	Arrdc2_65720	7.34166	5.25037	1.67554	3.13353	0.00172715	0.018683
vehicle control	8	Gpa33_79993	447.458	-0.869918	0.243993	-3.56534	0.000363385	0.0187983
vehicle control	91	Gdf10_82286	10.9357	5.59404	1.78652	3.13125	0.00174064	0.0188182
vehicle control	91	Hint3_54352	78.3778	-1.14086	0.364633	-3.1288	0.00175524	0.0189652
vehicle control	91	Psmd7_60063	8.07153	5.45308	1.74301	3.12854	0.00175678	0.0189711
vehicle control	91	Sh2d4a_58992	7.16521	5.61698	1.7963	3.12698	0.00176614	0.0190503
vehicle control	91	Tex264_74886	9.489	-4.91885	1.57303	-3.12699	0.00176606	0.0190503
vehicle control	91	Snx8_59367	19.8148	4.67275	1.4946	3.12643	0.00176942	0.0190749
vehicle control	91	Nelfe_69887	129.006	-0.942298	0.30148	-3.12557	0.0017746	0.0191198
vehicle control	91	Dnttip2_31355	113.972	1.14291	0.365816	3.12427	0.00178246	0.0191936
vehicle control	91	Pgm2l1_56784	70.0713	1.71736	0.549721	3.12406	0.00178375	0.0191966
vehicle control	91	Tmcc3_62689	29.5298	-2.34092	0.74967	-3.1226	0.00179263	0.0192813
vehicle control	91	Lipt1_57340	9.94839	5.12015	1.64019	3.12168	0.00179823	0.0193305
vehicle control	91	Synpo_82226	267.758	-1.20857	0.387241	-3.12098	0.00180252	0.0193656
vehicle control	91	Adamts6_73143	9.21989	5.3966	1.72941	3.12048	0.00180558	0.0193875
vehicle control	91	Fpgt_55642	18.6406	-3.11903	0.999709	-3.11994	0.00180891	0.0194109
vehicle control	91	Ndst1_60262	123.341	-1.22068	0.391291	-3.11964	0.00181075	0.0194109
vehicle control	91	Acox1_68798	1592.02	-0.685564	0.219759	-3.11962	0.00181084	0.0194109
vehicle control	91	Pgam1_29956	12.2113	5.08764	1.63111	3.11912	0.00181391	0.0194329
vehicle control	91	G2e3_56463	190.007	1.09747	0.351876	3.11892	0.00181514	0.019435
vehicle control	91	Hist1h2bp_32216	252.319	1.30978	0.41999	3.11859	0.0018172	0.0194461
vehicle control	91	Gm2022_66042	49.4848	-1.5889	0.509522	-3.11841	0.00181832	0.0194471
vehicle control	91	Mettl1_72193	10.2842	5.67219	1.81914	3.11806	0.00182044	0.0194588
vehicle control	8	H2-Bl_63705	1650.84	-0.725694	0.20421	-3.55366	0.000379914	0.0194896
vehicle control	91	Rnf19b_67473	360.365	-0.812811	0.260768	-3.11699	0.0018271	0.0195189
vehicle control	91	Trib3_29561	64.2926	-1.87835	0.60272	-3.11646	0.00183037	0.0195429
vehicle control	91	Hdac4_75706	9.53337	5.48422	1.76016	3.11576	0.00183471	0.0195672
vehicle control	91	Twf2_76644	12.8911	4.97026	1.59513	3.11589	0.00183391	0.0195672
vehicle control	91	Zc3h12b_55514	8.31871	5.16951	1.65948	3.11514	0.00183857	0.0195798
vehicle control	91	Mllt3_71985	98.1347	1.43776	0.461551	3.11507	0.001839	0.0195798
vehicle control	91	Jun_77116	46.3511	-2.12135	0.680922	-3.1154	0.00183694	0.0195798
vehicle control	91	Nrg1_67125	52.7111	-2.74109	0.880008	-3.11485	0.0018404	0.0195837
vehicle control	91	Smim22_63544	255.744	-1.09437	0.351364	-3.11464	0.00184167	0.0195862
vehicle control	91	Zeb2_65248	330.599	0.996327	0.319941	3.11409	0.00184511	0.0196118
vehicle control	91	Ndufaf3_63574	38.6799	-2.02419	0.650107	-3.11363	0.00184798	0.0196203
vehicle control	91	Defa28_75642	43.6886	3.53076	1.13394	3.11371	0.00184753	0.0196203
vehicle control	91	Nr1d1_57433	77.4073	-1.56292	0.502143	-3.11251	0.00185506	0.0196514
vehicle control	91	C7_60632	8.28862	5.40544	1.7365	3.11283	0.00185301	0.0196514
vehicle control	91	Stx3_67042	59.4744	-1.62664	0.522596	-3.11262	0.00185433	0.0196514
vehicle control	91	Chd4_80750	1546.93	0.532196	0.170974	3.11272	0.00185369	0.0196514
vehicle control	91	Cgn_60376	107.925	-1.50721	0.484433	-3.11128	0.0018628	0.0197224
vehicle control	8	Sdcbp_77206	899.984	-0.577151	0.16278	-3.5456	0.000391724	0.0199294
vehicle control	8	Rps9_66643	3087.45	0.75728	0.213714	3.54343	0.000394963	0.0199295
vehicle control	91	Wdr74_60464	86.9871	1.57822	0.507956	3.107	0.00188996	0.0199987
vehicle control	8	Hsd17b11_58951	2946.37	-1.05957	0.299679	-3.5357	0.000406704	0.0200313
vehicle control	8	Ran_70166	927.718	0.801697	0.226745	3.53567	0.000406744	0.0200313
vehicle control	8	Uba52_74918	905.777	0.738455	0.208847	3.53587	0.000406433	0.0200313
vehicle control	91	Elf1_62579	321.994	-0.773506	0.249032	-3.10605	0.00189605	0.020052
vehicle control	91	Mroh6_60855	7.45537	5.69158	1.83344	3.10432	0.0019072	0.0201586
vehicle control	8	Selenop_79409	2929.09	-1.49416	0.423059	-3.5318	0.000412739	0.0201653
vehicle control	91	Lysmd1_68534	144.047	-1.15093	0.370839	-3.1036	0.00191184	0.0201965
vehicle control	91	Gm8221_31772	330.627	-1.89937	0.61223	-3.10239	0.00191967	0.0202678
vehicle control	91	Lamp1_29317	373.861	-0.743494	0.239751	-3.10111	0.00192794	0.020331
vehicle control	91	Coq4_63858	320.377	-0.85833	0.276838	-3.10048	0.00193209	0.020331
vehicle control	91	Kif15_65565	233.478	1.79816	0.579822	3.10123	0.00192719	0.020331
vehicle control	91	Sct_72285	98.7487	-1.47331	0.475179	-3.10053	0.00193172	0.020331
vehicle control	91	Pclo_76966	8.08683	5.9448	1.91729	3.10062	0.00193113	0.020331
vehicle control	91	Cdk18_78015	126.718	-1.09961	0.354608	-3.10091	0.00192925	0.020331
vehicle control	91	Apoa1_68759	25210.4	-1.26626	0.408441	-3.10022	0.00193375	0.0203371
vehicle control	91	Grem1_62524	9.45549	5.59789	1.80591	3.09977	0.00193672	0.020357
vehicle control	91	Gon4l_63901	364.711	0.657806	0.21224	3.09934	0.00193951	0.020371
vehicle control	91	Aars_76981	529.922	0.627181	0.202366	3.09924	0.0019402	0.020371
vehicle control	91	Zfp410_68594	82.6742	-1.4936	0.481992	-3.09882	0.00194295	0.0203886
vehicle control	91	Ndc1_74844	15.5903	4.09863	1.3233	3.09728	0.00195306	0.0204834
vehicle control	8	H2-K1_75900	1677.4	-0.755454	0.21429	-3.52538	0.000422876	0.0204978
vehicle control	91	Tbc1d5_78440	10.1766	5.02928	1.62423	3.09642	0.00195874	0.0205315
vehicle control	91	Atf7_71688	159.058	1.02275	0.330322	3.09621	0.00196013	0.0205347
vehicle control	91	Fpgs_31746	30.3168	2.58817	0.836238	3.09501	0.00196803	0.0206061
vehicle control	91	Fam98a_57106	179.749	0.885002	0.285961	3.09483	0.00196923	0.0206073
vehicle control	91	Zdhhc21_72306	22.6244	3.46702	1.12042	3.0944	0.00197214	0.0206264
vehicle control	91	Ttr_31176	11.2904	5.55633	1.79625	3.09329	0.00197953	0.0206923
vehicle control	8	Cdkal1_69973	208.035	0.976553	0.277488	3.51926	0.000432745	0.0207249
vehicle control	8	Irf7_75384	95.8358	-1.56235	0.444061	-3.51832	0.000434295	0.0207249
vehicle control	91	Add2_64694	28.2732	-4.04389	1.30767	-3.09243	0.00198528	0.0207409
vehicle control	91	Aig1_71575	79.5573	1.54369	0.499277	3.09186	0.00198909	0.0207692
vehicle control	8	Gata6_30011	222.476	-0.985173	0.28081	-3.50832	0.000450943	0.0207711
vehicle control	8	Spint1_30201	1899.81	-0.76094	0.217223	-3.50305	0.000459972	0.0207711
vehicle control	8	Hist1h2bp_32216	252.319	1.38217	0.394545	3.50319	0.000459723	0.0207711
vehicle control	8	Eef2_56053	1535.82	0.534972	0.152292	3.5128	0.000443413	0.0207711
vehicle control	8	Eif3d_62362	563.36	0.669019	0.190834	3.50576	0.000455303	0.0207711
vehicle control	8	Rpl27a_75644	1461.56	0.80493	0.229731	3.50379	0.000458687	0.0207711
vehicle control	8	Mkrn1_77195	771.204	-0.54042	0.154011	-3.50896	0.000449862	0.0207711
vehicle control	8	Agrn_80434	736.155	-0.88481	0.252678	-3.50173	0.000462255	0.0207711
vehicle control	91	Rcan2_67088	7.65837	5.53791	1.79164	3.09098	0.001995	0.0208194
vehicle control	91	Ceacam1_31909	111.201	-1.41473	0.457813	-3.09019	0.00200026	0.0208628
vehicle control	91	Cxcr4_55483	55.0738	5.11043	1.65391	3.08991	0.00200217	0.0208713
vehicle control	91	Rps15_62945	170.456	1.40256	0.454006	3.08929	0.00200634	0.0209032
vehicle control	91	Dcaf1_70172	297.442	0.776905	0.251591	3.08797	0.00201528	0.0209848
vehicle control	91	P2ry12_75681	24.6463	2.95235	0.95632	3.0872	0.00202053	0.021028
vehicle control	91	Mrpl41_81959	30.4565	2.57386	0.833974	3.08626	0.00202693	0.021083
vehicle control	91	Tm6sf1_69102	200.31	1.39942	0.453549	3.08549	0.00203217	0.0211259
vehicle control	91	LOC68395_30716	1016.62	-0.891878	0.289157	-3.08441	0.00203958	0.0211913
vehicle control	91	Pdcd6_65957	1987.3	-0.628461	0.203798	-3.08375	0.00204408	0.0212148
vehicle control	91	Hirip3_67243	229.527	1.31318	0.425821	3.08387	0.00204327	0.0212148
vehicle control	91	Nisch_80562	166.673	0.971853	0.315247	3.08283	0.00205039	0.0212686
vehicle control	91	Paip1_77071	145.068	1.17408	0.380892	3.08245	0.00205308	0.0212848
vehicle control	8	Khnyn_57844	283.718	-0.891696	0.255308	-3.49263	0.000478297	0.0213362
vehicle control	91	Tep1_56744	619.334	-0.594182	0.192909	-3.08011	0.00206922	0.021409
vehicle control	91	Pole_69832	119.993	2.16424	0.702618	3.08025	0.00206823	0.021409
vehicle control	91	Nfxl1_74434	8.3869	5.79399	1.88113	3.08006	0.00206958	0.021409
vehicle control	91	Pxmp4_80798	5.3189	5.55534	1.80355	3.08023	0.00206843	0.021409
vehicle control	91	Coq7_73869	144.186	1.17191	0.380609	3.07903	0.00207675	0.0214715
vehicle control	91	Mocs1_71071	185.717	-1.06273	0.345292	-3.07779	0.00208545	0.0215497
vehicle control	91	Ednra_59879	27.3073	2.2055	0.716771	3.077	0.00209094	0.0215828
vehicle control	91	Asah2_61441	610.604	-1.31084	0.426007	-3.07704	0.00209069	0.0215828
vehicle control	91	Nifk_29734	76.4571	1.932	0.628158	3.07567	0.00210032	0.0216498
vehicle control	91	Magi1_71148	94.7372	1.43115	0.465319	3.07564	0.00210051	0.0216498
vehicle control	91	Txnrd1_72590	513.015	-0.895524	0.291171	-3.07559	0.00210086	0.0216498
vehicle control	91	Idh3g_31742	759.134	0.57986	0.188564	3.07514	0.00210402	0.0216706
vehicle control	91	Cyth1_75880	52.5976	-1.61708	0.525957	-3.07455	0.00210819	0.0217018
vehicle control	91	AW112010_29636	281.855	-0.949713	0.308948	-3.07403	0.00211192	0.0217028
vehicle control	91	Prph_59442	13.9005	4.74747	1.54448	3.07383	0.0021133	0.0217028
vehicle control	91	Klrd1_71557	68.1728	-1.53196	0.498317	-3.07427	0.00211015	0.0217028
vehicle control	91	Immp1l_72460	134.728	1.26859	0.412721	3.07373	0.00211402	0.0217028
vehicle control	91	Ppib_73998	1597.11	0.759082	0.246947	3.07386	0.00211305	0.0217028
vehicle control	91	Xiap_67337	176.14	-1.04665	0.340546	-3.07346	0.00211592	0.0217106
vehicle control	8	Rpl27-ps3_69786	1319.21	0.861612	0.247316	3.48386	0.000494245	0.021889
vehicle control	91	Cops5_29173	507.911	0.777139	0.253245	3.06873	0.00214972	0.0220335
vehicle control	91	Ints4_69170	126.065	1.15825	0.37743	3.06878	0.00214937	0.0220335
vehicle control	91	Camta2_58084	302.668	-0.67548	0.220142	-3.06839	0.00215216	0.0220346
vehicle control	91	Atf3_72119	33.8887	-3.42536	1.11631	-3.06848	0.00215154	0.0220346
vehicle control	91	Rhou_58579	108.38	-1.17006	0.38136	-3.06813	0.00215402	0.0220418
vehicle control	91	Ptges3_77133	464.409	0.734978	0.239672	3.0666	0.00216507	0.0221429
vehicle control	91	Pter_76505	25.0047	3.86193	1.25947	3.06632	0.00216711	0.0221518
vehicle control	91	Hmgb2_31787	707.639	1.32839	0.4333	3.06574	0.00217133	0.022171
vehicle control	91	Mum1_72850	237.913	1.13126	0.369001	3.06574	0.00217133	0.022171
vehicle control	91	Eno1_79990	1197.87	-0.534956	0.174516	-3.06537	0.00217403	0.0221866
vehicle control	91	Pip4k2b_30255	15.6488	4.31448	1.40826	3.0637	0.00218621	0.0222988
vehicle control	91	Cep250_71545	100.83	1.37219	0.447936	3.06337	0.00218862	0.0223114
vehicle control	91	Dync1i2_77067	392.347	-0.563399	0.183947	-3.06283	0.00219253	0.0223392
[truncated: 58,294 more rows]
