# Supplementary material for: Crypt and Villus Transcriptomic Responses in Mouse Small Intestine Following Oral Exposure to Hexavalent Chromium
Source: Toxicol Sci. 2021 Dec 22;186(1):43–57. doi: 10.1093/toxsci/kfab152 (PMC8883354; doi:10.1093/toxsci/kfab152)
Supplement: kfab152_Supplementary_Data [file kfab152_supplementary_data.zip › toxsci-21-0384-File013.xlsx]

## Sheet: S2 DESeq2 Treatment Effect
Supplemental Table S2. Results from DESeq2 analysis (DESeq2 R package v128.1, Love et al., 2014) for all samples. This analysis compared each treatment group to the time-matched vehicle control samples from the same tissue compartment. A positive log2foldchange indicates increased expression in the treatment group relative to the controls for the particular probe, and a negative log2foldchange va…
Cell type	Concentration (ppm)	Day	gene_probe	Mean expression	log2FoldChange	lfcSE	stat	pvalue	padj
villus	0.1	91	Cdc20_65386	46.7469	-21.7164	1.16801	-18.5926	3.68537e-77	6.76634e-73
villus	20	8	Zfp707_68981	16.2837	-20.8155	1.38833	-14.9932	8.1337e-51	1.58786e-46
villus	0.1	91	Gm32742_59935	23.8069	-20.613	1.44643	-14.251	4.41965e-46	4.05724e-42
villus	0.1	91	Defa21_56168	20.6422	-21.0299	1.58075	-13.3037	2.20154e-40	1.34734e-36
villus	20	91	Defa21_56168	20.6422	-20.2095	1.58075	-12.7847	1.99525e-37	3.77921e-33
villus	5	8	Pgam5_62791	14.2989	-20.7012	1.63049	-12.6963	6.19887e-37	1.13811e-32
villus	180	8	Msln_61916	17.0159	-19.6693	1.60208	-12.2773	1.19866e-34	2.27038e-30
villus	0.1	91	Duox2_62210	29.4736	23.272	1.91913	12.1263	7.66213e-34	3.51692e-30
villus	5	91	Nr2e3_69755	7.88943	20.8996	1.74771	11.9583	5.87575e-33	7.48018e-29
villus	5	91	Duox2_62210	29.4736	22.9184	1.92007	11.9362	7.66334e-33	7.48018e-29
villus	180	8	Cubn_58075	25.9278	-22.5954	1.93339	-11.687	1.48609e-31	1.4074e-27
villus	60	91	Duox2_62210	29.4736	22.1919	1.92025	11.5567	6.82489e-31	1.25305e-26
crypt	180	8	Pck1_75780	819.997	-6.98301	0.610134	-11.445	2.48968e-30	2.6901e-26
villus	0.1	91	Igkv4-63_63814	14.451	-23.7017	2.0953	-11.3118	1.14667e-29	3.55863e-26
villus	0.1	91	Ighv1-47_77638	40.9128	-21.2019	1.87452	-11.3106	1.16295e-29	3.55863e-26
villus	1.4	91	Prss1_32233	350.504	-22.6156	1.98639	-11.3852	4.95308e-30	9.38163e-26
villus	20	91	Duox2_62210	29.4736	21.7388	1.92273	11.3062	1.22255e-29	1.15782e-25
villus	5	8	Nr2e3_69755	7.88943	-19.8316	1.75858	-11.277	1.70402e-29	1.56429e-25
crypt	180	8	Iyd_29824	552.249	-3.86969	0.344577	-11.2303	2.89618e-29	1.56466e-25
villus	5	8	Duox2_62210	29.4736	-21.6132	1.92372	-11.2351	2.74238e-29	1.67834e-25
villus	180	91	Duox2_62210	29.4736	21.7198	1.92255	11.2974	1.35152e-29	2.55991e-25
villus	5	91	Ighv2-3_69114	27.0766	23.0007	2.05433	11.1962	4.25495e-29	2.76884e-25
villus	1.4	91	Nphs1_75659	21.1164	-22.4798	2.03506	-11.0463	2.28525e-28	1.67658e-24
villus	1.4	91	Rbpjl_65754	17.8445	-22.4205	2.03217	-11.0328	2.65548e-28	1.67658e-24
villus	180	8	Rbpjl_65754	17.8445	-22.863	2.08041	-10.9897	4.28402e-28	2.70479e-24
crypt	180	8	Btnl2_57813	993.023	-2.53815	0.232781	-10.9036	1.10811e-27	3.99105e-24
villus	20	8	Sulf1_73848	12.5929	-20.7828	1.90434	-10.9134	9.94944e-28	9.71165e-24
villus	1.4	91	Ahcy_73134	9.8793	-19.728	1.82531	-10.808	3.15418e-27	1.49358e-23
villus	0.1	91	Nr2e3_69755	7.88943	18.7835	1.77106	10.6058	2.80138e-26	7.34761e-23
villus	0.1	91	Ahcy_73134	9.8793	-19.1515	1.82531	-10.4922	9.38e-26	2.15271e-22
villus	20	91	Nr2e3_69755	7.88943	18.673	1.76411	10.585	3.49903e-26	2.20917e-22
villus	5	91	Kctd1_64654	8.84863	-28.2034	2.68928	-10.4874	9.87587e-26	4.81992e-22
villus	5	8	Ahcy_73134	9.8793	-19.295	1.84095	-10.481	1.0562e-25	4.84795e-22
villus	1.4	91	Slc10a2_29328	35.6129	24.816	2.38169	10.4195	2.02058e-25	7.65435e-22
crypt	1.4	8	2010109I03Rik_80535	20.3067	-21.5122	2.03124	-10.5907	3.29248e-26	9.87184e-22
villus	180	91	Sulf1_73848	12.5929	19.8336	1.90025	10.4374	1.67389e-25	1.58526e-21
villus	60	8	Gm49384_78541	6.01024	-21.6075	2.05787	-10.4999	8.64319e-26	1.63711e-21
villus	0.1	91	Sulf1_73848	12.5929	19.5334	1.90704	10.2427	1.27563e-24	2.60229e-21
villus	1.4	91	Nr2e3_69755	7.88943	18.2215	1.7755	10.2628	1.03677e-24	3.27291e-21
crypt	180	8	Cyp2b10_30803	1160.87	-7.20145	0.703726	-10.2333	1.40625e-24	3.79864e-21
villus	60	91	Slc7a11_30093	14.7981	21.5492	2.08923	10.3144	6.06338e-25	3.93471e-21
villus	60	91	Sulf1_73848	12.5929	19.5962	1.90092	10.3088	6.42927e-25	3.93471e-21
villus	60	91	Pck1_75780	819.997	-6.31579	0.617606	-10.2263	1.51259e-24	6.94277e-21
villus	180	91	Ighv2-3_69114	27.0766	21.0966	2.05684	10.2568	1.10263e-24	6.96164e-21
villus	20	91	Sulf1_73848	12.5929	19.3342	1.90432	10.1528	3.219e-24	1.52427e-20
villus	60	91	Ighv2-3_69114	27.0766	20.6422	2.05787	10.0309	1.11526e-23	4.09523e-20
villus	5	91	Sulf1_73848	12.5929	19.1523	1.91168	10.0186	1.2632e-23	4.60172e-20
villus	5	91	Slc10a2_29328	35.6129	23.8928	2.38752	10.0074	1.41432e-23	4.60172e-20
villus	180	91	Ppia_70127	2356.01	1.93997	0.193834	10.0084	1.39978e-23	6.62832e-20
villus	60	8	Kctd1_64654	8.84863	-25.778	2.56216	-10.061	8.21213e-24	7.7773e-20
villus	60	91	Nr2e3_69755	7.88943	17.7076	1.78077	9.94382	2.68326e-23	8.21077e-20
villus	180	91	Slc7a11_30093	14.7981	20.8208	2.09137	9.9556	2.3839e-23	9.03069e-20
villus	20	8	Gm49384_78541	6.01024	-22.0413	2.20573	-9.99273	1.64002e-23	1.06722e-19
villus	180	91	Mgam_76221	11615.5	-2.77219	0.27949	-9.91875	3.4506e-23	1.0893e-19
crypt	180	8	Gzma_30882	617.025	-3.99528	0.405205	-9.85988	6.21211e-23	1.34244e-19
villus	5	91	4833423F13RIK_31187	10.9171	20.3525	2.05896	9.88485	4.8432e-23	1.3507e-19
villus	60	91	Btnl6_71535	1082.38	-2.9443	0.298465	-9.86481	5.91461e-23	1.55132e-19
villus	180	91	S100a6_32030	426.597	3.55285	0.360232	9.86267	6.04223e-23	1.63494e-19
villus	20	91	Slc10a2_29328	35.6129	23.507	2.38691	9.84833	6.96953e-23	2.6402e-19
villus	20	91	Slc7a11_30093	14.7981	20.5679	2.09252	9.82924	8.42562e-23	2.65983e-19
villus	0.1	91	Slc10a2_29328	35.6129	23.3624	2.39185	9.76749	1.55255e-22	2.85048e-19
villus	180	91	Pck1_75780	819.997	-5.99252	0.616739	-9.71647	2.56516e-22	6.07334e-19
villus	1.4	91	Reg2_54338	46.3298	-22.4323	2.31643	-9.68397	3.52753e-22	9.545e-19
crypt	180	8	Sectm1b_56737	2543.01	-6.91888	0.718831	-9.62519	6.25936e-22	1.12721e-18
villus	20	8	Vtn_30372	11.9048	-20.6743	2.12731	-9.71853	2.51391e-22	1.22691e-18
villus	20	91	Ero1l_68424	1435.94	2.05706	0.213158	9.65039	4.89684e-22	1.32501e-18
villus	180	91	Taf1d_74473	767.025	2.46858	0.25899	9.53153	1.5498e-21	3.26164e-18
villus	20	91	Ighv2-3_69114	27.0766	19.6777	2.06409	9.53336	1.52269e-21	3.60516e-18
villus	20	91	Safb_79067	723.067	1.76892	0.186761	9.47161	2.75563e-21	5.79937e-18
villus	180	8	Pck1_75780	819.997	-5.93657	0.621268	-9.55558	1.22892e-21	5.81927e-18
villus	0.1	91	4833423F13RIK_31187	10.9171	19.5203	2.0664	9.44653	3.50252e-21	5.84603e-18
villus	180	91	Slc10a2_29328	35.6129	22.5982	2.39432	9.43822	3.79176e-21	7.18198e-18
villus	1.4	91	Ighv2-3_69114	27.0766	19.5146	2.0665	9.44328	3.61287e-21	8.55391e-18
villus	60	91	Slc6a20a_75977	543.133	-3.39648	0.360563	-9.41994	4.51328e-21	9.09858e-18
villus	60	91	Apob_77502	661.616	-3.23212	0.34333	-9.41403	4.7747e-21	9.09858e-18
villus	60	91	Slc10a2_29328	35.6129	22.5248	2.39367	9.41012	4.95565e-21	9.09858e-18
villus	60	8	Pck1_75780	819.997	-5.56855	0.584994	-9.51898	1.74884e-21	1.10416e-17
villus	5	91	Slc7a11_30093	14.7981	19.7851	2.10074	9.41816	4.5904e-21	1.12017e-17
villus	20	8	Slc34a2_80550	19.1306	-23.8993	2.53185	-9.43948	3.7463e-21	1.46271e-17
villus	20	91	4833423F13RIK_31187	10.9171	19.3124	2.0635	9.35904	8.04643e-21	1.523e-17
villus	20	91	Ero1l_29075	628.289	2.84801	0.304631	9.34904	8.84485e-21	1.523e-17
villus	180	8	Slc34a2_80550	19.1306	-23.8283	2.53185	-9.41143	4.89414e-21	1.54754e-17
villus	180	8	Ldlr_30685	620.955	2.21382	0.235231	9.41126	4.9022e-21	1.54754e-17
crypt	180	8	H2-Q2_77115	542.215	-2.74041	0.294052	-9.31948	1.16914e-20	1.80465e-17
crypt	180	8	Slc10a2_29328	35.6129	-20.6906	2.22744	-9.28895	1.55815e-20	2.10447e-17
villus	180	91	Clec2h_74005	794.786	-3.06528	0.330625	-9.27116	1.8413e-20	3.17056e-17
villus	60	8	Pmp22_60293	7.24888	22.2201	2.37127	9.37055	7.21575e-21	3.41684e-17
crypt	180	8	Cyp2b10_71476	419.332	-6.27603	0.681723	-9.20613	3.38086e-20	4.05891e-17
villus	60	91	Gmds_74359	667.914	3.409	0.369367	9.22932	2.72367e-20	4.54605e-17
crypt	180	8	Ephx2_30975	4315.62	-2.8689	0.313624	-9.14755	5.82381e-20	6.29262e-17
crypt	0.1	91	Egr3_69618	9.67973	19.4493	2.04874	9.4933	2.23835e-21	6.32089e-17
villus	180	91	Irf1_64859	1634.55	-2.23433	0.243198	-9.18726	4.02957e-20	6.36035e-17
villus	60	8	Ighm_59381	25.3707	-21.3728	2.30343	-9.27871	1.71543e-20	6.49839e-17
villus	60	91	4833423F13RIK_31187	10.9171	18.9329	2.06552	9.16617	4.90125e-20	7.49891e-17
crypt	0.1	8	Slc10a2_29328	35.6129	-19.9842	2.11686	-9.4405	3.71015e-21	7.88962e-17
villus	0.1	91	Slamf1_70841	12.5208	20.4517	2.23549	9.14865	5.76508e-20	8.82057e-17
villus	60	8	Cecr2_75100	12.3308	-18.9037	2.05005	-9.22105	2.94197e-20	9.28729e-17
villus	20	8	Kctd1_64654	8.84863	-25.1495	2.73405	-9.19863	3.62545e-20	1.1796e-16
villus	60	91	Tap2_68940	142.452	-4.22221	0.463766	-9.10418	8.69222e-20	1.22761e-16
villus	1.4	91	Sulf1_73848	12.5929	17.6444	1.93586	9.11454	7.90079e-20	1.66276e-16
crypt	60	91	Pck1_75780	819.997	-5.43845	0.586409	-9.27417	1.79007e-20	2.06317e-16
crypt	60	91	Ero1l_68424	1435.94	1.83872	0.199558	9.21397	3.14268e-20	2.06317e-16
crypt	5	8	Slc10a2_29328	35.6129	-20.6576	2.22744	-9.27413	1.79083e-20	3.39201e-16
villus	20	91	Pck1_75780	819.997	-5.53951	0.615265	-9.00344	2.18746e-19	3.45273e-16
villus	180	8	Selenop_79409	2929.09	-4.07579	0.450102	-9.05527	1.36234e-19	3.6863e-16
villus	0.1	91	Ighv2-3_69114	27.0766	18.6643	2.08446	8.954	3.42827e-19	4.84178e-16
villus	0.1	91	H2-Ob_67045	38.6717	20.3903	2.28053	8.94103	3.85568e-19	5.05645e-16
villus	60	8	Ighv1-54_63726	11.8079	22.2397	2.4711	8.99993	2.25866e-19	6.11161e-16
villus	60	91	Osbpl1a_70429	92.654	-3.74334	0.419718	-8.91871	4.71769e-19	6.18691e-16
villus	60	8	Tsc22d3_32037	464.925	-2.74954	0.306412	-8.97332	2.87705e-19	6.81178e-16
villus	0.1	91	Ighv1-54_63726	11.8079	23.453	2.63864	8.88828	6.20599e-19	7.59613e-16
villus	180	91	Btnl6_71535	1082.38	-2.65711	0.298299	-8.90754	5.21763e-19	7.60208e-16
villus	20	91	Taf1d_69509	661.39	3.08425	0.348123	8.85966	8.02602e-19	1.16939e-15
villus	180	91	Slc6a20a_75977	543.133	-3.18121	0.360372	-8.82757	1.0697e-18	1.42118e-15
villus	180	91	Gmds_74359	667.914	3.25929	0.369455	8.82189	1.12548e-18	1.42118e-15
villus	60	91	Mme_68964	2921.88	-3.41255	0.387554	-8.80535	1.30446e-18	1.59666e-15
villus	180	91	4833423F13RIK_31187	10.9171	18.2729	2.07724	8.79674	1.40854e-18	1.66744e-15
villus	1.4	91	Slc7a11_30093	14.7981	18.6662	2.11044	8.84469	9.17846e-19	1.73849e-15
villus	60	8	Asb13_59389	224.093	-2.44037	0.276049	-8.84034	9.54243e-19	2.00826e-15
crypt	60	91	Abcb1a_81969	288.868	2.37043	0.265883	8.91532	4.86403e-19	2.12882e-15
villus	60	8	Sell_75342	12.7654	-19.8446	2.25164	-8.81338	1.21424e-18	2.29989e-15
villus	180	91	Btnl2_57813	993.023	-2.13392	0.243902	-8.74909	2.15079e-18	2.39636e-15
villus	180	91	Rpl19_81863	1380.2	1.78424	0.204282	8.73422	2.45334e-18	2.58159e-15
villus	20	91	Ighv1-54_63726	11.8079	23.0901	2.63848	8.75129	2.10929e-18	2.85371e-15
crypt	180	91	Pck1_75780	819.997	-5.25764	0.585311	-8.98264	2.64343e-19	2.85622e-15
villus	20	91	Gm49384_78541	6.01024	-19.2817	2.20833	-8.73134	2.51683e-18	3.17808e-15
villus	180	91	Abi3_74423	5.90081	-20.6361	2.37505	-8.68868	3.6667e-18	3.65532e-15
villus	60	91	Abcb1a_81969	288.868	2.49619	0.287003	8.69744	3.39451e-18	3.8952e-15
villus	5	91	Slamf1_70841	12.5208	19.6444	2.24185	8.76261	1.90785e-18	4.13834e-15
crypt	180	8	Apoc2_68265	1804.76	-3.15903	0.36431	-8.67126	4.27378e-18	4.19802e-15
villus	20	91	Apob_77502	661.616	-2.97988	0.343251	-8.68134	3.91144e-18	4.63041e-15
villus	180	8	Egr3_69618	9.67973	-19.3851	2.21341	-8.75802	1.98713e-18	4.70478e-15
villus	60	91	Slc6a20a_29754	441.378	-3.58899	0.415015	-8.64786	5.2474e-18	5.66719e-15
villus	60	91	Clec2h_74005	794.786	-2.85085	0.329956	-8.64009	5.6168e-18	5.72913e-15
villus	180	8	Slc10a2_29328	35.6129	-20.9034	2.39846	-8.71537	2.89802e-18	6.09904e-15
villus	5	8	Pmp22_60293	7.24888	21.882	2.49566	8.76803	1.81819e-18	6.67638e-15
villus	0.1	91	Gm49384_78541	6.01024	-19.0669	2.20833	-8.63408	5.92039e-18	6.79365e-15
villus	60	91	H2-K1_74158	1050.78	-2.44519	0.284128	-8.60595	7.56845e-18	7.31351e-15
villus	20	8	Tmem26_62116	6.8456	-19.8689	2.27858	-8.71985	2.78576e-18	7.7691e-15
villus	20	91	Lin7c_56553	959.5	1.41212	0.164003	8.61032	7.28571e-18	8.11756e-15
villus	1.4	91	H2-Ob_67045	38.6717	19.7645	2.28228	8.65995	4.71962e-18	8.12676e-15
villus	0.1	91	Slc7a11_30093	14.7981	18.2786	2.12652	8.59553	8.28804e-18	8.95108e-15
villus	60	91	Ero1l_68424	1435.94	1.82479	0.213167	8.56038	1.12495e-17	1.0327e-14
villus	1.4	91	Abi3_74423	5.90081	-20.4788	2.37505	-8.62245	6.55344e-18	1.03441e-14
villus	60	91	Ppia_70127	2356.01	1.6517	0.193869	8.51969	1.59984e-17	1.39872e-14
villus	180	8	Tmigd1_80390	29.5695	-21.9485	2.55235	-8.59933	8.01862e-18	1.51881e-14
villus	0.1	8	Pmp22_60293	7.24888	21.0391	2.37536	8.85722	8.20341e-19	1.60147e-14
crypt	60	91	Tap2_68940	142.452	-3.94387	0.45601	-8.64865	5.21141e-18	1.71065e-14
villus	20	91	Capza2_73674	1558.53	1.65314	0.194522	8.49848	1.92085e-17	2.02126e-14
crypt	1.4	91	Egr3_69618	9.67973	18.3343	2.07236	8.84709	8.98297e-19	2.69336e-14
crypt	5	91	Egr3_69618	9.67973	18.3343	2.07236	8.84709	8.98297e-19	2.69336e-14
villus	60	91	S100a6_32030	426.597	3.03917	0.360307	8.43493	3.3141e-17	2.76577e-14
crypt	180	8	Cyp3a13_55988	1294.59	-2.62118	0.31051	-8.4415	3.13285e-17	2.82087e-14
villus	60	91	Spns2_57965	222.839	-2.64992	0.314537	-8.42482	3.61304e-17	2.88415e-14
villus	180	91	Ighv1-54_63726	11.8079	22.2881	2.63994	8.44266	3.10193e-17	2.93769e-14
crypt	180	8	Mme_68951	1469.02	-2.57235	0.305267	-8.42656	3.55975e-17	2.9587e-14
villus	60	91	H2-Ob_67045	38.6717	19.2118	2.28426	8.41052	4.08209e-17	3.1228e-14
crypt	180	8	Apoa1_68759	25210.4	-3.24011	0.385321	-8.40885	4.14044e-17	3.19553e-14
villus	5	8	Kctd1_64654	8.84863	-23.4131	2.73405	-8.56353	1.09465e-17	3.34964e-14
villus	60	91	Mgam_76221	11615.5	-2.34283	0.279423	-8.38454	5.09249e-17	3.73993e-14
villus	20	91	Abcb1a_81969	288.868	2.41775	0.287164	8.41941	3.78371e-17	3.77196e-14
crypt	60	91	Eif6_63501	2625.55	1.29888	0.152463	8.51933	1.60479e-17	3.82714e-14
crypt	60	91	Btnl6_71535	1082.38	-2.40393	0.282504	-8.50937	1.74888e-17	3.82714e-14
villus	180	91	Exoc5_66902	263.332	2.32155	0.276394	8.39942	4.48706e-17	4.04712e-14
villus	60	91	Pdgfra_69255	249.126	2.60309	0.311125	8.36672	5.92445e-17	4.18357e-14
crypt	180	8	Tymp_60321	540.308	-3.4504	0.412321	-8.36822	5.84961e-17	4.21367e-14
villus	180	91	Xdh_31023	446.048	-2.65233	0.316732	-8.37405	5.56734e-17	4.60663e-14
villus	180	91	Ighm_59381	25.3707	20.6884	2.47173	8.36999	5.76242e-17	4.60663e-14
villus	180	91	Pmp22_60293	7.24888	21.2453	2.54013	8.36389	6.06859e-17	4.60663e-14
villus	180	91	Slc19a1_74108	125.89	-3.485	0.416683	-8.36366	6.08024e-17	4.60663e-14
villus	20	91	H2-Ob_67045	38.6717	19.1698	2.28638	8.38432	5.10191e-17	4.83177e-14
villus	180	91	Enpp3_72127	3944.53	-3.60318	0.431673	-8.34702	7.00047e-17	5.09984e-14
villus	60	8	Ighg3_57900	21.6663	-21.4911	2.54673	-8.43867	3.20972e-17	5.52685e-14
villus	60	8	Ldlr_30685	620.955	1.87525	0.22271	8.42014	3.76035e-17	5.9354e-14
crypt	60	91	2010109I03Rik_80535	20.3067	17.6877	2.09914	8.42617	3.57168e-17	6.69945e-14
villus	60	8	Abi3_74423	5.90081	-19.0036	2.2665	-8.38455	5.09191e-17	7.41891e-14
villus	60	91	Taf1d_74473	767.025	2.14373	0.259058	8.27508	1.2837e-16	8.72914e-14
villus	60	91	Irf1_64859	1634.55	-2.00871	0.242927	-8.26878	1.35335e-16	8.87408e-14
villus	60	91	H2-K1_70796	1128.71	-1.77598	0.215114	-8.25599	1.50645e-16	9.53741e-14
villus	60	91	Safb_79067	723.067	1.53984	0.186787	8.24384	1.66776e-16	1.02067e-13
crypt	180	8	Gm8909_75564	799.973	-3.1658	0.383865	-8.24717	1.62188e-16	1.09528e-13
crypt	180	8	2010106E10Rik_54642	1177.19	-2.24116	0.272032	-8.23858	1.7426e-16	1.10758e-13
villus	1.4	8	Ighv1-54_63726	11.8079	21.3514	2.47497	8.62694	6.30141e-18	1.15694e-13
villus	1.4	91	Sell_75342	12.7654	-19.878	2.3861	-8.33074	8.03357e-17	1.17049e-13
villus	20	91	Stk40_67489	786.561	2.08715	0.25232	8.27181	1.31945e-16	1.1756e-13
villus	20	91	Slamf1_70841	12.5208	18.5857	2.2491	8.26363	1.41307e-16	1.1756e-13
villus	20	91	Hspa4_30510	2329.51	1.28849	0.155946	8.26242	1.42753e-16	1.1756e-13
villus	1.4	91	Ighm_59381	25.3707	20.5768	2.47437	8.31601	9.0974e-17	1.23081e-13
villus	60	91	Lin7c_56553	959.5	1.34648	0.163939	8.21331	2.15165e-16	1.27433e-13
crypt	60	91	Ero1l_29075	628.289	2.36536	0.283994	8.32893	8.15749e-17	1.33885e-13
villus	0.1	8	Ins2_70750	18.8278	24.0543	2.81788	8.5363	1.3859e-17	1.35278e-13
villus	180	91	Taf1d_69509	661.39	2.86416	0.348169	8.22636	1.92994e-16	1.35389e-13
villus	60	91	Btnl4_56572	2653.28	-1.89618	0.231618	-8.18667	2.6855e-16	1.52041e-13
villus	60	91	Xdh_31023	446.048	-2.58925	0.316357	-8.18457	2.73276e-16	1.52041e-13
villus	20	91	Btnl6_71535	1082.38	-2.45205	0.298158	-8.22398	1.96851e-16	1.55356e-13
villus	60	91	Igkv12-38_79230	13.4304	21.3715	2.61366	8.17683	2.91401e-16	1.57356e-13
crypt	180	8	Crip1_73542	1923.33	-1.69745	0.207289	-8.18879	2.63857e-16	1.58387e-13
villus	20	91	Ighm_59381	25.3707	20.3279	2.47579	8.21067	2.19951e-16	1.66643e-13
crypt	180	91	Btnl2_57813	993.023	-1.9444	0.230699	-8.42829	3.50741e-17	1.89488e-13
villus	180	91	Btnl4_56572	2653.28	-1.89439	0.231671	-8.17707	2.90827e-16	1.96734e-13
villus	60	91	Enpp3_72127	3944.53	-3.51395	0.431623	-8.14124	3.91246e-16	2.05237e-13
villus	180	8	Ppia_70127	2356.01	1.58676	0.192191	8.25618	1.50411e-16	2.58994e-13
villus	20	91	Taf1d_74473	767.025	2.11261	0.259147	8.15219	3.57391e-16	2.60359e-13
villus	1.4	8	Pmp22_60293	7.24888	20.1241	2.38219	8.44774	2.97e-17	2.72646e-13
villus	60	91	Selenop_79409	2929.09	-3.63396	0.449099	-8.09169	5.88446e-16	3.00107e-13
villus	20	91	Slc34a2_80550	19.1306	-20.4189	2.51251	-8.12688	4.40489e-16	3.09011e-13
villus	60	91	Ighv1-54_63726	11.8079	21.3573	2.64264	8.0818	6.3819e-16	3.1668e-13
villus	180	91	H2-Ob_67045	38.6717	18.5818	2.29285	8.10422	5.30861e-16	3.46725e-13
crypt	1.4	8	Ighv1-54_63726	11.8079	-20.9555	2.47286	-8.47421	2.36673e-17	3.54808e-13
crypt	180	91	Btnl6_71535	1082.38	-2.3436	0.282436	-8.29782	1.06039e-16	3.81917e-13
villus	5	91	Pmp22_60293	7.24888	20.8831	2.54681	8.19969	2.41005e-16	4.7049e-13
villus	180	91	Slc6a19_79481	991.921	-2.60964	0.323712	-8.06162	7.5292e-16	4.75368e-13
villus	180	8	Ephx2_30975	4315.62	-2.71078	0.332006	-8.16485	3.21843e-16	5.08003e-13
villus	60	91	Rpl19_81863	1380.2	1.63735	0.204288	8.01492	1.10206e-15	5.32467e-13
crypt	180	8	Apoa4_57848	27439.4	-3.50919	0.437013	-8.02995	9.75106e-16	5.54528e-13
crypt	180	8	Pdzk1_79671	256.339	-5.35189	0.667994	-8.01188	1.12965e-15	5.87026e-13
crypt	180	8	Slc5a1_55855	6554.14	-2.0742	0.25893	-8.01066	1.14091e-15	5.87026e-13
villus	5	91	H2-Ob_67045	38.6717	18.7485	2.29884	8.15564	3.47325e-16	5.89572e-13
villus	5	91	Igkv12-38_79230	13.4304	21.3255	2.61646	8.15051	3.62404e-16	5.89572e-13
villus	60	91	Phyh_67988	314.271	-3.06802	0.383804	-7.99371	1.30935e-15	6.13199e-13
villus	60	91	H2-T3_64906	712.084	-2.36514	0.295967	-7.99123	1.33595e-15	6.13199e-13
crypt	180	8	Ephx2_53853	624.148	-3.23908	0.405494	-7.98798	1.37169e-15	6.73685e-13
villus	180	91	Ldlr_30685	620.955	1.91243	0.238982	8.00241	1.22004e-15	7.45445e-13
villus	1.4	91	Slamf1_70841	12.5208	18.26	2.25703	8.09029	5.95209e-16	7.51591e-13
crypt	180	8	Sult1b1_29295	1470.76	-1.98878	0.249697	-7.96479	1.65504e-15	7.7751e-13
villus	180	91	Osbpl1a_70429	92.654	-3.32913	0.416818	-7.98701	1.38246e-15	8.18288e-13
crypt	180	8	Cyp3a11_72954	991.453	-5.20509	0.654656	-7.95088	1.85197e-15	8.26853e-13
crypt	180	8	Cyp3a41b_30917	304.325	-8.83041	1.11118	-7.94685	1.91313e-15	8.26853e-13
villus	60	91	Rabgap1l_78332	241.096	-2.18903	0.275316	-7.95097	1.85062e-15	8.28718e-13
villus	180	8	Tsc22d3_32037	464.925	-2.61797	0.323493	-8.09282	5.82995e-16	8.49424e-13
villus	180	91	Apob_77502	661.616	-2.73606	0.342927	-7.97855	1.48057e-15	8.49803e-13
villus	180	91	Mrps6_29401	221.421	2.58181	0.324207	7.96346	1.67288e-15	9.31942e-13
villus	60	91	Ero1l_29075	628.289	2.411	0.3047	7.91271	2.51844e-15	1.10092e-12
villus	180	91	Sco2_66553	419.649	-3.26069	0.411239	-7.92893	2.21035e-15	1.19618e-12
villus	180	8	Ighv1-54_63726	11.8079	20.9538	2.60577	8.04133	8.8871e-16	1.20236e-12
villus	180	91	Rps12_73647	1831.5	2.36494	0.298961	7.91053	2.56285e-15	1.34842e-12
villus	60	91	Ldlr_30685	620.955	1.87797	0.238927	7.86001	3.84111e-15	1.64006e-12
villus	180	91	Agmo_63237	527.423	-2.12571	0.269685	-7.88218	3.21708e-15	1.64689e-12
villus	60	8	Gsr_30529	1047.42	1.80116	0.225201	7.998	1.26452e-15	1.71081e-12
villus	180	91	Slamf1_70841	12.5208	17.8176	2.26315	7.8729	3.4652e-15	1.72722e-12
villus	60	91	H2-T23_63849	1536.38	-2.03987	0.259897	-7.84875	4.2019e-15	1.75334e-12
villus	60	91	Ighm_59381	25.3707	19.4945	2.48491	7.84517	4.32377e-15	1.7641e-12
villus	5	91	Cr2_65765	44.1465	23.3511	2.91666	8.00611	1.18399e-15	1.77798e-12
villus	180	91	Stk40_67489	786.561	1.98426	0.252334	7.86362	3.73199e-15	1.8125e-12
villus	60	91	Cldnd1_71778	321.36	-2.45051	0.312623	-7.83854	4.55819e-15	1.81931e-12
villus	20	91	Pmp22_60293	7.24888	20.1296	2.54982	7.89453	2.91417e-15	1.97133e-12
villus	1.4	91	Pmp22_60293	7.24888	20.2973	2.54921	7.96219	1.69015e-15	2.00082e-12
villus	180	8	Osbpl1a_64175	6.62226	-19.66	2.47382	-7.94721	1.90762e-15	2.40882e-12
villus	180	91	Rpl4_62443	7423.45	1.83332	0.234411	7.82099	5.24109e-15	2.43876e-12
villus	180	91	Clec2h_66830	1003.56	-2.22665	0.284735	-7.82008	5.27897e-15	2.43876e-12
crypt	1.4	91	2010109I03Rik_80535	20.3067	17.4948	2.12144	8.24665	1.62893e-16	2.44201e-12
crypt	5	91	2010109I03Rik_80535	20.3067	17.4948	2.12144	8.24665	1.62893e-16	2.44201e-12
villus	180	91	Plekhg6_58732	233.916	-2.62955	0.336532	-7.81366	5.55512e-15	2.49446e-12
villus	180	91	Mme_68951	1469.02	-2.50566	0.32089	-7.80848	5.78838e-15	2.49446e-12
villus	180	91	Dpp4_56622	114.26	-3.61758	0.463297	-7.80834	5.79464e-15	2.49446e-12
villus	180	91	Proz_79953	101.855	-3.36583	0.431493	-7.80042	6.17008e-15	2.59705e-12
villus	20	91	Nat9_56856	189.146	-1.75762	0.224	-7.84649	4.27828e-15	2.79431e-12
villus	0.1	8	Ighv1-54_63726	11.8079	20.1946	2.48436	8.12868	4.33985e-16	2.82408e-12
villus	60	91	Entpd8_29407	227.121	-2.95381	0.379708	-7.77916	7.30092e-15	2.85202e-12
villus	60	91	Taf1d_69509	661.39	2.70673	0.348177	7.774	7.60485e-15	2.90886e-12
villus	20	8	Abi3_74423	5.90081	-19.3848	2.42261	-8.00162	1.2279e-15	2.99637e-12
villus	20	91	Entpd8_29407	227.121	-2.98065	0.380596	-7.83152	4.82e-15	3.04318e-12
villus	20	91	Agps_72641	310.166	2.23888	0.286186	7.82315	5.15158e-15	3.14761e-12
villus	20	91	Tes_29055	999.06	1.56548	0.200586	7.80453	5.97223e-15	3.53402e-12
villus	20	91	Exoc5_66902	263.332	2.15778	0.276614	7.80069	6.15716e-15	3.53402e-12
villus	5	91	Ighv1-54_63726	11.8079	20.9283	2.64981	7.89802	2.83376e-15	3.95148e-12
crypt	60	91	Psmb9_72120	357.754	-2.07077	0.262222	-7.897	2.85688e-15	4.16788e-12
villus	20	91	Cr2_65765	44.1465	22.6774	2.91824	7.77089	7.79343e-15	4.34163e-12
villus	20	91	Gsdmd_55061	793.354	-1.87532	0.241558	-7.76344	8.26583e-15	4.47323e-12
villus	180	91	Pdgfra_69255	249.126	2.40404	0.311362	7.72104	1.15382e-14	4.75096e-12
crypt	60	91	Hspa4_30510	2329.51	1.14336	0.1455	7.85816	3.89828e-15	5.11844e-12
villus	60	8	Epha2_58921	1084.48	2.36816	0.301841	7.8457	4.30528e-15	5.43642e-12
villus	180	91	Selenop_79409	2929.09	-3.45732	0.449081	-7.69866	1.37498e-14	5.54116e-12
villus	5	8	Igkv12-38_79230	13.4304	-20.765	2.61912	-7.92825	2.22256e-15	5.82945e-12
villus	60	91	Slc6a19_79481	991.921	-2.48406	0.323497	-7.67876	1.60633e-14	6.01884e-12
crypt	180	8	Cyp4v3_61456	715.461	-2.90847	0.378187	-7.69057	1.4648e-14	6.08738e-12
villus	5	91	Saa1_29368	35.1235	21.0966	2.69547	7.82668	5.00917e-15	6.51927e-12
villus	5	91	Ighm_59381	25.3707	19.5317	2.49849	7.81743	5.39147e-15	6.57827e-12
villus	0.1	91	Pmp22_60293	7.24888	19.9492	2.55986	7.7931	6.53874e-15	6.66951e-12
crypt	180	8	Dab1_71316	505.72	-2.30842	0.30109	-7.66686	1.76259e-14	7.05361e-12
crypt	180	8	Enpp3_72127	3944.53	-3.13412	0.409206	-7.65902	1.87358e-14	7.22999e-12
villus	1.4	91	4833423F13RIK_31187	10.9171	16.6779	2.14247	7.78444	7.00232e-15	7.80182e-12
villus	180	91	Slc15a1_61659	329.954	-3.31614	0.433662	-7.64683	2.05994e-14	8.12861e-12
villus	180	91	Ero1l_29075	628.289	2.32545	0.30477	7.63018	2.34423e-14	9.06166e-12
villus	60	91	Nars_76286	632.276	2.21333	0.290472	7.61977	2.54118e-14	9.33123e-12
crypt	180	91	Tymp_60321	540.308	-3.20553	0.407225	-7.87164	3.50025e-15	9.45504e-12
villus	180	8	Fbln1_61428	1102.2	-2.01829	0.260246	-7.7553	8.81322e-15	1.04332e-11
villus	180	91	Irf1_78686	481.572	-2.10032	0.276057	-7.60829	2.77748e-14	1.05216e-11
crypt	180	8	Xdh_31023	446.048	-2.30593	0.30361	-7.59505	3.07679e-14	1.14637e-11
villus	60	91	Pmp22_60293	7.24888	19.4089	2.5576	7.58871	3.2311e-14	1.16319e-11
crypt	180	8	Pls1_68888	2749.73	-1.63808	0.21596	-7.58512	3.32184e-14	1.19641e-11
villus	20	91	Eif4g2_77423	1377.88	2.13895	0.280373	7.62897	2.36645e-14	1.24508e-11
villus	180	91	Slc6a20a_29754	441.378	-3.14003	0.41419	-7.58113	3.42549e-14	1.25983e-11
villus	180	91	Psmb10_76244	280.032	-1.84173	0.242976	-7.57988	3.4587e-14	1.25983e-11
villus	60	91	Gsdmd_55061	793.354	-1.82742	0.241286	-7.57369	3.62776e-14	1.28088e-11
crypt	180	91	Irf1_64859	1634.55	-1.78826	0.229277	-7.79953	6.21365e-15	1.34277e-11
villus	180	91	Plin2_78909	1051.03	1.78768	0.236229	7.56756	3.80312e-14	1.34562e-11
villus	180	91	Rpl7a-ps5_82130	1080.08	1.48432	0.196172	7.56643	3.83631e-14	1.34562e-11
villus	180	8	H2-Q2_77115	542.215	-2.3722	0.307571	-7.71269	1.23191e-14	1.37256e-11
villus	20	91	Txnl1_55441	797.33	1.96681	0.258663	7.60376	2.87654e-14	1.47256e-11
villus	20	91	Serhl_69744	210.204	-1.85786	0.244564	-7.59663	3.03946e-14	1.51501e-11
crypt	60	8	Pck1_75780	819.997	-4.57437	0.580854	-7.87526	3.40043e-15	1.52275e-11
crypt	60	8	Tymp_60321	540.308	-3.21273	0.408704	-7.86076	3.81806e-15	1.52275e-11
crypt	60	8	Sgk1_77237	95.5391	-4.72465	0.603722	-7.82588	5.04111e-15	1.52275e-11
villus	180	91	H2-K1_70796	1128.71	-1.62264	0.215097	-7.54376	4.56615e-14	1.5725e-11
villus	60	8	Cdca4_78850	5.49795	-18.6036	2.41968	-7.68844	1.48941e-14	1.76319e-11
villus	5	91	Gm10424_74773	4.24542	21.1684	2.7547	7.68447	1.53636e-14	1.76429e-11
villus	60	8	Abcb1a_29435	796.593	2.10117	0.273578	7.68031	1.58709e-14	1.7683e-11
villus	60	91	Rpl18_70616	4274.33	1.68484	0.223815	7.52782	5.15933e-14	1.78727e-11
villus	180	91	Abcb1a_81969	288.868	2.15904	0.287305	7.51478	5.70062e-14	1.92813e-11
crypt	180	91	Xdh_31023	446.048	-2.32395	0.300953	-7.72196	1.14555e-14	2.06295e-11
villus	180	8	Sgk1_77237	95.5391	-4.73508	0.618785	-7.65221	1.9755e-14	2.07878e-11
villus	180	91	Ceacam20_80502	390.827	-4.33878	0.578547	-7.49945	6.40884e-14	2.11075e-11
villus	180	91	Lin7c_56553	959.5	1.23028	0.164074	7.49833	6.46341e-14	2.11075e-11
villus	20	91	Nars_76286	632.276	2.19264	0.290583	7.54567	4.49976e-14	2.18538e-11
villus	60	91	Sem1_53882	698.497	1.86045	0.248152	7.49722	6.51856e-14	2.21631e-11
crypt	180	91	Slc6a20a_75977	543.133	-2.61936	0.340687	-7.68848	1.48888e-14	2.2982e-11
villus	60	91	Cat_79497	896.038	-2.23296	0.298192	-7.48834	6.97477e-14	2.32831e-11
crypt	1.4	8	Saa1_29368	35.1235	-20.0456	2.53055	-7.92143	2.34787e-15	2.34654e-11
villus	60	91	H2-Q5_62821	434.188	-2.13096	0.284765	-7.48322	7.25226e-14	2.3777e-11
villus	60	91	Hspa4_30510	2329.51	1.16647	0.155929	7.48079	7.38754e-14	2.37957e-11
villus	20	91	Nufip2_59826	1448.82	1.41014	0.187501	7.52068	5.4492e-14	2.58033e-11
villus	180	8	Enpp3_72127	3944.53	-3.29051	0.43199	-7.61711	2.59416e-14	2.58611e-11
villus	60	91	Xdh_69921	156.697	-3.92316	0.526394	-7.4529	9.131e-14	2.89043e-11
villus	180	91	Mgam_67381	9910.25	-2.21577	0.297252	-7.45416	9.04439e-14	2.90355e-11
crypt	180	8	Iyd_69811	176.695	-3.35355	0.449466	-7.4612	8.57402e-14	2.98419e-11
crypt	180	8	Ceacam20_80502	390.827	-4.14368	0.555754	-7.45596	8.92157e-14	2.98419e-11
crypt	180	8	Gsdmd_55061	793.354	-1.71269	0.229794	-7.45314	9.11414e-14	2.98419e-11
villus	5	8	Ins2_70750	18.8278	22.9078	2.97313	7.70493	1.30912e-14	3.00444e-11
villus	20	91	Igkv12-38_79230	13.4304	19.6608	2.62557	7.48818	6.98339e-14	3.22615e-11
villus	180	91	Cr2_65765	44.1465	21.7609	2.92837	7.43105	1.07738e-13	3.4011e-11
villus	180	91	Saa1_29368	35.1235	20.0266	2.69774	7.4235	1.14068e-13	3.54189e-11
villus	180	91	Slc27a2_65404	127.6	-3.32039	0.447545	-7.41912	1.17902e-13	3.60192e-11
villus	60	91	Ccl5_72484	147.618	-4.32924	0.583561	-7.41867	1.18301e-13	3.68136e-11
crypt	180	91	Psmb9_72120	357.754	-1.99334	0.262044	-7.6069	2.80738e-14	3.79172e-11
crypt	60	8	Btnl2_57813	993.023	-1.76683	0.230257	-7.67328	1.67649e-14	3.79808e-11
villus	20	91	Cdca4_78850	5.49795	19.1593	2.5675	7.46226	8.50519e-14	3.83564e-11
crypt	60	91	Mme_68964	2921.88	-2.77254	0.365807	-7.57924	3.47573e-14	4.14876e-11
villus	60	91	Slamf1_70841	12.5208	16.9152	2.28807	7.39278	1.43791e-13	4.4e-11
villus	180	91	Nars_76286	632.276	2.14726	0.290575	7.38968	1.4718e-13	4.42497e-11
crypt	180	8	Exoc3l4_69285	1039.94	-2.1935	0.296795	-7.39063	1.46135e-13	4.64407e-11
crypt	60	91	H2-K1_74158	1050.78	-2.03313	0.269194	-7.55267	4.2642e-14	4.66575e-11
villus	180	91	Siglecg_73369	16.8176	20.8323	2.82312	7.37917	1.59279e-13	4.71392e-11
villus	180	91	Samhd1_59186	114.357	-3.20105	0.434345	-7.36984	1.7083e-13	4.97798e-11
crypt	1.4	91	Slc34a2_80550	19.1306	18.7242	2.3929	7.82489	5.08094e-15	5.07807e-11
crypt	5	91	Slc34a2_80550	19.1306	18.7242	2.3929	7.82489	5.08094e-15	5.07807e-11
villus	180	91	H2-Bl_63591	170.882	-3.37157	0.457902	-7.36309	1.79697e-13	5.15702e-11
crypt	180	8	Selenop_79409	2929.09	-3.13119	0.424885	-7.36951	1.7126e-13	5.28703e-11
villus	60	91	Cr2_65765	44.1465	21.5708	2.92931	7.36378	1.78768e-13	5.38064e-11
villus	180	91	Igkv12-38_79230	13.4304	19.3286	2.629	7.35209	1.95136e-13	5.51654e-11
villus	60	91	Gtf2h1_74444	388.623	1.35813	0.184626	7.35613	1.89318e-13	5.60625e-11
crypt	180	91	Gzma_30882	617.025	-3.00588	0.399308	-7.52772	5.16355e-14	5.63383e-11
crypt	180	91	Mical1_73478	238.322	-2.23186	0.296535	-7.52644	5.2141e-14	5.63383e-11
villus	180	91	Phyh_67988	314.271	-2.81648	0.383532	-7.34353	2.08039e-13	5.79482e-11
villus	20	8	Tsc22d3_32037	464.925	-2.45991	0.323181	-7.61156	2.70812e-14	5.87422e-11
crypt	180	8	Apoa1_31604	2730.1	-3.0716	0.418446	-7.34048	2.12825e-13	6.3877e-11
crypt	1.4	91	Reg2_54338	46.3298	-17.688	2.27987	-7.75833	8.60578e-15	6.45068e-11
crypt	5	91	Reg2_54338	46.3298	-17.688	2.27987	-7.75833	8.60578e-15	6.45068e-11
villus	5	8	Ighv1-54_63726	11.8079	19.9005	2.62159	7.591	3.17458e-14	6.47614e-11
villus	180	91	Entpd8_29407	227.121	-2.78012	0.379545	-7.32486	2.39153e-13	6.56491e-11
villus	0.1	91	Cr2_65765	44.1465	21.9465	2.93449	7.4788	7.50032e-14	7.24768e-11
villus	180	8	H2-K1_30014	2070.16	-1.49849	0.200475	-7.4747	7.7381e-14	7.32837e-11
villus	20	91	Prkca_30837	651.016	-1.4689	0.199299	-7.37031	1.70231e-13	7.49847e-11
villus	20	91	Ppp4r1_77225	364.726	1.67061	0.226798	7.36605	1.75757e-13	7.56594e-11
villus	180	91	H2-K1_74158	1050.78	-2.07369	0.28394	-7.30324	2.80917e-13	7.60121e-11
villus	180	91	Ace_29814	639.648	-3.43909	0.471122	-7.29978	2.88243e-13	7.68961e-11
crypt	180	91	Gm8909_75564	799.973	-2.84252	0.380493	-7.47063	7.9809e-14	7.83942e-11
villus	20	91	Smg5_69451	882.765	1.61825	0.220052	7.35393	1.92459e-13	8.10082e-11
villus	180	8	Iyd_29824	552.249	-2.53295	0.339897	-7.45212	9.18526e-14	8.28467e-11
villus	60	8	Selenop_79409	2929.09	-3.16682	0.423826	-7.47197	7.90005e-14	8.31304e-11
villus	60	91	Phb_63417	1549.64	1.68771	0.231172	7.30067	2.86332e-13	8.34395e-11
villus	60	91	Fam213a_65490	491.196	-3.40992	0.467267	-7.29759	2.9296e-13	8.34395e-11
villus	60	91	Siglecg_73369	16.8176	20.6059	2.82409	7.29648	2.95401e-13	8.34395e-11
crypt	180	8	Ccl5_72484	147.618	-4.26963	0.584882	-7.29997	2.87824e-13	8.40522e-11
villus	180	8	Cyp2b10_71476	419.332	-4.97655	0.668551	-7.44379	9.78364e-14	8.42327e-11
villus	180	91	Fam8a1_59524	222.215	-2.07849	0.285349	-7.28401	3.24043e-13	8.52458e-11
villus	20	91	Apob_68264	327.29	-2.83828	0.386599	-7.34167	2.10944e-13	8.68586e-11
villus	20	91	H2-K1_74158	1050.78	-2.08299	0.28399	-7.33474	2.22148e-13	8.95255e-11
villus	20	91	Saa1_29368	35.1235	19.7753	2.69948	7.32558	2.37867e-13	9.32799e-11
villus	20	91	Rabgap1l_78332	241.096	-2.01649	0.27534	-7.32365	2.41313e-13	9.32799e-11
villus	60	8	Enpp3_72127	3944.53	-3.03375	0.407292	-7.44858	9.43482e-14	9.40552e-11
crypt	180	8	2010003K11Rik_54661	476.357	-2.01424	0.276651	-7.2808	3.31834e-13	9.43544e-11
villus	180	8	Selenop_78781	1976.02	-3.94924	0.532103	-7.42195	1.15411e-13	9.50435e-11
villus	20	91	Cab39_29790	2008.43	1.37242	0.187864	7.30542	2.76412e-13	1.0471e-10
villus	60	91	Ddx39_32102	643.567	2.25408	0.31035	7.26301	3.78561e-13	1.05309e-10
villus	60	91	Stk40_67489	786.561	1.83095	0.252342	7.25582	3.99248e-13	1.09406e-10
villus	180	8	Gzma_30882	617.025	-3.11323	0.420871	-7.39711	1.39183e-13	1.09844e-10
villus	20	91	Abhd17b_62306	472.573	1.71519	0.235113	7.29517	2.98285e-13	1.10781e-10
crypt	60	91	Eif3d_62362	563.36	1.39447	0.187743	7.42757	1.1061e-13	1.11716e-10
villus	60	8	Mill1_58078	7.7184	-20.2113	2.73117	-7.40025	1.35931e-13	1.28734e-10
crypt	180	8	Dio1_31911	55.2393	-8.25081	1.14038	-7.23514	4.65061e-13	1.28846e-10
villus	1.4	91	Cdca4_78850	5.49795	19.0558	2.57028	7.4139	1.22637e-13	1.29048e-10
villus	60	8	Iyd_29824	552.249	-2.37168	0.320854	-7.39177	1.44886e-13	1.30681e-10
villus	20	91	Brd2_64465	661.678	2.36545	0.325494	7.26726	3.66852e-13	1.33626e-10
crypt	60	91	Cat_79497	896.038	-2.08666	0.282381	-7.38952	1.47363e-13	1.38206e-10
villus	60	91	Rpl7a-ps5_72206	700.772	1.79013	0.247958	7.21949	5.21829e-13	1.40894e-10
villus	60	91	Gzma_30882	617.025	-3.03285	0.420418	-7.2139	5.43735e-13	1.44681e-10
crypt	180	91	H2-Q2_77115	542.215	-2.14797	0.291168	-7.37706	1.6182e-13	1.45706e-10
villus	60	91	Cyp3a13_55988	1294.59	-2.33701	0.324097	-7.21084	5.56077e-13	1.45851e-10
villus	180	91	Sem1_53882	698.497	1.78939	0.248256	7.20785	5.68428e-13	1.47488e-10
villus	20	91	Rbbp6_68120	431.75	2.08805	0.287973	7.25085	4.14156e-13	1.4801e-10
villus	5	91	Siglecg_73369	16.8176	20.9261	2.8282	7.39911	1.37097e-13	1.48689e-10
crypt	180	91	Slc6a20a_29754	441.378	-2.88124	0.39149	-7.35967	1.84362e-13	1.4936e-10
crypt	180	91	Mgam_76221	11615.5	-1.93737	0.263474	-7.35319	1.93525e-13	1.4936e-10
crypt	60	91	Cldnd1_71778	321.36	-2.17089	0.294673	-7.36709	1.74389e-13	1.52649e-10
villus	60	91	Rpl21-ps4_67897	4324.89	1.87763	0.260739	7.20121	5.96787e-13	1.54324e-10
villus	60	91	Parp12_58470	163.704	-2.40534	0.334453	-7.19188	6.39037e-13	1.62954e-10
villus	180	91	H2-T3_74107	264.047	-2.55339	0.355073	-7.19118	6.42342e-13	1.64413e-10
villus	60	8	Hk2_69990	154.405	2.43774	0.331536	7.35286	1.94003e-13	1.67028e-10
villus	1.4	8	Cdca4_78850	5.49795	-18.4063	2.41968	-7.6069	2.80747e-14	1.71817e-10
villus	180	91	Acsf2_75417	82.8819	-3.7573	0.523488	-7.17743	7.10365e-13	1.77524e-10
villus	180	91	Gsdmd_55061	793.354	-1.73199	0.241324	-7.17705	7.12306e-13	1.77524e-10
villus	180	91	Cat_79497	896.038	-2.13931	0.298223	-7.17355	7.30802e-13	1.79768e-10
villus	180	91	Pls1_68888	2749.73	-1.64058	0.228784	-7.17084	7.45388e-13	1.81005e-10
villus	60	91	Mrps6_29401	221.421	2.32671	0.324331	7.17387	7.29053e-13	1.83362e-10
villus	180	91	Spns2_57965	222.839	-2.24597	0.313376	-7.16704	7.66374e-13	1.83746e-10
villus	180	91	Pdk2_68472	182.465	-2.54365	0.355115	-7.16288	7.8999e-13	1.86723e-10
villus	180	91	Clec2d_65201	610.979	-1.63601	0.228448	-7.16141	7.98509e-13	1.86723e-10
villus	20	91	Cisd1_76056	342.599	1.97443	0.273786	7.21158	5.53054e-13	1.93989e-10
villus	180	91	Tymp_60321	540.308	-3.06835	0.429329	-7.14685	8.87929e-13	2.05101e-10
villus	20	91	Adora2a_75770	44.5749	8.83468	1.22717	7.19925	6.05459e-13	2.08509e-10
villus	180	91	Ero1l_68424	1435.94	1.52333	0.213268	7.1428	9.14486e-13	2.0869e-10
villus	60	8	Gm42742_64974	118.037	-2.40479	0.328748	-7.315	2.57376e-13	2.11955e-10
villus	60	91	Rpl7a-ps5_82130	1080.08	1.40277	0.196149	7.15155	8.58056e-13	2.12891e-10
crypt	60	91	Zhx3_65491	370.978	-1.4871	0.203468	-7.30874	2.69664e-13	2.21293e-10
crypt	180	8	Ddx39_68684	405.399	1.42413	0.199079	7.15359	8.45382e-13	2.28359e-10
crypt	180	8	Dpyd_66282	1556.38	-1.97454	0.276493	-7.14138	9.23984e-13	2.43503e-10
crypt	60	8	Selenop_79409	2929.09	-3.14098	0.424452	-7.40007	1.36111e-13	2.46688e-10
villus	180	91	Ace2_54478	430.248	-2.70477	0.380035	-7.11716	1.10171e-12	2.48422e-10
crypt	180	91	Irf1_78686	481.572	-1.89252	0.260135	-7.27515	3.46034e-13	2.4926e-10
villus	60	91	Pi4k2b_72923	432.285	-1.75732	0.246605	-7.12604	1.03296e-12	2.52868e-10
villus	180	91	Plek2_59967	249.288	2.41799	0.340009	7.11155	1.14743e-12	2.55688e-10
villus	60	91	Slc19a1_74108	125.89	-2.91034	0.408622	-7.12233	1.0612e-12	2.56363e-10
villus	60	91	Sema6a_68935	36.9361	-4.00952	0.563594	-7.1142	1.12567e-12	2.68405e-10
crypt	180	8	Serf2_63910	4253.72	-0.831766	0.116745	-7.12463	1.04359e-12	2.68475e-10
villus	180	8	Ddx39_68684	405.399	1.55249	0.213514	7.27114	3.56473e-13	2.70078e-10
villus	60	91	Pls1_77890	443.111	-2.27332	0.319675	-7.11135	1.14914e-12	2.7049e-10
villus	20	91	Xdh_69921	156.697	-3.77077	0.526567	-7.16104	8.00693e-13	2.7082e-10
crypt	60	8	Xdh_31023	446.048	-2.22009	0.301544	-7.36243	1.80592e-13	2.72754e-10
villus	20	91	Siglecg_73369	16.8176	20.2608	2.83085	7.15716	8.23661e-13	2.73701e-10
crypt	180	91	Ace_29814	639.648	-3.23908	0.446574	-7.25318	4.07101e-13	2.7492e-10
villus	20	91	Ube2d3_68825	1344.19	1.12942	0.157894	7.15301	8.48973e-13	2.77248e-10
villus	180	91	Col18a1_76498	188.401	2.37402	0.334526	7.09668	1.27787e-12	2.81444e-10
villus	60	91	Psmb9_72120	357.754	-1.9894	0.28008	-7.10295	1.22119e-12	2.8381e-10
crypt	180	8	Apoc3_30821	963.773	-3.31341	0.466209	-7.10714	1.18472e-12	2.97695e-10
villus	20	91	Gclc_68462	93.6801	2.54312	0.356176	7.14009	9.32723e-13	2.99436e-10
villus	60	91	Ephx1_71280	116.022	-3.17289	0.447506	-7.09016	1.33955e-12	3.07427e-10
villus	20	8	Ighv1-54_63726	11.8079	19.3652	2.62535	7.37622	1.62845e-13	3.17907e-10
crypt	180	8	Mgam_67381	9910.25	-1.98834	0.280269	-7.09438	1.2993e-12	3.19067e-10
villus	180	91	Gtf2h1_74444	388.623	1.30787	0.184832	7.07601	1.48359e-12	3.22996e-10
villus	180	8	Cyp4v3_61456	715.461	-2.86721	0.396335	-7.23432	4.67855e-13	3.40833e-10
villus	180	8	Herpud1_31617	378.02	-2.19496	0.303694	-7.22754	4.91821e-13	3.45021e-10
villus	60	91	Saa1_29368	35.1235	19.072	2.70336	7.05493	1.72688e-12	3.91425e-10
villus	60	91	Apob_68264	327.29	-2.72144	0.38599	-7.05054	1.78229e-12	3.99058e-10
villus	60	91	Psmg1_32027	66.3967	4.58728	0.651352	7.0427	1.8855e-12	4.16701e-10
villus	60	91	Slc25a36_69219	125.931	-3.08519	0.438165	-7.04116	1.90647e-12	4.16701e-10
villus	180	91	Slc28a1_61337	128.14	-4.04403	0.574672	-7.0371	1.96275e-12	4.19427e-10
villus	180	91	Metap2_66153	741.316	1.41545	0.201157	7.03653	1.9708e-12	4.19427e-10
crypt	180	91	Selenop_79409	2929.09	-3.04669	0.424102	-7.18387	6.77664e-13	4.30715e-10
crypt	60	8	Gzma_30882	617.025	-2.89651	0.397863	-7.28016	3.33424e-13	4.31642e-10
crypt	180	8	Gdpd2_59601	231.407	-4.05715	0.575597	-7.04859	1.80735e-12	4.33964e-10
villus	20	91	Smim22_63544	255.744	-2.5137	0.354842	-7.08402	1.40035e-12	4.42067e-10
crypt	180	91	Igfbp3_31276	474.806	-2.06849	0.288429	-7.17159	7.41327e-13	4.45002e-10
crypt	5	8	Saa1_29368	35.1235	-19.072	2.53055	-7.53668	4.82096e-14	4.56569e-10
villus	180	91	Rps17_75580	1251.96	2.07808	0.295925	7.02231	2.18222e-12	4.5926e-10
villus	60	8	Acsl6_65801	47.2368	-7.91069	1.09826	-7.20292	5.89359e-13	4.65127e-10
villus	20	91	Proz_79953	101.855	-3.02836	0.428268	-7.07119	1.53606e-12	4.7696e-10
crypt	180	8	Mgam_76221	11615.5	-1.85273	0.263463	-7.03223	2.03257e-12	4.77432e-10
villus	180	91	Ace_31849	194.972	-3.90502	0.556743	-7.01404	2.31528e-12	4.81908e-10
villus	180	91	Slc19a1_80705	132.534	-3.05199	0.4354	-7.00962	2.38968e-12	4.91989e-10
crypt	60	91	Ube2d3_68825	1344.19	1.05915	0.147276	7.19164	6.40172e-13	4.94439e-10
villus	60	91	Tap2_68695	127.711	-2.58051	0.36788	-7.01453	2.30719e-12	4.98354e-10
villus	180	8	Pmp22_60293	7.24888	18.1954	2.5371	7.17175	7.40466e-13	5.00899e-10
villus	180	91	Btg2_65256	241.598	-2.54713	0.363996	-6.9977	2.60206e-12	5.29954e-10
villus	60	8	Rnd3_57468	129.88	2.40951	0.335698	7.17762	7.09349e-13	5.37431e-10
villus	5	91	Abhd17b_62306	472.573	1.70059	0.235572	7.219	5.2373e-13	5.38119e-10
villus	180	8	Tymp_60321	540.308	-3.08608	0.431325	-7.15489	8.37412e-13	5.46945e-10
villus	20	91	Mme_68964	2921.88	-2.72857	0.3874	-7.04329	1.87754e-12	5.73588e-10
villus	20	91	B4galt6_60896	1067.28	2.0605	0.292653	7.04074	1.91226e-12	5.74921e-10
villus	60	8	Ins2_70750	18.8278	20.2851	2.83266	7.16117	7.9992e-13	5.82742e-10
villus	60	91	H2-Bl_63705	1650.84	-1.51568	0.216823	-6.9904	2.74094e-12	5.8516e-10
villus	60	91	H2-T-ps_30312	438.179	-2.06034	0.294844	-6.98791	2.7902e-12	5.85269e-10
villus	60	91	Clec2d_65201	610.979	-1.5941	0.228147	-6.98715	2.80521e-12	5.85269e-10
villus	60	91	Slc19a1_80705	132.534	-3.03391	0.434312	-6.98556	2.83716e-12	5.85283e-10
villus	180	91	Fam213a_65490	491.196	-3.26211	0.467241	-6.98164	2.9175e-12	5.87877e-10
villus	180	8	Cyp2b10_30803	1160.87	-5.02593	0.703918	-7.13993	9.33759e-13	5.89544e-10
villus	60	8	Fbp1_66989	121.687	-3.53743	0.494456	-7.15419	8.41713e-13	5.90477e-10
villus	20	91	Tyw1_63573	256.751	2.27462	0.323452	7.03231	2.03135e-12	6.01186e-10
villus	180	91	Rpl21-ps4_67897	4324.89	1.81919	0.260755	6.97663	3.02351e-12	6.02823e-10
villus	180	8	Ceacam20_80502	390.827	-4.14877	0.581768	-7.13132	9.94137e-13	6.07418e-10
crypt	180	91	S100a6_32030	426.597	2.40303	0.337562	7.11879	1.08882e-12	6.19193e-10
crypt	180	91	H2-T-ps_30312	438.179	-1.99286	0.280267	-7.11058	1.15558e-12	6.24305e-10
villus	60	8	Ccr6_76829	8.17238	-19.3698	2.71252	-7.14087	9.27425e-13	6.2737e-10
crypt	60	91	Slc2a9_73690	158.73	-2.41133	0.337405	-7.14671	8.8882e-13	6.48345e-10
villus	60	91	Exoc5_66902	263.332	1.92746	0.276661	6.96688	3.24058e-12	6.61079e-10
villus	180	91	Eif5_75655	898.341	1.86133	0.267363	6.9618	3.35951e-12	6.62839e-10
villus	20	91	Stx4a_65604	319.143	-1.77817	0.253448	-7.01594	2.2841e-12	6.65586e-10
crypt	180	8	Apob_77502	661.616	-2.29757	0.329324	-6.97662	3.02373e-12	6.95136e-10
villus	180	91	Hspa4_30510	2329.51	1.08467	0.155987	6.95356	3.56172e-12	6.95491e-10
villus	60	91	Mxd1_69048	598.612	-2.52006	0.362347	-6.95483	3.52976e-12	7.12158e-10
villus	60	8	Ppia_70127	2356.01	1.29192	0.181489	7.11846	1.09142e-12	7.1285e-10
villus	60	91	Btnl2_57813	993.023	-1.69143	0.243344	-6.95077	3.63293e-12	7.25007e-10
villus	180	91	Cobl_77038	294.238	-2.5043	0.360608	-6.94465	3.79408e-12	7.26954e-10
villus	180	91	Ephx2_30975	4315.62	-2.30251	0.331562	-6.94444	3.79961e-12	7.26954e-10
villus	20	91	Polr1c_29576	222.767	1.71866	0.245526	6.99993	2.56098e-12	7.34962e-10
crypt	60	91	Ace_29814	639.648	-3.17741	0.44628	-7.11976	1.08113e-12	7.47117e-10
villus	20	91	H2-T3_64906	712.084	-2.06946	0.295833	-6.99539	2.6453e-12	7.47831e-10
crypt	180	91	Proz_79953	101.855	-2.88856	0.408075	-7.07851	1.45711e-12	7.49719e-10
villus	60	91	Mme_68951	1469.02	-2.22641	0.320647	-6.94349	3.82529e-12	7.55187e-10
villus	20	91	Gm10424_74773	4.24542	19.3024	2.76087	6.99142	2.7212e-12	7.57974e-10
villus	180	91	Htra1_30748	224.8	2.88053	0.415261	6.93666	4.01469e-12	7.60423e-10
crypt	180	8	Pls1_29975	2620.66	-1.83106	0.263232	-6.95606	3.4992e-12	7.87684e-10
villus	20	91	Ogt_57725	169	-2.49457	0.357335	-6.98104	2.92995e-12	8.04293e-10
crypt	180	8	Gm2663_71100	174.779	14.5974	2.10029	6.95019	3.64804e-12	8.0443e-10
villus	180	91	Pi4k2b_72923	432.285	-1.70798	0.246745	-6.92204	4.4518e-12	8.34867e-10
villus	20	91	Jmjd6_63778	311.073	2.06785	0.296804	6.96703	3.23696e-12	8.75874e-10
crypt	180	8	Rdh16f2_55899	45.5903	-7.80872	1.12608	-6.93445	4.07796e-12	8.81247e-10
villus	1.4	91	Siglecg_73369	16.8176	20.2448	2.83296	7.14615	8.92474e-13	8.89703e-10
villus	60	8	Tymp_60321	540.308	-2.88192	0.406907	-7.0825	1.41578e-12	8.93874e-10
villus	20	91	Mylk_30723	405.348	-3.15516	0.453215	-6.96172	3.36154e-12	8.96774e-10
villus	20	91	Psmg1_32027	66.3967	4.53258	0.651738	6.9546	3.53568e-12	9.09064e-10
villus	20	91	Thrap3_71155	396.454	1.73762	0.249874	6.95398	3.55117e-12	9.09064e-10
villus	20	91	Dnajc5_61936	443.475	1.57489	0.226474	6.95397	3.5516e-12	9.09064e-10
villus	180	91	Apob_68264	327.29	-2.66725	0.386132	-6.90761	4.92895e-12	9.15288e-10
crypt	180	8	Fam213a_79563	417.367	-4.20483	0.607672	-6.91957	4.53028e-12	9.56975e-10
crypt	180	8	Muc13_60061	4460.49	-1.59133	0.230053	-6.91723	4.60552e-12	9.56975e-10
crypt	180	8	Cyp3a11_30591	551.634	-4.17723	0.604256	-6.91301	4.7447e-12	9.67292e-10
villus	60	91	Stat6_69221	391.908	-1.64594	0.238687	-6.89579	5.35666e-12	1.04626e-09
crypt	60	91	Slc6a20a_29754	441.378	-2.7622	0.391098	-7.06269	1.63316e-12	1.07217e-09
villus	180	91	Ephx1_66756	181.229	-3.02149	0.439043	-6.88198	5.90267e-12	1.07796e-09
villus	180	91	Tap2_68940	142.452	-3.13703	0.455858	-6.88159	5.91879e-12	1.07796e-09
crypt	180	8	Gm45753_74372	100.793	-4.16552	0.604417	-6.89179	5.50944e-12	1.1024e-09
villus	60	91	Ace_29814	639.648	-3.2399	0.470475	-6.88645	5.72037e-12	1.10554e-09
villus	180	91	Rpl14_74938	3454.51	2.16025	0.314362	6.87185	6.3374e-12	1.14116e-09
villus	180	91	Abcg5_62323	131.187	-2.90014	0.422129	-6.87026	6.40871e-12	1.14116e-09
villus	180	91	Nr1d1_57433	77.4073	-3.57725	0.52075	-6.86942	6.44653e-12	1.14116e-09
villus	180	91	Gzma_30882	617.025	-2.88545	0.420387	-6.8638	6.70543e-12	1.176e-09
villus	60	91	Plek2_59967	249.288	2.33713	0.33998	6.8743	6.2295e-12	1.19139e-09
crypt	180	8	Cyp3a25_73975	948.834	-3.43532	0.499674	-6.87513	6.19343e-12	1.21673e-09
crypt	180	8	Igfbp3_31859	290.293	-2.16474	0.314994	-6.87234	6.31579e-12	1.21861e-09
villus	20	91	Atg12_54621	209.054	2.20466	0.319146	6.90798	4.91596e-12	1.24151e-09
villus	180	91	H2-Q2_77115	542.215	-2.09599	0.30583	-6.85346	7.20837e-12	1.2526e-09
crypt	180	8	Scp2_29592	975.958	-1.64764	0.240048	-6.86378	6.70614e-12	1.26443e-09
crypt	180	8	Fam213a_65490	491.196	-3.0997	0.451715	-6.86206	6.7873e-12	1.26443e-09
villus	60	91	Psme2_75632	411.776	-1.58381	0.230739	-6.86409	6.69157e-12	1.26657e-09
villus	180	91	Unc5cl_69107	125.226	-3.00653	0.439001	-6.84857	7.45923e-12	1.28441e-09
villus	180	91	H2-T-ps_30312	438.179	-2.01958	0.294992	-6.84621	7.58311e-12	1.29398e-09
crypt	60	91	Epha2_58921	1084.48	2.1249	0.302413	7.02648	2.11808e-12	1.3243e-09
crypt	180	8	Cdv3_67452	188.397	2.20806	0.322245	6.85211	7.27669e-12	1.33262e-09
villus	20	91	Phf5a_72748	596.349	1.73073	0.251075	6.89329	5.45151e-12	1.35099e-09
villus	20	91	Epha2_58921	1084.48	2.20731	0.320261	6.89224	5.4921e-12	1.35099e-09
villus	60	8	Slc27a2_65404	127.6	-3.03045	0.431694	-7.01991	2.22017e-12	1.35653e-09
villus	180	91	Psmg1_32027	66.3967	4.45664	0.651772	6.83772	8.04608e-12	1.36072e-09
villus	20	91	Ddi2_64527	723.371	1.24893	0.181336	6.88737	5.68334e-12	1.36737e-09
villus	20	91	Gm49321_80811	527.175	1.99085	0.289079	6.88688	5.70308e-12	1.36737e-09
crypt	180	8	Mme_68964	2921.88	-2.50994	0.366666	-6.84531	7.63118e-12	1.37425e-09
villus	60	91	Epha2_58921	1084.48	2.19289	0.32024	6.84765	7.50709e-12	1.40643e-09
villus	60	91	Phf5a_72748	596.349	1.71787	0.250982	6.84459	7.6695e-12	1.42234e-09
villus	60	91	Adora2a_75770	44.5749	8.39714	1.22738	6.84153	7.83538e-12	1.43858e-09
villus	180	91	Rpl31_76027	745.234	1.76585	0.258631	6.82767	8.63053e-12	1.44664e-09
villus	60	91	Nat9_56856	189.146	-1.51433	0.22144	-6.83858	7.99806e-12	1.45391e-09
crypt	180	8	Cxcl14_54329	590.934	-2.17392	0.318112	-6.83382	8.26822e-12	1.46456e-09
villus	180	91	H2-T3_64906	712.084	-2.01739	0.295707	-6.82227	8.9613e-12	1.48156e-09
villus	180	91	S100a14_70774	111.102	5.17608	0.758764	6.82173	8.99529e-12	1.48156e-09
crypt	60	91	B4galt6_60896	1067.28	1.92521	0.274885	7.0037	2.49289e-12	1.4878e-09
crypt	60	8	Ephx2_30975	4315.62	-2.21953	0.312959	-7.09207	1.3212e-12	1.49658e-09
villus	60	91	Rpl4_62443	7423.45	1.60163	0.234417	6.83241	8.34972e-12	1.50295e-09
crypt	180	91	H2-T23_63849	1536.38	-1.71147	0.245625	-6.96779	3.2195e-12	1.55922e-09
crypt	180	91	Ddhd2_73126	1130.54	-1.14162	0.163944	-6.96351	3.31902e-12	1.55922e-09
villus	180	91	Ddx39_32102	643.567	2.11327	0.310496	6.8061	1.00279e-11	1.63741e-09
villus	60	91	Mxi1_57618	1030.17	-1.90588	0.279778	-6.81209	9.61881e-12	1.7102e-09
villus	60	91	Ceacam20_80502	390.827	-3.92714	0.576581	-6.81107	9.68739e-12	1.7102e-09
crypt	180	8	Leap2_59596	359.89	-4.41572	0.648586	-6.80823	9.8806e-12	1.72193e-09
villus	20	91	Shc1_69720	472.995	1.5989	0.233377	6.85116	7.32556e-12	1.73442e-09
villus	60	91	Capns1_74461	957.739	1.58218	0.232468	6.80602	1.00335e-11	1.75444e-09
villus	20	91	Sdc4_72308	327.359	-1.71634	0.250651	-6.84754	7.5132e-12	1.75688e-09
crypt	180	91	Ldlr_30685	620.955	1.52334	0.219495	6.94023	3.91456e-12	1.76237e-09
villus	60	91	Slc26a6_77193	300.918	-2.72167	0.400062	-6.80312	1.02375e-11	1.7732e-09
villus	180	91	Hsp90ab1_31754	380.337	1.86117	0.273974	6.79322	1.09661e-11	1.77529e-09
villus	60	8	Fbln1_61428	1102.2	-1.71132	0.245345	-6.97515	3.05549e-12	1.80857e-09
villus	180	91	Txnl1_55441	797.33	1.75652	0.258719	6.78927	1.127e-11	1.80903e-09
villus	60	91	Kif13b_69730	310.115	-1.85406	0.272906	-6.79377	1.09239e-11	1.87442e-09
villus	180	91	Prss32_62280	207.304	2.16753	0.319587	6.78228	1.18291e-11	1.88282e-09
villus	60	91	H2-D1_72476	262.424	-2.5337	0.373335	-6.78668	1.14746e-11	1.95069e-09
crypt	180	8	Mical1_73478	238.322	-2.01653	0.297102	-6.78734	1.14218e-11	1.95893e-09
villus	180	91	Eef2_56053	1535.82	1.10013	0.162393	6.77447	1.2486e-11	1.97081e-09
crypt	60	91	Txn2_67951	1907.19	1.37186	0.197224	6.95583	3.50499e-12	1.97102e-09
crypt	60	91	H2-T-ps_30312	438.179	-1.94702	0.280069	-6.95195	3.60278e-12	1.97102e-09
crypt	180	8	H2-T23_63849	1536.38	-1.66718	0.245776	-6.78332	1.17442e-11	1.98275e-09
villus	60	91	Lgals2_59528	4282	2.19457	0.323642	6.78087	1.19455e-11	2.0121e-09
villus	60	91	Pdk2_68472	182.465	-2.39604	0.353444	-6.77914	1.20895e-11	2.01785e-09
villus	20	91	Ube2a_64878	392.725	1.48615	0.217788	6.82386	8.86276e-12	2.04719e-09
villus	180	8	Acaa1a_29428	1138.7	-1.45428	0.209138	-6.95367	3.55911e-12	2.10666e-09
villus	60	91	Psmb10_76244	280.032	-1.63486	0.241496	-6.76972	1.29032e-11	2.13427e-09
villus	180	91	Jmjd6_63778	311.073	2.00683	0.296807	6.7614	1.3666e-11	2.13924e-09
villus	60	91	Aldh4a1_75307	88.2041	-4.19824	0.62036	-6.76742	1.31098e-11	2.14825e-09
villus	60	91	Gnpda1_69833	133.018	-2.512	0.371258	-6.76619	1.32218e-11	2.14825e-09
crypt	180	8	Plekhg6_58732	233.916	-2.19874	0.324829	-6.76891	1.29759e-11	2.15699e-09
villus	180	91	Aspa_77140	63.4412	-5.17885	0.766288	-6.75837	1.39555e-11	2.16664e-09
villus	180	8	Cdkn1b_31384	87.701	-2.68173	0.38616	-6.94462	3.79478e-12	2.17809e-09
villus	20	91	Gsta2_31572	2646.26	2.8962	0.425231	6.81089	9.69974e-12	2.21353e-09
crypt	180	91	Iyd_69811	176.695	-2.91612	0.422616	-6.90016	5.19446e-12	2.24504e-09
villus	180	91	Asb13_59389	224.093	-1.90758	0.282544	-6.75145	1.46373e-11	2.25402e-09
villus	20	91	Pdgfra_69255	249.126	2.12084	0.311671	6.80473	1.01242e-11	2.28288e-09
villus	180	91	Tmem86b_55154	264.327	-1.85173	0.274461	-6.74678	1.51159e-11	2.30895e-09
crypt	60	91	Slc6a20a_75977	543.133	-2.3536	0.339987	-6.9226	4.43424e-12	2.32886e-09
crypt	60	91	Apob_77502	661.616	-2.2536	0.325943	-6.91408	4.70904e-12	2.37807e-09
villus	180	91	Slc25a36_69219	125.931	-2.95325	0.438179	-6.73982	1.58579e-11	2.40292e-09
crypt	180	91	Ace_31849	194.972	-3.71316	0.539364	-6.88433	5.80607e-12	2.41287e-09
crypt	60	91	Tap2_68695	127.711	-2.43955	0.353529	-6.90056	5.17975e-12	2.51889e-09
villus	60	91	Selenop_78781	1976.02	-3.57919	0.531291	-6.73678	1.61937e-11	2.60803e-09
villus	60	8	Aspscr1_74134	1080.1	-1.09328	0.158009	-6.91913	4.54441e-12	2.60836e-09
villus	20	91	Eif5_75655	898.341	1.81364	0.267394	6.78263	1.18006e-11	2.62959e-09
villus	180	8	Btnl2_57813	993.023	-1.68446	0.243724	-6.91133	4.80135e-12	2.67478e-09
villus	180	91	Eef1a1_68004	3160.44	1.2198	0.181508	6.72035	1.81293e-11	2.72529e-09
villus	180	91	Ephx1_71280	116.022	-3.00522	0.447307	-6.71848	1.83634e-11	2.73876e-09
crypt	60	8	Cyp2b10_71476	419.332	-4.39485	0.62861	-6.99138	2.72188e-12	2.74063e-09
villus	180	91	Fdft1_63328	351.701	2.13778	0.318557	6.71083	1.93516e-11	2.86358e-09
villus	20	91	Phyh_67988	314.271	-2.59347	0.383189	-6.76812	1.3047e-11	2.87352e-09
crypt	180	8	Ces2b_29770	602.619	-1.85323	0.275579	-6.72485	1.75776e-11	2.87767e-09
villus	60	91	Sell_29124	12.1674	-21.0933	3.13848	-6.72086	1.80655e-11	2.88419e-09
crypt	180	8	Igfbp3_31276	474.806	-1.96533	0.29238	-6.72182	1.79467e-11	2.89425e-09
villus	5	91	Prr14l_68763	383.657	1.67441	0.239925	6.97887	2.9756e-12	2.90448e-09
crypt	60	91	Nars_76286	632.276	1.83354	0.266713	6.87457	6.2176e-12	2.91561e-09
villus	60	91	Dpp4_56622	114.26	-3.06033	0.455584	-6.71737	1.85038e-11	2.9287e-09
crypt	60	91	S100a6_32030	426.597	2.31848	0.33759	6.86776	6.522e-12	2.95289e-09
villus	180	91	Eef1g_68166	1580.61	1.76247	0.262904	6.70385	2.03e-11	2.98064e-09
villus	180	91	Mme_68964	2921.88	-2.59533	0.387352	-6.70019	2.08147e-11	3.00714e-09
villus	180	91	Exoc3l4_69285	1039.94	-2.0946	0.312657	-6.69936	2.0933e-11	3.00714e-09
villus	180	91	Cdca4_78850	5.49795	17.4419	2.60376	6.69876	2.10201e-11	3.00714e-09
villus	180	91	Nutf2_65191	811.335	1.66856	0.249109	6.69809	2.11156e-11	3.00714e-09
crypt	180	91	Zhx3_65491	370.978	-1.39206	0.203308	-6.84708	7.5373e-12	3.01632e-09
villus	60	91	Gm8909_75564	799.973	-2.6894	0.400934	-6.70784	1.97526e-11	3.09963e-09
villus	20	91	Kmt2d_67126	550.705	1.28459	0.19028	6.75106	1.46767e-11	3.1953e-09
crypt	180	8	Treh_58644	855.375	-2.28737	0.341186	-6.70417	2.02558e-11	3.21858e-09
villus	20	91	Arl5a_68015	477.215	1.67683	0.248597	6.74517	1.52847e-11	3.28987e-09
villus	20	91	Mss51_54855	46.9636	7.76534	1.15178	6.74201	1.56213e-11	3.32452e-09
villus	60	8	Pla2g16_55299	531.893	-1.63584	0.237761	-6.88019	5.97719e-12	3.32982e-09
villus	60	8	Cd36_74899	95.438	-3.9099	0.568901	-6.87272	6.29896e-12	3.40882e-09
villus	5	91	Nos2_79817	19.2239	15.3892	2.21461	6.94895	3.68004e-12	3.42103e-09
villus	20	91	Ccdc107_78903	101.332	-2.4488	0.363572	-6.73541	1.6347e-11	3.44031e-09
crypt	180	91	Xdh_69921	156.697	-3.4467	0.505255	-6.8217	8.99667e-12	3.47175e-09
crypt	180	8	Tmc5_80391	562.641	-1.69832	0.253892	-6.68915	2.24478e-11	3.51519e-09
villus	20	91	Eif6_63501	2625.55	1.09125	0.162133	6.73057	1.68997e-11	3.51756e-09
villus	20	91	App_73782	124.712	-2.82898	0.420528	-6.72719	1.72967e-11	3.56104e-09
villus	180	91	Mxi1_57618	1030.17	-1.86642	0.279859	-6.66917	2.57259e-11	3.61324e-09
villus	180	91	Parp12_58470	163.704	-2.22912	0.33425	-6.66901	2.5753e-11	3.61324e-09
crypt	60	91	H2-T23_63849	1536.38	-1.67798	0.245578	-6.83277	8.32897e-12	3.64531e-09
villus	60	8	Agmo_70345	226.094	-1.87851	0.274107	-6.85322	7.22042e-12	3.79894e-09
villus	180	91	H2-T23_63849	1536.38	-1.7301	0.259803	-6.65927	2.75198e-11	3.83274e-09
villus	180	91	Npc1l1_61309	524.873	-1.89586	0.28477	-6.65751	2.78515e-11	3.85062e-09
villus	180	91	Safb_79067	723.067	1.24483	0.187102	6.65323	2.86737e-11	3.93557e-09
villus	60	91	Clec2h_66830	1003.56	-1.89578	0.284233	-6.66981	2.5614e-11	3.98537e-09
villus	60	91	Cd36_74899	95.438	-3.8491	0.577662	-6.66324	2.67854e-11	4.12187e-09
villus	60	91	Rps12_73647	1831.5	1.99209	0.299006	6.66239	2.69403e-11	4.12187e-09
villus	180	91	Nars_30652	500.937	1.47199	0.221559	6.64379	3.05714e-11	4.16584e-09
crypt	60	91	Vdr_73657	161.93	-2.6157	0.384304	-6.80633	1.0012e-11	4.24058e-09
villus	60	91	Ptprf_31370	668.388	-1.5179	0.228046	-6.65613	2.81126e-11	4.26569e-09
villus	60	91	Gtpbp2_71039	485.958	-2.17948	0.32751	-6.65471	2.83862e-11	4.27188e-09
villus	60	91	Fam210a_59633	171.577	2.85217	0.428707	6.65295	2.87281e-11	4.28819e-09
crypt	60	91	Hspa8_73368	1629.27	1.43537	0.21113	6.79848	1.0573e-11	4.30681e-09
crypt	60	91	Tapbp_80145	147.108	-2.93126	0.43138	-6.79509	1.08244e-11	4.30681e-09
crypt	60	91	Dnajb11_61798	1460.67	1.26776	0.186811	6.78633	1.15019e-11	4.44175e-09
villus	180	91	Pfkfb4_70623	433.149	-1.81375	0.273518	-6.6312	3.32978e-11	4.50495e-09
villus	60	91	Abcg5_62323	131.187	-2.79159	0.420614	-6.63693	3.20291e-11	4.74238e-09
villus	20	91	H2-D1_72476	262.424	-2.49771	0.373725	-6.68329	2.33632e-11	4.75831e-09
villus	60	91	Ddi2_64527	723.371	1.20193	0.181248	6.63142	3.3248e-11	4.88347e-09
crypt	180	91	Ephx2_30975	4315.62	-2.1164	0.312746	-6.76716	1.31331e-11	4.89322e-09
villus	60	91	Cobl_77038	294.238	-2.38455	0.359781	-6.62777	3.40798e-11	4.95024e-09
villus	60	91	Acsf2_75417	82.8819	-3.43633	0.51853	-6.62707	3.42419e-11	4.95024e-09
villus	180	91	H2-T23_72662	2348.58	-1.88876	0.285548	-6.6145	3.72817e-11	5.00817e-09
crypt	180	91	Exoc3l4_69285	1039.94	-1.99975	0.295884	-6.75858	1.39349e-11	5.0189e-09
villus	60	91	H2-Bl_65696	1153.02	-1.64469	0.24842	-6.62061	3.57716e-11	5.13099e-09
villus	180	91	Cyp3a13_55988	1294.59	-2.14204	0.324068	-6.60982	3.8478e-11	5.13248e-09
villus	20	91	Mtfr1_65458	510.92	1.47004	0.220415	6.66941	2.56826e-11	5.17504e-09
crypt	180	8	Lpgat1_71903	2694.58	-1.34644	0.203093	-6.62964	3.36505e-11	5.17843e-09
crypt	180	8	Mep1b_59253	2509.56	-1.55005	0.233864	-6.628	3.40276e-11	5.17843e-09
villus	20	91	Upb1_63898	99.3043	-3.91716	0.587692	-6.66533	2.64072e-11	5.26503e-09
villus	180	8	Gsr_30529	1047.42	1.62493	0.238601	6.81023	9.74461e-12	5.2735e-09
villus	180	8	Slc27a2_69141	155.041	-3.08807	0.454012	-6.80174	1.03363e-11	5.32712e-09
villus	180	8	Aldoa_78227	327.694	1.61622	0.237653	6.80077	1.04062e-11	5.32712e-09
crypt	60	91	Capza2_73674	1558.53	1.23017	0.182163	6.75311	1.44707e-11	5.42857e-09
villus	60	8	Ephx2_30975	4315.62	-2.12683	0.312879	-6.79759	1.06383e-11	5.44594e-09
villus	1.4	91	Slc5a12_66893	21.6165	21.1516	3.07244	6.88429	5.80751e-12	5.5e-09
villus	180	91	Gm8909_75564	799.973	-2.64564	0.401011	-6.59742	4.1837e-11	5.52932e-09
villus	180	91	Rpl13_77882	683.919	1.81767	0.275541	6.59671	4.2037e-11	5.52932e-09
villus	20	91	Mgam_76221	11615.5	-1.85972	0.279397	-6.65621	2.80977e-11	5.54373e-09
villus	20	91	Slc19a1_80705	132.534	-2.89137	0.434557	-6.6536	2.86014e-11	5.58494e-09
crypt	180	91	Slc15a1_61659	329.954	-2.77943	0.412547	-6.73724	1.61428e-11	5.60023e-09
crypt	180	91	Gsdmd_55061	793.354	-1.5393	0.228609	-6.7333	1.65856e-11	5.60023e-09
villus	180	91	Cdhr2_59458	511.805	-2.36387	0.358581	-6.59229	4.33083e-11	5.626e-09
villus	180	91	Lgals2_59528	4282	2.13356	0.323654	6.5921	4.3366e-11	5.626e-09
villus	180	91	Ccl5_72484	147.618	-3.82108	0.579763	-6.59076	4.37574e-11	5.63815e-09
villus	180	91	H2-D1_72476	262.424	-2.46093	0.373484	-6.58912	4.42427e-11	5.66217e-09
villus	60	8	Slc30a1_62242	258.433	1.96671	0.289731	6.78806	1.13652e-11	5.66495e-09
villus	180	91	Xdh_69921	156.697	-3.45596	0.524636	-6.58734	4.47775e-11	5.69215e-09
villus	60	91	Eef1b2_70249	1894.37	1.61098	0.244186	6.59735	4.1856e-11	5.95718e-09
villus	180	8	Cd36_74899	95.438	-4.07612	0.601172	-6.7803	1.19928e-11	5.97777e-09
villus	60	91	Vdr_76441	1359.05	-1.90675	0.289116	-6.5951	4.24972e-11	6.00192e-09
crypt	60	91	Psmc1_71591	831.85	1.09564	0.162736	6.73264	1.66607e-11	6.07653e-09
villus	20	91	Pi4k2b_72923	432.285	-1.63756	0.246715	-6.63745	3.19161e-11	6.16861e-09
crypt	60	91	Pls1_77890	443.111	-2.03779	0.30321	-6.72073	1.80819e-11	6.41664e-09
crypt	60	91	H2-T3_64906	712.084	-1.87506	0.279295	-6.71356	1.89937e-11	6.56281e-09
crypt	180	91	Rdh16f2_55899	45.5903	-5.19726	0.775601	-6.70094	2.07077e-11	6.59542e-09
crypt	180	91	Plek2_59967	249.288	2.1138	0.315463	6.70062	2.07537e-11	6.59542e-09
villus	180	91	Rpl27a_75644	1461.56	1.61128	0.245539	6.56223	5.30094e-11	6.69367e-09
villus	20	91	Enpp3_72127	3944.53	-2.8569	0.43154	-6.62024	3.58607e-11	6.86098e-09
villus	180	91	Pls1_77890	443.111	-2.0947	0.319592	-6.55429	5.59078e-11	7.01291e-09
villus	60	8	2610028H24Rik_60898	3.89283	-20.5897	3.04958	-6.75165	1.46172e-11	7.09911e-09
crypt	60	8	Cyp2b10_30803	1160.87	-4.53954	0.663844	-6.83827	8.0157e-12	7.26383e-09
villus	180	91	Adora2a_75770	44.5749	8.0399	1.22791	6.54763	5.84588e-11	7.28466e-09
crypt	180	8	Cat_79497	896.038	-1.87105	0.284573	-6.57496	4.86672e-11	7.30345e-09
villus	60	91	Gsta2_31572	2646.26	2.79152	0.425228	6.56476	5.21162e-11	7.30422e-09
villus	60	8	Nars_30652	500.937	1.38724	0.205726	6.74314	1.54995e-11	7.33941e-09
villus	20	91	Mxd1_69048	598.612	-2.39461	0.362429	-6.60712	3.91859e-11	7.34116e-09
villus	20	91	Ube2i_71501	1452.14	1.3421	0.203136	6.60689	3.92472e-11	7.34116e-09
villus	20	91	Ccnl1_71877	303.984	2.62992	0.398186	6.60475	3.98187e-11	7.34116e-09
villus	20	91	Stat6_69221	391.908	-1.57784	0.238909	-6.60437	3.99208e-11	7.34116e-09
villus	60	91	Tapbp_80145	147.108	-2.94824	0.449243	-6.56269	5.2847e-11	7.35054e-09
villus	60	91	Mapkap1_77797	470.945	-1.22958	0.187421	-6.56052	5.36209e-11	7.4021e-09
villus	180	8	Osbpl1a_70429	92.654	-2.95254	0.437844	-6.74336	1.54763e-11	7.51631e-09
villus	180	8	Gm21973_80717	695.36	-1.72	0.25527	-6.73795	1.60638e-11	7.60659e-09
villus	180	91	Hook2_30538	253.274	-1.46529	0.224213	-6.53525	6.35036e-11	7.86158e-09
villus	20	91	Elmsan1_60304	297.933	2.1693	0.329085	6.59193	4.34154e-11	7.90702e-09
villus	60	91	Ip6k1_67762	237.969	-2.27411	0.347226	-6.54935	5.7788e-11	7.91781e-09
villus	180	8	Fam213a_65490	491.196	-3.19074	0.474546	-6.72378	1.77072e-11	8.1803e-09
crypt	60	91	Gsr_69595	3128.15	1.52579	0.228585	6.67495	2.47323e-11	8.32655e-09
villus	60	91	Txnl1_55441	797.33	1.69142	0.258694	6.5383	6.22237e-11	8.46242e-09
villus	20	91	Cyp4f16_65408	232.037	-2.2603	0.343532	-6.5796	4.71721e-11	8.50939e-09
villus	180	91	Plin2_66039	312.012	2.05983	0.316116	6.51605	7.21846e-11	8.87823e-09
villus	60	91	Parp14_60994	637.937	-1.90801	0.2922	-6.52979	6.58602e-11	8.89112e-09
crypt	180	8	Acaa1a_79478	267.887	-1.72623	0.263819	-6.54325	6.01978e-11	8.9101e-09
villus	60	8	Mical1_73478	238.322	-1.98806	0.296285	-6.70996	1.94684e-11	8.9939e-09
villus	60	91	Smim22_63544	255.744	-2.30789	0.353611	-6.52663	6.72668e-11	9.01474e-09
crypt	60	91	Gpt_60619	516.619	-1.90561	0.286158	-6.65928	2.75165e-11	9.03229e-09
crypt	60	91	Xdh_69921	156.697	-3.35442	0.504005	-6.65554	2.82269e-11	9.03949e-09
villus	180	8	Slc6a20a_75977	543.133	-2.42975	0.362346	-6.70561	2.00569e-11	9.04517e-09
villus	20	91	Ubap1_82041	448.044	1.86617	0.284108	6.56852	5.08184e-11	9.08067e-09
villus	180	91	Vdr_73657	161.93	-2.6518	0.407424	-6.5087	7.58017e-11	9.26297e-09
crypt	180	91	Tmem86b_55154	264.327	-1.71485	0.258159	-6.64262	3.08157e-11	9.51324e-09
villus	5	91	Mill1_58078	7.7184	19.788	2.91405	6.79056	1.11701e-11	9.91197e-09
villus	60	91	B2m_57553	512.12	-1.93922	0.297835	-6.51104	7.46301e-11	9.92905e-09
villus	180	91	Ccl6_74906	172.913	-2.63283	0.405266	-6.49654	8.21882e-11	9.97902e-09
crypt	180	8	Pls1_70277	86.6993	-2.83628	0.434861	-6.52226	6.92561e-11	1.01123e-08
crypt	180	91	H2-T23_72662	2348.58	-1.78655	0.269576	-6.62725	3.4199e-11	1.02644e-08
villus	180	8	Apol7a_80104	142.99	-4.11008	0.61506	-6.6824	2.35053e-11	1.03538e-08
villus	180	91	Mlxipl_77052	194.378	-1.96951	0.303537	-6.48853	8.66803e-11	1.04574e-08
villus	60	91	Apol7a_80104	142.99	-3.96884	0.61065	-6.49937	8.06585e-11	1.06539e-08
villus	60	91	Ccr6_76829	8.17238	18.778	2.89072	6.49596	8.25073e-11	1.08202e-08
villus	20	91	Fam53b_80753	83.5447	-3.09869	0.473816	-6.53988	6.15699e-11	1.0899e-08
villus	20	8	Ccr6_76829	8.17238	-19.8928	2.89315	-6.87584	6.16277e-12	1.09372e-08
villus	60	91	Kcnk5_57880	156.664	-2.55142	0.392966	-6.49273	8.42961e-11	1.09764e-08
villus	60	91	H2-T23_72662	2348.58	-1.85308	0.285495	-6.49075	8.54129e-11	1.10435e-08
villus	180	91	Rps3a1_72766	409.52	1.69613	0.261781	6.4792	9.2209e-11	1.10512e-08
villus	180	91	Rps24_75021	1074.43	1.63483	0.252355	6.47829	9.27691e-11	1.10512e-08
villus	60	91	Jmjd6_63778	311.073	1.92584	0.296765	6.48945	8.6149e-11	1.10608e-08
crypt	180	8	Slc28a1_61337	128.14	-3.66452	0.563268	-6.50582	7.72705e-11	1.11321e-08
villus	20	91	Slc26a6_77193	300.918	-2.6156	0.400229	-6.53524	6.35064e-11	1.11377e-08
crypt	60	8	Iyd_29824	552.249	-2.18915	0.323773	-6.76138	1.36686e-11	1.12605e-08
villus	180	8	Igfbp3_31859	290.293	-2.20604	0.330918	-6.66643	2.62109e-11	1.12832e-08
villus	180	91	Upb1_63898	99.3043	-3.79688	0.586518	-6.4736	9.56977e-11	1.13288e-08
villus	60	91	Eif4a1_78383	1289.16	1.2125	0.186991	6.48427	8.91597e-11	1.13679e-08
villus	60	91	Rpl31_76027	745.234	1.67633	0.25861	6.48207	9.0471e-11	1.14304e-08
villus	60	91	Rpl27_71848	2389.91	1.6047	0.247586	6.48137	9.08955e-11	1.14304e-08
crypt	180	91	Treh_58644	855.375	-2.23768	0.338795	-6.60481	3.98034e-11	1.16237e-08
villus	60	8	Btnl2_57813	993.023	-1.53318	0.229985	-6.66644	2.62091e-11	1.18197e-08
crypt	180	8	Pfkfb4_70623	433.149	-1.69777	0.261519	-6.49196	8.47263e-11	1.20456e-08
villus	60	91	H2-Bl_63591	170.882	-2.94202	0.454607	-6.47157	9.6993e-11	1.21142e-08
villus	20	91	Aco2_64708	2252.56	1.41926	0.217652	6.52078	6.99446e-11	1.21543e-08
villus	180	91	Ddx60_58915	163.84	-3.12646	0.483841	-6.46175	1.035e-10	1.21764e-08
villus	180	91	Rps23_70195	2886.55	1.72404	0.266846	6.4608	1.04153e-10	1.21775e-08
villus	180	91	Treh_58644	855.375	-2.31537	0.358604	-6.45663	1.07063e-10	1.24409e-08
villus	60	91	Dpyd_79696	1426.96	-1.55526	0.240548	-6.46548	1.00975e-10	1.25263e-08
crypt	180	8	Itgae_31885	142.896	-2.42389	0.373959	-6.48171	9.06878e-11	1.27257e-08
villus	180	91	Rpl10-ps3_65981	2204.42	1.42781	0.221368	6.44995	1.11888e-10	1.29223e-08
villus	5	91	Safb_79067	723.067	1.26568	0.187627	6.74572	1.52274e-11	1.29248e-08
villus	20	91	Tapbp_80145	147.108	-2.92976	0.450102	-6.5091	7.56003e-11	1.30177e-08
villus	180	91	Rpl5_73852	1821.29	1.57257	0.244033	6.44409	1.16294e-10	1.33499e-08
villus	60	91	Mgam_67381	9910.25	-1.91794	0.297206	-6.45323	1.09489e-10	1.34915e-08
crypt	60	91	Psmb10_76244	280.032	-1.48586	0.225442	-6.5909	4.37178e-11	1.3667e-08
crypt	60	8	Slco2a1_60960	103.948	-2.34843	0.349587	-6.71772	1.84587e-11	1.39394e-08
villus	1.4	91	Ins2_70750	18.8278	-20.166	2.99304	-6.73762	1.61007e-11	1.45221e-08
crypt	60	91	Ppp4r1_77225	364.726	1.38215	0.210118	6.57796	4.76954e-11	1.45637e-08
crypt	180	91	Gdpd2_59601	231.407	-3.7722	0.574732	-6.5634	5.25945e-11	1.49548e-08
villus	60	91	Slirp_76606	454.907	1.50253	0.233458	6.43597	1.22688e-10	1.5017e-08
villus	60	91	Ada_60644	190.054	-6.53972	1.01631	-6.43476	1.23668e-10	1.50367e-08
crypt	180	91	H2-Bl_63591	170.882	-2.85457	0.435396	-6.55627	5.51721e-11	1.52855e-08
villus	180	91	Eif1a_62873	1098.82	1.64131	0.255598	6.42145	1.3498e-10	1.54016e-08
villus	20	91	Slc26a6_76077	269.102	-2.67346	0.41269	-6.47812	9.2874e-11	1.5848e-08
villus	20	91	Slc46a3_62300	30.0291	-5.92428	0.914783	-6.47615	9.40903e-11	1.59122e-08
villus	180	91	Hspa5_74605	2594.28	1.7266	0.269143	6.41517	1.40667e-10	1.59544e-08
villus	20	91	Ccr6_76829	8.17238	18.7234	2.89311	6.4717	9.69064e-11	1.62434e-08
crypt	60	8	Tsc22d3_32037	464.925	-2.02554	0.303238	-6.67971	2.3942e-11	1.66894e-08
villus	20	8	Vwa8_58994	641.462	-1.43979	0.211726	-6.80024	1.04445e-11	1.69915e-08
villus	180	91	Pepd_74013	84.8485	-3.21744	0.502475	-6.40319	1.52168e-10	1.7156e-08
villus	180	91	Krt18_29525	665.673	1.59915	0.249791	6.40197	1.53388e-10	1.71912e-08
villus	180	8	Gm45753_74372	100.793	-3.88971	0.589319	-6.60035	4.10183e-11	1.72651e-08
villus	180	91	S100a6_65510	118.084	4.06451	0.635207	6.39873	1.56676e-10	1.74565e-08
crypt	180	8	Slc6a20a_29754	441.378	-2.55236	0.397	-6.42913	1.2834e-10	1.77783e-08
villus	180	91	Strap_62366	485.108	1.30257	0.203734	6.3935	1.62136e-10	1.79592e-08
villus	20	91	Tango2_63640	74.1224	-2.66646	0.413143	-6.45408	1.08878e-10	1.809e-08
villus	20	91	Atp5e_29480	1879.93	1.54526	0.239525	6.45134	1.10866e-10	1.82602e-08
villus	180	91	Mill1_58078	7.7184	18.651	2.91914	6.38922	1.66738e-10	1.83616e-08
villus	180	91	Ada_60644	190.054	-6.49813	1.01728	-6.38777	1.68325e-10	1.84291e-08
crypt	60	91	Gcnt3_55814	138.051	2.25679	0.345172	6.53817	6.22766e-11	1.85839e-08
villus	60	91	Acsl6_65801	47.2368	-4.32565	0.675783	-6.40095	1.54413e-10	1.86514e-08
villus	60	91	Eif4g2_77423	1377.88	1.79427	0.280404	6.39886	1.56539e-10	1.87847e-08
crypt	180	8	H2-K1_70796	1128.71	-1.3116	0.204367	-6.41789	1.38177e-10	1.88987e-08
villus	60	91	Zhx3_65491	370.978	-1.3999	0.218868	-6.39607	1.59425e-10	1.89369e-08
villus	60	91	Slc5a1_55855	6554.14	-1.7548	0.274378	-6.39554	1.5998e-10	1.89369e-08
villus	60	91	Eif3d_62362	563.36	1.31471	0.205595	6.39466	1.60902e-10	1.89369e-08
villus	20	91	Rpl18_70616	4274.33	1.44267	0.223865	6.44439	1.16066e-10	1.89518e-08
crypt	180	8	Clec2h_66830	1003.56	-1.72479	0.268848	-6.41548	1.40379e-10	1.896e-08
villus	180	91	Eif5_66997	171.093	2.02372	0.317139	6.38116	1.75754e-10	1.91319e-08
crypt	180	8	Acaa1a_29428	1138.7	-1.26643	0.197561	-6.41032	1.45212e-10	1.91659e-08
crypt	180	8	Cyp2c55_29661	266.436	-3.69976	0.577179	-6.41007	1.45451e-10	1.91659e-08
crypt	60	91	Fbxl20_64787	132.814	-2.07516	0.317886	-6.52801	6.66485e-11	1.94466e-08
villus	60	91	Rpl14_74938	3454.51	2.00749	0.314364	6.38587	1.7043e-10	1.99306e-08
crypt	180	8	Adtrp_75431	342.782	-1.66409	0.260064	-6.39877	1.56635e-10	2.02992e-08
crypt	180	8	Prkg2_80496	140.042	-2.37912	0.371875	-6.39763	1.5781e-10	2.02992e-08
villus	20	91	Ip6k1_67762	237.969	-2.23671	0.34774	-6.43215	1.25814e-10	2.03678e-08
crypt	180	8	Slc6a20a_75977	543.133	-2.19102	0.342816	-6.39125	1.64534e-10	2.09152e-08
villus	60	91	Cdca4_78850	5.49795	16.7575	2.62793	6.37669	1.80959e-10	2.10279e-08
villus	180	91	Eif5a_63836	3705.8	1.25963	0.197886	6.36541	1.94773e-10	2.10811e-08
crypt	180	91	Clec2d_65201	610.979	-1.39676	0.21477	-6.50351	7.84689e-11	2.11964e-08
villus	60	91	H2-T3_74107	264.047	-2.2555	0.353938	-6.37258	1.8588e-10	2.14639e-08
villus	60	91	Tep1_56744	619.334	-1.23388	0.193658	-6.37141	1.87299e-10	2.14925e-08
villus	180	8	Cyp3a11_30591	551.634	-4.13815	0.630399	-6.56434	5.22645e-11	2.15205e-08
villus	60	91	Ace2_54478	430.248	-2.41621	0.379424	-6.36808	1.91405e-10	2.18273e-08
villus	20	91	Bclaf1_74054	704.354	1.60235	0.249618	6.4192	1.36991e-10	2.19281e-08
villus	20	91	Txn2_67951	1907.19	1.35269	0.210807	6.41673	1.39234e-10	2.19281e-08
villus	20	91	Usp10_77788	539.544	1.58285	0.246705	6.41597	1.39931e-10	2.19281e-08
villus	20	91	Cldnd1_71778	321.36	-2.00176	0.312004	-6.4158	1.40082e-10	2.19281e-08
villus	180	8	Pls1_68888	2749.73	-1.4992	0.228633	-6.55722	5.48205e-11	2.20927e-08
villus	180	91	Ddx39_68684	405.399	1.38859	0.218427	6.35722	2.05435e-10	2.21088e-08
villus	180	91	Agmo_70345	226.094	-1.83016	0.287943	-6.35599	2.07091e-10	2.2161e-08
villus	20	91	Sem1_53882	698.497	1.59288	0.248411	6.41228	1.4336e-10	2.22572e-08
villus	60	91	Sema6a_67411	76.2762	-4.74657	0.745916	-6.36341	1.97329e-10	2.23639e-08
villus	20	91	Igkv15-103_82162	304.888	5.06522	0.79018	6.41022	1.45313e-10	2.23771e-08
crypt	180	91	Hspa4_30510	2329.51	0.944637	0.145537	6.4907	8.54404e-11	2.25167e-08
crypt	60	91	Ddx39_32102	643.567	1.8526	0.285004	6.50027	8.01753e-11	2.28848e-08
crypt	60	91	Chst3_62071	24.1319	-18.7584	2.88758	-6.49624	8.23529e-11	2.30063e-08
villus	60	91	Irf1_78686	481.572	-1.74769	0.275036	-6.3544	2.09238e-10	2.35681e-08
crypt	180	8	Dpyd_79696	1426.96	-1.4466	0.227074	-6.37058	1.8831e-10	2.36592e-08
crypt	180	8	Cdhr5_61354	2258.41	-1.31969	0.207425	-6.36226	1.98807e-10	2.4691e-08
villus	60	91	Naprt_61189	254.111	-2.21602	0.34923	-6.34545	2.21776e-10	2.48281e-08
villus	60	8	Proz_79953	101.855	-2.70115	0.412293	-6.55152	5.69549e-11	2.5088e-08
villus	180	8	Znrf3_59409	42.5106	-8.0257	1.22817	-6.5347	6.37378e-11	2.51064e-08
villus	180	8	Abcb1a_29435	796.593	1.89323	0.289862	6.53147	6.51256e-11	2.51064e-08
villus	180	8	Epha2_58921	1084.48	2.08912	0.319983	6.52885	6.62753e-11	2.51064e-08
villus	180	91	Iqgap2_62174	675.149	-1.5132	0.238857	-6.33518	2.37058e-10	2.52253e-08
villus	5	91	Cdca4_78850	5.49795	17.4372	2.62678	6.63824	3.17449e-11	2.58218e-08
crypt	180	8	Btnl6_71535	1082.38	-1.79517	0.282628	-6.35171	2.1293e-10	2.61444e-08
villus	180	91	Fosl1_30439	68.1588	10.6347	1.68036	6.32879	2.47097e-10	2.61468e-08
villus	20	91	Osbpl1a_70429	92.654	-2.62893	0.411776	-6.38436	1.72116e-10	2.62908e-08
villus	20	91	Nos2_79817	19.2239	14.1661	2.21932	6.38308	1.73563e-10	2.62997e-08
villus	180	91	Cacybp_29581	673.99	1.43012	0.226083	6.32564	2.52177e-10	2.6536e-08
crypt	60	91	Ppp4r1_71667	1828.09	1.09981	0.169966	6.47074	9.75252e-11	2.66772e-08
villus	60	91	H2-K1_75900	1677.4	-1.44101	0.227572	-6.33212	2.41817e-10	2.69077e-08
crypt	180	91	Ceacam20_80502	390.827	-3.56665	0.552191	-6.4591	1.05327e-10	2.70967e-08
villus	20	91	Skp1a_68997	572.001	1.61881	0.253955	6.3744	1.83684e-10	2.75433e-08
villus	20	91	Ptprf_31370	668.388	-1.4545	0.228208	-6.37357	1.84679e-10	2.75433e-08
villus	20	91	Atp1a1_30554	475.616	-1.97873	0.310524	-6.37222	1.86306e-10	2.75689e-08
villus	20	91	Cops5_29173	507.911	1.60873	0.252611	6.3684	1.9101e-10	2.80459e-08
crypt	60	91	Naprt_61189	254.111	-2.13751	0.331031	-6.45713	1.06704e-10	2.83042e-08
crypt	60	91	Agps_72641	310.166	1.70752	0.264598	6.45326	1.09473e-10	2.83042e-08
crypt	60	91	Gsdmd_55061	793.354	-1.47419	0.228464	-6.45261	1.0994e-10	2.83042e-08
villus	0.1	91	Saa1_29368	35.1235	18.1248	2.72974	6.63976	3.14187e-11	2.88423e-08
villus	60	8	Rnf167_31765	454.298	-1.69497	0.259678	-6.52718	6.70185e-11	2.88499e-08
villus	20	8	Fut4_57405	41.673	-4.98558	0.744151	-6.69968	2.08871e-11	2.94494e-08
villus	20	8	Abcb1a_81969	288.868	1.89536	0.282971	6.69807	2.11193e-11	2.94494e-08
villus	180	91	Max_72172	480.287	-1.58509	0.251263	-6.3085	2.8176e-10	2.94852e-08
villus	60	91	Capza2_73674	1558.53	1.22909	0.194577	6.31674	2.6714e-10	2.95464e-08
crypt	180	8	H2-Bl_63705	1650.84	-1.30048	0.205478	-6.32904	2.46698e-10	2.98133e-08
crypt	180	8	Dgat2_79486	74.9678	-3.66392	0.578999	-6.32802	2.48329e-10	2.98133e-08
villus	180	91	Nme1_29042	772.022	1.55077	0.245929	6.30575	2.86801e-10	2.98478e-08
villus	20	91	Tap2_68940	142.452	-2.88879	0.45475	-6.35249	2.11863e-10	3.07251e-08
villus	20	91	Ddx39_32102	643.567	1.97308	0.310623	6.35202	2.12501e-10	3.07251e-08
crypt	60	8	H2-Q2_77115	542.215	-1.90318	0.289469	-6.57475	4.87359e-11	3.1546e-08
villus	180	8	Iyd_69811	176.695	-2.96838	0.457282	-6.49135	8.50683e-11	3.15937e-08
crypt	60	91	Skp1a_68997	572.001	1.52246	0.236769	6.43016	1.27471e-10	3.21865e-08
villus	180	8	Sectm1b_56737	2543.01	-4.86693	0.750608	-6.48398	8.9335e-11	3.25403e-08
villus	60	91	Upb1_63898	99.3043	-3.68557	0.585042	-6.29968	2.9827e-10	3.26986e-08
villus	60	91	Arl6ip1_74639	474.929	-1.27579	0.202532	-6.29919	2.99203e-10	3.26986e-08
villus	60	91	Usp10_77788	539.544	1.55234	0.246559	6.29601	3.054e-10	3.31368e-08
villus	60	91	Ppp4r1_77225	364.726	1.42805	0.226844	6.29529	3.06823e-10	3.31368e-08
villus	180	8	Eef1a1_68004	3160.44	1.17239	0.181058	6.4752	9.46861e-11	3.38387e-08
villus	60	91	Ogt_57725	169	-2.22992	0.354685	-6.28705	3.23563e-10	3.47213e-08
villus	60	91	Gm2000_63264	4327.23	1.73628	0.276204	6.28623	3.25276e-10	3.47213e-08
villus	60	8	Aldoa_78227	327.694	1.46405	0.225392	6.49557	8.2721e-11	3.48182e-08
villus	60	91	Ace_31849	194.972	-3.47816	0.553464	-6.28434	3.29248e-10	3.49421e-08
villus	180	8	Gpcpd1_69001	158.069	-2.52533	0.390673	-6.46406	1.01929e-10	3.51119e-08
villus	180	8	Dpyd_66282	1556.38	-1.894	0.293006	-6.46402	1.01956e-10	3.51119e-08
villus	180	91	Rpl7a-ps5_72206	700.772	1.55787	0.248181	6.27716	3.44816e-10	3.56894e-08
villus	60	91	Htra1_30748	224.8	2.60727	0.415327	6.27764	3.43751e-10	3.62716e-08
villus	60	8	Slc19a1_74108	125.89	-2.60037	0.401046	-6.48395	8.93489e-11	3.67904e-08
villus	1.4	91	Sell_29124	12.1674	-20.6899	3.13848	-6.59235	4.32915e-11	3.72721e-08
crypt	60	91	Hspa5_74605	2594.28	1.61976	0.252924	6.40414	1.51218e-10	3.74621e-08
villus	180	91	Slc5a1_55855	6554.14	-1.7194	0.274392	-6.26623	3.69889e-10	3.80765e-08
crypt	60	8	Banp_80565	213.451	-1.63147	0.249639	-6.53533	6.34692e-11	3.83439e-08
villus	60	91	Tes_29055	999.06	1.25739	0.200624	6.26738	3.67174e-10	3.85218e-08
villus	180	8	Pfkfb4_68621	188.637	-1.93813	0.300615	-6.44722	1.13922e-10	3.85319e-08
villus	180	91	Ube2a_64878	392.725	1.36405	0.217862	6.26107	3.82346e-10	3.9146e-08
villus	180	8	Fam213a_79563	417.367	-4.03025	0.625914	-6.43899	1.20274e-10	3.93962e-08
villus	180	8	Cyp3a41b_30917	304.325	-4.45629	0.692375	-6.43624	1.22468e-10	3.93962e-08
villus	180	8	Dtx3_75942	43.1046	-7.56823	1.17593	-6.43593	1.22717e-10	3.93962e-08
villus	180	91	Pdlim1_74770	1885.56	1.48517	0.237312	6.25827	3.89262e-10	3.96399e-08
crypt	180	91	Msmo1_75786	376.38	1.52829	0.238882	6.39768	1.57755e-10	3.96405e-08
villus	5	91	Ero1l_68424	1435.94	1.40176	0.213495	6.56578	5.17619e-11	4.04199e-08
crypt	180	8	Espn_67890	375.142	-2.00905	0.319998	-6.2783	3.42287e-10	4.06419e-08
villus	20	91	Gmds_74359	667.914	2.33347	0.369947	6.30759	2.8342e-10	4.06687e-08
crypt	60	91	Plek2_59967	249.288	2.01557	0.315513	6.38823	1.67815e-10	4.06851e-08
crypt	60	91	Bhlhe40_31406	589.415	1.60594	0.251484	6.38587	1.70425e-10	4.06851e-08
villus	0.1	8	2610028H24Rik_60898	3.89283	-20.8308	3.04958	-6.83072	8.44914e-12	4.1236e-08
villus	60	91	Eif5_75655	898.341	1.67266	0.26738	6.25573	3.95652e-10	4.12736e-08
villus	20	91	Ube2k_78335	503.548	1.85234	0.293893	6.30278	2.92348e-10	4.13772e-08
villus	20	91	Ahcyl1_68061	481.218	-2.22259	0.352648	-6.30258	2.92727e-10	4.13772e-08
villus	60	91	Srebf2_60040	431.458	1.49826	0.239566	6.25405	3.99932e-10	4.14844e-08
villus	180	91	Iyd_69811	176.695	-2.75457	0.440723	-6.25011	4.10159e-10	4.15445e-08
villus	180	91	Pax8_31189	29.027	-8.42285	1.34783	-6.2492	4.1256e-10	4.15654e-08
crypt	60	91	H2-D1_72476	262.424	-2.2776	0.357244	-6.37547	1.82401e-10	4.16155e-08
crypt	60	91	Slc34a2_80550	19.1306	16.0133	2.51182	6.37521	1.82714e-10	4.16155e-08
crypt	60	91	Fam213a_65490	491.196	-2.83576	0.444875	-6.37427	1.83831e-10	4.16155e-08
villus	60	91	Mss51_54855	46.9636	7.20582	1.15252	6.25224	4.04607e-10	4.17336e-08
villus	60	91	Gsr_69595	3128.15	1.52163	0.243415	6.25116	4.0741e-10	4.1788e-08
crypt	180	91	Fam213a_65490	491.196	-2.84054	0.44498	-6.38353	1.73053e-10	4.1802e-08
crypt	180	91	Cat_79497	896.038	-1.79939	0.281995	-6.38094	1.76007e-10	4.1802e-08
crypt	180	91	Iyd_29824	552.249	-2.0399	0.319772	-6.37925	1.77963e-10	4.1802e-08
villus	60	91	Vdr_73657	161.93	-2.53795	0.406213	-6.24783	4.16199e-10	4.23234e-08
villus	60	91	Psmc1_71591	831.85	1.10137	0.176291	6.24744	4.1724e-10	4.23234e-08
crypt	60	91	Ddx39_68684	405.399	1.26038	0.197901	6.36876	1.90563e-10	4.24084e-08
villus	180	91	Tapbp_80145	147.108	-2.80475	0.449188	-6.24404	4.26415e-10	4.2734e-08
villus	180	8	Clec2d_65201	610.979	-1.46444	0.228071	-6.42098	1.35396e-10	4.27422e-08
villus	60	91	Dnase1_75336	36.3966	-9.12589	1.46156	-6.24395	4.26653e-10	4.29236e-08
villus	60	91	Agps_72641	310.166	1.78777	0.286354	6.24323	4.28637e-10	4.29236e-08
villus	60	91	Cisd1_76056	342.599	1.70955	0.27385	6.24267	4.30172e-10	4.29236e-08
villus	180	91	Smim22_63544	255.744	-2.20692	0.353697	-6.23958	4.3875e-10	4.37388e-08
villus	180	8	Rnf167_31765	454.298	-1.76185	0.274669	-6.41443	1.4135e-10	4.38904e-08
crypt	180	8	Gm156_55505	68.4888	-4.29792	0.686066	-6.26458	3.7382e-10	4.39036e-08
villus	60	8	Pfkfb4_70623	433.149	-1.6741	0.259408	-6.45355	1.09262e-10	4.40324e-08
villus	5	91	Smg5_69451	882.765	1.44272	0.220413	6.54552	5.9289e-11	4.45169e-08
villus	60	91	Stx4a_65604	319.143	-1.57302	0.252265	-6.23558	4.50103e-10	4.46697e-08
villus	60	91	Mrpl54_73812	277.143	1.46725	0.235381	6.2335	4.56114e-10	4.50229e-08
crypt	180	91	Ccl5_72484	147.618	-3.56302	0.559905	-6.36361	1.97066e-10	4.53042e-08
villus	180	8	Aldh4a1_75307	88.2041	-4.21196	0.657416	-6.40683	1.48572e-10	4.53888e-08
crypt	180	8	Adh6a_62437	4004.53	-2.23164	0.356684	-6.25664	3.93357e-10	4.57013e-08
crypt	180	8	Acox1_30274	3045.15	-1.46652	0.234464	-6.25477	3.98112e-10	4.57617e-08
crypt	180	91	Pdzk1_76689	382.201	-3.84884	0.605339	-6.35816	2.04181e-10	4.5962e-08
villus	60	91	St3gal4_72739	238.369	-3.40587	0.546809	-6.22864	4.70509e-10	4.61063e-08
villus	60	91	Rdh16f2_55899	45.5903	-4.54264	0.729377	-6.2281	4.72113e-10	4.61063e-08
villus	20	91	Rpl7a-ps5_72206	700.772	1.559	0.248221	6.28071	3.37038e-10	4.72877e-08
villus	0.1	91	Ighg3_57900	21.6663	-18.0713	2.75526	-6.55883	5.42328e-11	4.7415e-08
crypt	60	8	Enpp3_72127	3944.53	-2.64882	0.408134	-6.49009	8.57876e-11	4.8588e-08
crypt	180	8	Cat_29095	1373.24	-1.54065	0.246819	-6.242	4.32006e-10	4.9135e-08
villus	20	91	Hif1a_30830	356.567	1.71394	0.273351	6.27008	3.60854e-10	5.02568e-08
villus	60	91	Rpsa_68547	1516.08	1.75329	0.282173	6.21352	5.1811e-10	5.03307e-08
villus	20	91	Btnl4_56572	2653.28	-1.451	0.231525	-6.26717	3.6768e-10	5.06128e-08
villus	20	91	Rtn4ip1_57516	222.853	-1.7476	0.278871	-6.26671	3.68754e-10	5.06128e-08
villus	20	91	Plrg1_73044	398.516	1.55747	0.248641	6.26396	3.75325e-10	5.11441e-08
villus	20	91	Dgat1_74428	2692.78	-1.38391	0.221055	-6.26048	3.83783e-10	5.19231e-08
villus	180	8	Gm8221_31772	330.627	-3.93573	0.616679	-6.38214	1.7463e-10	5.25028e-08
crypt	1.4	91	Saa1_29368	35.1235	-17.7037	2.59382	-6.82535	8.77098e-12	5.25961e-08
crypt	5	91	Saa1_29368	35.1235	-17.7037	2.59382	-6.82535	8.77098e-12	5.25961e-08
villus	60	91	Max_72172	480.287	-1.55761	0.251	-6.20562	5.44819e-10	5.26102e-08
villus	60	91	Abcd1_29413	142.836	-2.41586	0.389391	-6.20419	5.49779e-10	5.26102e-08
villus	60	91	Ssr4_63626	1827.39	1.25223	0.20184	6.20408	5.50173e-10	5.26102e-08
villus	180	8	Apoc2_68265	1804.76	-2.43775	0.382255	-6.37727	1.80271e-10	5.33517e-08
villus	60	91	Ddx60_58915	163.84	-2.99132	0.482448	-6.20029	5.63592e-10	5.36143e-08
crypt	60	91	Selenop_79409	2929.09	-2.68288	0.423836	-6.32999	2.45178e-10	5.36532e-08
villus	180	91	Bcap31_60795	2006.53	1.35739	0.218727	6.20585	5.44017e-10	5.39489e-08
villus	60	91	Asb13_59389	224.093	-1.74449	0.281478	-6.1976	5.73291e-10	5.42558e-08
crypt	180	91	Gcnt3_55814	138.051	2.1845	0.345245	6.32739	2.49341e-10	5.49822e-08
villus	180	91	H2-K1_30014	2070.16	-1.24303	0.200442	-6.20142	5.59561e-10	5.52013e-08
villus	5	91	Ccr6_76829	8.17238	18.8479	2.89741	6.50509	7.76466e-11	5.61413e-08
villus	180	91	Rpl21_63652	5029.26	1.57674	0.254584	6.1934	5.88819e-10	5.77867e-08
crypt	60	8	Fam213a_65490	491.196	-2.88887	0.447581	-6.45441	1.08643e-10	5.79134e-08
villus	20	8	Pck1_75780	819.997	-4.04194	0.613549	-6.58781	4.46359e-11	5.80922e-08
villus	60	91	Ell2_66572	187.285	-2.15201	0.347887	-6.18594	6.17352e-10	5.8126e-08
villus	60	91	Krt19_31045	2306.06	2.13322	0.344968	6.1838	6.25753e-10	5.86165e-08
villus	60	91	Rps24_75021	1074.43	1.56	0.252333	6.18232	6.31679e-10	5.88712e-08
crypt	60	91	Mylk_30723	405.348	-2.67343	0.423583	-6.31147	2.76397e-10	5.90779e-08
crypt	60	91	Cab39_29790	2008.43	1.11304	0.176416	6.30917	2.80544e-10	5.90779e-08
crypt	60	91	Eif5_75655	898.341	1.57536	0.249757	6.30756	2.83466e-10	5.90779e-08
villus	60	91	Ephx1_66756	181.229	-2.7003	0.437026	-6.17881	6.45884e-10	5.97381e-08
villus	60	91	Gm8973_73496	1274.58	1.30049	0.21049	6.17841	6.47488e-10	5.97381e-08
villus	5	91	Mss51_54855	46.9636	7.48638	1.15349	6.4902	8.57219e-11	5.97665e-08
villus	180	8	2610028H24Rik_60898	3.89283	-20.6589	3.24982	-6.35693	2.05829e-10	5.99784e-08
villus	180	91	Pdzk1_79671	256.339	-4.15792	0.672186	-6.18566	6.18422e-10	6.0379e-08
crypt	60	8	Gm8909_75564	799.973	-2.44599	0.38023	-6.43291	1.2518e-10	6.20217e-08
crypt	60	8	H2-T23_63849	1536.38	-1.57685	0.245343	-6.42713	1.30039e-10	6.20217e-08
villus	60	91	Mylk_30723	405.348	-2.78491	0.45127	-6.17127	6.77427e-10	6.21878e-08
villus	180	8	Npc1l1_61309	524.873	-1.80564	0.284399	-6.34895	2.16786e-10	6.22143e-08
crypt	1.4	91	Fcmr_62184	5.70315	-20.4018	3.01177	-6.77401	1.2526e-11	6.25947e-08
crypt	5	91	Fcmr_62184	5.70315	-20.4018	3.01177	-6.77401	1.2526e-11	6.25947e-08
villus	180	91	Phf5a_72748	596.349	1.55176	0.251145	6.17872	6.46215e-10	6.2769e-08
villus	60	8	H2-K1_30014	2070.16	-1.20905	0.189028	-6.39615	1.59348e-10	6.28793e-08
villus	60	91	Agpat5_59660	564.991	1.77215	0.287413	6.16587	7.00962e-10	6.40282e-08
villus	60	91	Eef1g_68166	1580.61	1.62028	0.262907	6.16295	7.14029e-10	6.48989e-08
villus	180	8	Slco2a1_60960	103.948	-2.34926	0.370631	-6.33854	2.31957e-10	6.55745e-08
villus	180	91	Rpsa_68547	1516.08	1.74146	0.282211	6.17079	6.79478e-10	6.56633e-08
villus	60	91	Cyp3a11_30591	551.634	-3.84706	0.624596	-6.15927	7.30799e-10	6.60959e-08
villus	60	91	Fam213a_79563	417.367	-3.79742	0.616865	-6.15599	7.46108e-10	6.71497e-08
villus	60	91	App_73782	124.712	-2.57125	0.417857	-6.15341	7.5835e-10	6.79185e-08
villus	60	91	Fam53b_80753	83.5447	-2.89417	0.470592	-6.15006	7.74538e-10	6.90317e-08
villus	180	91	Slc9a3_61860	152.469	-3.02953	0.491679	-6.16161	7.20085e-10	6.92341e-08
villus	20	91	Usp16_71880	426.398	1.38477	0.222875	6.21323	5.19079e-10	6.96743e-08
villus	20	91	Naprt_61189	254.111	-2.17221	0.349665	-6.21224	5.22346e-10	6.96743e-08
villus	60	91	Nos2_79817	19.2239	13.6602	2.2222	6.14718	7.88746e-10	6.99583e-08
villus	20	91	Elmo3_67050	100.64	-2.48437	0.400047	-6.21019	5.29208e-10	7.00961e-08
villus	60	8	Abcb1a_81969	288.868	1.70935	0.268149	6.37463	1.83403e-10	7.08946e-08
villus	180	91	Gm156_55505	68.4888	-4.22638	0.686564	-6.15583	7.46833e-10	7.14432e-08
crypt	1.4	91	Ighv1-36_71305	10.6434	-20.4043	3.03138	-6.73104	1.68454e-11	7.21537e-08
crypt	5	91	Ighv1-36_71305	10.6434	-20.4043	3.03138	-6.73104	1.68454e-11	7.21537e-08
villus	180	91	Hsp90ab1_69879	328.664	2.05026	0.333207	6.15312	7.5971e-10	7.23099e-08
villus	180	8	Mgam_76221	11615.5	-1.76563	0.279396	-6.31947	2.62469e-10	7.31093e-08
crypt	60	91	Ip6k1_67762	237.969	-2.06142	0.328686	-6.27171	3.57112e-10	7.32637e-08
villus	60	91	Slc27a2_69141	155.041	-2.66252	0.433796	-6.13772	8.37162e-10	7.38956e-08
crypt	180	8	Ehhadh_58252	676.876	-1.44569	0.234088	-6.17586	6.58044e-10	7.40642e-08
villus	60	91	Plin2_78909	1051.03	1.44979	0.236275	6.13604	8.46038e-10	7.43218e-08
villus	20	8	Abcb1a_29435	796.593	1.89592	0.289892	6.54009	6.14824e-11	7.50162e-08
villus	20	91	Clec2d_65201	610.979	-1.41417	0.228155	-6.19828	5.70833e-10	7.50844e-08
villus	180	91	Ogdh_65900	1553.23	-1.1408	0.185781	-6.14055	8.22379e-10	7.78834e-08
villus	60	91	H2-Q2_77115	542.215	-1.87092	0.305318	-6.12777	8.91166e-10	7.79134e-08
villus	180	91	Dnase1_75336	36.3966	-8.97106	1.46156	-6.13801	8.35603e-10	7.87421e-08
villus	180	91	Eif2s2_80019	1513.88	1.58276	0.25799	6.13496	8.51795e-10	7.98705e-08
crypt	20	8	Sgk1_77237	95.5391	-3.96492	0.583564	-6.79432	1.08828e-11	8.07645e-08
crypt	20	8	Pck1_75780	819.997	-3.88663	0.578959	-6.71314	1.90482e-11	8.07645e-08
villus	180	8	Gmds_74359	667.914	2.27115	0.360488	6.3002	2.97269e-10	8.16025e-08
villus	20	91	Aldh9a1_64839	2331.22	1.50013	0.242624	6.18291	6.29308e-10	8.2205e-08
crypt	180	91	Clec2h_74005	794.786	-1.95235	0.311827	-6.261	3.82515e-10	8.26615e-08
villus	180	8	Clec2h_66830	1003.56	-1.78628	0.283807	-6.29398	3.09436e-10	8.37289e-08
crypt	60	91	Sema6a_73241	37.4996	-5.21942	0.835482	-6.2472	4.17875e-10	8.44108e-08
villus	20	91	Chd4_80750	1546.93	1.05515	0.170826	6.17674	6.54405e-10	8.48978e-08
villus	180	91	Itga2_60605	175.845	2.45907	0.401611	6.12301	9.18249e-10	8.56776e-08
villus	180	91	Mtpn_54789	1194.64	0.960038	0.156875	6.11978	9.37062e-10	8.70044e-08
villus	180	91	Tap2_68695	127.711	-2.24156	0.366331	-6.11896	9.4187e-10	8.70242e-08
villus	20	91	H2-K1_70796	1128.71	-1.3264	0.214928	-6.17137	6.77024e-10	8.72348e-08
villus	60	91	Gm10424_74773	4.24542	17.0546	2.7922	6.10796	1.00914e-09	8.78091e-08
villus	180	91	Epha2_58921	1084.48	1.95896	0.320285	6.1163	9.57705e-10	8.80577e-08
crypt	180	91	Agmo_63237	527.423	-1.57832	0.252725	-6.24523	4.23189e-10	8.96579e-08
crypt	180	8	Ace_29814	639.648	-2.74674	0.447105	-6.14338	8.07843e-10	8.9987e-08
villus	20	91	Rpl21-ps4_67897	4324.89	1.60775	0.260784	6.16508	7.04495e-10	9.01611e-08
villus	60	8	Vwa8_58994	641.462	-1.2657	0.199816	-6.33431	2.3841e-10	9.03146e-08
villus	20	91	Drosha_62122	136.242	-1.9936	0.323555	-6.16156	7.20299e-10	9.1565e-08
crypt	180	8	Proz_79953	101.855	-2.50641	0.408289	-6.13881	8.31419e-10	9.16682e-08
villus	60	91	Atp1a1_30554	475.616	-1.89037	0.30999	-6.09817	1.07288e-09	9.29151e-08
villus	0.1	91	Nos2_79817	19.2239	14.3291	2.22214	6.44831	1.13106e-10	9.43918e-08
villus	20	91	Kif13b_69730	310.115	-1.6799	0.272929	-6.15507	7.50423e-10	9.47584e-08
villus	180	8	Xdh_31023	446.048	-1.99424	0.318025	-6.27069	3.59447e-10	9.58913e-08
crypt	180	8	Acox1_68798	1592.02	-1.27661	0.208315	-6.12825	8.88521e-10	9.69744e-08
villus	20	91	Atxn7l1_64534	51.5487	7.39939	1.20324	6.14954	7.77092e-10	9.72472e-08
villus	20	91	Abcb1a_29435	796.593	1.78589	0.290443	6.14886	7.80401e-10	9.72472e-08
villus	180	91	Rnf167_77092	113.007	-2.45784	0.402953	-6.09955	1.06365e-09	9.73263e-08
crypt	5	8	Tmigd1_80390	29.5695	-16.4955	2.44632	-6.74299	1.55155e-11	9.79596e-08
villus	60	91	Nr1d1_57433	77.4073	-3.12184	0.512726	-6.0887	1.13828e-09	9.81164e-08
villus	60	91	Akr1b8_79928	213.548	4.40257	0.723182	6.08777	1.14495e-09	9.823e-08
villus	60	91	Arrb1_65997	85.1746	-2.66737	0.438263	-6.08622	1.15609e-09	9.87251e-08
villus	180	8	Ins2_70750	18.8278	18.8453	3.00856	6.26389	3.75497e-10	9.87818e-08
villus	180	91	Apoc3_30821	963.773	-2.97414	0.48802	-6.0943	1.09916e-09	1.00092e-07
villus	20	91	Rnf4_67679	2130.13	1.19852	0.195097	6.14319	8.08814e-10	1.00129e-07
villus	20	91	Gsr_69595	3128.15	1.49525	0.243442	6.1421	8.14368e-10	1.00162e-07
villus	60	91	Mical1_73478	238.322	-1.90334	0.312905	-6.0828	1.18104e-09	1.00389e-07
villus	20	8	Pmp22_60293	7.24888	16.9035	2.60629	6.48568	8.83325e-11	1.01437e-07
villus	180	8	Slc27a2_65404	127.6	-2.81742	0.450876	-6.24878	4.13671e-10	1.07334e-07
crypt	60	91	Pde9a_71752	144.557	-2.74984	0.443121	-6.20563	5.44797e-10	1.08382e-07
crypt	180	8	Apol7a_80104	142.99	-3.57775	0.585746	-6.10801	1.0088e-09	1.09e-07
villus	20	91	Arrb1_65997	85.1746	-2.69558	0.440009	-6.12618	9.0013e-10	1.09996e-07
villus	60	91	Muc13_60061	4460.49	-1.47813	0.243621	-6.06735	1.30037e-09	1.10022e-07
villus	60	91	Nutf2_65191	811.335	1.51125	0.249125	6.06622	1.30953e-09	1.10289e-07
villus	60	91	Tomm40_73082	641.065	1.64786	0.271693	6.06514	1.3184e-09	1.10529e-07
villus	20	91	Bcap31_60795	2006.53	1.33964	0.218741	6.12431	9.1078e-10	1.10584e-07
villus	20	91	Clpx_71004	548.148	1.38361	0.226015	6.12177	9.25437e-10	1.11648e-07
crypt	60	91	Smim22_63544	255.744	-2.07775	0.33541	-6.19465	5.8413e-10	1.12986e-07
crypt	60	91	Ephx1_71280	116.022	-2.70135	0.436107	-6.19424	5.85686e-10	1.12986e-07
crypt	60	91	Igfbp3_31276	474.806	-1.7824	0.287851	-6.19208	5.9376e-10	1.12986e-07
villus	180	8	Agmo_63237	527.423	-1.68518	0.27029	-6.23474	4.52541e-10	1.15832e-07
crypt	180	8	Lpgat1_30296	1637.47	-1.41603	0.23241	-6.09283	1.10933e-09	1.18677e-07
villus	180	91	Cisd1_76056	342.599	1.66193	0.274012	6.06516	1.31821e-09	1.19465e-07
crypt	180	8	Dio1_77041	87.199	-4.98172	0.817994	-6.09017	1.12789e-09	1.19479e-07
villus	180	91	Hsp90aa1_31761	300.63	2.77772	0.458076	6.06389	1.32869e-09	1.19537e-07
villus	180	91	Eif4g2_77423	1377.88	1.70056	0.280457	6.06353	1.33162e-09	1.19537e-07
villus	180	91	Eef1b2_70249	1894.37	1.48078	0.244251	6.06256	1.33968e-09	1.19693e-07
villus	0.1	91	Ighv1-36_71305	10.6434	-20.4583	3.19456	-6.4041	1.5126e-10	1.20745e-07
villus	60	91	Shc1_69720	472.995	1.41115	0.233377	6.04667	1.47873e-09	1.23407e-07
villus	60	91	Pfkfb4_73398	39.7068	-3.55613	0.588278	-6.04497	1.49437e-09	1.24147e-07
villus	180	91	Cobl_64918	850.747	-1.80673	0.298461	-6.05347	1.41756e-09	1.26056e-07
villus	0.1	91	Top2a_79028	99.2647	-6.46671	1.01316	-6.38271	1.7398e-10	1.33095e-07
villus	5	91	Tes_29055	999.06	1.2783	0.200897	6.36297	1.97889e-10	1.33213e-07
crypt	180	8	Asah2_61441	610.604	-2.46492	0.406096	-6.0698	1.28068e-09	1.33427e-07
crypt	180	8	Cyp4a10_66565	48.2529	-6.85293	1.1291	-6.06935	1.28426e-09	1.33427e-07
villus	20	91	Med1_69896	144.134	2.50179	0.41068	6.09182	1.11633e-09	1.33826e-07
villus	60	91	Abcb1a_29435	796.593	1.7514	0.290402	6.03096	1.62985e-09	1.34793e-07
villus	60	91	Fosl1_30439	68.1588	10.1313	1.68043	6.029	1.64981e-09	1.35832e-07
villus	180	91	Mss51_54855	46.9636	6.96575	1.15346	6.03899	1.55084e-09	1.36782e-07
villus	180	91	Rplp0_32164	644.889	1.64972	0.273186	6.0388	1.55262e-09	1.36782e-07
crypt	180	8	Ces2c_30444	5463.65	-1.97506	0.325723	-6.0636	1.33107e-09	1.36973e-07
villus	60	91	Dnpep_79986	453.585	-1.31941	0.218967	-6.0256	1.6848e-09	1.38094e-07
villus	180	91	Rpl27_71848	2389.91	1.49451	0.247634	6.03515	1.58813e-09	1.39263e-07
crypt	180	8	H2-T23_72662	2348.58	-1.6336	0.2696	-6.05934	1.36683e-09	1.39327e-07
villus	5	91	Apob_77502	661.616	-2.17606	0.342904	-6.34597	2.21034e-10	1.40551e-07
villus	5	91	Mtfr1_65458	510.92	1.4022	0.221034	6.34381	2.24155e-10	1.40551e-07
villus	5	91	Slirp_76606	454.907	1.48423	0.234253	6.33602	2.35784e-10	1.40551e-07
villus	5	91	Atxn7l1_64534	51.5487	7.62606	1.20383	6.33484	2.37587e-10	1.40551e-07
villus	180	8	H2-Bl_63591	170.882	-2.88725	0.465572	-6.20152	5.5919e-10	1.41222e-07
villus	180	8	Plek2_59967	249.288	2.08032	0.335673	6.19748	5.73736e-10	1.42989e-07
villus	60	8	Dab1_77733	262.401	-1.86304	0.29766	-6.25894	3.87591e-10	1.43948e-07
villus	60	8	Pdcd4_61128	168.432	-2.78661	0.445457	-6.25563	3.95927e-10	1.44216e-07
villus	60	91	Dcun1d4_30512	82.3184	-2.98649	0.49628	-6.01776	1.76848e-09	1.44308e-07
villus	180	91	Wipf3_54761	12.9562	-8.02113	1.33051	-6.02863	1.65357e-09	1.44333e-07
crypt	180	8	Slc15a1_61659	329.954	-2.50881	0.414553	-6.05184	1.43204e-09	1.4461e-07
villus	60	91	Polr1c_29576	222.767	1.47778	0.245631	6.01626	1.78497e-09	1.45009e-07
villus	20	91	Psma6_55725	695.361	1.42896	0.235123	6.07749	1.22076e-09	1.45424e-07
villus	60	91	Pbld1_71988	73.9432	-3.39405	0.564466	-6.01285	1.8229e-09	1.47438e-07
villus	60	8	Dpyd_66282	1556.38	-1.72689	0.276366	-6.24857	4.14238e-10	1.48039e-07
crypt	180	8	Cyp3a41a_30418	168.318	-3.81237	0.630559	-6.04602	1.48472e-09	1.4854e-07
villus	60	91	Mill1_58078	7.7184	17.6177	2.93208	6.0086	1.8713e-09	1.50689e-07
crypt	180	8	Ggt1_80192	4618.88	-1.52063	0.251684	-6.04183	1.52373e-09	1.51045e-07
villus	180	91	Plau_72948	55.9155	4.4851	0.74497	6.02051	1.73873e-09	1.5107e-07
villus	5	91	Med1_69896	144.134	2.5993	0.41142	6.31786	2.65208e-10	1.52276e-07
villus	20	91	Capns1_74461	957.739	1.41162	0.232628	6.06816	1.29383e-09	1.53165e-07
villus	180	91	Rpl10-ps3_76572	1522.73	1.24509	0.206988	6.01528	1.79579e-09	1.55315e-07
crypt	180	91	Tap2_68695	127.711	-2.15821	0.350618	-6.15543	7.48735e-10	1.55578e-07
villus	20	91	Gtpbp2_71039	485.958	-1.98608	0.327501	-6.06435	1.3249e-09	1.55869e-07
villus	20	91	Plin2_66039	312.012	1.91736	0.316226	6.06325	1.33395e-09	1.55965e-07
villus	20	91	Ranbp10_62114	381.682	1.34065	0.221209	6.06056	1.35652e-09	1.56529e-07
villus	20	91	Fosl1_30439	68.1588	10.1839	1.68046	6.06022	1.35937e-09	1.56529e-07
villus	20	91	Plek2_59967	249.288	2.06206	0.34029	6.05972	1.36357e-09	1.56529e-07
villus	60	8	Zc3h14_79398	51.7955	-3.50661	0.562411	-6.23497	4.51866e-10	1.58496e-07
villus	5	91	Hspa4_30510	2329.51	0.985183	0.156222	6.30628	2.85816e-10	1.5942e-07
crypt	180	91	Pls1_77890	443.111	-1.8615	0.302785	-6.14792	7.85051e-10	1.60047e-07
villus	180	91	Slc16a6_58126	119.392	-2.47025	0.41111	-6.00874	1.86971e-09	1.60484e-07
villus	180	91	Psmb9_72120	357.754	-1.67931	0.279489	-6.0085	1.8725e-09	1.60484e-07
villus	20	91	Prr14l_68763	383.657	1.45051	0.239585	6.05426	1.4106e-09	1.60953e-07
villus	180	91	Brd2_64465	661.678	1.95522	0.325584	6.00528	1.91007e-09	1.62967e-07
crypt	180	91	Pdzk1_79671	256.339	-3.94226	0.641954	-6.14103	8.19881e-10	1.64052e-07
villus	60	8	Gm10639_79452	81.2849	3.05127	0.490084	6.22601	4.78455e-10	1.64771e-07
villus	20	8	Ins2_70750	18.8278	19.2146	3.00115	6.40241	1.52944e-10	1.65876e-07
villus	60	8	Cyp2b10_71476	419.332	-3.87553	0.62288	-6.22196	4.90991e-10	1.66069e-07
villus	20	91	Cope_67161	1515.39	1.22296	0.202208	6.04801	1.4665e-09	1.6633e-07
villus	60	91	Uba7_71087	82.6384	-3.10347	0.518137	-5.98966	2.10277e-09	1.68534e-07
villus	60	91	Cmpk2_70664	100.694	-2.90241	0.484623	-5.98901	2.11127e-09	1.68534e-07
crypt	60	91	Pdia3_58789	2829.97	0.863246	0.140926	6.1255	9.03967e-10	1.69558e-07
villus	180	8	Pdk2_68472	182.465	-2.18565	0.354351	-6.16805	6.9139e-10	1.70073e-07
villus	60	91	Nufip2_59826	1448.82	1.12215	0.187531	5.98382	2.17969e-09	1.73243e-07
crypt	180	8	AA467197_79170	179.992	-2.30238	0.382717	-6.01589	1.78904e-09	1.75733e-07
crypt	60	91	Psmd6_65109	578.567	1.37359	0.22456	6.11683	9.54523e-10	1.7652e-07
crypt	180	8	Clrn3_54812	311.938	-1.83012	0.304373	-6.01278	1.8237e-09	1.77523e-07
villus	60	91	Foxo3_80464	264.105	-1.53064	0.25606	-5.97768	2.26341e-09	1.79122e-07
crypt	180	8	Ugt1a1_66606	946.993	-1.59755	0.265828	-6.00971	1.85852e-09	1.79298e-07
villus	20	91	H2-Q5_62821	434.188	-1.71618	0.284387	-6.03467	1.59291e-09	1.79591e-07
crypt	60	91	Tes_29055	999.06	1.14716	0.187704	6.11156	9.86597e-10	1.79917e-07
villus	5	91	Hnrnpul2_56902	3080.67	1.24129	0.197578	6.28253	3.33098e-10	1.80632e-07
crypt	60	91	Gzma_30882	617.025	-2.42809	0.397487	-6.10859	1.00515e-09	1.80789e-07
crypt	180	91	Dpyd_79696	1426.96	-1.38499	0.226315	-6.11975	9.37247e-10	1.84126e-07
villus	180	91	Zhx3_65491	370.978	-1.31033	0.218991	-5.98347	2.18435e-09	1.85533e-07
villus	180	91	Rps13_74342	1663.44	1.43085	0.239188	5.98209	2.20288e-09	1.86271e-07
crypt	180	91	Ddx39_68684	405.399	1.21032	0.197943	6.1145	9.68572e-10	1.86882e-07
crypt	180	91	Cyp2b10_71476	419.332	-3.7976	0.621569	-6.10969	9.98221e-10	1.89224e-07
villus	20	91	Nr1d1_57433	77.4073	-3.09943	0.514479	-6.0244	1.69742e-09	1.90241e-07
crypt	180	8	Rorc_68814	165.803	-1.6944	0.282475	-5.99841	1.99254e-09	1.90526e-07
crypt	180	91	Ero1l_29075	628.289	1.73523	0.284203	6.10559	1.0242e-09	1.90802e-07
villus	60	8	Nup50_60357	212.461	1.73833	0.280518	6.19683	5.76102e-10	1.91438e-07
crypt	60	91	Psmc3_54556	790.448	1.05618	0.173269	6.09562	1.09013e-09	1.93424e-07
villus	60	91	Nme1_29042	772.022	1.46653	0.245904	5.96384	2.46381e-09	1.94144e-07
villus	60	91	Sectm1b_56737	2543.01	-4.46857	0.749672	-5.9607	2.51163e-09	1.97011e-07
villus	60	91	Sdc4_72308	327.359	-1.48467	0.249103	-5.96005	2.52165e-09	1.97011e-07
crypt	60	91	Ccl5_72484	147.618	-3.39013	0.556774	-6.08887	1.13708e-09	1.99066e-07
villus	20	91	Scyl2_73526	262.109	1.76691	0.293751	6.015	1.79885e-09	2.00423e-07
villus	60	8	Slc19a1_80705	132.534	-2.60806	0.421604	-6.18604	6.16944e-10	2.01475e-07
villus	60	91	Rpl36al_63329	1269.45	1.56282	0.262434	5.95507	2.59963e-09	2.02242e-07
villus	180	91	Chordc1_67062	812.776	1.41859	0.237713	5.96767	2.40662e-09	2.02595e-07
villus	20	91	Slc39a9_78760	857.312	1.22738	0.204151	6.01215	1.83074e-09	2.02783e-07
villus	1.4	8	Ighv1-36_71305	10.6434	-19.9248	3.02384	-6.58924	4.42073e-11	2.02911e-07
villus	180	91	Eprs_29794	279.237	1.62987	0.273225	5.96528	2.44211e-09	2.03771e-07
villus	180	91	Eif1ax_56430	1393.94	1.53932	0.258047	5.96528	2.44211e-09	2.03771e-07
villus	180	91	Atf4_59856	380.279	1.52414	0.255605	5.96288	2.47838e-09	2.0589e-07
villus	60	8	Ephx1_29453	156.873	-2.51293	0.406635	-6.17983	6.41707e-10	2.0601e-07
villus	20	91	Slc6a19_79481	991.921	-1.94227	0.323257	-6.00843	1.87331e-09	2.06293e-07
crypt	180	91	Bhlhe40_31406	589.415	1.53161	0.25152	6.08939	1.1334e-09	2.07566e-07
crypt	60	91	Sectm1b_56737	2543.01	-4.30245	0.707681	-6.07965	1.20446e-09	2.08086e-07
villus	180	91	Ybx3_62968	140.444	2.80905	0.471312	5.96006	2.52149e-09	2.08557e-07
villus	20	91	Gtf2i_73093	277.078	-1.78932	0.297964	-6.00517	1.91127e-09	2.09257e-07
crypt	60	91	Sparc_61326	415.411	-1.50348	0.247441	-6.0761	1.23139e-09	2.09976e-07
villus	180	91	Muc13_60061	4460.49	-1.45162	0.243639	-5.95809	2.552e-09	2.10162e-07
villus	180	91	Nos2_79817	19.2239	13.2723	2.22848	5.95578	2.58835e-09	2.12234e-07
crypt	180	91	H2-T3_64906	712.084	-1.69736	0.279075	-6.0821	1.18617e-09	2.1361e-07
crypt	60	8	Sectm1b_56737	2543.01	-4.40717	0.707812	-6.22648	4.77039e-10	2.16146e-07
villus	180	91	Phb_63417	1549.64	1.37671	0.231308	5.95186	2.65116e-09	2.16446e-07
villus	180	8	Serf2_63910	4253.72	-0.758164	0.123743	-6.12694	8.95852e-10	2.17543e-07
villus	180	91	Btf3_73902	865.898	1.09492	0.184027	5.94975	2.68549e-09	2.18308e-07
villus	60	91	Plin2_66039	312.012	1.87754	0.316143	5.9389	2.86944e-09	2.20681e-07
villus	60	91	Btg2_65256	241.598	-2.15368	0.362652	-5.93871	2.87269e-09	2.20681e-07
villus	60	91	S100a14_70774	111.102	4.50725	0.758961	5.93871	2.8727e-09	2.20681e-07
crypt	0.1	91	Slc34a2_80550	19.1306	16.6156	2.46453	6.74188	1.56354e-11	2.20764e-07
crypt	60	91	Proz_79953	101.855	-2.44472	0.403049	-6.06556	1.31496e-09	2.21351e-07
villus	5	91	Capza2_73674	1558.53	1.21657	0.194797	6.2453	4.22997e-10	2.23182e-07
villus	20	91	Suclg1_74901	422.853	1.8103	0.302051	5.99338	2.05526e-09	2.23728e-07
villus	180	91	Cetn3_30290	1173.37	1.35184	0.227412	5.94448	2.77339e-09	2.24491e-07
crypt	180	91	Eif6_63501	2625.55	0.925652	0.152533	6.06855	1.29073e-09	2.28628e-07
villus	5	91	Ero1l_29075	628.289	1.90365	0.305245	6.23646	4.47594e-10	2.29945e-07
villus	5	91	Plcb3_30260	808.528	-1.44173	0.231329	-6.23238	4.59414e-10	2.29966e-07
crypt	60	91	Suz12_81864	465.956	1.64057	0.270883	6.05637	1.39231e-09	2.31405e-07
villus	60	91	Proz_79953	101.855	-2.50723	0.422862	-5.92918	3.04443e-09	2.32899e-07
villus	1.4	91	Saa1_29368	35.1235	17.3089	2.7441	6.30769	2.83239e-10	2.33254e-07
villus	20	91	Panx1_69661	73.87	-2.52228	0.421468	-5.98452	2.17032e-09	2.34904e-07
crypt	60	8	Nkg7_54025	67.2882	-3.38934	0.546545	-6.20138	5.59697e-10	2.39486e-07
crypt	60	8	Iyd_69811	176.695	-2.6685	0.430723	-6.19539	5.81406e-10	2.39486e-07
crypt	180	8	Sgk1_77237	95.5391	-3.45759	0.580256	-5.95873	2.54212e-09	2.40938e-07
crypt	180	8	Slc27a2_30170	293.436	-2.19192	0.367938	-5.9573	2.56435e-09	2.40938e-07
villus	60	91	Clca4b_63651	256.39	-2.45402	0.414693	-5.91767	3.26526e-09	2.48756e-07
villus	60	91	Slc26a6_76077	269.102	-2.4364	0.411774	-5.91685	3.2817e-09	2.48975e-07
crypt	180	91	Hspa8_73368	1629.27	1.27789	0.21115	6.05204	1.43027e-09	2.49258e-07
villus	20	91	Dusp6_29846	349.166	2.07242	0.346971	5.97288	2.331e-09	2.5086e-07
villus	20	8	Tnik_64308	242.732	-1.482	0.234126	-6.32993	2.45269e-10	2.52008e-07
villus	60	91	Hpgd_55640	74.8108	-3.7054	0.626532	-5.91415	3.33602e-09	2.52055e-07
villus	180	8	H2-T23_72662	2348.58	-1.74262	0.285614	-6.1013	1.05208e-09	2.52246e-07
villus	60	91	Rbbp6_68120	431.75	1.70347	0.288091	5.91297	3.35986e-09	2.52816e-07
villus	180	91	Gsta2_31572	2646.26	2.51898	0.425246	5.92358	3.15e-09	2.53456e-07
villus	180	91	Tmem147_72914	1642.97	1.37541	0.232208	5.92317	3.15799e-09	2.53456e-07
villus	60	91	Cops5_29173	507.911	1.49256	0.252559	5.90972	3.42686e-09	2.56804e-07
villus	180	91	Vdr_76441	1359.05	-1.71131	0.289082	-5.9198	3.22334e-09	2.57609e-07
villus	60	91	Dab1_77733	262.401	-1.85387	0.313766	-5.90843	3.45383e-09	2.57773e-07
villus	60	91	Gm8221_31772	330.627	-3.64171	0.616438	-5.90767	3.46983e-09	2.57919e-07
crypt	60	91	Lin7c_56553	959.5	0.912609	0.151182	6.03651	1.57486e-09	2.58473e-07
villus	20	91	Suz12_69768	496.212	1.38752	0.232533	5.96698	2.41691e-09	2.58637e-07
villus	20	91	H2-T23_63849	1536.38	-1.54964	0.259745	-5.96599	2.43152e-09	2.58739e-07
villus	180	91	Gm16519_65150	198.216	2.30598	0.389671	5.91775	3.26372e-09	2.5974e-07
crypt	180	8	Jaml_71866	115.102	-2.52909	0.425549	-5.94311	2.79663e-09	2.60496e-07
crypt	60	91	Manf_75996	1156.4	1.40184	0.232518	6.02895	1.6503e-09	2.64907e-07
crypt	60	91	Ndufa8_56959	973.945	1.5307	0.253909	6.02855	1.65441e-09	2.64907e-07
villus	20	91	Actg1_77590	446.121	-1.79035	0.300432	-5.95926	2.53381e-09	2.68117e-07
crypt	180	91	Fam213a_79563	417.367	-3.54104	0.586535	-6.03722	1.56793e-09	2.68912e-07
villus	180	8	Cat_29095	1373.24	-1.58582	0.260597	-6.08533	1.16251e-09	2.7524e-07
villus	20	91	Mrpl54_73812	277.143	1.40372	0.235774	5.95369	2.62171e-09	2.75876e-07
villus	180	8	Apoa4_57848	27439.4	-2.81673	0.463113	-6.08215	1.18579e-09	2.77285e-07
villus	20	91	Slirp_76606	454.907	1.39126	0.233759	5.95166	2.65439e-09	2.77772e-07
villus	180	91	Utp14b_62614	24.1072	7.82302	1.32488	5.9047	3.53297e-09	2.79991e-07
villus	180	91	Slc46a1_77207	181.677	-3.35111	0.56762	-5.9038	3.55219e-09	2.80342e-07
villus	180	8	Scp2_29592	975.958	-1.5396	0.253307	-6.078	1.21693e-09	2.81095e-07
crypt	180	8	Hsd17b11_31408	4712.81	-1.6299	0.274921	-5.92862	3.05488e-09	2.82119e-07
crypt	60	91	Rabgap1l_78332	241.096	-1.55227	0.258017	-6.01615	1.78617e-09	2.82559e-07
villus	20	91	Tsc22d2_58099	91.4027	2.84186	0.477896	5.9466	2.73764e-09	2.84911e-07
crypt	180	91	Cobl_70697	231.652	-1.92374	0.319433	-6.02237	1.71884e-09	2.8878e-07
crypt	180	91	Pls1_68888	2749.73	-1.29842	0.215736	-6.01858	1.75954e-09	2.8878e-07
crypt	180	91	Lct_57920	37.1877	-8.33547	1.38505	-6.01817	1.76395e-09	2.8878e-07
crypt	60	91	Irak2_68853	180.257	-1.88332	0.313364	-6.01	1.85526e-09	2.89994e-07
villus	180	8	Cyp3a41b_73471	397.222	-4.34893	0.716405	-6.07048	1.27525e-09	2.91017e-07
crypt	180	8	Dab1_77733	262.401	-1.75836	0.29694	-5.9216	3.1882e-09	2.91937e-07
crypt	180	91	Mme_68964	2921.88	-2.19824	0.365528	-6.01387	1.8114e-09	2.92123e-07
villus	180	8	Crip1_73542	1923.33	-1.32571	0.218506	-6.06715	1.302e-09	2.93585e-07
villus	180	91	Agpat5_59660	564.991	1.69503	0.287584	5.89404	3.76872e-09	2.95917e-07
villus	180	91	Ephx1_29453	156.873	-2.41516	0.409801	-5.89351	3.78079e-09	2.95917e-07
villus	180	91	Wdr3_31029	213.156	1.97183	0.334706	5.89122	3.83348e-09	2.98807e-07
villus	180	8	Ndufb6_69101	1305.18	1.05239	0.173605	6.06198	1.34457e-09	2.99618e-07
crypt	180	8	Selenop_78781	1976.02	-2.97079	0.502297	-5.9144	3.33088e-09	3.02438e-07
villus	20	91	Psmc1_71591	831.85	1.04733	0.17645	5.9356	2.92771e-09	3.02705e-07
villus	20	91	Twf1_68957	2655.81	1.40661	0.237007	5.93488	2.94059e-09	3.02705e-07
villus	60	91	B4galt6_60896	1067.28	1.72035	0.292681	5.8779	4.15501e-09	3.07605e-07
villus	20	91	Srpr_66894	258.991	-1.49905	0.252756	-5.93081	3.01444e-09	3.08031e-07
villus	20	91	Slc5a12_66893	21.6165	18.4482	3.11087	5.93024	3.02486e-09	3.08031e-07
villus	180	91	Slc26a6_76077	269.102	-2.42448	0.412005	-5.88458	3.99059e-09	3.09104e-07
villus	180	91	Gm45753_74372	100.793	-3.28766	0.55872	-5.88427	3.99823e-09	3.09104e-07
villus	5	91	Slc5a12_66893	21.6165	19.1809	3.10355	6.18032	6.39719e-10	3.10874e-07
villus	5	91	2610028H24Rik_60898	3.89283	20.0679	3.24876	6.1771	6.52895e-10	3.10874e-07
villus	180	91	Apol7a_77758	44.6446	-5.0473	0.858157	-5.88156	4.06414e-09	3.12774e-07
villus	180	91	Hpgd_55640	74.8108	-3.69015	0.627472	-5.88097	4.07873e-09	3.12774e-07
villus	20	91	Nelfe_69887	129.006	-1.81067	0.305584	-5.92528	3.11773e-09	3.15791e-07
villus	180	91	Rabgap1l_78332	241.096	-1.60712	0.273569	-5.87464	4.23753e-09	3.23641e-07
villus	20	91	Myl6_74983	3554.37	1.0927	0.184581	5.91988	3.22175e-09	3.24063e-07
villus	20	91	Cyp3a13_55988	1294.59	-1.91785	0.324001	-5.91928	3.23361e-09	3.24063e-07
villus	60	91	Rpl21_63652	5029.26	1.49376	0.25458	5.86752	4.42369e-09	3.2618e-07
villus	20	91	Chst3_62071	24.1319	18.0604	3.05248	5.91664	3.28588e-09	3.26778e-07
villus	20	91	Tep1_56744	619.334	-1.1466	0.193808	-5.91617	3.29521e-09	3.26778e-07
villus	60	91	Rps23_70195	2886.55	1.56539	0.26685	5.86617	4.45981e-09	3.27529e-07
villus	20	91	H2-T-ps_30312	438.179	-1.74255	0.294645	-5.91407	3.33751e-09	3.29248e-07
crypt	60	91	Mical1_73478	238.322	-1.76039	0.294032	-5.98708	2.13638e-09	3.30008e-07
villus	60	8	Xdh_31023	446.048	-1.83161	0.300226	-6.10077	1.05559e-09	3.30031e-07
villus	60	8	Cyp4v3_61456	715.461	-2.27444	0.37288	-6.09967	1.06287e-09	3.30031e-07
villus	180	91	Fcer2a_76126	23.8112	-19.7726	3.36865	-5.86959	4.3687e-09	3.31197e-07
villus	180	91	Exoc5_67736	75.9571	3.01528	0.513721	5.86949	4.37143e-09	3.31197e-07
villus	60	91	Gramd3_58085	49.7251	-3.02227	0.515486	-5.86295	4.54715e-09	3.3137e-07
villus	60	91	Drosha_62122	136.242	-1.88681	0.321821	-5.86291	4.54822e-09	3.3137e-07
villus	20	91	Eif1a_62873	1098.82	1.51043	0.255656	5.90806	3.46161e-09	3.39722e-07
villus	5	91	Kmt2d_67126	550.705	1.17547	0.190934	6.1564	7.44169e-10	3.45897e-07
villus	60	8	Rbbp9_66898	52.5664	-3.56949	0.586218	-6.08901	1.13614e-09	3.47091e-07
villus	60	91	Rps19_67165	874.375	1.75505	0.299777	5.85453	4.78373e-09	3.47151e-07
crypt	180	91	Slc27a2_65404	127.6	-2.52004	0.421174	-5.98338	2.18553e-09	3.47274e-07
villus	180	91	Acaa1a_80776	76.6641	-2.21869	0.378573	-5.86065	4.61053e-09	3.47921e-07
crypt	180	91	Ero1l_68424	1435.94	1.19422	0.199702	5.98003	2.23102e-09	3.49365e-07
villus	20	91	Pdcl_61710	121.173	-1.86083	0.315367	-5.90051	3.62375e-09	3.53802e-07
villus	20	91	Mapk6_57048	459.553	1.6617	0.281699	5.89883	3.66084e-09	3.55589e-07
villus	60	91	Casp7_29680	118.76	-2.59734	0.444034	-5.84941	4.93323e-09	3.56591e-07
crypt	60	91	Slc35a3_65788	503.391	1.57881	0.264391	5.97148	2.35113e-09	3.58934e-07
crypt	60	91	Psmc4_30981	1173.19	1.23971	0.20767	5.9696	2.37831e-09	3.58934e-07
crypt	180	8	Prlr_76152	182.827	-1.73939	0.295577	-5.88473	3.98709e-09	3.59005e-07
villus	180	8	S100a6_32030	426.597	2.15008	0.356525	6.03066	1.63291e-09	3.59638e-07
villus	180	91	Acaa1a_79478	267.887	-1.61146	0.27529	-5.85369	4.80793e-09	3.61377e-07
villus	180	91	L2hgdh_68916	437.562	-1.51194	0.258325	-5.85284	4.83252e-09	3.6179e-07
villus	60	8	Gsta4_70943	808.716	2.47472	0.407116	6.07865	1.21198e-09	3.64384e-07
crypt	60	8	Pls1_68888	2749.73	-1.31944	0.215581	-6.12042	9.33282e-10	3.67713e-07
villus	60	91	Optn_58258	819.542	-1.34789	0.230667	-5.84345	5.11296e-09	3.68133e-07
villus	180	8	Nme1_29042	772.022	1.46535	0.243253	6.02397	1.70191e-09	3.70527e-07
villus	60	91	Rpl13_77882	683.919	1.6097	0.275589	5.84095	5.19055e-09	3.7226e-07
crypt	180	8	Slc27a2_65404	127.6	-2.57558	0.43828	-5.87657	4.18862e-09	3.74033e-07
crypt	60	91	Slc7a15_59285	66.8142	-3.98368	0.6685	-5.95913	2.53581e-09	3.78355e-07
villus	20	91	Senp2_62665	431.462	1.84315	0.313054	5.88765	3.91735e-09	3.78564e-07
villus	60	91	Pde9a_78419	70.7306	-2.79259	0.478497	-5.83617	5.34139e-09	3.81538e-07
villus	60	91	Chst3_62071	24.1319	17.8183	3.0534	5.83555	5.36148e-09	3.81538e-07
villus	60	91	Cnn1_29788	309.763	-3.47044	0.594831	-5.83433	5.40076e-09	3.82849e-07
villus	60	8	Inpp1_74624	84.6322	-2.52338	0.415924	-6.06692	1.30385e-09	3.8588e-07
villus	20	91	Eif3d_62362	563.36	1.21092	0.205862	5.88221	4.04817e-09	3.87646e-07
villus	20	91	Esd_78437	351.89	1.65074	0.280641	5.88205	4.05227e-09	3.87646e-07
villus	60	91	Bcl2l2_29941	61.7083	-2.54478	0.436599	-5.82866	5.5874e-09	3.94556e-07
crypt	180	91	Cyp3a25_73975	948.834	-2.962	0.497247	-5.95681	2.57211e-09	3.97023e-07
crypt	180	8	Gm5771_32251	310.504	8.75489	1.49317	5.86329	4.53787e-09	4.01899e-07
villus	60	91	Cyp2d22_62602	52.3521	-3.26334	0.560248	-5.82482	5.71751e-09	4.02197e-07
villus	60	91	Rpsa_80387	1212.66	1.5829	0.271786	5.82405	5.74397e-09	4.02399e-07
villus	60	91	Ahcyl1_68061	481.218	-2.05124	0.352238	-5.82346	5.76421e-09	4.02399e-07
villus	1.4	8	Ins2_70750	18.8278	18.5297	2.87188	6.45211	1.10302e-10	4.05029e-07
villus	60	91	Eif5a_63836	3705.8	1.15184	0.197883	5.82083	5.85562e-09	4.07232e-07
villus	60	8	Gzma_30882	617.025	-2.39727	0.395916	-6.05499	1.40423e-09	4.09192e-07
crypt	180	8	Dab1_69150	230.826	-1.79664	0.306656	-5.85882	4.66175e-09	4.09514e-07
villus	180	91	Capns1_74461	957.739	1.35657	0.232626	5.83153	5.4923e-09	4.09566e-07
villus	60	91	Exoc3l4_69285	1039.94	-1.81728	0.312336	-5.81835	5.94312e-09	4.11758e-07
crypt	20	8	Banp_80565	213.451	-1.60002	0.249628	-6.40959	1.45908e-10	4.12433e-07
crypt	60	91	Xdh_31023	446.048	-1.77883	0.29936	-5.94211	2.81374e-09	4.15105e-07
villus	180	91	Rps8_67185	1095.07	1.50421	0.258072	5.82862	5.58868e-09	4.15118e-07
villus	180	91	Hs3st1_55052	60.1129	3.89965	0.669144	5.82781	5.61581e-09	4.15504e-07
villus	60	91	Metap2_66153	741.316	1.17043	0.201238	5.81613	6.02272e-09	4.15703e-07
villus	180	8	Ace_29814	639.648	-2.83263	0.47201	-6.00119	1.95871e-09	4.21591e-07
villus	60	91	Klrd1_71557	68.1728	-2.94203	0.506146	-5.81262	6.15043e-09	4.22929e-07
crypt	180	91	Cyp4v3_61456	715.461	-2.21112	0.372028	-5.94342	2.79144e-09	4.24809e-07
villus	60	91	Ephx1_29453	156.873	-2.37753	0.409142	-5.811	6.21003e-09	4.25433e-07
villus	20	91	Hif1a_70639	375.897	1.67941	0.286482	5.86218	4.5683e-09	4.34255e-07
villus	20	91	Srsf3_30552	743.183	1.27437	0.217412	5.86156	4.58535e-09	4.34255e-07
villus	180	91	Proz_72173	37.3489	-4.75632	0.817268	-5.81979	5.89233e-09	4.34267e-07
villus	20	91	Gm3776_78554	2172.16	2.55143	0.435378	5.86025	4.6217e-09	4.35521e-07
villus	180	91	Mboat1_78089	75.1125	6.90678	1.18714	5.81797	5.95659e-09	4.36302e-07
villus	180	91	Tcrg-C4_56695	24.2016	-7.87894	1.3543	-5.81771	5.96602e-09	4.36302e-07
crypt	60	91	C1galt1c1_55227	390.952	1.26889	0.213926	5.93146	3.0026e-09	4.38046e-07
villus	20	91	Ptprf_67980	130.312	-1.90692	0.325503	-5.85838	4.67396e-09	4.38264e-07
crypt	180	8	Ptprr_58449	157.053	-2.77364	0.474439	-5.84613	5.03129e-09	4.38412e-07
villus	180	91	Sh2b1_67847	282.575	-1.13624	0.195386	-5.81538	6.0497e-09	4.40721e-07
crypt	180	91	Psmb10_76244	280.032	-1.33524	0.225006	-5.93426	2.95174e-09	4.42966e-07
crypt	60	91	Fam213b_64872	101.433	-2.35852	0.397933	-5.92693	3.08649e-09	4.45337e-07
villus	180	91	Clec7a_54593	22.8563	8.05834	1.3864	5.81242	6.15764e-09	4.46865e-07
villus	60	91	Synpo_82226	267.758	-2.26083	0.38972	-5.80116	6.58567e-09	4.4949e-07
villus	180	91	Fcmr_62184	5.70315	18.585	3.1988	5.80999	6.24778e-09	4.51676e-07
villus	180	8	Bcl2l15_73077	294.239	4.43042	0.740051	5.98665	2.14212e-09	4.55886e-07
crypt	60	8	Dio1_31911	55.2393	-4.80909	0.791933	-6.0726	1.25856e-09	4.56751e-07
crypt	60	8	Apoc3_30821	963.773	-2.81147	0.46299	-6.07241	1.26007e-09	4.56751e-07
crypt	180	8	Slc27a2_69141	155.041	-2.47967	0.424753	-5.8379	5.28638e-09	4.56955e-07
villus	180	91	Ednra_59879	27.3073	4.11068	0.707886	5.80697	6.36126e-09	4.58132e-07
crypt	60	91	Rab1a_68730	1079.24	1.50126	0.253609	5.9196	3.22726e-09	4.60586e-07
villus	20	91	Mroh7_71500	28.6978	8.34838	1.42732	5.84898	4.94607e-09	4.61495e-07
villus	60	8	Plin2_78909	1051.03	1.34178	0.222404	6.03307	1.60878e-09	4.61694e-07
villus	60	91	Cobl_64918	850.747	-1.72842	0.298237	-5.79545	6.81368e-09	4.63331e-07
villus	60	8	Treh_58644	855.375	-2.04329	0.338989	-6.02761	1.66401e-09	4.68572e-07
villus	60	8	Plscr1_80433	123.78	2.11119	0.350355	6.02585	1.68222e-09	4.68572e-07
villus	60	8	Gmds_74359	667.914	2.0501	0.34041	6.02244	1.71803e-09	4.71612e-07
villus	60	91	Rpl27a_75644	1461.56	1.42214	0.245558	5.79144	6.97872e-09	4.72145e-07
villus	60	91	Plekha1_72898	216.284	-1.86286	0.321678	-5.79105	6.99475e-09	4.72145e-07
villus	180	8	Gsr_69595	3128.15	1.45046	0.242666	5.97718	2.27038e-09	4.77758e-07
villus	180	8	Igfbp3_31276	474.806	-1.84197	0.308259	-5.97539	2.29534e-09	4.77758e-07
villus	60	91	Hspa8_73368	1629.27	1.30821	0.22605	5.78728	7.15372e-09	4.81107e-07
villus	60	91	St13_71513	408.622	1.48853	0.257253	5.78627	7.19679e-09	4.81218e-07
villus	60	91	Abl2_63938	66.0275	3.02783	0.523301	5.78601	7.20779e-09	4.81218e-07
crypt	60	91	Psme2_75632	411.776	-1.28018	0.216712	-5.9073	3.47761e-09	4.84727e-07
crypt	60	91	H2-D1_71906	85.8619	-2.70301	0.457678	-5.90593	3.50666e-09	4.84727e-07
crypt	60	91	Il1rl1_75905	120.548	6.18045	1.04649	5.9059	3.50716e-09	4.84727e-07
villus	20	91	Nop9_59944	132.132	2.10224	0.360107	5.83783	5.28856e-09	4.91032e-07
crypt	60	91	Igha_69898	14700.3	-1.89723	0.321484	-5.90147	3.60272e-09	4.92748e-07
villus	180	8	Slc27a2_30170	293.436	-2.32064	0.388817	-5.96847	2.39484e-09	4.93051e-07
villus	20	91	Tma7_68038	4636.85	1.26066	0.216024	5.83576	5.3546e-09	4.94739e-07
villus	60	91	Cyp4v3_61456	715.461	-2.27457	0.393474	-5.78073	7.43777e-09	4.94774e-07
villus	180	8	Rpl34_68261	2255.3	1.15521	0.193682	5.96446	2.45437e-09	4.95941e-07
villus	180	8	Flnb_59050	1424.93	1.1565	0.193917	5.96387	2.46334e-09	4.95941e-07
villus	180	8	Hpgd_55640	74.8108	-3.98097	0.667693	-5.96228	2.48743e-09	4.95941e-07
villus	180	91	Fam53b_80753	83.5447	-2.72344	0.470319	-5.79063	7.01223e-09	5.01471e-07
villus	180	91	Fam213a_79563	417.367	-3.571	0.616695	-5.79054	7.01599e-09	5.01471e-07
crypt	180	8	H2-K1_30014	2070.16	-1.10302	0.189494	-5.82089	5.85336e-09	5.01949e-07
crypt	60	8	Igfbp3_31276	474.806	-1.75608	0.290228	-6.0507	1.44222e-09	5.02668e-07
villus	180	91	Gm1123_58043	925.786	1.73028	0.298911	5.78859	7.09798e-09	5.05424e-07
crypt	60	91	Fam213a_79563	417.367	-3.45458	0.586028	-5.89491	3.74886e-09	5.07448e-07
villus	60	91	Myo15b_65114	732.313	-1.87605	0.324843	-5.77523	7.68468e-09	5.09353e-07
villus	180	91	Maf_60749	400.36	-1.83158	0.316567	-5.78574	7.21941e-09	5.12145e-07
villus	20	91	Slc6a20a_75977	543.133	-2.09039	0.358741	-5.82701	5.64286e-09	5.18842e-07
crypt	20	91	Ero1l_68424	1435.94	1.30416	0.199738	6.52934	6.60585e-11	5.21796e-07
villus	180	8	Atp5k_68198	617.224	1.40834	0.236653	5.95106	2.66412e-09	5.25636e-07
villus	180	91	Ano9_68093	333.254	-1.38613	0.239827	-5.7797	7.48332e-09	5.28887e-07
villus	60	91	Gm3776_78554	2172.16	2.51086	0.435371	5.76718	8.06081e-09	5.32361e-07
crypt	60	91	Mapk1ip1l_31436	1225.93	1.05003	0.178485	5.88304	4.02793e-09	5.3966e-07
villus	180	91	Fam210a_59633	171.577	2.47981	0.429458	5.77428	7.72839e-09	5.42416e-07
villus	180	91	Hspa8_73368	1629.27	1.30547	0.226086	5.7742	7.73203e-09	5.42416e-07
crypt	180	91	Mme_68951	1469.02	-1.78555	0.302888	-5.89507	3.74523e-09	5.47173e-07
crypt	180	91	Sectm1b_56737	2543.01	-4.17014	0.707561	-5.89367	3.77706e-09	5.47173e-07
crypt	180	91	H2-Q2_67435	102.202	-2.71228	0.46043	-5.89076	3.8443e-09	5.47173e-07
crypt	180	91	Pfkfb4_70623	433.149	-1.52455	0.258813	-5.89057	3.8487e-09	5.47173e-07
villus	20	91	Wbp11_79167	310.719	1.28319	0.220591	5.81705	5.9895e-09	5.48053e-07
villus	20	91	Ccar1_77582	321.431	1.68705	0.290085	5.81571	6.03785e-09	5.48105e-07
villus	20	91	Btg2_65256	241.598	-2.11083	0.36297	-5.81543	6.04794e-09	5.48105e-07
villus	180	91	Psmc1_71591	831.85	1.01806	0.17643	5.77032	7.9122e-09	5.51747e-07
villus	180	91	Aldh4a1_75307	88.2041	-3.55108	0.615429	-5.77008	7.9233e-09	5.51747e-07
crypt	60	91	Iyd_69811	176.695	-2.46551	0.419502	-5.87722	4.17221e-09	5.53345e-07
villus	20	91	Xdh_31023	446.048	-1.83372	0.315508	-5.81195	6.17498e-09	5.56953e-07
villus	60	91	Ube2a_64878	392.725	1.25448	0.217837	5.75879	8.47174e-09	5.57495e-07
villus	60	91	Gm1123_58043	925.786	1.72086	0.29888	5.75768	8.52762e-09	5.59168e-07
villus	180	91	Sectm1b_56737	2543.01	-4.32222	0.749663	-5.76555	8.13933e-09	5.62708e-07
villus	180	91	Alppl2_59713	21.5462	7.84548	1.36076	5.76553	8.14011e-09	5.62708e-07
villus	180	91	Cldnd1_71778	321.36	-1.79558	0.311494	-5.7644	8.19466e-09	5.64418e-07
villus	60	91	Ppargc1a_29737	172.358	-2.5379	0.44112	-5.7533	8.7519e-09	5.71833e-07
villus	60	91	Slc6a8_66849	290.397	-2.15511	0.374639	-5.75251	8.79296e-09	5.72478e-07
crypt	60	91	Irf1_64859	1634.55	-1.34376	0.228928	-5.86978	4.3637e-09	5.72954e-07
crypt	60	8	Selenop_78781	1976.02	-3.02253	0.501875	-6.02249	1.71759e-09	5.76474e-07
villus	180	91	Ddx10_69648	93.2381	2.87312	0.498928	5.75859	8.48219e-09	5.82106e-07
villus	20	91	Tprn_57237	585.54	1.55692	0.268355	5.80172	6.56376e-09	5.89214e-07
villus	5	91	Usp47_58985	149.917	1.87926	0.309743	6.06715	1.30202e-09	5.91119e-07
villus	180	8	Pmvk_57655	145.995	2.02805	0.341995	5.93006	3.02828e-09	5.91326e-07
villus	20	91	Robo1_59425	27.5895	7.09306	1.22302	5.79963	6.64599e-09	5.93781e-07
villus	180	91	Gsr_69595	3128.15	1.40088	0.243447	5.75434	8.69795e-09	5.94758e-07
villus	60	91	Pls1_68888	2749.73	-1.31346	0.228621	-5.74516	9.18323e-09	5.95412e-07
villus	60	91	Tymp_60321	540.308	-2.45921	0.428085	-5.74467	9.21008e-09	5.95412e-07
villus	180	91	Krt19_31045	2306.06	1.98393	0.344997	5.75056	8.89499e-09	6.04688e-07
villus	180	91	Cyp4v3_61456	715.461	-2.26325	0.393586	-5.75033	8.90703e-09	6.04688e-07
crypt	60	8	H2-T23_72662	2348.58	-1.61858	0.269386	-6.00838	1.87388e-09	6.06467e-07
villus	60	91	Chordc1_70938	351.29	1.80212	0.313913	5.74084	9.42101e-09	6.06911e-07
villus	180	91	Ssb_63711	832.217	1.43977	0.250458	5.74855	9.00108e-09	6.08891e-07
villus	180	91	Foxo3_80464	264.105	-1.47315	0.256295	-5.74787	9.03744e-09	6.09175e-07
crypt	60	91	Cct4_67514	451.588	1.6457	0.280972	5.85718	4.70799e-09	6.12039e-07
villus	20	91	Ncor1_74346	59.8949	-2.80595	0.484339	-5.79336	6.89926e-09	6.13516e-07
crypt	60	91	Ube2i_71501	1452.14	1.11025	0.189625	5.85499	4.77044e-09	6.14077e-07
villus	20	91	Serinc3_62501	528.999	-1.19673	0.206621	-5.79191	6.95898e-09	6.15935e-07
villus	180	91	Atp5a1_66788	4445.06	0.814637	0.141793	5.74527	9.17735e-09	6.16412e-07
villus	180	8	Cyp3a11_72954	991.453	-3.91516	0.661185	-5.92142	3.19176e-09	6.16889e-07
crypt	20	8	Enpp3_72127	3944.53	-2.57105	0.408084	-6.3003	2.97066e-10	6.2978e-07
villus	180	91	Slc26a6_77193	300.918	-2.29338	0.399514	-5.74043	9.44387e-09	6.32072e-07
villus	20	91	Slc19a1_74108	125.89	-2.34681	0.405605	-5.78595	7.21057e-09	6.35235e-07
villus	180	91	Tmem135_67078	684.556	-1.13024	0.196972	-5.7381	9.57443e-09	6.38554e-07
villus	180	91	Ssr4_63626	1827.39	1.15826	0.201897	5.73689	9.64327e-09	6.40888e-07
villus	60	91	Atxn7l1_64534	51.5487	6.89976	1.20399	5.73075	9.99867e-09	6.41873e-07
villus	5	91	Eif4g2_77423	1377.88	1.69637	0.280623	6.04501	1.49398e-09	6.45035e-07
villus	5	91	Ccdc59_67511	314.647	1.33525	0.220965	6.0428	1.51462e-09	6.45035e-07
villus	5	91	Chst3_62071	24.1319	18.4525	3.05392	6.04224	1.51991e-09	6.45035e-07
villus	60	91	Dgat1_74428	2692.78	-1.26558	0.220967	-5.72745	1.01954e-08	6.52223e-07
crypt	60	91	Hsd17b12_31020	320.881	1.45836	0.249586	5.8431	5.12373e-09	6.53152e-07
crypt	60	91	Tma7_68038	4636.85	1.18709	0.203234	5.84101	5.18856e-09	6.55056e-07
villus	20	91	Slc6a20a_29754	441.378	-2.38583	0.412903	-5.7782	7.55055e-09	6.62106e-07
villus	60	91	Wdtc1_61331	333.861	-1.40547	0.245566	-5.72339	1.04418e-08	6.65663e-07
villus	180	91	Tnfaip8l3_54219	46.1565	-4.28749	0.748293	-5.72969	1.00612e-08	6.66325e-07
crypt	180	8	Herpud1_31617	378.02	-1.62734	0.281997	-5.77078	7.89054e-09	6.71317e-07
crypt	180	91	Eci3_68438	88.7313	-3.08896	0.527677	-5.85388	4.80228e-09	6.73878e-07
villus	20	91	Rpl19_81863	1380.2	1.18116	0.204573	5.77378	7.75136e-09	6.75527e-07
villus	20	91	Arl1_29136	382.786	1.58417	0.274397	5.77327	7.77493e-09	6.75527e-07
crypt	180	91	Clec2h_66830	1003.56	-1.57082	0.268491	-5.85054	4.89974e-09	6.7874e-07
crypt	60	8	Ephx2_53853	624.148	-2.39412	0.400416	-5.97908	2.24399e-09	6.80331e-07
crypt	60	8	Apoa1_68759	25210.4	-2.30271	0.385166	-5.97848	2.25225e-09	6.80331e-07
villus	60	91	Abhd17b_62306	472.573	1.34505	0.235265	5.71718	1.08309e-08	6.88082e-07
villus	60	91	Eif1a_62873	1098.82	1.46081	0.255613	5.71495	1.09739e-08	6.94244e-07
villus	60	91	Gmds_71756	565.696	1.83699	0.321463	5.71449	1.10035e-08	6.94244e-07
villus	180	8	Cd244a_65003	39.8574	-3.96995	0.673069	-5.89829	3.67296e-09	6.94972e-07
villus	180	8	Nars_30652	500.937	1.28324	0.217581	5.89774	3.68503e-09	6.94972e-07
villus	180	8	Dpyd_79696	1426.96	-1.41884	0.240612	-5.89682	3.70583e-09	6.94972e-07
villus	20	91	Clec2h_74005	794.786	-1.89712	0.328934	-5.76749	8.04607e-09	6.95893e-07
crypt	180	8	Gde1_76526	674.256	-1.37249	0.238195	-5.76206	8.30952e-09	7.0144e-07
villus	180	91	Ate1_65202	174.946	2.07472	0.362705	5.72014	1.06438e-08	7.02457e-07
crypt	180	8	Max_72172	480.287	-1.38289	0.240078	-5.76017	8.40288e-09	7.03822e-07
villus	20	91	Cobl_77038	294.238	-2.0718	0.359412	-5.76442	8.19391e-09	7.05458e-07
villus	60	91	Apol7a_77758	44.6446	-4.84029	0.847584	-5.71069	1.12517e-08	7.07471e-07
villus	60	91	Hspa9_62346	1852.74	1.46111	0.255883	5.71008	1.1292e-08	7.0758e-07
crypt	60	8	Proz_79953	101.855	-2.40432	0.402968	-5.96653	2.42353e-09	7.08454e-07
villus	60	91	Slc9a3_61860	152.469	-2.79712	0.490091	-5.70734	1.14753e-08	7.14981e-07
villus	60	91	Txn2_67951	1907.19	1.20305	0.210797	5.70716	1.1488e-08	7.14981e-07
villus	180	8	Muc6_57429	89.0827	-24.6199	4.18115	-5.88831	3.90172e-09	7.24534e-07
villus	180	8	Pax8_31189	29.027	-8.3571	1.41994	-5.88554	3.96759e-09	7.25792e-07
villus	180	8	Treh_58644	855.375	-2.11375	0.359187	-5.88481	3.98513e-09	7.25792e-07
villus	60	91	Suz12_69768	496.212	1.32557	0.232416	5.70342	1.17425e-08	7.28352e-07
villus	60	91	Rpl6_80263	2148.77	1.51447	0.265591	5.70226	1.18226e-08	7.30851e-07
villus	5	91	Clta_59405	967.479	-1.1552	0.191949	-6.01827	1.76288e-09	7.32231e-07
villus	180	91	Nrg1_74307	120.114	3.74671	0.65637	5.70824	1.14152e-08	7.5075e-07
villus	5	91	Gna13_66003	342.26	-1.36428	0.227004	-6.00994	1.85596e-09	7.54835e-07
villus	180	91	Aqp3_76050	120.028	-3.39009	0.594129	-5.70597	1.15679e-08	7.5816e-07
villus	60	91	Rpl23a-ps3_78647	436.114	2.47163	0.434069	5.6941	1.24026e-08	7.64134e-07
villus	180	91	H2-Q5_62821	434.188	-1.62088	0.284169	-5.70395	1.1706e-08	7.64561e-07
villus	180	8	Mme_68951	1469.02	-1.88691	0.321205	-5.87448	4.24163e-09	7.65149e-07
villus	20	91	Klf3_77257	1507.42	1.28907	0.224202	5.74961	8.94494e-09	7.66634e-07
villus	180	8	Ephx2_53853	624.148	-2.49014	0.424241	-5.86963	4.36776e-09	7.68342e-07
villus	180	8	Apoc3_30821	963.773	-2.87147	0.489291	-5.86864	4.39389e-09	7.68342e-07
villus	180	8	Pla2g16_55299	531.893	-1.47136	0.250744	-5.86796	4.41189e-09	7.68342e-07
villus	180	8	Capg_66901	73.9362	3.48726	0.594341	5.86743	4.42604e-09	7.68342e-07
villus	180	8	H2-T-ps_30312	438.179	-1.73921	0.296533	-5.86516	4.48709e-09	7.68342e-07
villus	180	8	Tufm_80174	805.623	1.22067	0.208142	5.86458	4.50272e-09	7.68342e-07
villus	180	91	Slc7a15_59285	66.8142	-3.95052	0.692932	-5.70116	1.18992e-08	7.74509e-07
villus	60	91	Alppl2_59713	21.5462	7.7427	1.36072	5.69015	1.26928e-08	7.79398e-07
villus	60	91	Uba5_69765	363.567	1.30628	0.229613	5.68907	1.27731e-08	7.81715e-07
villus	180	91	Cacybp_75528	365.063	1.87781	0.329572	5.69772	1.21418e-08	7.84927e-07
villus	180	91	Entpd8_73349	139.9	-2.24257	0.393624	-5.69724	1.21766e-08	7.84927e-07
villus	180	91	Calr_31260	1458.88	1.77001	0.310684	5.69714	1.21835e-08	7.84927e-07
villus	180	91	Abcb1a_29435	796.593	1.6545	0.290463	5.69608	1.22591e-08	7.87118e-07
crypt	180	91	Acaa1a_79478	267.887	-1.50943	0.259187	-5.8237	5.75595e-09	7.87254e-07
villus	20	91	Topors_73469	187.695	1.55422	0.270581	5.744	9.24631e-09	7.88893e-07
villus	180	91	Synpo_82226	267.758	-2.22121	0.390041	-5.69481	1.23509e-08	7.90333e-07
villus	60	91	Mtfr1_65458	510.92	1.25344	0.220443	5.68601	1.3004e-08	7.93202e-07
villus	20	91	Clca4b_63651	256.39	-2.38272	0.414948	-5.7422	9.34565e-09	7.93794e-07
villus	20	91	Ell2_66572	187.285	-1.99758	0.347989	-5.74035	9.44789e-09	7.93901e-07
villus	20	91	Zfp622_54600	402.943	1.53674	0.267721	5.74007	9.46388e-09	7.93901e-07
villus	20	91	Txn1_80289	1636.64	-1.73574	0.302399	-5.73991	9.47265e-09	7.93901e-07
villus	60	91	Igkv15-103_82162	304.888	4.49304	0.790291	5.68529	1.30589e-08	7.93909e-07
villus	20	91	Vapb_29707	464.038	1.63579	0.285039	5.73883	9.53355e-09	7.95213e-07
villus	20	91	Fcmr_62184	5.70315	18.3645	3.20043	5.73814	9.57228e-09	7.95213e-07
villus	20	91	Slc39a7_29529	489.806	1.23209	0.214831	5.73517	9.74149e-09	8.05736e-07
villus	60	8	Polr1d_32005	209.27	1.57864	0.266119	5.9321	2.99088e-09	8.05783e-07
villus	60	8	Erbb3_30519	1947.29	-1.32411	0.223272	-5.93048	3.02046e-09	8.05783e-07
villus	20	91	Fat1_29645	1557.47	1.06119	0.185112	5.7327	9.88425e-09	8.13989e-07
villus	60	8	Eef1a1_68004	3160.44	1.01275	0.170909	5.92566	3.11054e-09	8.18288e-07
villus	60	91	Cope_67161	1515.39	1.14814	0.202174	5.67896	1.35517e-08	8.21155e-07
villus	60	91	Mical1_80668	104.436	-2.6425	0.465517	-5.67648	1.37491e-08	8.30376e-07
villus	60	91	Prss32_62280	207.304	1.8151	0.319877	5.67438	1.39188e-08	8.33264e-07
villus	60	91	Sco2_66553	419.649	-2.31923	0.40873	-5.67425	1.39301e-08	8.33264e-07
villus	60	91	Irak2_68853	180.257	-1.86906	0.329396	-5.67421	1.39331e-08	8.33264e-07
villus	180	91	Mmp2_30077	252.3	1.96398	0.345514	5.68424	1.31397e-08	8.37979e-07
villus	60	91	Samhd1_59186	114.357	-2.42406	0.427376	-5.67197	1.41165e-08	8.41491e-07
crypt	60	8	Cyp3a25_73975	948.834	-2.95174	0.497542	-5.93264	2.98109e-09	8.44208e-07
villus	60	91	Iyd_69811	176.695	-2.49267	0.439585	-5.67051	1.42375e-08	8.45958e-07
crypt	60	91	Nipa2_63877	682.413	1.28303	0.221355	5.79627	6.78079e-09	8.47921e-07
crypt	180	91	Idi1_75680	292.187	1.8961	0.326423	5.80872	6.29516e-09	8.5024e-07
villus	180	91	Tmsb10_66363	483.742	1.5827	0.2786	5.68092	1.3397e-08	8.51522e-07
villus	20	91	Spns2_57965	222.839	-1.78563	0.311976	-5.72361	1.04284e-08	8.55081e-07
villus	60	8	Ndufb6_69101	1305.18	0.970443	0.164052	5.91547	3.30919e-09	8.58622e-07
crypt	60	8	Mgam_67381	9910.25	-1.65998	0.280182	-5.92466	3.12945e-09	8.59366e-07
crypt	180	91	Ggt1_80192	4618.88	-1.45934	0.25143	-5.80419	6.46795e-09	8.62792e-07
crypt	180	8	Synpo_82226	267.758	-2.11692	0.369815	-5.72428	1.03873e-08	8.63346e-07
villus	180	91	Aqp3_30918	93.4146	-3.43409	0.604819	-5.67787	1.36379e-08	8.63929e-07
villus	180	91	Tomm40_73082	641.065	1.54327	0.271856	5.67681	1.37229e-08	8.66416e-07
villus	180	91	Stat6_69221	391.908	-1.35321	0.238406	-5.67607	1.37821e-08	8.67262e-07
crypt	60	91	Kras_63117	625.014	1.19578	0.206584	5.78836	7.10765e-09	8.8041e-07
villus	20	91	Tob1_59702	632.667	-1.98061	0.34644	-5.71706	1.08386e-08	8.84885e-07
villus	20	91	Numa1_67895	141.242	-1.9287	0.3375	-5.71468	1.09911e-08	8.93487e-07
villus	60	91	Clec7a_54593	22.8563	7.84733	1.38649	5.65984	1.51514e-08	8.97352e-07
villus	20	91	Gtf2h1_74444	388.623	1.05795	0.185237	5.71135	1.12081e-08	9.07231e-07
villus	60	91	Rpl13a_82244	1845.98	1.27154	0.224757	5.65739	1.53691e-08	9.07322e-07
villus	5	91	Drosha_62122	136.242	-1.95289	0.327003	-5.97209	2.3423e-09	9.20471e-07
villus	5	91	Srsf5_75636	405.093	-1.47093	0.246344	-5.97104	2.35752e-09	9.20471e-07
villus	180	91	Ip6k1_67762	237.969	-1.96389	0.346659	-5.66519	1.46863e-08	9.21106e-07
villus	60	91	Tut1_54394	87.9616	3.12324	0.552455	5.65339	1.57318e-08	9.25757e-07
villus	180	91	Ccnl1_64778	485.57	1.68443	0.297432	5.66325	1.4853e-08	9.28485e-07
crypt	60	91	H2-Q5_62821	434.188	-1.57175	0.272075	-5.7769	7.60873e-09	9.3367e-07
villus	60	91	Cdc34_65270	321.342	1.4391	0.254658	5.65111	1.59419e-08	9.35123e-07
villus	20	91	Api5_68047	619.433	1.53821	0.26962	5.7051	1.16278e-08	9.37201e-07
villus	180	8	Tomm40_73082	641.065	1.56173	0.267932	5.82884	5.58125e-09	9.43879e-07
villus	180	91	Bcl2l15_73077	294.239	4.29321	0.758749	5.65827	1.52905e-08	9.48395e-07
villus	180	91	Polr1c_29576	222.767	1.39216	0.246071	5.65756	1.53541e-08	9.48395e-07
villus	180	91	Samd5_61238	30.7828	7.58423	1.34056	5.65753	1.53571e-08	9.48395e-07
villus	180	91	Optn_58258	819.542	-1.3054	0.230744	-5.65736	1.53718e-08	9.48395e-07
crypt	180	8	Ace_31849	194.972	-3.04161	0.532974	-5.70686	1.15078e-08	9.49172e-07
villus	60	91	Cct3_65680	523.884	1.79762	0.318351	5.64668	1.6358e-08	9.56473e-07
villus	60	91	Arrb1_72310	69.4395	-2.18363	0.386751	-5.64609	1.64134e-08	9.56668e-07
villus	60	91	Prkg2_80496	140.042	-2.19939	0.389581	-5.64553	1.64669e-08	9.56747e-07
crypt	180	91	Iqgap2_62174	675.149	-1.30376	0.225448	-5.78296	7.3397e-09	9.6714e-07
crypt	180	91	Fbxo25_66612	927.494	-1.09518	0.189467	-5.78032	7.4558e-09	9.70602e-07
villus	60	91	Slc27a2_65404	127.6	-2.48617	0.440659	-5.64194	1.68144e-08	9.73858e-07
crypt	180	91	Slc7a15_59285	66.8142	-3.84437	0.665393	-5.77758	7.57805e-09	9.74772e-07
crypt	180	8	Tmem86b_55154	264.327	-1.48815	0.261062	-5.70038	1.19543e-08	9.78531e-07
villus	0.1	91	Ccr6_76829	8.17238	17.7107	2.92102	6.06319	1.3345e-09	9.80058e-07
villus	60	8	Gsta1_31374	7336.04	2.19542	0.372748	5.88984	3.86567e-09	9.89454e-07
villus	180	91	Gm43738_78270	21.776	7.28958	1.29035	5.6493	1.61105e-08	9.90745e-07
crypt	180	91	Slc9a3_61860	152.469	-2.71897	0.471021	-5.77251	7.8099e-09	9.92777e-07
villus	20	91	Mcm10_30477	102.002	2.98885	0.524881	5.69435	1.23846e-08	9.93342e-07
villus	20	91	Coq5_60186	570.096	1.65842	0.291306	5.69305	1.24792e-08	9.93342e-07
villus	20	91	Sat1_30100	650.317	1.1147	0.195802	5.69301	1.24817e-08	9.93342e-07
villus	20	91	Usp19_78910	708.25	0.946074	0.166207	5.69215	1.25446e-08	9.94174e-07
villus	60	91	Serinc3_62501	528.999	-1.16198	0.206207	-5.63502	1.75037e-08	1.01059e-06
crypt	5	8	Ugt2b5_31589	29.5198	7.37187	1.16076	6.35092	2.14027e-10	1.01347e-06
villus	180	91	Gm9242_70169	1688.49	1.17564	0.208277	5.6446	1.65569e-08	1.0149e-06
crypt	180	8	Tmem252_60150	203.838	-2.9023	0.509881	-5.69211	1.25482e-08	1.01943e-06
villus	180	91	Naprt_61189	254.111	-1.96889	0.348899	-5.64315	1.66962e-08	1.02014e-06
villus	60	91	Iqgap2_62174	675.149	-1.34339	0.238515	-5.63229	1.77834e-08	1.02352e-06
crypt	60	91	Tango2_63640	74.1224	-2.21536	0.384638	-5.75961	8.4308e-09	1.02497e-06
crypt	60	91	Fam96a_62772	1012.52	1.95435	0.339441	5.75755	8.53446e-09	1.0262e-06
crypt	60	91	Gm8797_74256	169.422	-1.99107	0.345893	-5.75631	8.59723e-09	1.0262e-06
villus	180	8	AA467197_79170	179.992	-2.29169	0.394257	-5.81268	6.1481e-09	1.03054e-06
crypt	60	91	Abcg5_62323	131.187	-2.30027	0.400003	-5.75063	8.89131e-09	1.05174e-06
villus	180	91	Rpl38_72967	587.255	1.60572	0.284868	5.63673	1.73309e-08	1.05552e-06
crypt	180	8	Hadh_29437	1751.65	-1.46628	0.25793	-5.68482	1.30949e-08	1.0559e-06
villus	60	91	Bet1_63703	142.206	-1.89758	0.337278	-5.62616	1.84261e-08	1.05618e-06
villus	60	91	Plcb3_30260	808.528	-1.29512	0.230215	-5.62569	1.84772e-08	1.05618e-06
villus	60	91	Cd3g_54264	74.7308	-3.76647	0.669604	-5.62492	1.85597e-08	1.05618e-06
villus	60	91	Gm7861_66609	408.229	-3.24907	0.577641	-5.62472	1.8581e-08	1.05618e-06
crypt	60	91	Ldlr_30685	620.955	1.26224	0.219585	5.7483	9.01469e-09	1.05681e-06
villus	180	91	Ttll2_54617	49.2414	-4.71841	0.837327	-5.63509	1.74965e-08	1.06218e-06
villus	5	91	Cldnd1_71778	321.36	-1.85946	0.312814	-5.94432	2.77613e-09	1.06266e-06
villus	180	91	Fbp1_66989	121.687	-2.70609	0.480297	-5.63419	1.7588e-08	1.06433e-06
villus	60	91	Gmppa_58113	94.8535	-2.22221	0.395218	-5.62273	1.87966e-08	1.06514e-06
villus	180	8	Rpl7a-ps5_82130	1080.08	1.12568	0.193899	5.80552	6.41679e-09	1.06614e-06
villus	60	91	Mat2a_78176	348.657	1.62977	0.289912	5.6216	1.89194e-08	1.0688e-06
villus	60	91	Sp100_66000	196.921	-2.37329	0.422238	-5.62074	1.90144e-08	1.07087e-06
villus	60	91	Utp14b_62614	24.1072	7.44653	1.32525	5.61894	1.92129e-08	1.07874e-06
villus	60	8	Agmo_63237	527.423	-1.49842	0.255163	-5.8724	4.29525e-09	1.08475e-06
crypt	60	91	Ube2a_64878	392.725	1.14005	0.198576	5.74112	9.40535e-09	1.09285e-06
crypt	60	91	Ndufc2_59416	463.424	1.91506	0.333662	5.73954	9.4934e-09	1.09341e-06
villus	5	91	Igkv15-103_82162	304.888	4.69036	0.790475	5.93359	2.96373e-09	1.09353e-06
villus	5	91	Becn1_75445	396.605	-1.42314	0.239943	-5.93116	3.00796e-09	1.09353e-06
villus	5	91	Parp4_57896	245.076	1.7281	0.291404	5.93025	3.02482e-09	1.09353e-06
villus	60	8	Cd244a_65003	39.8574	-3.72087	0.634024	-5.86865	4.39357e-09	1.09498e-06
villus	60	91	Ptpn3_72819	689.177	-1.02532	0.182611	-5.61479	1.96801e-08	1.10161e-06
villus	20	91	Sh3gl2_74995	76.3074	-2.75879	0.486248	-5.67362	1.39807e-08	1.10337e-06
villus	180	91	Ptpn11_64685	329.177	1.28374	0.228184	5.62591	1.84529e-08	1.11311e-06
villus	0.1	91	Dip2a_72736	20.401	-7.1368	1.18237	-6.036	1.57981e-09	1.11559e-06
villus	60	91	Gata6_30011	222.476	-1.67753	0.298929	-5.6118	2.00229e-08	1.11739e-06
villus	20	91	2610028H24Rik_60898	3.89283	18.4571	3.25501	5.67036	1.42496e-08	1.11798e-06
villus	20	91	Exoc5_67736	75.9571	2.91424	0.51398	5.66995	1.42839e-08	1.11798e-06
villus	5	91	Kdm2a_78336	196.565	2.19792	0.371094	5.92279	3.16517e-09	1.12346e-06
villus	60	91	Gm3776_29765	12487.5	2.23842	0.399051	5.60937	2.03066e-08	1.12979e-06
crypt	60	91	Cct3_65680	523.884	1.67702	0.292591	5.73162	9.94781e-09	1.13578e-06
villus	180	8	Gm8909_75564	799.973	-2.33041	0.40249	-5.78999	7.03905e-09	1.14451e-06
villus	180	8	B2m_57553	512.12	-1.73935	0.300412	-5.7899	7.04289e-09	1.14451e-06
villus	180	8	Ero1l_68424	1435.94	1.22754	0.212037	5.78926	7.06974e-09	1.14451e-06
crypt	60	91	Scamp1_74603	147.086	-1.561	0.272576	-5.72684	1.02317e-08	1.15812e-06
villus	20	91	Taldo1_73587	684.327	1.37254	0.242399	5.66229	1.49362e-08	1.16422e-06
villus	180	91	Rpl13a_82244	1845.98	1.26267	0.224794	5.617	1.94302e-08	1.16834e-06
villus	60	91	Tyw1_63573	256.751	1.81329	0.323641	5.60278	2.10946e-08	1.17008e-06
villus	20	91	Gclm_72619	360.948	1.62605	0.287258	5.6606	1.50842e-08	1.17094e-06
crypt	180	8	Ldlr_30685	620.955	1.24659	0.22005	5.66502	1.47008e-08	1.17661e-06
villus	60	8	Sgk1_77237	95.5391	-3.30602	0.5647	-5.85446	4.78552e-09	1.17718e-06
villus	20	91	Pls1_77890	443.111	-1.80642	0.319224	-5.65878	1.52449e-08	1.17859e-06
villus	180	91	Rps9_77273	1817.04	1.37808	0.245442	5.61471	1.96896e-08	1.18019e-06
villus	20	91	Camkk1_75124	27.5755	7.02687	1.24218	5.65689	1.54141e-08	1.18682e-06
crypt	180	8	H2-Q4_64712	1302.6	-1.40695	0.248484	-5.66213	1.49503e-08	1.18778e-06
villus	60	91	S100a6_65510	118.084	3.5574	0.635345	5.59917	2.15384e-08	1.1911e-06
villus	5	91	Nars_76286	632.276	1.72171	0.291341	5.9096	3.42941e-09	1.193e-06
villus	5	91	Mkln1_78632	172.589	2.04785	0.34668	5.90703	3.48329e-09	1.193e-06
villus	180	91	Col6a2_78378	196.573	1.58625	0.282686	5.61133	2.00773e-08	1.19963e-06
villus	5	91	Adora2a_75770	44.5749	7.2641	1.23065	5.90266	3.57694e-09	1.20395e-06
villus	60	8	Pnp2_70265	466.287	-1.5109	0.258362	-5.84798	4.97572e-09	1.20827e-06
villus	5	91	Clpx_71004	548.148	1.33564	0.226435	5.89855	3.66699e-09	1.21334e-06
villus	180	91	Rpl18_70616	4274.33	1.25566	0.223883	5.60856	2.0402e-08	1.214e-06
villus	180	91	Fbxo25_66612	927.494	-1.13196	0.201841	-5.60819	2.04459e-08	1.214e-06
villus	0.1	91	Fignl1_65462	40.4908	-7.32588	1.21775	-6.0159	1.78885e-09	1.21642e-06
villus	5	91	Clk1_72591	151.085	-2.14757	0.364293	-5.89517	3.74303e-09	1.21786e-06
villus	180	91	Robo1_59425	27.5895	6.85927	1.22351	5.6062	2.06816e-08	1.22416e-06
crypt	180	91	Mov10_71809	60.8007	-2.6532	0.462765	-5.73336	9.84612e-09	1.23706e-06
crypt	60	91	Rnf4_67679	2130.13	1.04426	0.182768	5.71357	1.10629e-08	1.2415e-06
villus	20	91	Bag3_58221	659.052	1.29231	0.228791	5.64842	1.61925e-08	1.24171e-06
villus	5	91	Actg1_77590	446.121	-1.77432	0.30144	-5.88614	3.95331e-09	1.25333e-06
villus	5	91	Jmjd6_63778	311.073	1.75214	0.29773	5.885	3.98046e-09	1.25333e-06
villus	5	91	Sptbn1_57353	108.108	-2.193	0.373007	-5.87925	4.12125e-09	1.26272e-06
villus	5	91	Pdcl_61710	121.173	-1.8744	0.318857	-5.87851	4.13965e-09	1.26272e-06
villus	60	91	Gm45753_74372	100.793	-3.11014	0.556554	-5.58821	2.29424e-08	1.26493e-06
villus	180	8	Slc25a13_29322	223.584	-1.47449	0.255506	-5.77086	7.88665e-09	1.26594e-06
villus	180	8	Upb1_63898	99.3043	-3.61885	0.627257	-5.76933	7.95866e-09	1.26676e-06
villus	60	91	Mlxipl_77052	194.378	-1.68339	0.301335	-5.58643	2.31781e-08	1.2741e-06
crypt	180	8	Igkv8-30_65260	1555.12	-2.35673	0.417223	-5.6486	1.61759e-08	1.27577e-06
villus	60	91	Ddx10_69648	93.2381	2.786	0.498808	5.58532	2.33269e-08	1.27845e-06
crypt	60	8	Cyp3a41b_73471	397.222	-4.00971	0.684967	-5.85387	4.80266e-09	1.28005e-06
villus	60	91	Myl6_74983	3554.37	1.0307	0.184564	5.58451	2.34366e-08	1.28064e-06
crypt	180	91	Apol7a_80104	142.99	-3.33506	0.582508	-5.72534	1.03228e-08	1.28204e-06
crypt	180	8	Agmo_63237	527.423	-1.4386	0.254812	-5.64575	1.64458e-08	1.28766e-06
villus	5	91	Robo1_59425	27.5895	7.18677	1.22416	5.8708	4.33702e-09	1.28846e-06
villus	5	91	Ube2i_71501	1452.14	1.19383	0.203376	5.87007	4.35602e-09	1.28846e-06
villus	20	91	Mapkap1_77797	470.945	-1.05709	0.187439	-5.63961	1.70434e-08	1.30169e-06
crypt	60	91	Ran_32057	565.701	2.07233	0.363364	5.70317	1.17599e-08	1.30854e-06
crypt	60	91	Efl1_78328	394.449	1.09824	0.192616	5.70171	1.18614e-08	1.30874e-06
villus	60	8	Nfatc2ip_54035	25.8941	-6.82128	1.16976	-5.83137	5.49755e-09	1.31809e-06
villus	60	91	Acox3_63363	188.292	-1.84524	0.330768	-5.57868	2.42357e-08	1.32038e-06
villus	180	91	Sema6a_68935	36.9361	-3.03609	0.542943	-5.59192	2.24576e-08	1.32514e-06
villus	60	91	Cacybp_75528	365.063	1.83756	0.329493	5.57694	2.44791e-08	1.32969e-06
villus	180	91	Abcd1_29413	142.836	-2.17385	0.388866	-5.59023	2.26775e-08	1.33396e-06
villus	180	91	Podn_76507	50.0819	-3.45634	0.618543	-5.58787	2.29877e-08	1.34802e-06
villus	180	91	Mpeg1_30130	1172.71	1.25481	0.224652	5.58556	2.32946e-08	1.3618e-06
villus	60	91	Med1_69896	144.134	2.28828	0.410726	5.57131	2.52834e-08	1.36933e-06
villus	20	91	Eif2s2_80019	1513.88	1.45219	0.258039	5.6278	1.8252e-08	1.38447e-06
villus	20	91	Pgpep1_76582	441.463	-1.24058	0.220446	-5.6276	1.82735e-08	1.38447e-06
villus	20	91	Phb_63417	1549.64	1.30161	0.231359	5.62594	1.84505e-08	1.39231e-06
crypt	60	8	Mme_68951	1469.02	-1.76956	0.303297	-5.8344	5.39855e-09	1.39776e-06
crypt	180	91	Spns2_57965	222.839	-1.6985	0.297613	-5.70709	1.14924e-08	1.41108e-06
villus	20	91	Akr1b8_79928	213.548	4.06671	0.723319	5.62229	1.88443e-08	1.41639e-06
villus	60	91	Rps13_74342	1663.44	1.33087	0.23918	5.56429	2.63218e-08	1.42137e-06
villus	180	91	Chst3_62071	24.1319	17.1327	3.07176	5.57749	2.44007e-08	1.42208e-06
crypt	180	91	Myo1f_62790	97.0498	-2.36853	0.41552	-5.70016	1.19696e-08	1.45316e-06
villus	20	91	Mat2a_71761	1374.3	1.19381	0.212603	5.61522	1.96315e-08	1.46849e-06
villus	20	91	Wdr44_69268	187.246	1.99174	0.354739	5.61468	1.96925e-08	1.46849e-06
villus	60	91	Banf1_29334	604.171	1.25872	0.226474	5.5579	2.73047e-08	1.47013e-06
villus	20	91	Mlxip_65811	344.904	-1.58267	0.281957	-5.61316	1.98662e-08	1.47425e-06
villus	20	91	Hpgd_55640	74.8108	-3.51615	0.626469	-5.61265	1.99255e-08	1.47425e-06
crypt	60	91	Ell2_66572	187.285	-1.88852	0.332589	-5.67825	1.36078e-08	1.48033e-06
crypt	60	91	Ubap1_82041	448.044	1.51178	0.26626	5.67782	1.3642e-08	1.48033e-06
villus	60	91	Bcl2l15_73077	294.239	4.21549	0.758731	5.55597	2.76071e-08	1.48206e-06
villus	180	91	Dnpep_79986	453.585	-1.21989	0.219025	-5.56964	2.55261e-08	1.4831e-06
villus	5	91	Hscb_67578	36.4244	7.37438	1.26187	5.84399	5.09641e-09	1.48496e-06
villus	60	91	Aqp3_30918	93.4146	-3.35227	0.60358	-5.55398	2.79238e-08	1.4947e-06
crypt	60	91	Esd_78437	351.89	1.4978	0.263955	5.67443	1.39155e-08	1.49763e-06
villus	20	91	Gucy2c_60634	233.709	-2.04282	0.36429	-5.60768	2.05058e-08	1.51129e-06
villus	60	8	Dpyd_79696	1426.96	-1.31837	0.227067	-5.80608	6.39513e-09	1.51413e-06
villus	60	91	Tmem147_72914	1642.97	1.28895	0.232196	5.55116	2.83788e-08	1.51464e-06
villus	60	8	Bcl2l15_73077	294.239	4.05328	0.698483	5.80298	6.51467e-09	1.52339e-06
villus	60	8	Rdh19_77634	41.7693	-3.9863	0.687243	-5.80042	6.61494e-09	1.52797e-06
crypt	180	91	Cyp2b10_30803	1160.87	-3.75561	0.660402	-5.68686	1.29395e-08	1.55346e-06
villus	180	91	Eci3_68438	88.7313	-3.05444	0.549315	-5.56045	2.69076e-08	1.55653e-06
villus	180	91	Ccr6_76829	8.17238	16.4086	2.9511	5.56015	2.69544e-08	1.55653e-06
villus	180	8	Erbb3_30519	1947.29	-1.35648	0.236631	-5.73246	9.8982e-09	1.56235e-06
villus	60	8	H2-Q2_77115	542.215	-1.67396	0.288925	-5.79376	6.8826e-09	1.57064e-06
villus	20	91	Fabp2_29125	106057	1.8555	0.331323	5.60027	2.14017e-08	1.5712e-06
villus	20	91	Dpp4_56622	114.26	-2.53531	0.452879	-5.59821	2.16574e-08	1.58383e-06
villus	5	91	Ahcyl1_68061	481.218	-2.05853	0.353099	-5.8299	5.54598e-09	1.59219e-06
crypt	60	91	Ssb_63711	832.217	1.31956	0.233035	5.66247	1.49211e-08	1.59279e-06
villus	20	91	Plekha1_72898	216.284	-1.80204	0.322004	-5.59632	2.18948e-08	1.59504e-06
villus	20	91	Eif5_66997	171.093	1.7765	0.317525	5.59484	2.20821e-08	1.60252e-06
crypt	60	91	Rpn1_29977	1984.26	0.916573	0.161956	5.65939	1.51916e-08	1.6086e-06
villus	180	8	Fam114a1_64350	178.95	-1.7312	0.302427	-5.72436	1.03826e-08	1.62527e-06
villus	60	8	Acsf2_75417	82.8819	-2.96551	0.512654	-5.78463	7.26712e-09	1.63865e-06
crypt	180	8	Rnf128_71299	2195.52	-1.08843	0.194273	-5.60259	2.11177e-08	1.64156e-06
crypt	180	91	Tubb4b_62903	920.061	1.14645	0.202006	5.67533	1.3842e-08	1.64354e-06
villus	60	91	Ddx39_68684	405.399	1.20954	0.218483	5.53608	3.09316e-08	1.6461e-06
villus	5	91	H2-D1_72476	262.424	-2.17847	0.37419	-5.82183	5.82064e-09	1.64682e-06
crypt	180	91	Slc2a9_73690	158.73	-1.8962	0.334301	-5.67213	1.41035e-08	1.6564e-06
villus	60	91	Rps8_67185	1095.07	1.42791	0.25805	5.53346	3.13975e-08	1.66606e-06
villus	20	91	Utp14b_62614	24.1072	7.40437	1.32566	5.58541	2.33154e-08	1.68556e-06
villus	20	91	Eno1_77103	1437.33	1.45537	0.260621	5.58423	2.34734e-08	1.69053e-06
villus	5	91	Ube2a_64878	392.725	1.27189	0.218743	5.81452	6.08098e-09	1.6959e-06
villus	180	91	Rpl23a-ps3_75555	1278.3	1.65337	0.298224	5.54406	2.95539e-08	1.70146e-06
villus	60	91	Sema6a_73241	37.4996	-4.27349	0.772965	-5.5287	3.22619e-08	1.707e-06
villus	180	8	Banp_80565	213.451	-1.53938	0.269422	-5.71364	1.10586e-08	1.7169e-06
villus	5	91	Capns1_74461	957.739	1.35323	0.232954	5.809	6.28472e-09	1.72803e-06
villus	180	91	Smg5_69451	882.765	1.22003	0.220219	5.54006	3.02372e-08	1.73365e-06
villus	180	91	Nras_69513	985.769	1.14122	0.206006	5.53972	3.02961e-08	1.73365e-06
villus	60	8	Rorc_68814	165.803	-1.64636	0.285194	-5.77279	7.79699e-09	1.73745e-06
villus	180	91	Cobl_70697	231.652	-1.8659	0.336878	-5.5388	3.04546e-08	1.73747e-06
crypt	60	91	Rpl27_71848	2389.91	1.30732	0.231639	5.64379	1.66344e-08	1.74728e-06
villus	180	91	Capza2_73674	1558.53	1.07781	0.194656	5.537	3.07704e-08	1.75022e-06
crypt	180	91	Eif3d_62362	563.36	1.06353	0.1879	5.66009	1.51292e-08	1.75775e-06
crypt	180	91	Gzmb_29755	58.6683	-3.72531	0.658514	-5.65714	1.53913e-08	1.76918e-06
villus	5	91	Cab39_29790	2008.43	1.09115	0.188045	5.80259	6.52964e-09	1.77044e-06
villus	180	91	Fdps_72720	171.827	2.30456	0.41641	5.53435	3.12387e-08	1.77154e-06
villus	20	91	Mat2a_78176	348.657	1.61759	0.29014	5.57521	2.47235e-08	1.77381e-06
villus	20	91	Chordc1_70938	351.29	1.75109	0.314135	5.57434	2.48472e-08	1.77596e-06
villus	180	8	Phf1_57790	218.361	-1.92597	0.337591	-5.70506	1.16304e-08	1.79098e-06
villus	180	8	Cyp2d22_62602	52.3521	-3.36336	0.589814	-5.7024	1.1813e-08	1.80443e-06
crypt	60	91	Fcgbp_62352	5042.53	1.41585	0.251261	5.63496	1.75103e-08	1.81043e-06
crypt	60	91	Cops5_29173	507.911	1.30949	0.232387	5.63495	1.75114e-08	1.81043e-06
villus	180	91	Nifk_77574	137.302	2.11683	0.382825	5.52949	3.21156e-08	1.81583e-06
villus	180	91	Chordc1_70938	351.29	1.73637	0.314092	5.52822	3.23504e-08	1.82366e-06
villus	180	91	Mcpt1_55951	226.098	5.49327	0.993806	5.52751	3.24812e-08	1.8256e-06
villus	60	91	Robo1_59425	27.5895	6.74751	1.22346	5.51512	3.48546e-08	1.83888e-06
villus	60	91	Anxa7_31097	490.548	1.23878	0.224717	5.51265	3.53473e-08	1.85953e-06
villus	60	91	Gm20605_75492	458.386	-1.48956	0.270298	-5.51083	3.57151e-08	1.87351e-06
crypt	180	8	Tsc22d3_32037	464.925	-1.69176	0.303325	-5.57739	2.44152e-08	1.88433e-06
villus	180	91	Fbln1_61428	1102.2	-1.43247	0.259496	-5.52019	3.38625e-08	1.8976e-06
crypt	180	91	Slc27a2_69141	155.041	-2.32654	0.412386	-5.64164	1.68439e-08	1.9037e-06
crypt	180	91	H2-Bl_63705	1650.84	-1.15527	0.204802	-5.64092	1.69139e-08	1.9037e-06
villus	20	91	Sar1a_70052	1351.2	1.04177	0.187378	5.55973	2.70189e-08	1.92393e-06
villus	0.1	91	Fcer2a_76126	23.8112	-19.9898	3.36865	-5.93408	2.95497e-09	1.93762e-06
villus	20	91	Cnn1_73090	211.576	-3.30477	0.594721	-5.55685	2.74693e-08	1.94868e-06
villus	20	91	Psmc2_60765	539.945	1.84389	0.331908	5.55542	2.76938e-08	1.95727e-06
villus	60	91	Specc1l_63974	185.981	-1.80577	0.328198	-5.50208	3.75333e-08	1.96328e-06
villus	20	91	Hist1h2bg_30236	400.386	-2.49449	0.449132	-5.55403	2.7916e-08	1.96564e-06
villus	180	8	Mgam_67381	9910.25	-1.6897	0.297171	-5.68594	1.30093e-08	1.96777e-06
villus	180	8	Stk25_75765	459.66	-1.23623	0.217459	-5.68489	1.309e-08	1.96777e-06
villus	180	91	Pdia3_58789	2829.97	0.830674	0.15067	5.51319	3.52395e-08	1.96894e-06
villus	60	91	Rpl10-ps3_65981	2204.42	1.21706	0.221385	5.4975	3.85211e-08	2.00923e-06
villus	20	91	Clec7a_54593	22.8563	7.69505	1.38695	5.54818	2.88666e-08	2.01196e-06
villus	20	91	Ddx24_78431	147.638	2.05238	0.36992	5.54816	2.88698e-08	2.01196e-06
villus	20	91	Setd2_67865	264.472	1.71179	0.308555	5.54776	2.89353e-08	2.01196e-06
villus	20	91	0610009B22Rik_56046	212.821	-1.57033	0.283077	-5.54738	2.89987e-08	2.01196e-06
crypt	180	91	Gpt_60619	516.619	-1.60691	0.285503	-5.62835	1.81938e-08	2.02664e-06
villus	20	91	Cd82_77682	24.8893	-4.34552	0.783865	-5.54372	2.9612e-08	2.04701e-06
villus	180	91	Hsph1_32074	569.577	2.04115	0.370852	5.50395	3.71384e-08	2.06894e-06
villus	180	8	Rubcn_57698	35.2296	-5.97122	1.05227	-5.67459	1.39021e-08	2.07338e-06
villus	20	91	Ptpn3_72819	689.177	-1.01298	0.182824	-5.54075	3.01176e-08	2.07439e-06
villus	180	91	Atp6ap2_71366	262.917	1.83444	0.333407	5.5021	3.75296e-08	2.0846e-06
villus	20	91	Gm20498_73447	151.037	-1.73729	0.313747	-5.53725	3.07266e-08	2.10867e-06
villus	180	91	Myo15b_65114	732.313	-1.7866	0.324876	-5.49933	3.81245e-08	2.11145e-06
villus	180	91	Apol7a_80104	142.99	-3.33275	0.606234	-5.49746	3.853e-08	2.12492e-06
villus	180	91	Mtfr1_65458	510.92	1.21277	0.220617	5.49718	3.85921e-08	2.12492e-06
villus	60	8	Slc27a2_30170	293.436	-2.10452	0.36692	-5.73564	9.71454e-09	2.13957e-06
villus	180	8	Proz_79953	101.855	-2.43645	0.429893	-5.66758	1.44831e-08	2.14316e-06
villus	60	91	Tmem135_67078	684.556	-1.07907	0.196722	-5.48528	4.12818e-08	2.14712e-06
villus	5	8	Ighv1-36_71305	10.6434	-19.6054	3.22227	-6.08433	1.16978e-09	2.14771e-06
villus	180	8	Klhl24_57667	162.839	-2.31273	0.408199	-5.66569	1.46435e-08	2.15009e-06
crypt	180	91	Apob_77502	661.616	-1.82582	0.325098	-5.61622	1.9518e-08	2.15195e-06
villus	20	91	Atp5e_67260	1536.26	0.930808	0.168233	5.53287	3.15041e-08	2.15422e-06
villus	5	91	Gucy2c_60634	233.709	-2.11224	0.366264	-5.76698	8.07059e-09	2.15827e-06
villus	1.4	8	Muc6_57429	89.0827	-24.2098	3.93034	-6.15972	7.28732e-10	2.16696e-06
villus	1.4	8	Mrps17_63952	54.8858	-4.58826	0.747297	-6.13981	8.26183e-10	2.16696e-06
villus	180	91	Mat2a_78176	348.657	1.59325	0.290101	5.49205	3.97302e-08	2.1765e-06
villus	180	91	Tcea3_80357	190.565	-1.78638	0.325275	-5.49192	3.97588e-08	2.1765e-06
villus	180	91	Slc16a1_62217	720.906	1.35384	0.246594	5.49017	4.01549e-08	2.18978e-06
villus	180	91	Eif4e2_77106	753.402	1.49084	0.271565	5.48983	4.02324e-08	2.18978e-06
crypt	180	8	Cobl_70697	231.652	-1.78287	0.321279	-5.54927	2.86858e-08	2.19822e-06
villus	5	91	Ranbp10_62114	381.682	1.27889	0.221973	5.76146	8.33916e-09	2.19996e-06
crypt	60	91	Nat9_56856	189.146	-1.1405	0.203669	-5.59978	2.14618e-08	2.20151e-06
villus	180	91	Smox_77843	18.1366	7.71127	1.4051	5.48804	4.06422e-08	2.20574e-06
crypt	60	91	Ddx21_78742	215.664	2.11956	0.378635	5.59789	2.16971e-08	2.20839e-06
villus	180	8	Dnase1_75336	36.3966	-8.65604	1.52951	-5.65936	1.51942e-08	2.2138e-06
villus	5	91	Erp44_54090	357.142	-1.57906	0.274267	-5.7574	8.54171e-09	2.22335e-06
villus	60	91	Kmt2d_67126	550.705	1.04267	0.190331	5.47819	4.29703e-08	2.22863e-06
villus	5	91	H2-K1_74158	1050.78	-1.63438	0.284012	-5.75461	8.6842e-09	2.2307e-06
villus	5	91	Arl1_29136	382.786	1.58119	0.274893	5.75203	8.81779e-09	2.2356e-06
crypt	60	91	Plekhf1_54125	37.1463	-3.73034	0.667006	-5.59266	2.23612e-08	2.25848e-06
villus	5	91	Exoc5_66902	263.332	1.59901	0.278232	5.74703	9.0825e-09	2.27319e-06
villus	60	91	Tmem252_60150	203.838	-2.84159	0.519159	-5.47344	4.41375e-08	2.28272e-06
villus	20	91	Tut1_54394	87.9616	3.05427	0.553124	5.52185	3.35443e-08	2.28547e-06
villus	20	91	Slc35a2_72682	206.12	1.77174	0.320912	5.52095	3.3717e-08	2.28901e-06
villus	180	91	Akr1b8_79928	213.548	3.96411	0.723333	5.48034	4.245e-08	2.29727e-06
villus	20	91	Bag3_31318	470.387	1.7251	0.31255	5.51945	3.40064e-08	2.30041e-06
villus	20	91	Snrnp48_73739	142.476	2.09903	0.380467	5.51699	3.44855e-08	2.32452e-06
villus	20	91	Polr2a_57084	661.822	1.06975	0.193941	5.51587	3.47049e-08	2.33101e-06
villus	20	91	Vdr_76441	1359.05	-1.59414	0.289054	-5.51503	3.48724e-08	2.33398e-06
villus	20	91	Iqgap2_62174	675.149	-1.31607	0.238688	-5.5138	3.51177e-08	2.34213e-06
crypt	180	8	Angptl4_61764	167.365	-2.84106	0.513203	-5.53594	3.09555e-08	2.35545e-06
villus	180	8	H2-K1_70796	1128.71	-1.21735	0.215583	-5.64679	1.63475e-08	2.36364e-06
villus	60	91	Cetn3_30290	1173.37	1.24291	0.2274	5.46573	4.61014e-08	2.37759e-06
crypt	180	8	Scp2_63300	936.594	-1.59713	0.288831	-5.52962	3.20928e-08	2.42491e-06
crypt	180	91	Btnl4_56572	2653.28	-1.22153	0.218433	-5.59226	2.24138e-08	2.44627e-06
crypt	60	8	Pls1_29975	2620.66	-1.50727	0.262808	-5.73525	9.73709e-09	2.45104e-06
crypt	60	91	Anxa7_31097	490.548	1.16585	0.209068	5.57643	2.45511e-08	2.46073e-06
villus	20	91	Mapk1ip1l_31436	1225.93	1.04747	0.190355	5.50275	3.73918e-08	2.48504e-06
villus	180	91	Il1rl1_75905	120.548	5.53594	1.01286	5.46566	4.61192e-08	2.48873e-06
villus	20	91	Ssb_63711	832.217	1.37826	0.250515	5.50171	3.76125e-08	2.49097e-06
villus	60	8	Atf4_29798	521.46	1.26915	0.222392	5.7068	1.15121e-08	2.49401e-06
villus	60	8	Selenop_78781	1976.02	-2.85847	0.500986	-5.70569	1.15872e-08	2.49401e-06
villus	180	8	Hypk_77355	1461.89	0.794866	0.141046	5.6355	1.74546e-08	2.50461e-06
villus	20	91	Sf3b1_67119	950.667	1.27627	0.232049	5.50002	3.79738e-08	2.50614e-06
villus	180	8	Anxa13_54833	5577.58	1.7593	0.312262	5.63406	1.76015e-08	2.50669e-06
villus	20	91	Timm9_30419	401.612	1.57965	0.287245	5.4993	3.81297e-08	2.50769e-06
villus	180	91	Kmt5c_66667	311.22	-1.20374	0.220333	-5.46331	4.67344e-08	2.50986e-06
villus	180	91	Anxa7_31097	490.548	1.22819	0.224814	5.46315	4.67759e-08	2.50986e-06
villus	5	91	Tagln2_76741	89.5779	-2.61723	0.456942	-5.72771	1.01796e-08	2.51553e-06
villus	60	91	Hscb_67578	36.4244	6.88081	1.26141	5.45486	4.90113e-08	2.52058e-06
villus	60	91	Atg12_54621	209.054	1.74216	0.319411	5.45428	4.91728e-08	2.52182e-06
crypt	60	91	Cyp2d22_62602	52.3521	-2.97449	0.533952	-5.57071	2.53699e-08	2.52353e-06
villus	180	91	Ncoa7_63415	51.0313	-3.36493	0.616114	-5.46153	4.72044e-08	2.5257e-06
villus	60	91	Atxn7l3b_75007	185.978	-1.59343	0.292198	-5.45326	4.94556e-08	2.52926e-06
villus	20	91	Eif4a1_78383	1289.16	1.0286	0.18715	5.49615	3.88183e-08	2.54415e-06
crypt	60	91	Timm9_30419	401.612	1.46071	0.262368	5.56741	2.58554e-08	2.54896e-06
crypt	60	91	Taldo1_73587	684.327	1.26168	0.226666	5.56626	2.60268e-08	2.54896e-06
crypt	60	91	Zfp622_54600	402.943	1.38682	0.249202	5.56505	2.62079e-08	2.54896e-06
villus	180	91	Apoa4_57848	27439.4	-2.52789	0.463064	-5.45904	4.78707e-08	2.55414e-06
villus	180	8	C1rb_64857	49.1535	-4.34233	0.771357	-5.62946	1.80774e-08	2.55526e-06
crypt	60	91	Gm45753_74372	100.793	-2.99293	0.538054	-5.5625	2.65931e-08	2.5674e-06
crypt	180	91	Cct6a_29113	1312.04	0.98241	0.176011	5.58151	2.38434e-08	2.57628e-06
crypt	60	91	Tmed2_78187	388.017	1.43498	0.258116	5.55945	2.70621e-08	2.5789e-06
crypt	60	91	Fat1_29645	1557.47	0.964951	0.173602	5.55841	2.72246e-08	2.5789e-06
crypt	60	91	Ceacam20_80502	390.827	-3.04832	0.548464	-5.55792	2.73014e-08	2.5789e-06
villus	60	91	Unc5cl_69107	125.226	-2.35465	0.432124	-5.44901	5.065e-08	2.58315e-06
villus	60	91	Eif6_63501	2625.55	0.883367	0.162136	5.44832	5.08472e-08	2.58602e-06
villus	180	91	Rpl23a-ps3_78647	436.114	2.36914	0.434208	5.45624	4.86323e-08	2.58749e-06
villus	60	91	Tango2_63640	74.1224	-2.21588	0.406823	-5.4468	5.12843e-08	2.60105e-06
villus	180	8	Agmo_70345	226.094	-1.61644	0.287383	-5.62468	1.85848e-08	2.60752e-06
crypt	180	8	Sult1b1_59449	3833.73	-1.66534	0.301939	-5.51549	3.4781e-08	2.60978e-06
crypt	60	91	Tomm22_67213	275.347	1.26245	0.227303	5.55405	2.79121e-08	2.61775e-06
villus	60	91	Gpt_60619	516.619	-1.64079	0.30135	-5.44479	5.18675e-08	2.62338e-06
villus	60	91	Plscr4_55764	19.6259	-4.62459	0.849529	-5.44372	5.21806e-08	2.63197e-06
villus	180	91	Rdh19_77634	41.7693	-3.57324	0.655422	-5.45181	4.98596e-08	2.64535e-06
crypt	180	8	Xdh_69921	156.697	-2.8163	0.510963	-5.51175	3.5528e-08	2.64745e-06
villus	20	91	Hgsnat_62037	157.062	-1.54934	0.282355	-5.4872	4.08348e-08	2.66708e-06
villus	60	91	Hsp90ab1_31754	380.337	1.49216	0.274262	5.44064	5.30882e-08	2.67041e-06
villus	60	8	Aqp8_54078	54.6511	-8.84014	1.55307	-5.69205	1.25526e-08	2.67144e-06
crypt	60	8	Dpyd_66282	1556.38	-1.57636	0.275889	-5.71374	1.10521e-08	2.70688e-06
villus	20	91	Srebf2_60040	431.458	1.31533	0.239899	5.48284	4.18555e-08	2.72435e-06
villus	60	91	Mptx1_81898	154.153	-2.70125	0.496885	-5.43637	5.43763e-08	2.72773e-06
villus	60	91	H2-D1_71906	85.8619	-2.56693	0.472234	-5.43573	5.45736e-08	2.73017e-06
crypt	60	8	Sco2_66553	419.649	-2.20802	0.386903	-5.70692	1.15041e-08	2.74342e-06
crypt	60	91	Cyp2b10_71476	419.332	-3.43595	0.619716	-5.54439	2.94983e-08	2.7469e-06
villus	180	91	Gm8221_31772	330.627	-3.35263	0.615813	-5.44423	5.20292e-08	2.75275e-06
villus	20	91	Samd9l_72775	133.555	-2.19844	0.40121	-5.47953	4.26446e-08	2.75692e-06
villus	20	91	Lef1_29436	5.6594	18.8792	3.44541	5.47952	4.26471e-08	2.75692e-06
crypt	60	91	Vcp_75853	973.747	1.03605	0.186929	5.5425	2.98187e-08	2.75718e-06
villus	180	91	Tut1_54394	87.9616	3.01061	0.553096	5.44319	5.23347e-08	2.7612e-06
crypt	180	8	Aldob_29517	2266.51	-1.23817	0.225105	-5.5004	3.78924e-08	2.80429e-06
villus	20	91	Scin_58595	579.674	1.57307	0.287284	5.47566	4.35888e-08	2.80822e-06
villus	180	91	Rps19_67165	874.375	1.63087	0.299897	5.43811	5.38484e-08	2.83317e-06
crypt	180	8	Phyh_67988	314.271	-2.04179	0.371453	-5.49677	3.86809e-08	2.84318e-06
villus	5	91	Aco2_64708	2252.56	1.24226	0.21778	5.70421	1.16885e-08	2.85229e-06
villus	20	91	Cap1_68890	1240.54	0.905518	0.165577	5.46886	4.52949e-08	2.90824e-06
villus	20	91	Abhd13_58962	258.312	1.59837	0.2923	5.46826	4.54485e-08	2.90825e-06
crypt	180	91	S100a14_70774	111.102	3.83231	0.689567	5.55756	2.73574e-08	2.92671e-06
crypt	180	8	Gm10273_80596	619.293	1.018	0.185425	5.49007	4.01768e-08	2.93317e-06
villus	20	91	Manba_63724	78.6198	2.21507	0.405269	5.46569	4.61111e-08	2.94071e-06
villus	60	8	Ip6k2_74655	392.052	-1.75873	0.310024	-5.6729	1.40403e-08	2.95485e-06
crypt	180	91	Slc5a1_55855	6554.14	-1.43697	0.258742	-5.55369	2.79698e-08	2.96288e-06
villus	180	91	H2-Bl_63705	1650.84	-1.1766	0.216725	-5.42899	5.66751e-08	2.97364e-06
villus	60	91	Eef2_56053	1535.82	0.880239	0.162428	5.41925	5.98489e-08	2.98594e-06
crypt	60	91	Stk40_67489	786.561	1.2989	0.235101	5.52486	3.29757e-08	3.01354e-06
crypt	60	91	Plac8_55919	6986.3	-1.37074	0.248122	-5.52446	3.30502e-08	3.01354e-06
villus	180	91	Mxd1_69048	598.612	-1.96294	0.361867	-5.42447	5.81265e-08	3.03976e-06
villus	180	91	Ppp4r1_77225	364.726	1.23209	0.227153	5.42407	5.82563e-08	3.03976e-06
crypt	60	91	Hspa9_62346	1852.74	1.32299	0.239651	5.52051	3.38009e-08	3.06073e-06
villus	60	91	Thrap3_71155	396.454	1.35354	0.250099	5.41203	6.2313e-08	3.10045e-06
villus	60	8	Prelid3b_71732	959.883	0.922959	0.163002	5.66224	1.49408e-08	3.10983e-06
villus	5	91	Cggbp1_58980	102.19	-2.40691	0.423226	-5.68706	1.29247e-08	3.11502e-06
villus	60	91	Plin3_62347	1479.27	-1.39026	0.256971	-5.41017	6.29648e-08	3.12442e-06
villus	60	8	H2-T23_72662	2348.58	-1.52365	0.269319	-5.65742	1.53664e-08	3.13091e-06
villus	60	8	Plcxd2_61964	17.7822	-7.19467	1.27204	-5.656	1.54942e-08	3.13091e-06
villus	60	8	Pfkfb4_68621	188.637	-1.60082	0.283055	-5.65551	1.5538e-08	3.13091e-06
crypt	60	91	Ormdl3_56132	348.389	-1.69546	0.307422	-5.51508	3.48624e-08	3.13523e-06
crypt	180	8	Pepd_74013	84.8485	-2.69176	0.491493	-5.47669	4.33358e-08	3.1392e-06
crypt	180	8	Slc6a19_79481	991.921	-1.6797	0.306778	-5.47528	4.36813e-08	3.1392e-06
crypt	180	8	Irf1_64859	1634.55	-1.25472	0.229192	-5.47452	4.38704e-08	3.1392e-06
villus	180	91	B4galt6_60896	1067.28	1.58584	0.292737	5.41729	6.051e-08	3.14868e-06
villus	20	91	Htra1_30748	224.8	2.26586	0.415635	5.45155	4.99328e-08	3.17375e-06
crypt	60	91	Taf1d_69509	661.39	1.7773	0.322486	5.51125	3.56298e-08	3.18244e-06
crypt	60	8	Cyp3a11_30591	551.634	-3.37792	0.595036	-5.67683	1.37214e-08	3.18829e-06
villus	60	8	Canx_31730	1535.02	0.944112	0.167094	5.65017	1.6029e-08	3.19584e-06
villus	180	8	Cdhr5_61354	2258.41	-1.22433	0.219102	-5.58794	2.29781e-08	3.20021e-06
crypt	180	8	Pla2g16_55299	531.893	-1.29499	0.236829	-5.46804	4.55032e-08	3.23462e-06
crypt	60	8	Dab1_77733	262.401	-1.67264	0.295018	-5.66961	1.43119e-08	3.24236e-06
villus	180	91	Tbca_64981	623.07	1.33222	0.246194	5.41125	6.25875e-08	3.24786e-06
crypt	180	8	Cd36_74899	95.438	-3.14666	0.575685	-5.46595	4.60433e-08	3.25162e-06
villus	5	91	Tut1_54394	87.9616	3.14698	0.554391	5.67645	1.37515e-08	3.27386e-06
crypt	60	91	Gm4070_72296	153.325	-1.90995	0.347006	-5.50407	3.71126e-08	3.29249e-06
crypt	60	91	Mlxipl_77052	194.378	-1.545	0.280767	-5.50281	3.73794e-08	3.2939e-06
villus	20	91	Abcg5_62323	131.187	-2.2807	0.418915	-5.44429	5.20121e-08	3.29485e-06
villus	180	91	Mapkap1_77797	470.945	-1.01251	0.187224	-5.40801	6.37289e-08	3.29806e-06
villus	20	91	Thoc7_63678	588.959	1.53436	0.281911	5.4427	5.24794e-08	3.31337e-06
villus	180	91	Ptges3_77133	464.409	1.29301	0.239197	5.40561	6.45865e-08	3.33333e-06
villus	60	91	Mroh7_71500	28.6978	7.70702	1.42782	5.39776	6.74787e-08	3.33938e-06
crypt	180	91	Igfbp3_31859	290.293	-1.6894	0.305442	-5.531	3.18405e-08	3.34016e-06
villus	60	91	Pfkfb4_70623	433.149	-1.47182	0.272702	-5.39718	6.76946e-08	3.34106e-06
villus	60	91	Tle1_75066	79.7487	2.28254	0.422954	5.39667	6.78898e-08	3.34171e-06
villus	60	91	Gm16519_65150	198.216	2.10303	0.389785	5.39537	6.83826e-08	3.35696e-06
villus	20	91	Myh11_57751	495.185	-2.78089	0.511217	-5.43974	5.33584e-08	3.35768e-06
villus	180	91	Rpl13a_72218	738.685	1.73977	0.322042	5.40231	6.57893e-08	3.38618e-06
villus	60	91	Rps19_82177	4841.8	1.49433	0.277119	5.39238	6.95309e-08	3.40423e-06
villus	20	91	Gm1123_58043	925.786	1.62531	0.298958	5.43657	5.43175e-08	3.40671e-06
villus	60	91	Fdps_72720	171.827	2.24476	0.416333	5.39173	6.97844e-08	3.40756e-06
crypt	180	8	Ada_60644	190.054	-7.19068	1.31787	-5.4563	4.86161e-08	3.41102e-06
villus	20	91	Dglucy_68400	370.4	-1.52614	0.280788	-5.43523	5.47272e-08	3.42108e-06
villus	60	91	Gm7030_75620	55.8691	-3.19748	0.593211	-5.39012	7.04124e-08	3.42196e-06
villus	60	91	Cdhr2_59458	511.805	-1.92937	0.357953	-5.39001	7.04521e-08	3.42196e-06
villus	20	8	Epha2_58921	1084.48	1.89007	0.320057	5.90543	3.51734e-09	3.43327e-06
villus	60	91	Sec31a_76948	214.069	-1.85431	0.344156	-5.38801	7.12416e-08	3.45118e-06
villus	20	91	Eif4a2_63353	1427.9	1.32275	0.243518	5.43185	5.57727e-08	3.47497e-06
villus	60	8	Gal3st2b_64831	326.672	-1.87011	0.331948	-5.63373	1.76353e-08	3.47948e-06
crypt	60	91	Psmb3_71124	1456	0.91805	0.167174	5.49158	3.9835e-08	3.48689e-06
villus	20	91	Ppp4r1_71667	1828.09	0.981277	0.180741	5.4292	5.66067e-08	3.51537e-06
villus	20	91	Tmem14c_69199	123.88	-1.91565	0.352904	-5.42825	5.69095e-08	3.52262e-06
villus	180	91	Akt1_30988	2865.94	0.869005	0.161103	5.39409	6.88712e-08	3.5267e-06
villus	180	91	Spast_67413	423.315	1.40326	0.26015	5.39404	6.88917e-08	3.5267e-06
villus	180	8	Ccl5_72484	147.618	-3.22152	0.578396	-5.56975	2.55104e-08	3.52695e-06
crypt	180	91	Apob_68264	327.29	-2.03296	0.368456	-5.51752	3.43818e-08	3.54745e-06
crypt	180	91	Enpp3_72127	3944.53	-2.2508	0.407971	-5.51705	3.44731e-08	3.54745e-06
villus	180	8	Adck5_77009	72.6679	-2.72831	0.490114	-5.56668	2.59639e-08	3.56364e-06
crypt	60	91	Kdm5c_72643	385.91	1.15628	0.210751	5.48648	4.10028e-08	3.56534e-06
villus	5	91	Arid4a_71143	246.892	2.08776	0.368943	5.65876	1.52468e-08	3.57444e-06
villus	5	91	Cpsf6_65805	205.747	-1.75516	0.310295	-5.65641	1.54571e-08	3.57444e-06
villus	5	91	Abcb1a_81969	288.868	1.63147	0.288489	5.65523	1.55633e-08	3.57444e-06
villus	180	91	Rbms3_79836	55.1073	3.82553	0.709649	5.39074	7.017e-08	3.58245e-06
crypt	60	8	Acot12_54939	104.938	-3.6452	0.645401	-5.64796	1.62362e-08	3.5886e-06
crypt	180	8	Gzmb_29755	58.6683	-3.67983	0.675764	-5.44545	5.16754e-08	3.60228e-06
villus	5	91	Cops5_76012	473.733	-1.11794	0.197813	-5.65153	1.59023e-08	3.60982e-06
crypt	1.4	91	Lef1_29436	5.6594	-19.8788	3.25101	-6.11464	9.67776e-10	3.6271e-06
crypt	5	91	Lef1_29436	5.6594	-19.8788	3.25101	-6.11464	9.67776e-10	3.6271e-06
crypt	180	8	Gpt_60619	516.619	-1.56574	0.287665	-5.44293	5.24114e-08	3.63016e-06
villus	20	8	Clec2d_65201	610.979	-1.34205	0.227927	-5.88805	3.90781e-09	3.63277e-06
villus	180	91	Cdv3_67452	188.397	1.89072	0.350996	5.38674	7.17476e-08	3.65315e-06
villus	5	91	Chordc1_70938	351.29	1.77705	0.314668	5.64739	1.62904e-08	3.65542e-06
villus	180	91	Gfpt1_67746	359.852	1.48882	0.276422	5.38606	7.20204e-08	3.65721e-06
villus	60	91	Pepd_74013	84.8485	-2.67489	0.49746	-5.3771	7.56946e-08	3.65724e-06
villus	60	91	Rhobtb3_65324	232.525	-1.52403	0.283491	-5.37593	7.61878e-08	3.67141e-06
crypt	60	91	Ick_68317	166.472	1.65872	0.302689	5.47996	4.25425e-08	3.67489e-06
villus	180	8	Clec2h_74005	794.786	-1.82649	0.328516	-5.55982	2.70046e-08	3.67981e-06
villus	60	8	Pmvk_57655	145.995	1.82621	0.32495	5.61998	1.90979e-08	3.7292e-06
villus	20	91	Krcc1_55480	767.975	-0.9834	0.18153	-5.41728	6.05126e-08	3.73345e-06
villus	60	8	Cops5_76012	473.733	1.02972	0.18331	5.61735	1.93903e-08	3.74767e-06
villus	20	91	Rab1a_68730	1079.24	1.46171	0.269909	5.41554	6.11034e-08	3.75766e-06
crypt	180	91	Cat_29095	1373.24	-1.34865	0.244986	-5.50501	3.69143e-08	3.76282e-06
villus	180	8	Max_72172	480.287	-1.40074	0.252197	-5.55414	2.78975e-08	3.77434e-06
villus	60	91	Rab43_72380	256.184	-1.27577	0.237612	-5.36913	7.91176e-08	3.78856e-06
villus	60	91	March6_60007	69.348	-2.96806	0.552801	-5.36913	7.91182e-08	3.78856e-06
villus	60	91	Lama5_61403	89.9026	2.63721	0.491206	5.36886	7.92378e-08	3.78856e-06
villus	20	91	Sbno1_67851	498.133	0.994549	0.183739	5.41283	6.20352e-08	3.80262e-06
villus	180	91	Iyd_29824	552.249	-1.80931	0.336465	-5.37741	7.55658e-08	3.82698e-06
villus	180	91	Hmgcs1_31729	105.546	2.16976	0.403542	5.3768	7.58201e-08	3.82962e-06
crypt	60	91	Azin1_57777	528.507	1.94565	0.355668	5.47041	4.49005e-08	3.8362e-06
crypt	60	91	Eif4g2_77423	1377.88	1.43448	0.262243	5.47004	4.49943e-08	3.8362e-06
villus	20	91	Tlr7_76624	25.7349	7.35477	1.35941	5.41026	6.29334e-08	3.84523e-06
villus	5	91	Gm21897_82310	283.819	3.81258	0.676404	5.63654	1.73502e-08	3.84899e-06
villus	60	91	Col18a1_76498	188.401	1.79662	0.334862	5.36524	8.08397e-08	3.85511e-06
villus	180	91	Rps12_72691	440.134	1.701	0.316471	5.3749	7.66234e-08	3.8599e-06
villus	60	91	2010111I01Rik_76822	124.223	-1.91609	0.357221	-5.36389	8.1447e-08	3.87401e-06
villus	1.4	8	Osr2_60835	15.774	-15.4093	2.55777	-6.02451	1.69618e-09	3.89273e-06
villus	180	91	Slc12a7_75981	126.812	-1.77406	0.330301	-5.37105	7.82791e-08	3.93285e-06
villus	60	91	Adap2_78535	155.261	-2.05294	0.382987	-5.36033	8.30718e-08	3.94108e-06
villus	60	91	Agmo_63237	527.423	-1.43809	0.268316	-5.3597	8.33618e-08	3.94465e-06
villus	180	8	Dio1_31911	55.2393	-4.42643	0.798433	-5.5439	2.9581e-08	3.96057e-06
villus	180	8	Cops5_76012	473.733	1.07207	0.193401	5.54324	2.96922e-08	3.96057e-06
villus	180	91	Glrx_31414	245.663	-1.6421	0.305843	-5.36909	7.91354e-08	3.96535e-06
crypt	60	8	Hnrnpab_61503	1334.21	1.02794	0.182701	5.62637	1.84042e-08	3.97092e-06
villus	20	91	Luc7l2_67524	123.54	-1.86432	0.345081	-5.40254	6.57023e-08	4.0015e-06
crypt	180	8	Irs2_59366	95.411	-2.18868	0.403582	-5.42312	5.85662e-08	4.03062e-06
villus	60	91	Mrpl13_77545	229.048	1.75473	0.327694	5.35478	8.56621e-08	4.04307e-06
villus	60	91	Exoc5_67736	75.9571	2.75147	0.513938	5.3537	8.61732e-08	4.05677e-06
villus	60	91	Cobl_70697	231.652	-1.7999	0.336251	-5.35283	8.65883e-08	4.06589e-06
villus	180	91	Gtpbp2_71039	485.958	-1.75439	0.32715	-5.36265	8.20101e-08	4.09856e-06
villus	60	91	Gsta1_31374	7336.04	2.11483	0.395256	5.35053	8.76975e-08	4.10747e-06
villus	60	8	Zfp704_59821	57.3752	-3.43885	0.614136	-5.5995	2.14974e-08	4.11295e-06
crypt	180	8	Gal3st2b_64831	326.672	-1.80009	0.332238	-5.41807	6.02456e-08	4.11996e-06
villus	20	91	Dsc2_30806	585.863	-1.33673	0.247705	-5.39647	6.79641e-08	4.12599e-06
villus	20	91	Hnrnpul2_56902	3080.67	1.0655	0.197516	5.39447	6.87278e-08	4.15902e-06
[truncated: 721,506+ more rows]
