# Supplementary material for: Crypt and Villus Transcriptomic Responses in Mouse Small Intestine Following Oral Exposure to Hexavalent Chromium
Source: Toxicol Sci. 2021 Dec 22;186(1):43–57. doi: 10.1093/toxsci/kfab152 (PMC8883354; doi:10.1093/toxsci/kfab152)
Supplement: kfab152_Supplementary_Data [file kfab152_supplementary_data.zip › toxsci-21-0384-File014.xlsx]

## Sheet: S3 BMD Results
Supplemental Table S3. Results output from benchmark dose analysis of the sequencing data using BMDExpress. Details regarding the parameters used for this analysis can be found in the Supplemental Materials file, and descriptions of the output are available in the BMDExpress software documentation.
Analysis	Probe ID	Entrez Gene IDs	Genes Symbols	Hill BMD	Hill BMDL	Hill BMDU	Hill fitPValue	Hill fitLogLikelihood	Hill AIC	Hill adverseDirection	Hill BMD/BMDL	Flagged Hill	Hill Parameter Intercept	Hill Parameter v	Hill Parameter n	Hill Parameter k	Hill Execution Complete	Power BMD	Power BMDL	Power BMDU	Power fitPValue	Power fitLogLikelihood	Power AIC	Power adverseDirection	Power BMD/BMDL	Power Parameter control	Power Parameter slope	Power Parameter power	Power Execution Complete	Linear BMD	Linear BMDL	Linear BMDU	Linear fitPValue	Linear fitLogLikelihood	Linear AIC	Linear adverseDirection	Linear BMD/BMDL	Linear Execution Complete	Linear Parameter beta_0	Linear Parameter beta_1	Poly 2 BMD	Poly 2 BMDL	Poly 2 BMDU	Poly 2 fitPValue	Poly 2 fitLogLikelihood	Poly 2 AIC	Poly 2 adverseDirection	Poly 2 BMD/BMDL	Poly 2 Execution Complete
crypt_7day	Nme1_29042	18102	nme1	2.59269	1.40574	4.77159	0.2594	-204.174	418.347	1	1.84436	0	661.95	622.558	1.91329	3.33568	TRUE	12.5568	9.54364	18.2232	0.004378	-210.696	427.393	1	1.31572	740.26	22.6867	1	TRUE	12.5581	9.54364	18.2232	0.004378	-210.696	427.393	1	1.31586	TRUE	740.277	22.6842	4.75355	3.34715	7.95206	0.08112	-206.315	420.63	1	1.42018	TRUE
crypt_7day	Yars2_29051	70120	yars2	4.29908	1.05142	9114000	0.3098	-129.434	268.867	1	4.08883	0	59.1629	43.6359	1.60894	2.66733	TRUE	21.0028	14.422	38.4691	0.1143	-132.076	270.153	1	1.4563	66.0544	1.52729	1	TRUE	21.0028	14.422	38.4691	0.1143	-132.076	270.153	1	1.4563	TRUE	66.0544	1.52729	8.82228	5.15374	117.677	0.273	-130.212	268.424	1	1.71182	TRUE
crypt_7day	Sgo1_29058	72415	sgo1	10.6246	NaN	NaN	0.2796	-145.505	299.011	1	NaN	0	61.9173	77.8867	1	7.14071	TRUE	21.7891	14.8202	40.9645	0.2461	-146.304	298.607	1	1.47023	69.0266	2.18572	1	TRUE	21.7891	14.8202	40.9645	0.2461	-146.304	298.607	1	1.47023	TRUE	69.0266	2.18572	14.732	7.07571	9229440	0.2153	-145.863	299.726	1	2.08205	TRUE
crypt_7day	Ero1l_29075	50527	ero1l	1.29821	NaN	NaN	0.1407	-185.512	381.025	1	NaN	0	306.864	236.169	11.6704	1.25421	TRUE	26.146	16.8805	57.7585	0.0002839	-194.476	394.952	1	1.54889	366.176	6.94328	1	TRUE	26.1461	16.8805	57.7585	0.0002839	-194.476	394.952	1	1.54889	TRUE	366.176	6.94327	7.56142	4.61833	44.4062	0.002032	-191.224	390.447	1	1.63726	TRUE
crypt_7day	Pdhx_29085	27402	pdhx	14.6893	NaN	NaN	0.5988	-110.889	229.777	1	NaN	0	26.5462	21.0651	18	13.3666	TRUE	27.1361	17.3071	54.3197	0.5053	-111.17	230.34	1	1.56792	26.665	0.122411	1.51106	TRUE	26.2684	16.935	58.3187	0.6023	-111.329	228.657	1	1.55113	TRUE	25.9026	0.686234	27.3096	14.4486	9229440	0.4982	-111.193	230.385	1	1.89012	TRUE
crypt_7day	Try5_29086	22074;103964	try4;try5	25.4815	13.5974	29.8154	0.923	-295.112	600.224	1	1.874	0	1210.94	491648	4.31173	83.2096	TRUE	25.5044	16.6207	29.816	0.9753	-295.112	598.224	1	1.5345	1210.89	0.0027027	4.29486	TRUE	13.1798	10.3273	36.7878	0.1382	-299.044	604.088	1	1.27621	TRUE	757.094	194.996	22.667	16.0294	27.4697	0.9312	-295.298	598.596	-1	1.41409	TRUE
crypt_7day	Fgf21_29090	56636	fgf21	13.9919	12.2544	30.0641	0.6028	-67.1991	144.398	1	1.14179	0	0.787431	8.83357	17.9998	13.6835	TRUE	22.117	14.0624	30.4303	0.6965	-67.3779	142.756	1	1.57278	0.771961	0.0344253	1.6277	TRUE	18.8671	13.296	32.3238	0.6818	-67.8301	141.66	1	1.41901	TRUE	0.415495	0.285393	22.6563	13.0304	30.449	0.6841	-67.412	142.824	1	1.73873	TRUE
crypt_7day	Cat_29095	12359	cat	7.14508	4.04734	13.8509	0.9785	-217.102	444.205	-1	1.76538	0	986.317	-655.436	2.63913	6.93831	TRUE	15.5559	11.4113	24.2906	0.4322	-219.439	444.878	-1	1.3632	955.55	-23.3467	1	TRUE	15.558	11.4113	24.2906	0.4322	-219.439	444.878	-1	1.36339	TRUE	955.546	-23.3457	7.15034	4.52688	14.7784	0.9416	-217.393	442.786	-1	1.57953	TRUE
crypt_7day	Fhl2_29099	14200	fhl2	30.524	18.9533	83.7568	0.2329	-134.305	278.611	-1	1.61048	0	90.1545	-3544.34	1.64654	509.031	TRUE	30.5195	19.0293	83.1868	0.3698	-134.305	276.609	-1	1.60382	90.1694	-0.129579	1.63046	TRUE	30.9907	18.9149	85.4376	0.4988	-134.346	274.692	-1	1.63843	TRUE	91.6531	-1.10242	30.3153	15.5136	9229440	0.3792	-134.268	276.535	-1	1.95411	TRUE
crypt_7day	Cct6a_29113	12466	cct6a	1.95363	0.972574	4.15602	0.7682	-210.619	429.238	1	2.00872	0	1212.03	1148.23	1	5.93672	TRUE	10.5574	8.2065	14.6757	0.008685	-217.421	440.842	1	1.28647	1338.23	32.5252	1	TRUE	10.5574	8.2065	14.6757	0.008685	-217.421	440.842	1	1.28647	TRUE	1338.23	32.5253	4.19721	3.03642	6.63015	0.2153	-212.603	433.206	1	1.38229	TRUE
crypt_7day	Eif4g1_29119	208643	eif4g1	5.18873	NaN	NaN	0.3601	-206.953	423.906	1	NaN	0	1196.17	357.629	5.21872	4.33843	TRUE	21.0235	14.4326	38.5328	0.09734	-210.002	426.004	1	1.45667	1235.67	13.2913	1	TRUE	21.024	14.4326	38.5328	0.09734	-210.002	426.004	1	1.4567	TRUE	1235.67	13.2909	8.06458	4.84446	73.9953	0.3237	-207.678	423.356	1	1.6647	TRUE
crypt_7day	Fabp2_29125	14079	fabp2	13.046	5.80889	22.927	0.6404	-374.814	757.627	-1	2.24587	0	67184.9	-43134.9	18	12.6641	TRUE	19.7425	13.4034	32.5316	0.261	-376.185	760.371	-1	1.47295	67206.6	-1076.29	1.09552	TRUE	18.7275	13.3579	32.7993	0.3771	-376.216	758.432	-1	1.40198	TRUE	67611.8	-1484.1	13.3565	4.15822	9229440	0.0001794	-384.673	777.345	-1	3.21207	TRUE
crypt_7day	Senp6_29139	215351	senp6	12.5731	5.52462	27.6912	0.8387	-177.82	365.64	1	2.27583	0	408.405	234.202	1.7116	12.9297	TRUE	17.5734	12.5806	28.992	0.8994	-178.206	362.411	1	1.39687	411.434	6.57407	1	TRUE	17.5734	12.5806	28.992	0.8994	-178.206	362.411	1	1.39687	TRUE	411.434	6.57407	12.6274	6.64008	27.1171	0.9215	-177.858	363.716	1	1.90169	TRUE
crypt_7day	Gli1_29141	14632	gli1	2.63895	NaN	NaN	0.4126	-111.663	231.326	-1	NaN	0	42.6807	-24.2912	18	2.48343	TRUE	27.5852	17.5111	64.7349	0.005217	-118.012	242.023	-1	1.5753	38.017	-0.786774	1	TRUE	27.5852	17.5111	64.7349	0.005217	-118.012	242.023	-1	1.5753	TRUE	38.017	-0.786773	7.03777	4.39608	40.0437	0.06293	-114.151	236.303	-1	1.60092	TRUE
crypt_7day	Nup88_29147	19069	nup88	12.1263	4.20477	22.8777	0.4314	-172.264	352.529	1	2.88394	0	227.622	558.604	1	57.0275	TRUE	15.148	11.1667	23.4986	0.536	-172.403	350.806	1	1.35653	232.288	6.49135	1	TRUE	15.148	11.1667	23.4054	0.536	-172.403	350.806	1	1.35653	TRUE	232.288	6.49136	12.8098	6.89271	23.5721	0.4223	-172.297	352.593	1	1.85846	TRUE
crypt_7day	Srd5a1_29150	78925	srd5a1	14.794	7.19986	9114000	0.2108	-90.7389	189.478	1	2.05476	0	5.78153	11.6582	18	13.2933	TRUE	27.8773	18.1013	57.3715	0.1626	-91.0822	190.164	1	1.54007	5.92844	0.0541705	1.57612	TRUE	27.536	17.4899	64.4817	0.2198	-91.3208	188.642	1	1.57439	TRUE	5.49391	0.375521	28.1965	15.7965	9229440	0.1574	-91.1245	190.249	1	1.78498	TRUE
crypt_7day	Cops5_29173	26754	cops5	3.57282	NaN	NaN	0.9624	-185.581	379.163	1	NaN	0	405.822	212.946	18	3.43853	TRUE	21.1836	14.5143	39.0306	0.02879	-191.517	389.035	1	1.4595	439.743	7.89372	1	TRUE	21.1836	14.5143	39.0306	0.02879	-191.517	389.035	1	1.4595	TRUE	439.743	7.89371	6.76478	4.3079	15.2919	0.2238	-188.122	384.243	1	1.57032	TRUE
crypt_7day	Chtf18_29186	214901	chtf18	17.4296	1.7996	9114000	0.5011	-121.297	250.594	1	9.68526	0	23.8444	29.5799	1	4.25378	TRUE	27.7106	17.5649	65.3855	0.3799	-122.274	250.549	1	1.57761	27.8828	0.881665	1	TRUE	27.7106	17.5649	65.3855	0.3799	-122.274	250.549	1	1.57761	TRUE	27.8828	0.881665	18.4266	7.53303	9229440	0.3755	-121.738	251.476	1	2.44611	TRUE
crypt_7day	Kctd10_29191	330171	kctd10	30.4574	20.0722	9114000	0.1674	-154.36	318.719	1	1.51739	0	104.762	1216.86	1.97881	135.599	TRUE	30.281	20.2791	75.0419	0.2818	-154.356	316.712	1	1.49321	104.766	0.0801291	1.93846	TRUE	31.9431	19.2868	92.6199	0.3385	-154.669	315.339	1	1.65622	TRUE	101.93	1.88095	30.3549	19.4316	9229440	0.2828	-154.351	316.702	-1	1.56214	TRUE
crypt_7day	Sdc1_29194	20969	sdc1	6.348	5.197	9114000	0.2228	-133.778	275.555	1	1.22147	0	43.8282	39.5155	18	5.75171	TRUE	24.1222	15.953	49.257	0.08298	-135.798	277.595	1	1.51208	44.8665	1.4746	1	TRUE	24.1223	15.953	49.257	0.08298	-135.798	277.595	1	1.51209	TRUE	44.8665	1.4746	11.5334	6.02025	9229440	0.1203	-134.584	277.168	1	1.91577	TRUE
crypt_7day	Mrps16_29202	66242	mrps16	1.42523	NaN	NaN	0.05139	-193.03	396.06	1	NaN	0	627.962	189.712	13.766	1.1944	TRUE	26.4739	17.0262	59.2729	0.0268	-195.483	396.965	1	1.55489	668.279	7.05177	1	TRUE	26.4747	17.0262	59.2729	0.0268	-195.483	396.965	1	1.55494	TRUE	668.28	7.05166	22.9205	8.82494	9229440	0.01506	-195.318	398.637	1	2.59724	TRUE
crypt_7day	Cpb1_29216	76703	cpb1	29.8536	14.4516	9114000	0.6147	-325.972	661.945	1	2.06576	0	4329.03	72788.4	17.9638	33.8182	TRUE	29.9125	23.0321	34.2334	0.8759	-325.972	657.945	1	1.29873	4329.02	1.90525e-23	18	TRUE	21.7543	13.7601	9229440	0.04127	-330.854	667.708	1	1.58097	TRUE	3807.53	260.556	28.5837	22.96	35.2607	0.752	-326.028	660.055	-1	1.24493	TRUE
crypt_7day	Pik3c2a_29231	18704	pik3c2a	NaN	NaN	NaN	0.0453	-154.64	317.281	-1	NaN	1	122.79	-37.2565	1.36867	3.038e-14	TRUE	38.6917	21.695	178.036	0.1452	-153.88	313.761	-1	1.78344	101.246	-1.51921	1	TRUE	38.6917	21.695	178.036	0.1452	-153.88	313.761	-1	1.78344	TRUE	101.246	-1.51921	88.5963	43.0276	9229440	0.08994	-153.8	315.599	-1	2.05906	TRUE
crypt_7day	Mex3d_29234	237400	mex3d	26.1829	16.3882	32.9105	0.4335	-109.434	228.867	1	1.59767	0	18.4818	3183.52	2.78241	170.989	TRUE	26.1955	16.4836	32.905	0.6023	-109.434	226.867	1	1.58919	18.4813	0.00199674	2.77298	TRUE	21.5371	14.6935	40.1497	0.5111	-110.199	226.399	1	1.46576	TRUE	16.8074	0.811134	25.1998	16.1902	33.0334	0.5862	-109.48	226.96	-1	1.55648	TRUE
crypt_7day	Parpbp_29241	75317	parpbp	NaN	NaN	NaN	0.189	-114.031	238.061	1	NaN	0	20.4576	17.7816	16.6076	14.232	TRUE	31.6645	20.8845	99.4985	0.3058	-114.055	236.111	1	1.51617	20.4889	0.0119189	2.14089	TRUE	34.5367	20.2576	116.653	0.3916	-114.245	234.489	1	1.70488	TRUE	19.4942	0.565978	31.7551	19.1886	9229440	0.3055	-114.057	236.113	1	1.65489	TRUE
crypt_7day	Topors_29256	106021	topors	30.5228	14.6775	9114000	0.7664	-111.845	231.69	1	2.07956	0	14.4443	73.4447	18	32.4536	TRUE	30.4883	24.0539	74.8673	0.8717	-111.845	229.69	1	1.2675	14.4443	3.52965e-26	18	TRUE	36.7868	21.053	145.118	0.6564	-112.57	231.14	1	1.74734	TRUE	13.3082	0.50721	31.6075	23.49	9229440	0.7175	-111.978	231.957	-1	1.34557	TRUE
crypt_7day	Casq1_29275	12372	casq1	NaN	NaN	NaN	0.7141	-75.8445	161.689	-1	NaN	0	7.86169	-6.13712	5.07166	0.0144203	TRUE	67.4271	28.8593	303800	0.3285	-78.0513	162.103	-1	2.33641	3.34692	-0.106077	1	TRUE	67.4271	28.8593	9229440	0.3285	-78.0513	162.103	-1	2.33641	TRUE	3.34692	-0.106077	52.307	28.8969	9229440	0.2176	-78.0442	164.088	-1	1.81012	TRUE
crypt_7day	Cdh2_29277	12558	cdh2	28.2864	13.8766	9114000	0.7431	-47.9717	105.943	1	2.03842	0	0.286732	4.52398	17.9836	27.0865	TRUE	28.7033	20.5599	37.2082	0.8723	-47.9687	103.937	1	1.39608	0.273117	6.00082e-07	4.6047	TRUE	26.5826	17.0743	59.7846	0.6023	-49.1711	104.342	1	1.55688	TRUE	0.00750028	0.12063	27.9882	21.198	35.9347	0.8994	-47.8849	103.77	-1	1.32032	TRUE
crypt_7day	Ecd_29278	70601	ecd	29.6245	14.1086	9114000	0.228	-151.775	313.551	1	2.09975	0	117.754	954.583	16.6845	35.0084	TRUE	29.7283	20.9231	32.0278	0.5031	-151.775	309.551	1	1.42084	117.754	1.68566e-25	18	TRUE	23.9032	15.8497	48.4158	0.1717	-153.476	312.952	1	1.50812	TRUE	112.263	2.43165	26.9195	20.2603	33.234	0.3142	-151.984	311.969	-1	1.32868	TRUE
crypt_7day	Sult1b1_29295	56362	sult1b1	8.71308	2.94431	20.3923	0.6789	-224.638	457.276	-1	2.95929	0	1139.93	-1252.28	1	17.2905	TRUE	15.9061	11.6192	25.0674	0.5418	-225.51	457.019	-1	1.36895	1088.19	-27.0265	1	TRUE	15.9061	11.6192	25.0674	0.5418	-225.51	457.019	-1	1.36895	TRUE	1088.16	-27.0243	9.79025	5.63209	20.9967	0.6402	-224.746	457.491	-1	1.7383	TRUE
crypt_7day	Hao2_29305	56185	hao2	30.4591	NaN	NaN	0.1317	-81.014	172.028	1	NaN	0	3.85479	37.0535	15.3668	33.2072	TRUE	30.4336	19.6888	81.9593	0.3451	-81.014	168.028	1	1.54573	3.85479	1.54826e-26	18	TRUE	31.766	19.2183	91.227	0.3125	-81.1726	168.345	1	1.6529	TRUE	3.19643	0.245554	30.581	17.0621	9229440	0.2267	-81.0303	170.061	1	1.79234	TRUE
crypt_7day	Fdft1_29306	14137	fdft1	5.53381	4.95922	9114000	0.4179	-147.958	303.917	1	1.11586	0	63.1065	68.4588	18	5.23869	TRUE	24.8692	16.3011	52.2358	0.03439	-152.017	310.033	1	1.52561	68.7503	2.24436	1	TRUE	24.8692	16.3011	52.2358	0.03439	-152.017	310.033	1	1.52561	TRUE	68.7504	2.24436	6.85662	4.32995	17.4147	0.3433	-148.249	304.497	1	1.58353	TRUE
crypt_7day	Atg3_29318	67841	atg3	NaN	NaN	NaN	9e-05	-132.235	272.471	-1	NaN	0	83.2215	-29.7286	18	2.51497	TRUE	31.8171	19.2381	91.6267	9e-05	-134.81	275.621	-1	1.65386	78.3797	-1.08773	1	TRUE	31.8171	19.2381	91.6267	9e-05	-134.81	275.621	-1	1.65386	TRUE	78.3797	-1.08773	62.1793	41.7391	9229440	9e-05	-134.38	276.761	-1	1.48971	TRUE
crypt_7day	Nup133_29323	234865	nup133	3.57369	0.0507996	9114000	0.7724	-110.848	229.697	1	70.3488	0	22.3817	19.9328	1	0.431066	TRUE	29.7296	18.4089	76.9621	0.3483	-112.743	231.485	1	1.61496	29.4866	0.630627	1	TRUE	29.7296	18.4089	76.9621	0.3483	-112.743	231.485	1	1.61496	TRUE	29.4866	0.630627	26.6003	8.2635	9229440	0.3036	-112.37	232.741	1	3.21901	TRUE
crypt_7day	Banf1_29334	23825	banf1	6.62124	NaN	NaN	0.2819	-195.019	400.038	1	NaN	0	557.932	399.028	1.11307	7.59572	TRUE	16.8076	12.1447	27.141	0.2481	-196.435	398.87	1	1.38395	589.547	11.4051	1	TRUE	16.8076	12.1447	27.141	0.2481	-196.435	398.87	1	1.38395	TRUE	589.547	11.4051	9.45282	5.47443	21.2577	0.328	-195.423	398.846	1	1.72672	TRUE
crypt_7day	Snrpb_29336	20638	snrpb	14.4982	1.40658	9114000	0.2473	-171.134	350.268	1	10.3074	0	359.766	224.708	1	19.8224	TRUE	20.5255	14.1761	37.0189	0.3194	-171.36	348.72	1	1.44789	367.335	4.65382	1	TRUE	20.5255	14.1761	37.0189	0.3194	-171.36	348.72	1	1.44789	TRUE	367.335	4.65382	17.281	8.06729	9229440	0.228	-171.244	350.489	1	2.14211	TRUE
crypt_7day	Rpl22_29339	19934	rpl22	0.0130667	0.000686868	0.0949439	0.157	-186.367	380.734	1	19.0236	0	458.313	285.996	1	0.0127191	TRUE	29.1442	18.1686	73.3755	0.0008779	-193.461	392.921	1	1.6041	645.83	6.05581	1	TRUE	29.1444	18.1686	73.3755	0.0008779	-193.461	392.921	1	1.60411	TRUE	645.83	6.05579	28.8224	9.81581	9229440	0.0003749	-193.368	394.736	1	2.93632	TRUE
crypt_7day	Hsd17b6_29340	27400	hsd17b6	16.2844	5.41231	9114000	0.7694	-142.738	295.477	-1	3.00877	0	72.6052	-71.7995	2.22278	13.5497	TRUE	20.5198	14.1731	37.0016	0.9048	-142.958	291.916	-1	1.4478	72.9427	-2.11494	1	TRUE	20.5198	14.1731	37.0016	0.9048	-142.958	291.916	-1	1.4478	TRUE	72.9427	-2.11494	18.389	8.52366	9229440	0.8332	-142.904	293.808	-1	2.15741	TRUE
crypt_7day	Mcm6_29352	17219	mcm6	15.5547	8.32116	30.5819	0.4462	-151.497	312.994	1	1.86929	0	94.0967	100.461	2.84394	14.5438	TRUE	18.0547	12.8498	30.2002	0.7299	-151.568	309.135	1	1.40506	91.8972	3.05314	1	TRUE	18.0547	12.8498	30.2002	0.7299	-151.568	309.135	1	1.40506	TRUE	91.8972	3.05314	17.5082	8.61754	30.6017	0.5923	-151.563	311.126	1	2.03169	TRUE
crypt_7day	Tspan3_29362	56434	tspan3	4.89708	0.480895	9114000	0.551	-195.778	399.555	-1	10.1833	0	545.261	-232.716	1	1.15756	TRUE	23.6574	15.7329	47.4882	0.4543	-196.604	399.209	-1	1.50369	489.63	-8.14104	1	TRUE	23.6574	15.7329	47.4882	0.4543	-196.604	399.209	-1	1.50369	TRUE	489.63	-8.14104	19.1509	8.23675	9229440	0.3649	-196.415	400.831	-1	2.32506	TRUE
crypt_7day	Dtl_29371	76843	dtl	1.47067	NaN	NaN	0.9214	-150.181	308.362	1	NaN	0	80.4911	54.0261	18	1.17852	TRUE	27.0017	17.2582	61.8015	0.4574	-152.055	310.11	1	1.56457	91.7262	2.06932	1	TRUE	27.0015	17.2582	61.8015	0.4574	-152.055	310.11	1	1.56456	TRUE	91.7259	2.06933	13.5564	6.50019	9229440	0.6246	-151.026	310.053	1	2.08554	TRUE
crypt_7day	Ripk3_29374	56532	ripk3	9.77097	5.63455	13.3265	0.5803	-154.606	319.213	1	1.73412	0	145.07	291.294	2.34702	17.3662	TRUE	8.77828	6.31817	13.9624	0.6328	-154.908	317.817	1	1.38937	141.474	5.6314	1.09287	TRUE	7.8583	6.27989	10.3902	0.7423	-154.988	315.975	1	1.25134	TRUE	139.245	7.71378	8.43297	5.38798	14.0006	0.6177	-154.951	317.902	1	1.56515	TRUE
crypt_7day	F2r_29379	14062	f2r	48.266	4.1529e-06	9114000	0.05554	-111.109	230.218	-1	1.16222e+07	0	32.2355	-19.1392	1	3.29367	TRUE	30.2945	18.6375	80.625	0.06099	-111.769	229.539	-1	1.62546	29.3069	-0.602361	1	TRUE	30.2945	18.6375	80.625	0.06099	-111.769	229.539	-1	1.62546	TRUE	29.3069	-0.602361	82.4299	44.155	9229440	0.03632	-111.621	231.242	-1	1.86683	TRUE
crypt_7day	Pbdc1_29398	67683	pbdc1	7.69801	3.44126	12.9434	0.8408	-202.036	414.071	1	2.23697	0	546.55	508.314	2.47242	8.47849	TRUE	13.5142	10.1574	20.0543	0.4408	-204.017	414.035	1	1.33048	560.433	17.51	1	TRUE	13.5141	10.1574	20.0543	0.4408	-204.017	414.035	1	1.33047	TRUE	560.429	17.5102	6.72551	4.35431	13.0347	0.9139	-202.104	412.208	1	1.54456	TRUE
crypt_7day	Fbxo5_29404	67141	fbxo5	NaN	NaN	NaN	0.6168	-162.288	332.577	1	NaN	0	97.1204	55.9358	1	0.590268	TRUE	37.4254	21.2713	155.046	0.6557	-162.604	331.208	1	1.75943	113.857	2.00128	1	TRUE	37.4254	21.2713	155.046	0.6557	-162.604	331.208	1	1.75943	TRUE	113.857	2.00128	36.4456	14.8119	9229440	0.5115	-162.602	333.204	1	2.46056	TRUE
crypt_7day	Entpd8_29407	72090	entpd8	1.24945	NaN	NaN	0.9194	-165.032	338.064	-1	NaN	0	203.612	-96.2144	18	1.14284	TRUE	27.4271	17.4429	63.9251	0.1191	-168.943	343.886	-1	1.57239	178.797	-3.25661	1	TRUE	27.4271	17.4429	63.9251	0.1191	-168.943	343.886	-1	1.57239	TRUE	178.797	-3.25661	11.3271	5.89021	210.197	0.2251	-167.4	342.799	-1	1.92304	TRUE
crypt_7day	Ext1_29408	14042	ext1	0.00236306	0.00038674	0.00502495	0.8499	-236.898	481.797	-1	6.1102	4	2450.38	-858.941	1.02952	3.038e-14	TRUE	34.2654	30.9386	303800	0.005259	-243.587	495.175	1	1.10753	1696.93	1.10947e-23	16.8135	TRUE	NaN	66.6592	9229440	0.01088	-243.656	493.312	1	NaN	TRUE	1709.78	0.0236153	43.4572	33.6319	9229440	0.007889	-243.125	494.251	-1	1.29214	TRUE
crypt_7day	Abcd1_29413	11666	abcd1	7.41023	4.92815	9114000	0.278	-157.332	324.663	-1	1.50365	0	150.985	-89.1672	4.86736	6.06862	TRUE	20.5919	14.2105	37.2176	0.1596	-159.376	324.752	-1	1.44906	146.34	-3.32534	1	TRUE	20.5919	14.2105	37.2176	0.1596	-159.376	324.752	-1	1.44906	TRUE	146.339	-3.32533	9.10871	5.2676	177.082	0.332	-157.701	323.401	-1	1.7292	TRUE
crypt_7day	Acaa1a_29428	113868	acaa1a	5.17188	1.32828	14.2778	0.6968	-209.139	426.279	-1	3.89367	0	1037.06	-696.191	1	8.02619	TRUE	15.4762	11.3638	24.1161	0.2617	-211.277	428.554	-1	1.36189	976.747	-18.7063	1	TRUE	15.4749	11.3638	24.1161	0.2617	-211.277	428.554	-1	1.36177	TRUE	976.758	-18.7073	7.52391	4.65433	15.5568	0.5804	-209.467	426.933	-1	1.61654	TRUE
crypt_7day	Cxcl10_29431	15945	cxcl10	NaN	NaN	NaN	0.6366	-136.219	280.438	-1	NaN	0	52.8001	-24.2679	18	2.52326	TRUE	37.551	21.3138	157.117	0.4841	-137.181	280.361	-1	1.76182	49.5166	-0.984361	1	TRUE	37.5509	21.3138	157.117	0.4841	-137.181	280.361	-1	1.76181	TRUE	49.5166	-0.984363	65.0199	41.3495	9229440	0.4198	-136.896	281.792	-1	1.57245	TRUE
crypt_7day	Ddit4_29434	74747	ddit4	NaN	NaN	NaN	0.4255	-109.978	227.957	-1	NaN	0	16.6037	-11.4322	18	2.62431	TRUE	39.1594	21.8484	187.877	0.3206	-110.977	227.953	-1	1.79232	15.0023	-0.455851	1	TRUE	39.1593	21.8484	187.877	0.3206	-110.977	227.953	-1	1.79232	TRUE	15.0023	-0.455851	64.9177	41.1502	9229440	0.2568	-110.705	229.41	-1	1.57758	TRUE
crypt_7day	Abcb1a_29435	18671	abcb1a	2.02271	0.185662	9114000	0.1957	-202.908	415.817	1	10.8946	0	321.033	293.706	1.15979	0.674957	TRUE	48.0667	24.4926	1264.49	0.006512	-208.621	423.243	1	1.9625	440.851	5.59466	1	TRUE	48.0502	24.4926	1264.5	0.006512	-208.621	423.243	1	1.96183	TRUE	440.832	5.59661	6.42261	4.09298	31.5941	0.3311	-202.861	413.722	1	1.56918	TRUE
crypt_7day	Hadh_29437	15107	hadh	9.28229	2.40863	9114000	0.2042	-234.461	476.922	-1	3.85376	0	1544.96	-1288.49	1	12.4145	TRUE	18.6733	13.1905	31.8073	0.1309	-235.742	477.485	-1	1.41566	1466.52	-30.5898	1	TRUE	18.6749	13.1905	31.8073	0.1309	-235.742	477.485	-1	1.41578	TRUE	1466.47	-30.5879	8.97146	5.25227	22.4163	0.236	-234.266	476.532	-1	1.70811	TRUE
crypt_7day	Capg_29439	12332	capg	13.6789	10.5098	28.058	0.2376	-140.641	289.282	1	1.30154	0	46.6616	70.5597	18	13.4458	TRUE	19.333	12.6124	28.6618	0.2155	-140.773	289.547	1	1.53286	45.4921	0.975133	1.26102	TRUE	17.3785	12.4706	28.5128	0.3062	-140.879	287.757	1	1.39356	TRUE	43.8509	2.35709	19.4982	10.1265	28.7142	0.2127	-140.791	289.582	1	1.92546	TRUE
crypt_7day	Igfbp7_29447	29817	igfbp7	0.04811	6.82417e-06	9114000	0.2294	-133.431	274.863	-1	7049.94	0	126.884	-46.175	1	0.0185854	TRUE	73.8727	30.0106	303800	0.004625	-139.089	284.178	-1	2.46155	94.2869	-0.527609	1	TRUE	73.8727	30.0106	9229440	0.004625	-139.089	284.178	-1	2.46155	TRUE	94.2869	-0.527609	10.0824	5.29307	29.4503	0.04444	-135.508	279.015	-1	1.90483	TRUE
crypt_7day	Ephx1_29453	13849	ephx1	4.91558	NaN	NaN	0.4199	-139.52	287.04	-1	NaN	0	108.235	-60.6138	18	4.74851	TRUE	21.2887	14.5678	39.3606	0.02053	-144.232	294.465	-1	1.46135	100.68	-2.11201	1	TRUE	21.2887	14.5678	39.3606	0.02053	-144.232	294.465	-1	1.46135	TRUE	100.68	-2.11201	6.05625	3.98142	12.4466	0.3082	-139.972	287.944	-1	1.52113	TRUE
crypt_7day	Relb_29454	19698	relb	0.690254	0.389699	9114000	0.6992	-133.551	277.103	-1	1.77125	0	101.756	-49.9377	3.38226	0.560442	TRUE	37.1457	21.1761	150.576	0.002011	-142.285	290.571	-1	1.75413	81.0034	-1.1467	1	TRUE	37.1457	21.1761	150.576	0.002011	-142.285	290.571	-1	1.75413	TRUE	81.0034	-1.1467	8.84898	5.03776	36.103	0.01349	-139.131	286.262	-1	1.75653	TRUE
crypt_7day	Spcs3_29472	76687	spcs3	NaN	NaN	NaN	0.1355	-207.795	425.591	1	NaN	0	1233.42	232.186	3.36295	4.43591	TRUE	30.164	18.585	79.7603	0.2086	-208.602	423.204	1	1.62303	1254.38	8.91035	1	TRUE	30.1662	18.585	79.7603	0.2086	-208.602	423.204	1	1.62315	TRUE	1254.38	8.90995	20.844	7.6443	9229440	0.1991	-208.019	424.038	1	2.72674	TRUE
crypt_7day	Zfp960_29475	449000	zfp960	29.9114	14.5841	9114000	0.09878	-135.928	279.856	1	2.05096	0	33.2948	290.395	18	33.3615	TRUE	29.9762	23.6686	35.1011	0.167	-135.928	277.856	1	1.2665	33.2948	9.34747e-26	18	TRUE	29.738	18.4123	77.015	0.04252	-137.767	281.534	1	1.61512	TRUE	30.8399	1.26339	29.0003	23.367	36.3832	0.08994	-136.046	280.091	-1	1.24108	TRUE
crypt_7day	Ccnb2_29477	12442	ccnb2	28.3585	10.0051	9114000	0.2257	-124.68	259.359	1	2.8344	0	25.319	6887.89	3.60587	132.943	TRUE	28.3595	16.1238	46.0539	0.3603	-124.68	257.359	1	1.75886	25.3172	0.000157572	3.59296	TRUE	23.9049	15.8505	48.422	0.4642	-124.812	255.624	1	1.50815	TRUE	22.5876	1.09667	25.7191	13.6771	9229440	0.3671	-124.652	257.304	1	1.88045	TRUE
crypt_7day	Sycn_29486	68416	sycn	29.6276	14.3061	32.0865	0.7264	-293.046	596.092	1	2.07098	0	1818.05	51244.4	17.999	34.7078	TRUE	29.6783	21.9989	31.3341	0.9338	-293.046	592.092	1	1.34908	1818.05	8.79417e-24	18	TRUE	21.6539	15.1019	63.5954	0.2222	-295.88	597.76	1	1.43385	TRUE	1563.66	122.229	27.2433	21.666	32.6153	0.8092	-293.189	594.379	-1	1.25742	TRUE
crypt_7day	Cgrrf1_29491	68755	cgrrf1	2.4416	0.0113714	9114000	0.1144	-136.824	281.647	1	214.714	0	45.3541	46.8731	1	0.685416	TRUE	36.9565	21.1113	147.661	0.006262	-141.211	288.421	1	1.75056	62.5921	1.11867	1	TRUE	36.9566	21.1113	147.661	0.006262	-141.211	288.421	1	1.75056	TRUE	62.5921	1.11867	8.42941	4.89502	35.655	0.05152	-137.812	283.624	1	1.72204	TRUE
crypt_7day	Trp53inp2_29494	68728	trp53inp2	0.0045156	1.07654e-08	9114000	0.4066	-117.392	242.783	-1	419455	1	55.7575	-26.5836	1	0.0011108	TRUE	34.9568	20.4092	121.323	0.1089	-119.896	245.791	-1	1.7128	37.5886	-0.654217	1	TRUE	34.9568	20.4092	121.323	0.1089	-119.896	245.791	-1	1.7128	TRUE	37.5886	-0.654218	34.6158	13.8271	9229440	0.06104	-119.895	247.79	-1	2.50348	TRUE
crypt_7day	Sept5_29497	18951	2021-09-05	3.81652	NaN	NaN	0.4578	-197.569	405.139	1	NaN	0	423.25	376.642	3.97771	3.72107	TRUE	15.1566	11.1719	23.4239	0.04222	-202.023	410.047	1	1.35667	464.745	14.7714	1	TRUE	15.1564	11.1719	23.4239	0.04222	-202.023	410.047	1	1.35665	TRUE	464.742	14.7714	6.2081	4.08877	11.9922	0.2165	-199.158	406.317	1	1.51833	TRUE
crypt_7day	Cxcl3_29500	330122	cxcl3	NaN	NaN	NaN	0.7575	-65.6372	139.274	-1	NaN	1	5.8113	-5.04962	1.19606	3.038e-14	TRUE	63.9491	28.184	303800	0.2029	-68.3201	142.64	-1	2.26899	2.05509	-0.0853546	1	TRUE	63.9491	28.184	9229440	0.2029	-68.3201	142.64	-1	2.26899	TRUE	2.05509	-0.0853546	55.4783	38.2688	9229440	0.1604	-67.9813	143.963	-1	1.4497	TRUE
crypt_7day	Puf60_29504	67959	puf60	4.14474	1.6853	9.8471	0.421	-201.967	411.934	1	2.45935	0	1095.35	699.073	1	8.82264	TRUE	13.3554	10.0568	19.7441	0.07184	-205.083	416.166	1	1.328	1152.34	18.2505	1	TRUE	13.3532	10.0568	19.7441	0.07184	-205.083	416.166	1	1.32778	TRUE	1152.33	18.2517	5.82351	3.91178	10.6714	0.3495	-202.243	412.486	1	1.48871	TRUE
crypt_7day	Vegfa_29506	22339	vegfa	NaN	NaN	NaN	0.6273	-132.294	274.587	-1	NaN	0	37.0207	-21.3937	10.4696	2.31894	TRUE	41.3085	22.5334	246.659	0.5162	-133.539	273.077	-1	1.83321	33.7167	-0.808725	1	TRUE	41.3085	22.5334	246.659	0.5162	-133.539	273.077	-1	1.83321	TRUE	33.7167	-0.808725	55.3747	39.588	9229440	0.5324	-132.999	273.997	-1	1.39877	TRUE
crypt_7day	Fkbp4_29507	14228	fkbp4	7.78316	NaN	NaN	0.7536	-230.657	471.314	1	NaN	0	1401.4	752.56	1.54862	4.77146	TRUE	20.2416	14.0283	36.1781	0.5158	-232.177	470.353	1	1.44291	1475.33	25.5587	1	TRUE	20.2463	14.0283	36.1781	0.5158	-232.177	470.353	1	1.44325	TRUE	1475.35	25.5558	10.132	5.64741	NaN	0.776	-230.949	469.897	1	1.7941	TRUE
crypt_7day	Decr1_29509	67460	decr1	13.4771	5.46618	9114000	0.7536	-197.118	402.235	-1	2.46554	0	706.061	-252.081	18	12.5822	TRUE	21.9066	14.8789	41.3491	0.7145	-197.619	401.238	-1	1.47233	710.289	-9.043	1	TRUE	21.9071	14.8789	41.3491	0.7145	-197.619	401.238	-1	1.47236	TRUE	710.288	-9.0429	17.4216	7.92104	9229440	0.6412	-197.426	402.851	-1	2.19941	TRUE
crypt_7day	Aldob_29517	230163	aldob	7.63188	2.94971	17.463	0.5516	-232.223	474.447	-1	2.58733	0	1787.78	-1580.3	1.0295	15.3317	TRUE	14.9537	11.0491	22.9908	0.4843	-233.406	472.812	-1	1.35339	1717.04	-35.7984	1	TRUE	14.954	11.0491	22.9908	0.4843	-233.406	472.812	-1	1.35341	TRUE	1717.03	-35.798	8.43929	5.10468	17.7368	0.6948	-232.284	472.568	-1	1.65325	TRUE
crypt_7day	Krt18_29525	16668	krt18	3.46162	1.3542	8.43648	0.3749	-194.926	399.851	1	2.55621	0	455.712	355.014	1.64153	3.31475	TRUE	18.8382	13.2803	32.2463	0.01258	-200.634	407.268	1	1.41851	510.206	11.4347	1	TRUE	18.8382	13.2803	32.2463	0.01258	-200.634	407.268	1	1.41851	TRUE	510.206	11.4347	4.82115	3.36295	8.39523	0.6582	-194.583	397.165	1	1.43361	TRUE
crypt_7day	Slc39a7_29529	14977	slc39a7	8.46006	NaN	NaN	0.199	-180.956	371.911	1	NaN	0	458.743	136.067	4.24015	4.80897	TRUE	24.8248	16.2806	52.0537	0.2099	-182.203	370.405	1	1.52481	470.062	5.20026	1	TRUE	24.8247	16.2806	52.0537	0.2099	-182.203	370.405	1	1.5248	TRUE	470.062	5.20026	14.5223	6.83669	9229440	0.2212	-181.488	370.976	1	2.12417	TRUE
crypt_7day	Prss2_29534	22072	prss2	30.1439	14.7423	9114000	0.6748	-247.006	504.013	1	2.04472	0	559.143	6370.65	17.9977	33.627	TRUE	30.1746	24.6741	39.5673	0.9093	-247.006	500.013	1	1.22293	559.142	1.8161e-24	18	TRUE	34.8961	20.3889	120.68	0.4157	-248.741	503.481	1	1.71152	TRUE	518.828	23.4873	30.1769	25.1633	38.068	0.897	-246.781	501.563	-1	1.19924	TRUE
crypt_7day	Gemin6_29553	67242	gemin6	3.59132	0.341125	9114000	0.7702	-157.012	322.023	1	10.5279	0	106.927	83.9565	1	1.11083	TRUE	24.8408	16.288	52.1196	0.3428	-158.925	323.851	1	1.5251	128.836	2.72227	1	TRUE	24.8408	16.288	52.1196	0.3428	-158.925	323.851	1	1.5251	TRUE	128.836	2.72227	14.0765	6.7181	9229440	0.3951	-158.146	324.292	1	2.09531	TRUE
crypt_7day	Dffa_29558	13347	dffa	14.0884	12.4326	29.9666	0.1984	-112.626	235.251	1	1.13318	0	15.3236	33.245	16.245	13.8734	TRUE	21.4485	13.2251	30.0384	0.2954	-112.756	233.512	1	1.6218	15.1908	0.113127	1.66709	TRUE	17.6045	12.5981	29.0691	0.3317	-113.168	232.337	1	1.39739	TRUE	13.7589	1.07764	21.5504	12.2977	28.9374	0.2965	-112.751	233.501	1	1.75239	TRUE
crypt_7day	Fen1_29564	14156	fen1	13.2047	3.80609	30.6634	0.07574	-126.892	261.785	1	3.46936	0	44.9066	95.4771	1	32.1862	TRUE	17.9639	12.7993	29.9696	0.1067	-127.186	260.373	1	1.40351	46.7481	1.55887	1	TRUE	17.9639	12.7993	29.9696	0.1067	-127.186	260.373	1	1.40351	TRUE	46.7481	1.55887	13.4574	6.92004	9229440	0.07433	-126.915	261.831	1	1.9447	TRUE
crypt_7day	Ccl9_29568	20308	ccl9	39.3995	NaN	NaN	0.207	-91.2152	190.43	1	NaN	0	6.33252	11.7173	1	5.37772	TRUE	27.9361	17.6613	66.5737	0.3212	-91.1913	188.383	1	1.58177	7.49281	0.368814	1	TRUE	27.9361	17.6613	66.5737	0.3212	-91.1913	188.383	1	1.58177	TRUE	7.49281	0.368814	27.9902	11.9079	9229440	0.2108	-91.1907	190.381	1	2.35056	TRUE
crypt_7day	Nucb2_29574	53322	nucb2	29.7283	14.3172	9114000	0.2455	-180.005	368.01	1	2.0764	0	113.257	1109.93	18	33.4008	TRUE	29.8125	21.8472	32.9291	0.3651	-180.005	366.01	1	1.36459	113.257	3.5093e-25	18	TRUE	25.5342	16.6053	55.0407	0.1152	-181.712	369.425	1	1.53771	TRUE	102.347	4.98737	27.5951	21.0473	34.5067	0.203	-180.262	368.524	-1	1.3111	TRUE
crypt_7day	Polr1c_29576	20016	polr1c	30.2093	NaN	NaN	0.3464	-163.134	336.269	1	NaN	0	214.523	154.499	1.00005	31.194	TRUE	29.679	18.3883	76.6443	0.6222	-163.234	332.467	1	1.61402	217.602	2.56817	1	TRUE	29.6791	18.3883	76.6443	0.6222	-163.234	332.467	1	1.61402	TRUE	217.602	2.56817	30.0453	10.0415	9229440	0.5014	-163.154	334.308	1	2.99211	TRUE
crypt_7day	Slc2a2_29578	20526	slc2a2	5.18092	1.76081	9114000	0.4062	-154.799	319.598	-1	2.94235	0	114.3	-88.3983	2.17795	3.64865	TRUE	20.9257	14.3825	38.2314	0.1093	-157.842	321.684	-1	1.45494	103.27	-3.13581	1	TRUE	20.9257	14.3825	38.2314	0.1093	-157.842	321.684	-1	1.45494	TRUE	103.27	-3.13581	7.55477	4.65027	62.6812	0.4493	-155.191	318.383	-1	1.62459	TRUE
crypt_7day	Cacybp_29581	12301	cacybp	18.7237	6.44652	9114000	0.21	-209.565	427.13	1	2.90447	0	769.63	1194.67	1	62.305	TRUE	21.1692	14.507	38.9857	0.3055	-209.639	425.278	1	1.45924	778.406	13.0675	1	TRUE	21.1698	14.507	38.9857	0.3055	-209.639	425.278	1	1.45928	TRUE	778.406	13.0673	18.7326	8.5404	9229440	0.2089	-209.571	427.143	1	2.19341	TRUE
crypt_7day	Ruvbl1_29584	56505	ruvbl1	24.5228	16.0928	51.0381	0.1051	-156.941	321.882	1	1.52384	0	108.855	13313	1	5076.86	TRUE	24.5444	16.1506	50.9192	0.1764	-156.941	319.881	1	1.51972	108.879	2.60736	1	TRUE	24.5444	16.1506	50.9192	0.1764	-156.941	319.881	1	1.51972	TRUE	108.879	2.60736	24.8713	11.1779	9229440	0.1054	-156.937	321.875	1	2.22504	TRUE
crypt_7day	Mapk1_29588	26413	mapk1	16.2784	6.06635	30.7664	0.2126	-177.192	362.383	1	2.68339	0	247.592	724.159	1	88.673	TRUE	18.2923	12.9814	30.8102	0.3142	-177.239	360.477	1	1.40912	250.579	6.14831	1	TRUE	18.2923	12.9814	30.8102	0.3142	-177.239	360.477	1	1.40912	TRUE	250.579	6.14831	16.6397	8.15413	9229440	0.2111	-177.201	362.403	1	2.04065	TRUE
crypt_7day	Scp2_29592	20280	scp2	5.46517	1.77208	15.4329	0.9265	-211.978	433.955	-1	3.08404	0	810.974	-633.064	1.12794	6.18215	TRUE	17.2826	12.4162	28.2791	0.3486	-214.538	435.077	-1	1.39194	747.586	-18.3395	1	TRUE	17.2837	12.4162	28.2791	0.3486	-214.538	435.077	-1	1.39203	TRUE	747.59	-18.3391	7.09883	4.48579	15.2285	0.9492	-212.104	432.208	-1	1.58252	TRUE
crypt_7day	Plg_29594	18815	plg	3.67708e-14	3.67708e-14	3.67709e-14	0.7212	-84.1046	176.209	-1	1	1	14.7328	-13.2952	2.93384	3.038e-14	TRUE	93.2613	32.8498	303800	0.004981	-91.4445	188.889	-1	2.83902	4.05587	-0.111257	1	TRUE	93.2618	32.8498	9229440	0.004981	-91.4445	188.889	-1	2.83904	TRUE	4.05586	-0.111256	52.5943	37.0171	9229440	0.002898	-91.1114	190.223	-1	1.42081	TRUE
crypt_7day	Bloc1s1_29597	14533;666114	bloc1s1;gm7936	4.65281	2.22886	9.22618	0.8709	-150.973	311.947	-1	2.08753	0	284.273	-108.373	2.38983	4.70572	TRUE	15.7857	11.548	24.7987	0.09788	-155.266	316.531	-1	1.36696	273.952	-3.86976	1	TRUE	15.7857	11.548	24.7987	0.09788	-155.266	316.531	-1	1.36696	TRUE	273.952	-3.86976	5.52014	3.74136	10.1305	0.8527	-151.294	310.588	-1	1.47544	TRUE
crypt_7day	Hmgcs2_29615	15360	hmgcs2	6.94686	2.00452	20.8743	0.7958	-146.737	301.474	-1	3.4656	0	105.023	-107.379	1	8.52876	TRUE	18.3491	13.0127	30.9572	0.3291	-148.787	303.574	-1	1.41009	95.7137	-2.78083	1	TRUE	18.349	13.0127	30.9572	0.3291	-148.787	303.574	-1	1.41008	TRUE	95.7137	-2.78083	7.5307	4.66369	17.141	0.8759	-146.508	301.016	-1	1.61475	TRUE
crypt_7day	Atad3a_29624	108888	atad3a	9.33381	1.86647	9114000	0.1248	-197.353	402.706	1	5.00078	0	396.197	457.063	1	12.1912	TRUE	17.3391	12.4482	28.4166	0.1686	-197.635	401.271	1	1.3929	420.891	11.4304	1	TRUE	17.3393	12.4482	28.4166	0.1686	-197.635	401.271	1	1.39292	TRUE	420.893	11.4301	14.7811	7.49194	27.8482	0.1076	-197.541	403.082	1	1.97293	TRUE
crypt_7day	S100a13_29630	20196	s100a13	NaN	NaN	NaN	0.4402	-60.6892	129.378	-1	NaN	1	5.24334	-4.36865	1.24539	3.038e-14	TRUE	712.897	31.7056	303800	0.05781	-64.1585	134.317	-1	22.4849	1.52876	-0.0068207	1	TRUE	712.903	47.5894	9229440	0.05781	-64.1585	134.317	-1	14.9803	TRUE	1.52875	-0.00682064	42.1957	33.6465	9229440	0.05693	-63.398	134.796	-1	1.25409	TRUE
crypt_7day	Nsun2_29631	28114	nsun2	4.7724	0.659734	9114000	0.01365	-175.885	359.769	1	7.23382	0	216.019	151.824	1	1.91699	TRUE	30.065	18.545	79.1119	0.001212	-179.641	365.283	1	1.62119	253.484	3.99897	1	TRUE	30.0651	18.545	79.1119	0.001212	-179.641	365.283	1	1.6212	TRUE	253.484	3.99896	6.05954	3.95764	13.6822	0.04876	-174.38	356.761	1	1.5311	TRUE
crypt_7day	Usmg5_29632	66477	usmg5	30.5367	15.0847	9114000	0.5067	-172.888	355.776	1	2.02435	0	322.806	1224.58	17.8545	34.9764	TRUE	30.5242	25.9504	65.1956	0.6752	-172.888	353.776	1	1.17625	322.806	2.82295e-25	17.8816	TRUE	41.431	22.5715	250.894	0.4771	-173.983	353.966	1	1.83554	TRUE	318.323	2.47986	32.045	25.8234	9229440	0.6575	-172.937	353.874	-1	1.24093	TRUE
crypt_7day	AW112010_29636	107350	aw112010	3.90867	NaN	NaN	0.06654	-157.431	324.861	-1	NaN	0	220.596	-132.686	1.57445	4.02023	TRUE	14.4783	10.7587	21.9952	0.0421	-159.6	325.2	-1	1.34573	206.606	-4.75908	1	TRUE	14.4782	10.7587	21.9952	0.0421	-159.6	325.2	-1	1.34572	TRUE	206.606	-4.75908	7.9279	4.88983	16.3278	0.06303	-158.305	324.61	-1	1.6213	TRUE
crypt_7day	Apol7c_29640	108956	apol7c	3.87214	0.25165	9114000	0.7882	-123.601	255.202	-1	15.387	0	42.4127	-33.3248	1	1.2184	TRUE	25.3921	16.5407	54.4286	0.3149	-125.7	257.4	-1	1.53513	33.8736	-1.05822	1	TRUE	25.3921	16.5407	54.4286	0.3149	-125.7	257.4	-1	1.53513	TRUE	33.8736	-1.05822	10.6794	5.73048	202.742	0.5965	-124.131	256.261	-1	1.86361	TRUE
crypt_7day	Prdx3_29656	11757	prdx3	10.0451	0.814516	9114000	0.2779	-172.336	352.672	1	12.3326	0	218.249	111.935	1	1.41103	TRUE	29.3643	18.2593	74.7001	0.1363	-173.981	353.962	1	1.60818	245.634	3.49872	1	TRUE	29.3643	18.2593	74.7001	0.1363	-173.981	353.962	1	1.60818	TRUE	245.634	3.49872	19.1566	7.50227	9229440	0.1275	-173.371	354.743	1	2.55344	TRUE
crypt_7day	Hells_29658	15201	hells	10.5409	4.03235	19.2201	0.4658	-185.83	379.661	1	2.61408	0	300.902	1255.88	1	82.1744	TRUE	12.6799	9.62352	19.5924	0.5828	-185.926	377.852	1	1.31759	306.752	11.2905	1	TRUE	12.68	9.62352	18.4535	0.5828	-185.926	377.852	1	1.31761	TRUE	306.751	11.2905	11.2004	6.39166	20.1301	0.4571	-185.86	379.72	1	1.75235	TRUE
crypt_7day	Ube2a_29659	22209	ube2a	6.30623	NaN	NaN	0.4629	-142.722	293.444	1	NaN	0	103.438	50.0449	1	1.0137	TRUE	35.5826	20.6324	128.782	0.084	-145.775	297.55	1	1.7246	119.065	1.31892	1	TRUE	35.5827	20.6324	128.782	0.084	-145.775	297.55	1	1.7246	TRUE	119.065	1.31892	9.13502	5.14006	37.7478	0.4231	-142.86	293.72	1	1.77722	TRUE
crypt_7day	Cyp2c55_29661	72082	cyp2c55	3.68981	NaN	NaN	0.8566	-163.191	336.381	-1	NaN	0	151.5	-140.517	1.44294	3.28538	TRUE	17.9825	12.8097	30.0168	0.1487	-166.876	339.751	-1	1.40382	131.19	-4.68982	1	TRUE	17.9825	12.8097	30.0168	0.1487	-166.876	339.751	-1	1.40382	TRUE	131.19	-4.68982	6.7695	4.33098	14.3528	0.662	-164.007	336.015	-1	1.56304	TRUE
crypt_7day	Lsm2_29664	27756	lsm2	23.3175	6.29288	9114000	0.4041	-153.225	314.45	1	3.70538	0	129.775	804.662	1	301.745	TRUE	23.7413	15.7729	47.8028	0.5466	-153.227	312.455	1	1.5052	130.146	2.43139	1	TRUE	23.7413	15.7729	47.8028	0.5466	-153.227	312.455	1	1.5052	TRUE	130.146	2.43139	23.4439	10.3114	9229440	0.4038	-153.226	314.451	1	2.27359	TRUE
crypt_7day	G6pc_29672	14377	g6pc	0.393581	0.115155	1.01345	0.7562	-104.513	219.027	-1	3.41784	0	37.5078	-29.8403	1.74175	0.393672	TRUE	31.6889	19.1884	90.6303	0.0001137	-116.648	239.296	-1	1.65146	24.036	-0.65943	1	TRUE	31.689	19.1884	90.6303	0.0001137	-116.648	239.296	-1	1.65147	TRUE	24.036	-0.659429	6.00394	3.92869	13.5877	0.005851	-111.172	230.343	-1	1.52823	TRUE
crypt_7day	Rps6_29675	105244208;20104	loc105244208;rps6	13.2794	1.04395	9114000	0.5162	-187.575	383.15	1	12.7203	0	495.393	183.18	1	2.95117	TRUE	26.3971	16.9922	58.9143	0.4041	-188.497	382.993	1	1.55348	525.196	5.82481	1	TRUE	26.3971	16.9922	58.9143	0.4041	-188.497	382.993	1	1.55348	TRUE	525.196	5.82481	16.918	7.32499	9229440	0.4103	-187.932	383.864	1	2.30963	TRUE
crypt_7day	Psmd6_29703	66413	psmd6	NaN	NaN	NaN	0.4074	-150.093	308.187	1	NaN	0	55.2599	44.8513	18	0.637153	TRUE	35.2001	20.4964	124.147	0.1178	-152.493	310.986	1	1.71738	69.0323	1.60677	1	TRUE	35.2	20.4964	124.147	0.1178	-152.493	310.986	1	1.71737	TRUE	69.0323	1.60677	85.0694	43.3918	9229440	0.07264	-152.386	312.772	1	1.96049	TRUE
crypt_7day	Birc5_29705	11799	birc5	11.0004	2.7512e-06	9114000	0.6564	-163.255	334.509	1	3.9984e+06	0	112.985	80.5255	1	0.614542	TRUE	39.9339	22.0991	206.182	0.1518	-166.078	338.156	1	1.80704	142.432	2.06558	1	TRUE	39.9339	22.0991	206.182	0.1518	-166.078	338.156	1	1.80704	TRUE	142.432	2.06558	47.528	38.005	9229440	0.2438	-164.764	337.529	1	1.25057	TRUE
crypt_7day	Exosc3_29716	66362	exosc3	6.78108	0.940212	9114000	0.4752	-163.182	334.363	1	7.21229	0	181.982	98.4638	1	1.99157	TRUE	24.8404	16.2878	52.1177	0.2794	-164.566	335.131	1	1.52509	201.785	3.18408	1	TRUE	24.8404	16.2878	52.1177	0.2794	-164.566	335.131	1	1.52509	TRUE	201.785	3.18408	16.757	7.4122	9229440	0.2524	-164.103	336.205	1	2.26073	TRUE
crypt_7day	Cyp1a1_29719	13076	cyp1a1	NaN	NaN	NaN	0.06116	-136.912	281.825	-1	NaN	0	63.4255	-34.4976	1	0.470527	TRUE	30.3603	20.6475	68.6896	0.08091	-137.317	280.634	-1	1.47041	49.0408	-7.72511e-26	18	TRUE	31.7629	19.2171	91.2034	0.05829	-137.749	281.499	-1	1.65285	TRUE	52.028	-1.18228	30.6427	16.6464	9229440	0.03371	-137.631	283.262	-1	1.8408	TRUE
crypt_7day	Ppid_29731	67738	ppid	14.3615	NaN	NaN	0.01953	-166	342	1	NaN	0	153.776	201.967	1.1293	20.0028	TRUE	19.5263	13.6507	34.1293	0.06585	-166.232	338.463	1	1.43042	158.527	4.24248	1	TRUE	19.5263	13.6507	34.1293	0.06585	-166.232	338.463	1	1.43042	TRUE	158.527	4.24248	15.6562	7.58553	9229440	0.04023	-166.061	340.123	1	2.06396	TRUE
crypt_7day	Nifk_29734	67949	nifk	0.874981	0.12415	13.0624	0.7934	-134.009	276.018	1	7.04777	0	63.1162	55.8855	1	0.569748	TRUE	23.9794	15.8857	48.7067	0.03962	-139	284.001	1	1.5095	82.6438	1.6214	1	TRUE	23.9794	15.8857	48.7067	0.03962	-139	284.001	1	1.5095	TRUE	82.6438	1.6214	7.66398	4.67271	50.5559	0.2162	-136.056	280.112	1	1.64016	TRUE
crypt_7day	Ppargc1a_29737	19017	ppargc1a	2.78263	0.937978	8.50362	0.7421	-171.341	352.682	-1	2.96663	0	266.647	-205.83	1.11938	3.16719	TRUE	17.6558	12.627	29.1963	0.04698	-176.334	358.667	-1	1.39826	232.175	-6.21183	1	TRUE	17.6557	12.627	29.1963	0.04698	-176.334	358.667	-1	1.39825	TRUE	232.175	-6.2119	5.47991	3.71229	10.1765	0.6862	-171.853	351.706	-1	1.47615	TRUE
crypt_7day	Slc6a20a_29754	102680	slc6a20a	4.71422	1.66722	6.62669	0.4184	-190.226	388.451	-1	2.82759	0	435.945	-352.925	18	4.75949	TRUE	14.1791	10.5739	21.3819	0.007772	-196.118	398.236	-1	1.34095	400.084	-13.4009	1	TRUE	14.1788	10.5739	21.3819	0.007772	-196.118	398.236	-1	1.34092	TRUE	400.084	-13.4009	4.64771	3.28135	7.7791	0.2622	-190.898	389.796	-1	1.4164	TRUE
crypt_7day	Gzmb_29755	14939	gzmb	2.01923	1.01877	8.01701	0.5393	-127.88	265.761	-1	1.98203	0	53.4435	-45.1439	2.52504	1.62887	TRUE	20.7813	14.3083	37.7903	0.02734	-133.103	272.206	-1	1.45239	44.0385	-1.58822	1	TRUE	20.7813	14.3083	37.7903	0.02734	-133.103	272.206	-1	1.45239	TRUE	44.0385	-1.58822	6.9295	4.38324	15.8737	0.1803	-129.931	267.862	-1	1.58091	TRUE
crypt_7day	Hnrnpu_29763	51810	hnrnpu	NaN	NaN	NaN	0.0267	-152.694	313.389	1	NaN	1	92.6048	40.3028	1.62577	3.038e-14	TRUE	41.6559	22.6412	258.991	0.05383	-152.64	311.28	1	1.83983	117.853	1.36332	1	TRUE	41.6559	22.6412	258.991	0.05383	-152.64	311.28	1	1.83983	TRUE	117.853	1.36332	59.383	40.1869	9229440	0.03843	-152.261	312.523	1	1.47767	TRUE
crypt_7day	Arxes1_29769	76219;76976	arxes1;arxes2	NaN	NaN	NaN	0.05968	-104.291	216.583	1	NaN	0	7.18953	14.3882	18	7.48841	TRUE	43.3393	23.1519	336.837	0.006479	-107.828	221.656	1	1.87195	8.56931	0.377393	1	TRUE	43.3392	23.1519	336.837	0.006479	-107.828	221.656	1	1.87195	TRUE	8.56931	0.377394	7.9292	4.69688	32.9465	0.09042	-103.779	215.557	1	1.68818	TRUE
crypt_7day	Ces2b_29770	234669	ces2b	4.85855	1.99389	11.1921	0.9281	-184.719	379.439	-1	2.43672	0	440.31	-425.687	1.03425	9.83991	TRUE	13.5806	10.1993	20.1846	0.3357	-187.345	380.689	-1	1.33152	410.081	-10.9654	1	TRUE	13.5796	10.1993	20.1846	0.3357	-187.345	380.689	-1	1.33142	TRUE	410.085	-10.9661	6.16681	4.082	11.6009	0.9477	-184.855	377.71	-1	1.51073	TRUE
crypt_7day	Dpy30_29771	66310	dpy30	25.5328	16.5918	55.0963	0.6246	-137.016	282.032	1	1.53888	0	93.1979	27931.4	1	19356.6	TRUE	25.5384	16.6072	55.0589	0.7594	-137.016	280.032	1	1.53779	93.2017	1.44078	1	TRUE	25.5385	16.6072	55.0589	0.7594	-137.016	280.032	1	1.5378	TRUE	93.2017	1.44078	25.6622	11.2361	9229440	0.6248	-137.016	282.031	1	2.28391	TRUE
crypt_7day	Plk1_29780	18817	plk1	13.0008	5.31541	9114000	0.4844	-158.611	325.221	1	2.44587	0	86.9147	94.8555	18	12.3808	TRUE	19.685	13.7351	34.5757	0.4275	-159.335	324.669	1	1.43319	85.6253	3.47456	1	TRUE	19.685	13.7351	34.5757	0.4275	-159.335	324.669	1	1.43319	TRUE	85.6253	3.47456	13.0687	6.67183	9229440	0.4146	-158.85	325.701	1	1.95879	TRUE
crypt_7day	Cab39_29790	12283	cab39	2.52029	NaN	NaN	0.03159	-212.079	432.158	1	NaN	0	1310.08	402.88	18	2.38158	TRUE	22.3407	15.0945	42.7991	0.001129	-216.902	439.804	1	1.48006	1372.85	15.1502	1	TRUE	22.3413	15.0944	42.7992	0.001129	-216.902	439.804	1	1.48011	TRUE	1372.83	15.1536	9.75033	5.46973	200.403	0.001915	-215.295	438.589	1	1.7826	TRUE
crypt_7day	Eprs_29794	107508	eprs	8.22962	3.82528	16.0426	0.1266	-170.64	349.28	1	2.15138	0	280.626	542.616	1	39.4633	TRUE	11.9947	9.17536	17.6957	0.1465	-171.139	348.279	1	1.30727	288.534	7.91509	1	TRUE	11.9947	9.17536	17.1897	0.1465	-171.139	348.279	1	1.30727	TRUE	288.534	7.91509	8.64332	5.2743	16.4578	0.1232	-170.674	349.348	1	1.63876	TRUE
crypt_7day	Atf5_29795	107503	atf5	10.3659	6.30932	16.9647	0.442	-192.582	395.165	1	1.64295	0	380.869	363.085	3.10089	10.7146	TRUE	14.4163	10.7205	22.1745	0.4056	-193.78	393.561	1	1.34474	380.651	12.3517	1	TRUE	14.4163	10.7205	21.8673	0.4056	-193.78	393.561	1	1.34474	TRUE	380.651	12.3517	10.166	5.84127	20.2971	0.3792	-193.339	394.679	1	1.74037	TRUE
crypt_7day	Atf4_29798	11911	atf4	NaN	NaN	NaN	0.01371	-192.303	392.605	1	NaN	1	437.727	158.792	1.26583	3.038e-14	TRUE	39.2417	22.5347	237.385	0.005143	-193.427	394.853	1	1.74139	546.787	2.45039	1.16523	TRUE	41.1732	22.4921	242.206	0.01117	-193.438	392.876	1	1.83056	TRUE	544.752	4.28376	42.192	14.9668	9229440	0.005095	-193.437	394.875	1	2.81904	TRUE
crypt_7day	Rab11a_29803	53869	rab11a	2.80914	NaN	NaN	0.3582	-181.343	372.687	1	NaN	0	662.047	143.711	17.5157	2.51099	TRUE	34.5577	20.2651	116.879	0.01486	-186.791	379.581	1	1.70528	692.492	4.2434	1	TRUE	34.557	20.2651	116.879	0.01486	-186.791	379.581	1	1.70525	TRUE	692.492	4.24342	6.5513	4.16825	34.6594	0.3745	-181.851	371.701	1	1.57171	TRUE
crypt_7day	Hmbs_29804	15288	hmbs	0.257144	1.83259e-07	9114000	0.8225	-62.1366	132.273	-1	1.40317e+06	0	5.57424	-4.84622	1	0.0139475	TRUE	48.5193	24.6143	1655.12	0.2786	-64.5221	135.044	-1	1.97118	2.40638	-0.101234	1	TRUE	48.5193	24.6143	1655.12	0.2786	-64.5221	135.044	-1	1.97118	TRUE	2.40638	-0.101234	51.1053	38.2936	9229440	0.2975	-63.8259	135.652	-1	1.33457	TRUE
crypt_7day	Dnajb6_29809	23950	dnajb6	0.0391386	NaN	NaN	0.1948	-139.875	289.751	1	NaN	0	90.8093	46.2864	5.26689	0.0276993	TRUE	1416.56	31.6699	303800	0.01187	-144.859	295.717	1	44.7289	126.695	0.0322974	1	TRUE	1416.56	49.225	9229440	0.01187	-144.859	295.717	1	28.7772	TRUE	126.695	0.0322973	42.8116	33.6501	9229440	0.009503	-144.221	296.441	1	1.27226	TRUE
crypt_7day	Ace_29814	11421	ace	4.17301	NaN	NaN	0.2384	-227.626	465.252	-1	NaN	0	743.146	-634.103	2.43516	2.83724	TRUE	22.1549	15.0025	42.1729	0.04555	-231.17	468.34	-1	1.47675	647.661	-22.7076	1	TRUE	22.1599	15.0025	42.173	0.04555	-231.17	468.34	-1	1.47708	TRUE	647.581	-22.7008	7.89067	4.77295	61.5511	0.187	-228.598	465.196	-1	1.65321	TRUE
crypt_7day	Rab3a_29817	19339	rab3a	5.88705e-12	5.88705e-12	5.88707e-12	0.2026	-129.36	266.72	-1	1	1	83.1789	-29.8881	1.01458	3.038e-14	TRUE	106.251	34.358	NaN	0.0287	-132.626	271.252	-1	3.09247	59.5684	-0.306548	1	TRUE	106.25	34.358	9229440	0.0287	-132.626	271.252	-1	3.09244	TRUE	59.5684	-0.30655	210.967	39.9044	9229440	0.01409	-132.625	273.25	-1	5.28681	TRUE
crypt_7day	Nolc1_29819	70769	nolc1	17.0591	5.98875	9114000	0.2596	-144.383	296.766	1	2.84852	0	75.5207	178.099	1	50.2318	TRUE	20.2009	14.007	36.0589	0.3532	-144.514	295.028	1	1.4422	77.3551	2.24321	1	TRUE	20.2009	14.007	36.0589	0.3532	-144.514	295.028	1	1.4422	TRUE	77.3552	2.24321	16.7153	7.89781	9229440	0.2601	-144.38	296.76	1	2.11645	TRUE
crypt_7day	Rnaseh2a_29823	69724	rnaseh2a	NaN	NaN	NaN	0.4259	-151.784	313.569	1	NaN	0	130.093	52.0261	4.06709	7.37347	TRUE	29.0563	18.1322	72.8541	0.5268	-152.471	310.942	1	1.60247	131.546	1.94533	1	TRUE	29.0563	18.1322	72.8541	0.5268	-152.471	310.942	1	1.60247	TRUE	131.546	1.94533	17.5854	7.26303	9229440	0.5991	-151.771	311.541	1	2.42122	TRUE
crypt_7day	Iyd_29824	70337	iyd	2.17984	0.906904	5.40023	0.8626	-180.706	369.411	-1	2.40361	0	362.122	-384.883	1	4.59509	TRUE	13.1888	9.95072	19.4216	0.01987	-186.762	379.523	-1	1.32541	310.34	-11.1096	1	TRUE	13.1888	9.95072	19.4216	0.01987	-186.762	379.523	-1	1.32541	TRUE	310.34	-11.1096	4.6071	3.26232	7.64137	0.4811	-181.798	371.597	-1	1.41222	TRUE
crypt_7day	Lect2_29832	16841	lect2	NaN	NaN	NaN	0.0001005	-69.5243	149.049	-1	NaN	0	5.81686	-4.52566	8.42886	0.35801	TRUE	37.7112	21.368	159.821	0.0002236	-70.9426	147.885	-1	1.76484	3.97486	-0.155678	1	TRUE	37.7111	21.368	159.821	0.0002236	-70.9426	147.885	-1	1.76484	TRUE	3.97486	-0.155678	54.2574	39.7035	9229440	0.0001523	-70.2754	148.551	-1	1.36656	TRUE
crypt_7day	Bgn_29835	12111	bgn	29.6121	18.1578	77.1704	0.2687	-155.414	318.828	-1	1.63082	0	180.54	-3146.36	1	1489.44	TRUE	29.5939	18.3535	76.1123	0.3939	-155.413	316.825	-1	1.61244	180.48	-2.07261	1	TRUE	29.5926	18.3535	76.1123	0.3939	-155.413	316.825	-1	1.61237	TRUE	180.481	-2.0727	29.5454	12.8753	9229440	0.2703	-155.406	318.812	-1	2.29473	TRUE
crypt_7day	Paf1_29842	54624	paf1	14.8318	6.58151	9114000	0.2828	-159.175	326.349	1	2.25356	0	215.587	75.0172	18	13.0629	TRUE	28.6694	18.463	64.1369	0.188	-159.729	327.459	1	1.5528	217.205	0.403125	1.53309	TRUE	28.6886	17.9791	70.7203	0.2589	-159.913	325.825	1	1.59566	TRUE	214.507	2.42269	28.8572	15.6124	9229440	0.1821	-159.771	327.542	1	1.84835	TRUE
crypt_7day	Papss1_29847	23971	papss1	0.00236306	0.00038674	0.00502495	0.2548	-74.3178	156.636	-1	6.1102	4	10.409	-7.45138	1.33736	3.038e-14	TRUE	31.8159	30.2227	NaN	0.0228	-78.1825	162.365	-1	1.05272	4.42669	-6.43355e-27	18	TRUE	90.385	32.4781	9229440	0.01787	-78.485	162.97	-1	2.78295	TRUE	4.54805	-0.0800924	40.8048	30.5745	9229440	0.0107	-78.2116	164.423	1	1.3346	TRUE
crypt_7day	Bub1_29853	12235	bub1	30.0692	18.5601	77.3207	0.547	-169.462	348.924	1	1.6201	0	135.655	68671.3	1.12624	10824.6	TRUE	30.0674	18.5721	79.2512	0.713	-169.462	346.924	1	1.61896	135.643	1.97445	1.12426	TRUE	30.1105	18.5634	79.4092	0.8308	-169.465	344.931	1	1.62204	TRUE	134.499	3.00975	29.8517	14.2101	9229440	0.7259	-169.427	346.854	1	2.10074	TRUE
crypt_7day	Acat2_29872	110460	acat2	12.4653	7.28089	20.0411	0.459	-133.653	277.306	1	1.71206	0	61.5332	13498.5	1.29968	1256.81	TRUE	12.458	7.85482	20.0298	0.6296	-133.649	275.299	1	1.58603	61.5166	1.28428	1.29309	TRUE	9.75658	7.64953	13.349	0.6701	-133.954	273.908	1	1.27545	TRUE	58.8511	3.46382	12.6083	7.54093	19.1502	0.6771	-133.517	275.035	1	1.67198	TRUE
crypt_7day	Aars_29893	234734	aars	14.8001	1.76711	9114000	0.4545	-145.783	299.565	1	8.37531	0	103.585	83.2956	1	11.4625	TRUE	23.5117	15.6634	46.9464	0.3989	-146.525	299.05	1	1.50106	108.948	2.03808	1	TRUE	23.5117	15.6634	46.9464	0.3989	-146.525	299.05	1	1.50106	TRUE	108.948	2.03808	13.4259	6.59661	9229440	0.4632	-145.753	299.506	1	2.03527	TRUE
crypt_7day	Gale_29920	74246	gale	5.80792	5.07892	9114000	0.32	-169.313	346.626	1	1.14353	0	209.712	126.247	18	5.51887	TRUE	25.4343	16.5599	54.6097	0.01506	-174.009	354.019	1	1.5359	218.584	4.04246	1	TRUE	25.4343	16.5599	54.6097	0.01506	-174.009	354.019	1	1.5359	TRUE	218.584	4.04246	6.08629	3.98151	13.1487	0.3359	-169.244	346.488	1	1.52864	TRUE
crypt_7day	Pole_29925	18973	pole	NaN	NaN	NaN	0.1723	-92.7288	195.458	1	NaN	0	2.05464	8.96881	5.28395	0.0281526	TRUE	45.7027	23.8387	548.03	0.1972	-93.8973	193.795	1	1.91716	7.33379	0.243038	1	TRUE	45.7027	23.8387	548.03	0.1972	-93.8973	193.795	1	1.91716	TRUE	7.33379	0.243038	51.1381	38.4699	9229440	0.2104	-93.1586	194.317	1	1.3293	TRUE
crypt_7day	Fez2_29926	225020	fez2	30.175	NaN	NaN	0.01626	-87.7299	183.46	-1	NaN	0	10.1754	-14.2836	1	15.8793	TRUE	29.2497	18.2121	74.007	0.02842	-87.9101	181.82	-1	1.60606	9.55322	-0.321564	1	TRUE	29.2497	18.2121	74.007	0.02842	-87.9101	181.82	-1	1.60606	TRUE	9.55322	-0.321564	28.9706	9.63215	9229440	0.01536	-87.7963	183.593	-1	3.0077	TRUE
crypt_7day	Cenpk_29938	60411	cenpk	0.438436	NaN	NaN	0.5273	-154.851	319.703	1	NaN	0	111.606	71.8038	13.9889	0.389216	TRUE	28.8419	18.0431	71.601	0.08607	-158.56	323.12	1	1.5985	140.005	2.32094	1	TRUE	28.8419	18.0431	71.601	0.08607	-158.56	323.12	1	1.5985	TRUE	140.005	2.32094	22.0489	8.02313	9229440	0.06586	-158.147	324.295	1	2.74817	TRUE
crypt_7day	Utp14a_29949	100500713;72554	9530027j09rik;utp14a	19.5703	4.13373	9114000	0.5284	-165.327	338.655	1	4.7343	0	150.028	438.419	1	86.6379	TRUE	21.3299	14.5887	39.4905	0.6644	-165.354	336.707	1	1.46208	151.892	3.79018	1	TRUE	21.3299	14.5887	39.4905	0.6644	-165.354	336.707	1	1.46208	TRUE	151.892	3.79018	20.2361	9.21943	9229440	0.525	-165.338	338.676	1	2.19494	TRUE
crypt_7day	Ecm1_29959	13601	ecm1	2.379	0.386211	9114000	0.4621	-157.483	324.967	-1	6.15985	0	206.51	-89.8118	1.02654	0.932604	TRUE	29.4476	18.2936	75.209	0.05954	-161.505	329.009	-1	1.60972	178.337	-2.46697	1	TRUE	29.4476	18.2936	75.209	0.05954	-161.505	329.009	-1	1.60972	TRUE	178.337	-2.46697	7.91947	4.74172	40.8727	0.3944	-158.24	324.479	-1	1.67017	TRUE
crypt_7day	Bcat2_29962	12036	bcat2	29.3074	14.0655	9114000	0.9658	-33.6646	75.3291	1	2.08364	0	0.0918875	3.92522	18	29.1058	TRUE	29.9563	19.8407	37.8746	0.9891	-33.6646	73.3291	1	1.50984	0.0918878	5.52344e-27	18	TRUE	25.8865	16.7643	56.589	0.7835	-34.6038	75.2076	1	1.54414	TRUE	-0.108639	0.0826499	27.6075	19.0576	40.727	0.9217	-33.8373	75.6745	-1	1.44863	TRUE
crypt_7day	Erh_29967	13877	erh	1.85837	0.739767	4.80774	0.7906	-195.331	398.661	1	2.5121	0	499.838	607.62	1	4.21589	TRUE	12.0856	9.23532	17.3548	0.01897	-201.24	408.48	1	1.30863	583.284	18.1261	1	TRUE	12.0864	9.23532	17.3548	0.01897	-201.24	408.48	1	1.30871	TRUE	583.293	18.1253	4.86115	3.40912	8.17464	0.2318	-197.276	402.552	1	1.42593	TRUE
crypt_7day	Pls1_29975	102502	pls1	3.97705	0.794633	14.0953	0.112	-248.912	505.824	-1	5.00489	0	2339.54	-1747.24	1	4.46098	TRUE	17.3306	12.4435	28.396	0.02246	-251.716	509.431	-1	1.39274	2105.23	-51.3665	1	TRUE	17.3306	12.4435	28.396	0.02246	-251.716	509.431	-1	1.39274	TRUE	2105.23	-51.3664	6.5212	4.37524	16.2436	0.07307	-249.446	506.892	-1	1.49048	TRUE
crypt_7day	Rpn1_29977	103963	rpn1	4.90752	NaN	NaN	0.4151	-231.298	472.595	1	NaN	0	2004.23	639.649	3.26094	3.27324	TRUE	23.0004	15.4172	45.0916	0.1229	-234.207	474.415	1	1.49187	2088.82	23.7983	1	TRUE	22.9941	15.4172	45.0916	0.1229	-234.207	474.415	1	1.49146	TRUE	2088.76	23.8048	9.0843	5.22579	126.53	0.3151	-232.242	472.483	1	1.73836	TRUE
crypt_7day	Hyou1_29983	12282	hyou1	NaN	NaN	NaN	0.07579	-160.091	328.181	1	NaN	1	133.173	54.8313	1.06287	3.038e-14	TRUE	49.8542	28.9137	303800	0.02247	-161.553	331.106	1	1.72424	174.058	0.17816	1.53795	TRUE	68.1889	29.0019	9229440	0.04201	-161.615	329.23	1	2.35119	TRUE	172.976	1.06864	45.3474	29.0622	9229440	0.02211	-161.572	331.144	1	1.56036	TRUE
crypt_7day	H2-K1_30014	14972	h2-k1	1.13077	0.460211	2.84813	0.7714	-219.88	449.759	-1	2.45707	0	1853.31	-977.868	1.16166	1.74906	TRUE	16.2048	11.7948	25.7424	0.001	-229.575	465.151	-1	1.37389	1626.97	-29.7	1	TRUE	16.2049	11.7948	25.7424	0.001	-229.575	465.151	-1	1.3739	TRUE	1626.97	-29.7	4.50065	3.19249	7.49684	0.08869	-223.358	454.716	-1	1.40976	TRUE
crypt_7day	Cel_30023	12613	cel	29.9157	14.5784	9114000	0.6982	-315.419	640.838	1	2.05206	0	3405.83	46004.1	17.9999	33.5336	TRUE	29.975	23.6776	35.0803	0.9208	-315.419	636.838	1	1.26596	3405.83	1.36881e-23	18	TRUE	25.9785	16.7825	142.289	0.2253	-318.173	642.345	1	1.54795	TRUE	3056.68	183.381	29.0179	23.7172	35.9188	0.8397	-315.416	638.833	-1	1.2235	TRUE
crypt_7day	Cdca2_30028	108912	cdca2	16.9254	5.03085	30.2473	0.3116	-158.739	325.478	1	3.36432	0	95.8841	836.683	1	193.575	TRUE	17.9161	12.7727	29.8486	0.4417	-158.75	323.5	1	1.40269	96.7625	3.75611	1	TRUE	17.9161	12.7727	29.8486	0.4417	-158.75	323.5	1	1.40269	TRUE	96.7624	3.75611	17.1738	8.47667	30.0443	0.311	-158.742	325.484	1	2.02601	TRUE
crypt_7day	Tacc3_30034	21335	tacc3	13.0099	3.90817	29.1074	0.3455	-143.291	294.582	1	3.3289	0	68.052	154.149	1	32.7754	TRUE	17.628	12.6114	29.1274	0.4249	-143.517	293.034	1	1.39778	70.9006	2.5004	1	TRUE	17.628	12.6114	29.1274	0.4249	-143.517	293.034	1	1.39778	TRUE	70.9006	2.5004	14.2173	7.23623	28.4885	0.3304	-143.356	294.711	1	1.96474	TRUE
crypt_7day	Creb3l3_30039	208677	creb3l3	6.16878	5.0707	9114000	0.1987	-251.685	513.37	-1	1.21655	0	2595.93	-946.223	16.8444	5.23904	TRUE	26.5423	17.0565	59.5944	0.1753	-253.192	512.385	-1	1.55614	2543.32	-34.944	1	TRUE	26.696	17.0544	59.62	0.1752	-253.193	512.387	-1	1.56534	TRUE	2543.04	-34.9205	10.9033	5.77892	172.684	0.3453	-251.595	511.19	-1	1.88674	TRUE
crypt_7day	Plekhj1_30044	78670	plekhj1	14.4458	6.11425	9114000	0.8131	-180.37	368.739	1	2.36264	0	355.824	137.818	18	12.8601	TRUE	27.604	17.5368	60.7524	0.5785	-181.021	370.041	1	1.57406	357.534	1.74901	1.28653	TRUE	27.2358	17.3601	62.9604	0.696	-181.095	368.189	1	1.56887	TRUE	354.167	4.59623	27.6544	12.8921	9229440	0.5625	-181.068	370.135	1	2.14507	TRUE
crypt_7day	Akr1b8_30048	14187	akr1b8	5.54133	4.54015	9114000	0.6983	-124.197	258.394	1	1.22052	0	15.1103	34.8741	14.6712	5.16186	TRUE	21.0737	14.4582	38.6884	0.3237	-126.394	258.787	1	1.45756	17.3202	1.29988	1	TRUE	21.0737	14.4582	38.6884	0.3237	-126.394	258.787	1	1.45756	TRUE	17.3202	1.29988	8.73719	5.12043	108.559	0.7376	-124.476	256.953	1	1.70634	TRUE
crypt_7day	Col12a1_30069	12816	col12a1	13.4414	1.34338	9114000	0.2789	-113.434	234.868	-1	10.0057	0	38.3152	-41.9535	1	16.0644	TRUE	20.7838	14.3096	37.7978	0.2976	-113.938	233.875	-1	1.45244	36.4547	-0.93251	1	TRUE	20.7838	14.3096	37.7978	0.2976	-113.938	233.875	-1	1.45244	TRUE	36.4547	-0.932509	14.0716	6.93586	9229440	0.2664	-113.498	234.996	-1	2.02882	TRUE
crypt_7day	Eif4ebp1_30076	13685	eif4ebp1	7.03547	5.21091	9114000	0.6883	-146.967	301.933	1	1.35014	0	73.3939	62.0285	18	6.55338	TRUE	21.4336	14.6412	39.8193	0.2763	-148.997	303.994	1	1.46392	74.0594	2.39459	1	TRUE	21.4336	14.6412	39.8193	0.2763	-148.997	303.994	1	1.46392	TRUE	74.0594	2.39459	10.2415	5.66037	9229440	0.4529	-147.671	303.341	1	1.80933	TRUE
crypt_7day	Mmp2_30077	17390	mmp2	NaN	NaN	NaN	0.2787	-168.177	346.355	-1	NaN	0	237.045	-79.0403	14.8657	13.2809	TRUE	32.3808	20.6198	104.783	0.3649	-168.413	344.826	-1	1.57037	236.068	-0.426441	1.53262	TRUE	34.4736	20.2346	115.972	0.4726	-168.532	343.065	-1	1.7037	TRUE	238.936	-2.56158	32.1801	17.4288	9229440	0.359	-168.437	344.873	-1	1.84637	TRUE
crypt_7day	Prmt5_30086	27374	prmt5	4.95275	1.49407	13.11	0.7375	-158.235	324.47	1	3.31494	0	197.575	178.987	1	8.41012	TRUE	14.8708	10.9987	22.8153	0.2542	-160.527	327.055	1	1.35205	212.541	4.75435	1	TRUE	14.8708	10.9987	22.8153	0.2542	-160.527	327.055	1	1.35205	TRUE	212.541	4.75435	7.07649	4.50145	14.3462	0.6149	-158.573	325.147	1	1.57205	TRUE
crypt_7day	ZFP91CNTF_30090			28.8487	2.36427	9114000	0.9789	-141.649	291.298	1	12.2019	0	61.6154	50.0275	1	5.63805	TRUE	30.7822	18.8324	83.96	0.8066	-142.577	291.154	1	1.63453	67.5535	1.39501	1	TRUE	30.7823	18.8324	83.96	0.8066	-142.577	291.154	1	1.63454	TRUE	67.5535	1.39501	16.8315	7.02586	9229440	0.9706	-141.692	291.385	1	2.39565	TRUE
crypt_7day	Sat1_30100	20229	sat1	0.0336981	0.000180905	9114000	0.01166	-176.757	363.514	-1	186.275	0	580.978	-133.525	2.59247	0.018225	TRUE	38.2288	27.1028	NaN	0.001111	-180.368	368.736	-1	1.41051	482.7	-0.0186196	2.41331	TRUE	55.9068	26.4529	9229440	0.002408	-180.488	366.976	-1	2.11345	TRUE	486.78	-2.20172	39.2344	27.0776	9229440	0.001108	-180.371	368.742	1	1.44896	TRUE
crypt_7day	Rps5_30110	20103	rps5	14.9653	1.38959	9114000	0.2013	-234.07	476.141	1	10.7696	0	2078.56	644.264	1	2.71628	TRUE	27.1497	17.3227	62.5316	0.1673	-234.988	475.976	1	1.56729	2188.35	20.6031	1	TRUE	27.1512	17.3227	62.5316	0.1673	-234.988	475.976	1	1.56738	TRUE	2188.35	20.6026	23.5935	8.8158	9229440	0.1144	-234.805	477.61	1	2.67627	TRUE
crypt_7day	Dmgdh_30119	74129	dmgdh	14.1425	12.1299	9114000	0.5476	-72.067	154.134	1	1.16592	0	1.72225	8.70297	17.8721	13.5021	TRUE	24.0591	15.5943	36.8258	0.6216	-72.3212	152.642	1	1.54281	1.74624	0.0412063	1.57127	TRUE	21.9026	14.8769	41.3359	0.6464	-72.6808	151.362	1	1.47226	TRUE	1.42084	0.281301	24.7058	13.9741	9229440	0.6019	-72.3772	152.754	1	1.76797	TRUE
crypt_7day	Cltb_30121	74325	cltb	1.27579	NaN	NaN	0.7112	-191.033	392.067	1	NaN	0	592.612	263.082	17.2302	1.23757	TRUE	23.9382	15.8662	48.549	0.006043	-198.495	402.989	1	1.50875	651.936	8.47929	1	TRUE	23.9402	15.8662	48.549	0.006043	-198.495	402.989	1	1.50888	TRUE	651.946	8.47859	4.95479	3.42387	8.94141	0.5464	-191.88	391.76	1	1.44713	TRUE
crypt_7day	Mki67_30147	17345	mki67	20.3327	13.9637	9114000	0.07419	-139.457	288.914	1	1.45611	0	55.6583	43.3296	11.4968	16.648	TRUE	29.5773	20.0639	56.764	0.1395	-139.459	286.918	1	1.47416	55.6958	0.000272591	3.50775	TRUE	29.6595	18.3803	76.5221	0.1565	-139.99	285.979	1	1.61366	TRUE	52.6806	1.34741	29.2722	19.4449	9229440	0.1326	-139.524	287.049	-1	1.50539	TRUE
crypt_7day	Hmg20b_30149	15353	hmg20b	0.00236306	0.00038674	0.00502495	0.4669	-187.338	382.676	-1	6.1102	4	1045.98	-179.755	1.0347	3.038e-14	TRUE	82.1345	31.3222	NaN	0.02895	-191.784	389.567	-1	2.62225	905.416	-2.05099	1	TRUE	82.1331	31.3222	9229440	0.02895	-191.784	389.567	-1	2.6222	TRUE	905.417	-2.05104	53.543	37.4047	9229440	0.01889	-191.452	390.904	-1	1.43145	TRUE
crypt_7day	Dnajb1_30167	81489	dnajb1	0.0405904	1.89798e-06	9114000	0.47	-92.0552	192.11	-1	21386.1	0	18.0709	-13.8699	1	0.0127555	TRUE	37.5665	21.3191	157.377	0.0724	-95.3301	196.66	-1	1.76211	9.07568	-0.307681	1	TRUE	37.5665	21.3191	157.377	0.0724	-95.3301	196.66	-1	1.76211	TRUE	9.07568	-0.307681	87.7088	43.154	9229440	0.04166	-95.243	198.486	-1	2.03246	TRUE
crypt_7day	Slc27a2_30170	26458	slc27a2	5.66018	1.92836	13.0178	0.1736	-177.132	364.265	-1	2.93523	0	290.581	-257.963	1.29246	6.93597	TRUE	15.9138	11.6237	25.0847	0.05701	-180.009	366.018	-1	1.36908	269.401	-7.63262	1	TRUE	15.9138	11.6237	25.0847	0.05701	-180.009	366.018	-1	1.36908	TRUE	269.401	-7.63262	6.09902	4.02995	11.8026	0.3585	-176.828	361.657	-1	1.51342	TRUE
crypt_7day	Nop58_30174	55989	nop58	23.8548	15.3	43.1479	0.7972	-114.456	238.913	1	1.55914	0	25.3874	12614	1.2548	4113.54	TRUE	23.8563	15.3176	43.1257	0.9073	-114.456	236.912	1	1.55744	25.3862	0.369359	1.25304	TRUE	22.6279	15.2356	43.7834	0.9537	-114.5	235	1	1.4852	TRUE	24.7891	0.870001	24.1181	11.9154	9229440	0.9125	-114.439	236.878	1	2.02411	TRUE
crypt_7day	Kif22_30176	110033	kif22	NaN	NaN	NaN	0.0953	-113.867	237.733	1	NaN	0	10.3236	16.1867	11.0437	0.419757	TRUE	27.7582	17.5853	65.6345	0.23	-114.125	234.249	1	1.57849	15.0726	0.701845	1	TRUE	27.7583	17.5853	65.6345	0.23	-114.125	234.249	1	1.57849	TRUE	15.0726	0.701845	27.8666	12.0337	9229440	0.1428	-114.122	236.245	1	2.31571	TRUE
crypt_7day	Ugt1a1_30191	394436	ugt1a1	4.87687	NaN	NaN	0.02699	-157.168	324.335	-1	NaN	0	146.099	-98.9591	17.5329	4.70676	TRUE	21.4424	14.6457	39.8472	0.001949	-162.061	330.122	-1	1.46407	133.278	-3.44076	1	TRUE	21.4424	14.6457	39.8472	0.001949	-162.061	330.122	-1	1.46407	TRUE	133.278	-3.44076	5.78302	3.84935	11.4784	0.04773	-157.377	322.755	-1	1.50234	TRUE
crypt_7day	Srp72_30197	66661	srp72	0.00236306	0.00038674	0.00502495	0.02524	-168.372	344.744	1	6.1102	4	417.823	101.932	1	0.000609672	TRUE	32.4337	19.4751	96.6229	0.01469	-169.886	345.772	1	1.66539	485.592	2.82703	1	TRUE	32.4337	19.4751	96.6229	0.01469	-169.886	345.772	1	1.66539	TRUE	485.592	2.82703	67.772	42.384	9229440	0.0088	-169.597	347.194	1	1.599	TRUE
crypt_7day	Rab21_30198	216344	rab21	NaN	NaN	NaN	0.3491	-135.968	279.937	-1	NaN	0	76.4677	-21.4987	18	0.670885	TRUE	33.2874	21.0943	136.389	0.2999	-136.186	280.371	-1	1.57803	69.7346	-0.0488401	1.88336	TRUE	36.5529	20.9722	141.715	0.4217	-136.222	278.444	-1	1.74292	TRUE	71.3542	-0.984672	33.5596	17.5407	9229440	0.3057	-136.159	280.317	-1	1.91324	TRUE
crypt_7day	Slc28a2_30206	269346	slc28a2	1.62024	0.191192	9114000	0.892	-81.3971	170.794	-1	8.47441	0	10.5875	-11.0406	1	0.658818	TRUE	30.7277	18.8107	83.5784	0.06935	-85.9477	177.895	-1	1.63352	6.6686	-0.289858	1	TRUE	30.7277	18.8107	83.5784	0.06935	-85.9477	177.895	-1	1.63352	TRUE	6.6686	-0.289858	9.39515	5.2572	46.4315	0.2632	-83.4616	174.923	-1	1.7871	TRUE
crypt_7day	Bloc1s2_30208	73689	bloc1s2	14.7066	3.27345	9114000	0.7826	-144.988	297.976	1	4.49269	0	75.0709	90.0072	1	14.1223	TRUE	22.1973	15.0235	42.3152	0.7471	-145.462	296.925	1	1.47751	79.6061	2.09596	1	TRUE	22.1973	15.0235	42.3152	0.7471	-145.462	296.925	1	1.47751	TRUE	79.6061	2.09596	15.8232	7.37761	9229440	0.738	-145.109	298.219	1	2.14476	TRUE
crypt_7day	Chuk_30211	12675	chuk	43.6931	23.0869	9114000	0.1148	-157.156	322.312	-1	1.89255	0	174.99	-3738.21	1	2493.31	TRUE	30.9346	23.836	241.315	0.2124	-156.997	319.994	-1	1.29781	171.11	-9.52421e-26	18	TRUE	43.3983	23.1695	340.284	0.1907	-157.154	320.309	-1	1.87308	TRUE	174.972	-1.48341	37.0841	20.5098	9229440	0.1196	-157.103	322.207	-1	1.80812	TRUE
crypt_7day	Ckap2l_30216	70466	ckap2l	34.2672	20.0744	114.381	0.2813	-130.224	268.448	1	1.70701	0	45.6354	3662.07	1	4084.36	TRUE	34.2017	20.1355	113.106	0.4092	-130.222	266.444	1	1.69858	45.6418	0.890804	1	TRUE	34.2017	20.1355	113.106	0.4092	-130.222	266.444	1	1.69858	TRUE	45.6417	0.890804	32.0844	17.1499	9229440	0.3002	-130.133	268.266	1	1.87082	TRUE
crypt_7day	Cyth2_30219	19158	cyth2	NaN	NaN	NaN	0.0945	-152.12	312.24	-1	NaN	0	258.903	-46.1177	1	0.0570804	TRUE	38.9307	21.7736	182.962	0.09851	-152.798	311.596	-1	1.78798	235.753	-1.46516	1	TRUE	38.9307	21.7736	182.962	0.09851	-152.798	311.596	-1	1.78798	TRUE	235.753	-1.46516	43.5649	13.5221	9229440	0.05488	-152.79	313.581	-1	3.22176	TRUE
crypt_7day	Ncf4_30228	17972	ncf4	NaN	NaN	NaN	0.1504	-72.4439	152.888	-1	NaN	1	6.99793	-5.01811	1.14479	3.038e-14	TRUE	43.3017	23.1407	334.682	0.1517	-73.1165	152.233	-1	1.87124	3.67578	-0.144018	1	TRUE	43.3018	23.1407	334.682	0.1517	-73.1165	152.233	-1	1.87124	TRUE	3.67578	-0.144018	61.4969	40.321	9229440	0.1131	-72.8096	153.619	-1	1.52518	TRUE
crypt_7day	Psmd14_30229	59029	psmd14	5.03056	NaN	NaN	0.1615	-161.358	330.717	1	NaN	0	204.962	89.4655	18	4.64336	TRUE	31.2058	18.9997	86.9959	0.005849	-166.27	338.54	1	1.64244	220.386	2.65747	1	TRUE	31.2058	18.9997	86.9959	0.005849	-166.27	338.54	1	1.64244	TRUE	220.386	2.65747	6.12157	3.98381	14.2467	0.2111	-161.004	330.008	1	1.53661	TRUE
crypt_7day	Ctcf_30230	13018	ctcf	25.7971	12.4231	34.8908	0.2945	-192.221	394.443	1	2.07654	0	659.417	6453.22	2.58624	104.046	TRUE	25.7735	14.6386	34.6588	0.4473	-192.219	392.438	1	1.76065	659.156	0.0518054	2.49251	TRUE	20.6014	14.2164	37.2521	0.5231	-192.459	390.917	1	1.44913	TRUE	641.806	8.33182	23.6204	13.0985	34.4547	0.4581	-192.182	392.365	1	1.80329	TRUE
crypt_7day	Utp4_30233	21771	utp4	0.110028	0.0122503	9114000	0.4056	-125.229	258.457	1	8.98166	0	22.8853	37.7861	1	0.0467361	TRUE	55.809	26.4303	303800	0.005762	-131.433	268.866	1	2.11155	46.7202	0.564592	1	TRUE	55.809	26.4303	9229440	0.005762	-131.433	268.866	1	2.11155	TRUE	46.7202	0.564592	7.65031	4.5726	30.8735	0.1338	-126.747	261.495	1	1.67308	TRUE
crypt_7day	Carmil1_30234	68732	carmil1	0.644715	0.184145	9114000	0.3784	-157.91	325.821	1	3.50113	0	129.813	96.8534	1.8613	0.4313	TRUE	35.696	20.6725	130.204	0.003148	-165.289	336.578	1	1.72674	172.028	2.26073	1	TRUE	35.6961	20.6725	130.204	0.003148	-165.289	336.578	1	1.72674	TRUE	172.028	2.26073	6.59841	4.18654	34.2956	0.09396	-160.335	328.67	1	1.5761	TRUE
crypt_7day	Smc3_30235	13006	smc3	NaN	NaN	NaN	0.7476	-162.403	330.806	1	NaN	1	166.32	63.1686	1	3.038e-14	TRUE	75.0801	30.2131	303800	0.244	-164.407	334.815	1	2.48502	213.439	1.04884	1	TRUE	75.0801	30.2131	9229440	0.244	-164.407	334.815	1	2.48502	TRUE	213.439	1.04884	60.8863	38.4704	9229440	0.1755	-164.226	336.451	1	1.58268	TRUE
crypt_7day	Hist1h2bk_30251	665622;665596;319188;319185;319179;319181;68024;319180;319182;319187;319184	hist1h2br;hist1h2bq;hist1h2bp;hist1h2bl;hist1h2be;hist1h2bg;hist1h2bc;hist1h2bf;hist1h2bh;hist1h2bn;hist1h2bk	0.456445	NaN	NaN	0.1137	-228.56	467.121	1	NaN	0	902.429	599.033	16.0539	0.421673	TRUE	28.6999	17.9838	70.7848	0.005346	-233.877	473.753	1	1.59588	1119.81	18.8977	1	TRUE	28.7029	17.9838	70.7848	0.005346	-233.877	473.753	1	1.59604	TRUE	1119.79	18.896	9.80727	5.40927	59.868	0.01541	-231.72	471.439	1	1.81305	TRUE
crypt_7day	Nt5dc2_30263	70021	nt5dc2	NaN	NaN	NaN	0.6477	-121.861	251.722	1	NaN	0	27.2402	21.2035	18	13.4287	TRUE	32.8228	21.3471	113.494	0.5946	-122.012	252.023	1	1.53758	27.4623	0.075688	1.65268	TRUE	35.9491	20.7616	133.457	0.6809	-122.182	250.363	1	1.73152	TRUE	26.6228	0.677865	32.5302	19.3062	9229440	0.5882	-122.03	252.06	1	1.68496	TRUE
crypt_7day	Acox1_30274	11430	acox1	4.42972	0.822222	16.551	0.8468	-248.594	505.189	-1	5.3875	0	2495.79	-1668.63	1	4.62545	TRUE	17.3348	12.4458	28.4061	0.3553	-250.664	507.328	-1	1.39282	2284.38	-49.8756	1	TRUE	17.3329	12.4458	28.4061	0.3553	-250.664	507.328	-1	1.39267	TRUE	2284.4	-49.8813	8.19483	5.10871	20.6206	0.5794	-249.338	506.676	-1	1.60409	TRUE
crypt_7day	Igtp_30275	16145	igtp	0.0200932	5.39812e-07	9114000	0.3413	-205.62	419.24	-1	37222.6	1	552.561	-301.023	1	0.00435443	TRUE	48.4304	24.5905	1561.14	0.04474	-209.044	424.087	-1	1.96948	339.751	-5.61813	1	TRUE	48.4301	24.5905	1561.14	0.04474	-209.044	424.087	-1	1.96946	TRUE	339.75	-5.61819	45.6692	37.0295	735.788	0.07207	-207.662	423.324	-1	1.23332	TRUE
crypt_7day	Ssrp1_30279	20833	ssrp1	21.5233	14.6688	40.1732	0.1848	-178.68	365.36	1	1.46728	0	339.88	62114.1	1	11399	TRUE	21.5351	14.6925	40.1432	0.2875	-178.679	363.358	1	1.46572	339.898	5.43572	1	TRUE	21.535	14.6925	40.1432	0.2875	-178.679	363.358	1	1.46571	TRUE	339.898	5.43573	23.0592	11.3775	9229440	0.1924	-178.627	365.253	1	2.02674	TRUE
crypt_7day	Edem1_30286	192193	edem1	0.00956385	1.82602e-08	9114000	0.4261	-207.392	422.785	-1	523754	1	928.997	-327.822	1	0.00249978	TRUE	45.3088	23.7266	498.189	0.05076	-210.981	427.963	-1	1.90962	695.572	-6.3373	1	TRUE	45.3766	23.7263	498.33	0.05075	-210.981	427.963	-1	1.9125	TRUE	695.578	-6.33707	60.9578	40.0837	9229440	0.03383	-210.678	429.357	-1	1.52076	TRUE
crypt_7day	Cetn3_30290	12626	cetn3	1.17198	0.939548	NaN	0.1284	-217.473	444.946	1	1.24739	0	1179.48	670.352	13.934	1.16762	TRUE	17.2508	12.3982	28.202	0.001094	-224.789	455.577	1	1.3914	1332.4	24.4255	1	TRUE	17.2529	12.3982	28.202	0.001094	-224.789	455.577	1	1.39156	TRUE	1332.44	24.4221	6.6333	4.27437	13.7116	0.00566	-221.924	451.848	1	1.55188	TRUE
crypt_7day	Herc6_30292	67138	herc6	1.94902	0.040558	9114000	0.6132	-162.249	332.498	-1	48.0551	0	153.541	-98.9599	1	0.65164	TRUE	37.3627	21.25	154.027	0.02819	-167.176	340.352	-1	1.75824	116.078	-2.2761	1	TRUE	37.3628	21.25	154.027	0.02819	-167.176	340.352	-1	1.75825	TRUE	116.078	-2.2761	8.89307	5.05146	62.0821	0.1812	-164.035	336.07	-1	1.76049	TRUE
crypt_7day	Lpgat1_30296	226856	lpgat1	10.443	4.06386	22.4499	0.5913	-228.162	466.324	-1	2.56972	0	1426.19	-1158.8	1.28609	14.3441	TRUE	16.4314	11.927	26.2624	0.6594	-228.839	463.678	-1	1.37766	1393	-28.6974	1	TRUE	16.4324	11.927	26.2624	0.6594	-228.839	463.678	-1	1.37775	TRUE	1392.99	-28.6938	10.1841	5.78246	22.2037	0.7656	-228.126	464.252	-1	1.76121	TRUE
crypt_7day	H2-T-ps_30312	15040	h2-t23	2.54331	0.862412	7.71832	0.7238	-187.108	384.216	-1	2.94907	0	425.93	-231.25	2.88345	2.08406	TRUE	22.0877	14.9691	41.9485	0.02049	-193.111	392.222	-1	1.47555	381.959	-7.91327	1	TRUE	22.0877	14.9691	41.9485	0.02049	-193.111	392.222	-1	1.47555	TRUE	381.959	-7.91327	5.99713	3.95028	12.3301	0.354	-188.649	385.298	-1	1.51815	TRUE
crypt_7day	Sla_30317	20491	sla	0.0762211	1.05486e-05	9114000	0.4356	-136.101	280.201	-1	7225.71	0	74.4171	-44.3722	1	0.0180636	TRUE	41.2961	22.5296	246.239	0.0696	-139.31	284.62	-1	1.83297	46.1008	-0.949633	1	TRUE	41.2961	22.5296	246.239	0.0696	-139.31	284.62	-1	1.83297	TRUE	46.1008	-0.949633	46.9189	37.7532	1371.2	0.1133	-137.939	283.878	-1	1.24278	TRUE
crypt_7day	Lhx8_30328	16875	lhx8	29.948	14.3215	9114000	0.7677	-62.884	133.768	1	2.09112	0	0.589367	12.1708	18	30.733	TRUE	30.1272	20.5733	46.643	0.8727	-62.884	131.768	1	1.46438	0.589368	1.12257e-26	18	TRUE	28.5607	17.9255	69.9953	0.6428	-63.657	133.314	1	1.5933	TRUE	0.18238	0.167895	28.7814	19.236	9229440	0.6759	-63.1344	134.269	-1	1.49623	TRUE
crypt_7day	Aimp2_30331	231872	aimp2	30.6529	1.04574e-08	9114000	0.4325	-138.378	284.756	1	2.93122e+09	0	64.5981	167.513	18	32.8005	TRUE	30.5998	21.8025	103.086	0.4325	-138.378	284.756	1	1.4035	64.5981	3.27943e-25	17.5447	TRUE	36.0051	20.7813	134.194	0.4968	-138.661	283.322	1	1.73257	TRUE	61.8549	1.06972	32.4127	19.8052	9229440	0.4037	-138.482	284.964	1	1.63658	TRUE
crypt_7day	Gpr17_30332	574402	gpr17	15.3598	5.79555	9114000	0.537	-104.183	218.365	1	2.65027	0	9.25729	15.5124	17.2958	12.9096	TRUE	28.3735	17.904	66.8628	0.5816	-104.525	217.05	1	1.58476	9.22783	0.279378	1.18908	TRUE	28.2635	17.8003	68.3424	0.7088	-104.567	215.134	1	1.58781	TRUE	8.95122	0.528574	28.3309	12.1394	9229440	0.568	-104.565	217.13	1	2.3338	TRUE
crypt_7day	Sh3gl2_30335	20404	sh3gl2	NaN	NaN	NaN	0.4423	-50.5583	111.117	1	NaN	0	1.5407	3.26459	14.4339	16.1714	TRUE	30.5482	23.4711	64.7566	0.6106	-50.5605	109.121	1	1.30152	1.54777	2.50803e-06	4.1236	TRUE	36.1565	20.8343	136.214	0.4907	-51.4245	108.849	1	1.73543	TRUE	1.35961	0.0944169	30.928	24.4992	9229440	0.6837	-50.3564	108.713	-1	1.26241	TRUE
crypt_7day	Dnaja3_30336	83945	dnaja3	16.3104	13.7381	9114000	0.1806	-115.147	240.294	1	1.18724	0	22.6695	22.4927	17.7094	14.485	TRUE	29.2218	21.3581	50.6505	0.2926	-115.18	238.36	1	1.36818	22.8225	0.00146414	2.82238	TRUE	30.6482	18.779	83.0268	0.2523	-116.005	238.009	1	1.63205	TRUE	21.5934	0.669743	29.4592	22.2678	47.4444	0.3249	-115.032	238.064	-1	1.32295	TRUE
crypt_7day	Chn2_30343	69993	chn2	NaN	NaN	NaN	0.5515	-88.7972	185.594	-1	NaN	1	13.2987	-8.67609	1.08183	3.038e-14	TRUE	73.4413	29.9373	NaN	0.1796	-91.0789	188.158	-1	2.45317	6.79774	-0.139854	1	TRUE	73.4413	29.9373	9229440	0.1796	-91.0789	188.158	-1	2.45317	TRUE	6.79774	-0.139854	71.919	39.3683	9229440	0.1148	-90.9933	189.987	-1	1.82683	TRUE
crypt_7day	Slc35a3_30345	229782	slc35a3	24.0209	5.80183	9114000	0.8975	-148.816	307.632	1	4.14023	0	103.26	74.2412	2.14308	16.6141	TRUE	26.0357	16.796	56.8798	0.951	-148.87	305.739	1	1.55011	102.444	1.81896	1.02359	TRUE	25.9546	16.7949	56.8932	0.9828	-148.87	303.74	1	1.54539	TRUE	102.288	1.97052	25.8049	10.9695	9229440	0.9511	-148.869	305.739	1	2.35242	TRUE
crypt_7day	Epha3_30358	13837	epha3	1.02977e-12	1.02977e-12	1.02977e-12	0.8655	-68.3786	142.757	-1	1	1	6.28294	-5.62851	1	3.038e-14	TRUE	90.7353	30.6762	NaN	0.1304	-71.6924	149.385	-1	2.95784	1.89443	-0.0660643	1	TRUE	90.7355	32.5242	9229440	0.1304	-71.6924	149.385	-1	2.78978	TRUE	1.89443	-0.0660641	165.429	40.2898	9229440	0.07485	-71.6892	151.378	-1	4.10598	TRUE
crypt_7day	Hnrnpa1_30367	15382;654467	hnrnpa1;gm10052	0.0459382	7.35402e-07	9114000	0.8624	-150.508	311.017	1	62466.8	0	98.7297	57.3579	5.06385	0.0272929	TRUE	115.531	35.2906	303800	0.1184	-154.523	315.046	1	3.2737	140.058	0.517953	1	TRUE	115.531	35.2906	9229440	0.1184	-154.523	315.046	1	3.2737	TRUE	140.058	0.517953	49.0261	36.1196	9229440	0.09568	-154.081	316.162	1	1.35733	TRUE
crypt_7day	Mthfsl_30370	100039707;107885	mthfsl;mthfs	NaN	NaN	NaN	0.466	-104.995	219.99	1	NaN	0	6.80236	14.6985	14.6954	14.7433	TRUE	30.7296	21.3399	78.8974	0.6327	-105.003	218.006	1	1.44001	6.80465	0.00412561	2.39594	TRUE	33.6052	19.9158	107.149	0.6415	-105.409	216.819	1	1.68736	TRUE	5.98982	0.455082	30.8497	21.2278	9229440	0.6407	-104.98	217.96	-1	1.45327	TRUE
crypt_7day	Vtn_30372	22370	vtn	NaN	NaN	NaN	0.2202	-89.1213	188.243	-1	NaN	0	13.5809	-8.41729	13.0077	0.39419	TRUE	47.1296	24.2372	841.387	0.07063	-91.9987	189.997	-1	1.94452	9.95996	-0.223573	1	TRUE	47.1296	24.2372	841.387	0.07063	-91.9987	189.997	-1	1.94452	TRUE	9.95995	-0.223573	154.409	43.3235	9229440	0.03802	-91.9886	191.977	-1	3.56409	TRUE
crypt_7day	Tcrg-C3_30375	107575;107573	tcrg-c3;tcrg-c1	NaN	NaN	NaN	0.1615	-122.977	253.954	-1	NaN	0	25.9287	-22.2086	18	4.61575	TRUE	34.4063	20.2102	115.254	0.06033	-124.991	255.983	-1	1.70242	22.7713	-0.765755	1	TRUE	34.4063	20.2102	115.254	0.06033	-124.991	255.983	-1	1.70242	TRUE	22.7713	-0.765755	12.2561	6.02109	77.5923	0.133	-123.228	254.456	-1	2.03553	TRUE
crypt_7day	Erbb2_30377	13866	erbb2	10.2769	0.893328	9114000	0.07239	-135.8	279.599	-1	11.5041	0	84.3658	-49.823	1	4.1169	TRUE	24.0747	15.9307	49.0732	0.05904	-136.827	279.654	-1	1.51121	77.6295	-1.52037	1	TRUE	24.0748	15.9307	49.0732	0.05904	-136.827	279.654	-1	1.51122	TRUE	77.6294	-1.52037	15.847	7.23349	9229440	0.04682	-136.331	280.662	-1	2.19078	TRUE
crypt_7day	Depdc1a_30380	76131	depdc1a	30.8965	14.5237	9114000	0.7089	-112.706	233.413	1	2.12732	0	17.2628	32.4024	18	30.361	TRUE	30.6162	23.0851	102.629	0.8286	-112.706	231.413	1	1.32623	17.2627	3.35276e-26	18	TRUE	37.7022	21.365	159.668	0.7005	-113.131	232.263	1	1.76467	TRUE	16.0387	0.502672	32.4094	22.5165	9229440	0.6788	-112.788	233.577	-1	1.43936	TRUE
crypt_7day	Ddias_30391	74041	ddias	30.1064	20.1493	9114000	0.0381	-110.562	229.124	1	1.49417	0	23.4479	203.724	18	34.3158	TRUE	30.1319	20.3083	47.5478	0.07131	-110.562	227.124	1	1.48372	23.4479	4.20909e-26	18	TRUE	28.4695	17.8872	69.4831	0.04073	-111.29	228.581	1	1.59161	TRUE	21.9013	0.632501	28.7468	18.1074	9229440	0.02837	-110.913	229.827	-1	1.58757	TRUE
crypt_7day	Hspb1_30392	15507	hspb1	NaN	NaN	NaN	0.3543	-145.953	299.907	-1	NaN	0	87.7503	-40.136	1	0.00878589	TRUE	50.4191	25.1129	303800	0.235	-147.158	300.316	-1	2.0077	61.6777	-0.967267	1	TRUE	50.4192	25.1129	9229440	0.235	-147.158	300.316	-1	2.0077	TRUE	61.6777	-0.967266	51.7225	18.3593	9229440	0.1462	-147.158	302.316	-1	2.81724	TRUE
crypt_7day	Tuba1b_30405	22143	tuba1b	NaN	NaN	NaN	0.2237	-238.781	485.562	1	NaN	1	911.54	532.267	1	0.00212857	TRUE	44.3477	23.4491	405.512	0.1908	-239.65	485.301	1	1.89123	1263.45	14.3573	1	TRUE	44.3263	23.4491	405.512	0.1908	-239.65	485.301	1	1.89032	TRUE	1263.4	14.3643	70.4373	41.1453	9229440	0.1308	-239.486	486.972	1	1.71192	TRUE
crypt_7day	Dctpp1_30412	66422	dctpp1	30.7693	14.2455	9114000	0.584	-96.8635	203.727	1	2.15993	0	12.2469	70.9539	4.39282	44.1455	TRUE	30.7222	21.467	80.6471	0.746	-96.8634	201.727	1	1.43114	12.2447	8.16591e-06	4.14762	TRUE	33.9199	20.032	110.235	0.7376	-97.2688	200.538	1	1.69329	TRUE	11.3989	0.359613	31.0768	20.831	9229440	0.7287	-96.9103	201.821	-1	1.49185	TRUE
crypt_7day	Eif5_30417	217869	eif5	4.52338	0.137932	9114000	0.3624	-188.14	384.281	1	32.7943	0	338.362	246.79	1	2.80907	TRUE	21.2755	14.5611	39.3191	0.1191	-190.351	386.702	1	1.46112	381.487	7.60906	1	TRUE	21.2755	14.5611	39.3191	0.1191	-190.351	386.702	1	1.46112	TRUE	381.487	7.60907	8.95655	5.20075	122.618	0.2776	-188.52	385.04	1	1.72217	TRUE
crypt_7day	Cyp3a41a_30418	53973;100041375	cyp3a41a;cyp3a41b	4.43571	2.11879	8.90239	0.3123	-145.504	301.009	-1	2.09351	0	104.461	-101.049	1.87563	4.82167	TRUE	15.0964	11.1355	23.2948	0.03276	-149.798	305.595	-1	1.3557	94.6584	-3.47625	1	TRUE	15.0964	11.1355	23.2948	0.03276	-149.798	305.595	-1	1.3557	TRUE	94.6584	-3.47625	5.44516	3.70629	9.86303	0.363	-145.887	299.775	-1	1.46917	TRUE
crypt_7day	Prss8_30429	76560	prss8	19.9138	NaN	NaN	0.7828	-120.666	249.331	1	NaN	0	16.4059	44.1452	1	17.7128	TRUE	24.9433	16.3353	52.541	0.7922	-120.991	247.983	1	1.52696	18.1741	0.945188	1	TRUE	24.9433	16.3353	52.541	0.7922	-120.991	247.983	1	1.52696	TRUE	18.1741	0.945188	19.1551	8.03484	9229440	0.7653	-120.713	249.427	1	2.38401	TRUE
crypt_7day	Gsk3b_30435	56637	gsk3b	2.88824	NaN	NaN	0.07668	-151.066	310.131	-1	NaN	0	205.173	-56.6588	18	2.42277	TRUE	27.9282	17.658	66.5316	0.01264	-154.103	314.207	-1	1.58162	196.255	-2.11779	1	TRUE	27.9282	17.658	66.5316	0.01264	-154.103	314.207	-1	1.58162	TRUE	196.255	-2.11779	15.3946	6.89396	9229440	0.01206	-153.267	314.534	-1	2.23306	TRUE
crypt_7day	Fosl1_30439	240514;14283	ccdc85b;fosl1	13.6659	10.6117	26.3178	0.7561	-107.681	225.362	1	1.28781	0	4.0886	31.8468	15.399	13.6252	TRUE	18.6975	11.9598	26.9626	0.8227	-107.848	223.697	1	1.56336	3.78323	0.264309	1.40889	TRUE	15.7431	11.5227	24.7039	0.8198	-108.191	222.381	1	1.36627	TRUE	2.78221	1.04944	19.127	10.5373	26.7483	0.7976	-107.918	223.836	1	1.81517	TRUE
crypt_7day	Ces2c_30444	234671;667754	ces2c;ces2d-ps	7.60515	3.04282	16.4106	0.9728	-258.327	524.654	-1	2.49938	0	3154.92	-3878.72	1	19.9715	TRUE	13.9349	10.4218	20.8888	0.7669	-259.355	524.711	-1	1.33709	3017.82	-78.9871	1	TRUE	13.8492	10.4205	20.8941	0.7664	-259.357	524.714	-1	1.32903	TRUE	3017.82	-78.9871	7.68364	4.95009	17.7544	0.9124	-258.565	525.13	-1	1.55222	TRUE
crypt_7day	Ggt7_30448	207182	ggt7	NaN	NaN	NaN	0.9308	-70.6779	151.356	-1	NaN	0	7.32978	-5.43039	5.3603	0.0252696	TRUE	100.505	33.7229	303800	0.2999	-73.488	152.976	-1	2.98032	3.41962	-0.0626928	1	TRUE	100.505	33.7229	9229440	0.2999	-73.488	152.976	-1	2.98032	TRUE	3.41962	-0.0626927	48.9905	36.3278	9229440	0.2776	-73.0032	154.006	-1	1.34857	TRUE
crypt_7day	Hdac2_30450	15182	hdac2	0.160944	1.11348e-07	9114000	0.7906	-140.781	289.561	1	1.44541e+06	0	44.3816	47.7542	1	0.0271962	TRUE	47.3127	24.2875	901.235	0.1339	-144.147	294.293	1	1.94803	74.3589	0.948055	1	TRUE	47.3127	24.2875	901.235	0.1339	-144.147	294.293	1	1.94803	TRUE	74.3589	0.948055	46.5344	37.3136	9229440	0.2046	-142.894	293.788	1	1.24712	TRUE
crypt_7day	Pycr1_30453	209027	pycr1	29.9556	14.2997	9114000	0.5654	-96.5371	201.074	1	2.09484	0	2.06463	22.5811	18	29.7608	TRUE	30.1928	19.0632	55.524	0.7069	-96.5371	199.074	1	1.58383	2.06463	2.74918e-26	18	TRUE	28.3952	17.8559	69.0688	0.5787	-96.959	199.918	1	1.59024	TRUE	0.965781	0.4259	28.7039	16.8737	9229440	0.51	-96.7061	201.412	1	1.7011	TRUE
crypt_7day	Cth_30455	107869	cth	1.36491	NaN	NaN	0.9669	-160.677	331.354	1	NaN	0	185.09	85.3716	13.8622	1.21638	TRUE	27.807	17.6062	65.8906	0.1322	-164.781	335.561	1	1.57939	204.701	2.8614	1	TRUE	27.807	17.6062	65.8906	0.1322	-164.781	335.561	1	1.57939	TRUE	204.701	2.8614	8.32395	4.90353	45.7657	0.5979	-161.928	331.857	1	1.69754	TRUE
crypt_7day	Hnrnpa2b1_30458	53379	hnrnpa2b1	NaN	NaN	NaN	0.03936	-201.917	413.834	1	NaN	0	838.365	177.463	11.0174	1.24366	TRUE	51.7508	25.4514	303800	0.01631	-204.689	415.379	1	2.03332	887.556	4.65872	1	TRUE	51.7504	25.4514	9229440	0.01631	-204.689	415.379	1	2.0333	TRUE	887.554	4.65876	55.4047	38.8603	9229440	0.01103	-204.269	416.538	1	1.42574	TRUE
crypt_7day	Lmnb1_30463	16906	lmnb1	11.8731	1.27465	9114000	0.6801	-214.939	437.877	1	9.31479	0	809.16	788.206	1	17.3265	TRUE	18.8719	13.2986	32.3365	0.685	-215.335	436.67	1	1.41909	840.444	17.171	1	TRUE	18.8699	13.2986	32.3365	0.685	-215.335	436.67	1	1.41894	TRUE	840.436	17.1733	14.1852	7.11438	9229440	0.6319	-215.072	438.145	1	1.99388	TRUE
crypt_7day	Cpa1_30470	109697	cpa1	29.8714	14.5768	9114000	0.8169	-332.037	672.074	1	2.04924	0	5520.85	73251.2	18	33.4914	TRUE	29.9369	23.6342	34.3488	0.9067	-332.037	670.074	1	1.26668	5520.85	2.22204e-23	18	TRUE	24.8063	16.0153	192.526	0.1505	-335.312	676.625	1	1.54891	TRUE	4961.78	296.846	28.8792	23.7262	35.3018	0.8283	-332.005	672.009	-1	1.21719	TRUE
crypt_7day	Nufip1_30472	27275	nufip1	NaN	NaN	NaN	0.1568	-125.75	259.5	1	NaN	0	37.3878	23.7167	1	0.00985891	TRUE	30.909	27.8301	181.717	0.1519	-126.475	258.949	1	1.11063	53.8664	4.14085e-26	18	TRUE	50.4179	25.1126	9229440	0.09439	-127.131	260.263	1	2.00767	TRUE	52.8142	0.554574	35.4051	26.6567	9229440	0.07005	-126.767	261.535	-1	1.32819	TRUE
crypt_7day	Mcm10_30477	70024	mcm10	3.24319	1.32652	7.87802	0.9836	-142.559	293.117	1	2.44489	0	69.5638	132.63	1	6.77894	TRUE	13.1598	9.93216	19.3656	0.1317	-146.606	299.211	1	1.32497	82.9365	3.64944	1	TRUE	13.1598	9.93216	19.3656	0.1317	-146.606	299.211	1	1.32497	TRUE	82.9365	3.64944	5.43261	3.71123	9.64897	0.7723	-143.266	294.532	1	1.46383	TRUE
crypt_7day	Ctrb1_30486	66473	ctrb1	30.0759	14.5957	9114000	0.7761	-278.862	567.724	1	2.0606	0	1208.71	24313.7	17.9917	34.5061	TRUE	30.1017	24.0809	38.0265	0.9538	-278.862	563.724	1	1.25002	1208.71	4.59571e-24	18	TRUE	31.6123	19.4157	98.9236	0.4707	-280.595	567.189	1	1.62818	TRUE	1095.12	61.0919	29.6948	24.3707	37.574	0.9232	-278.765	565.529	-1	1.21846	TRUE
crypt_7day	Ccnf_30487	12449	ccnf	25.0059	13.7885	9114000	0.4104	-142.555	295.11	1	1.81353	0	61.8709	11187.8	1.79516	553.383	TRUE	25.0122	15.4589	38.5809	0.578	-142.555	293.109	1	1.61798	61.8674	0.135094	1.78948	TRUE	22.0921	14.9713	41.9633	0.6411	-142.806	291.612	1	1.47563	TRUE	58.9599	1.95615	24.7584	13.8419	9229440	0.5856	-142.533	293.065	1	1.78866	TRUE
crypt_7day	Lsm5_30492	665903;66373	gm7846;lsm5	0.904086	0.279199	4.13191	0.2602	-153.288	316.576	1	3.23814	0	82.3938	93.875	2.04229	0.717403	TRUE	22.7914	15.3155	44.3532	0.006483	-159.347	324.694	1	1.48813	112.729	3.00201	1	TRUE	22.7914	15.3155	44.3532	0.006483	-159.347	324.694	1	1.48813	TRUE	112.729	3.00201	11.3241	5.98824	9229440	0.007819	-158.203	324.406	1	1.89106	TRUE
crypt_7day	Nr1i2_30504	18171	nr1i2	7.21445	0.240037	9114000	0.4118	-175.198	358.396	-1	30.0556	0	373.468	-134.158	1	1.8933	TRUE	26.8155	17.1767	60.8964	0.183	-176.993	359.986	-1	1.56116	344.57	-4.16557	1	TRUE	26.8155	17.1767	60.8964	0.183	-176.993	359.986	-1	1.56116	TRUE	344.57	-4.16557	10.7493	5.72875	136.406	0.3778	-175.326	358.653	-1	1.87638	TRUE
crypt_7day	Hspa4_30510	15525	hspa4	5.2294	2.51344	10.9029	0.125	-227.933	465.865	1	2.08057	0	1882.82	1803.94	1.09025	13.9875	TRUE	11.181	8.6317	15.835	0.09956	-229.687	465.374	1	1.29534	1960.63	43.1784	1	TRUE	11.181	8.6317	15.7447	0.09956	-229.687	465.374	1	1.29534	TRUE	1960.62	43.1798	6.4669	4.26041	11.8383	0.1731	-228.248	464.496	1	1.51791	TRUE
crypt_7day	Dcun1d4_30512	100737	dcun1d4	18.2879	5.04296	9114000	0.1018	-139.079	288.158	-1	3.62642	0	68.963	-54.5257	1.79935	10.9802	TRUE	24.0201	15.9049	48.863	0.2291	-139.417	284.834	-1	1.51023	67.8296	-1.6375	1	TRUE	24.0201	15.9049	48.863	0.2291	-139.417	284.834	-1	1.51023	TRUE	67.8296	-1.6375	20.2148	8.53006	9229440	0.159	-139.27	286.541	-1	2.36983	TRUE
crypt_7day	Erbb3_30519	13867	erbb3	4.12017	0.531056	9114000	0.09228	-234.157	476.314	-1	7.75845	0	1847.11	-946.515	1	3.03393	TRUE	20.8788	14.3585	38.0879	0.01832	-236.969	479.938	-1	1.45411	1683.54	-28.3069	1	TRUE	20.8785	14.3585	38.0879	0.01832	-236.969	479.938	-1	1.45409	TRUE	1683.54	-28.3073	8.19534	4.91193	81.4431	0.05618	-234.769	477.538	-1	1.66846	TRUE
crypt_7day	Gsr_30529	14782	gsr	5.01224	1.63794	8.01521	0.4547	-218.242	446.485	1	3.06009	0	920.74	723.555	17.9666	5.02842	TRUE	16.1523	11.7641	25.623	0.01108	-224.354	454.707	1	1.37302	981.722	25.7734	1	TRUE	16.152	11.7641	25.623	0.01108	-224.354	454.707	1	1.37299	TRUE	981.721	25.7724	4.21072	3.04622	6.89597	0.9141	-217.42	442.84	1	1.38228	TRUE
crypt_7day	Srsf3_30552	20383	srsf3	24.2607	NaN	NaN	0.6218	-199.982	407.963	1	NaN	0	753.106	561.931	1	40.1853	TRUE	25.9611	16.7978	56.9225	0.7442	-200.023	406.047	1	1.54551	760.765	8.15777	1	TRUE	25.9611	16.7978	56.9225	0.7442	-200.023	406.047	1	1.54551	TRUE	760.764	8.15776	25.127	10.2533	9229440	0.6136	-200.005	408.01	1	2.45063	TRUE
crypt_7day	Csgalnact1_30553	234356	csgalnact1	30.5962	15.3408	9114000	0.3358	-85.7554	181.511	1	1.99443	0	3.0146	187.269	17.588	36.2919	TRUE	30.5818	26.7729	59.1828	0.6406	-85.7554	177.511	1	1.14227	3.0146	1.61835e-26	18	TRUE	47.546	24.3513	990.153	0.2967	-87.1118	180.224	1	1.9525	TRUE	2.76472	0.193484	32.3168	27.2595	45.9362	0.6004	-85.4375	178.875	-1	1.18552	TRUE
crypt_7day	Atp1a1_30554	11928	atp1a1	3.38857	NaN	NaN	0.5425	-201.878	413.756	-1	NaN	0	576.762	-260.931	3.93933	2.19754	TRUE	24.7358	16.2394	51.691	0.1357	-205.002	416.005	-1	1.5232	535.047	-9.83178	1	TRUE	24.7367	16.2394	51.691	0.1357	-205.002	416.005	-1	1.52325	TRUE	535.045	-9.83146	10.0705	5.54369	129.634	0.2922	-203.281	414.561	-1	1.81657	TRUE
crypt_7day	Cdc25a_30562	12530	cdc25a	30.7315	NaN	NaN	0.5739	-123.409	256.819	1	NaN	0	18.5828	27.4988	1.36841	5.31541	TRUE	28.1494	17.752	67.72	0.6987	-123.917	253.834	1	1.5857	21.0663	0.908446	1	TRUE	28.1494	17.752	67.72	0.6987	-123.917	253.834	1	1.5857	TRUE	21.0663	0.908446	22.3138	8.21494	9229440	0.6748	-123.579	255.159	1	2.71625	TRUE
crypt_7day	Tfam_30563	21780	tfam	15.1622	NaN	NaN	0.04197	-127.13	264.261	1	NaN	0	49.6621	32.1897	16.7147	13.5423	TRUE	27.3463	17.2708	57.2421	0.07625	-127.256	262.512	1	1.58338	49.4878	0.240643	1.43829	TRUE	26.5543	17.0618	59.6508	0.1245	-127.346	260.691	1	1.55636	TRUE	48.4027	1.05924	27.3894	13.9	9229440	0.07624	-127.256	262.512	1	1.97046	TRUE
crypt_7day	Sult2a3_30570	629203	sult2a3	1.17865e-13	1.17865e-13	1.17865e-13	0.9424	-58.7832	125.566	-1	1	1	4.98591	-4.77246	1.45257	3.038e-14	TRUE	97.3921	33.3582	303800	0.1092	-62.8964	131.793	-1	2.91958	1.21068	-0.0482066	1	TRUE	97.3917	33.3582	9229440	0.1092	-62.8964	131.793	-1	2.91957	TRUE	1.21068	-0.0482069	66.9601	38.2975	9229440	0.06595	-62.8046	133.609	-1	1.74842	TRUE
crypt_7day	Tyrobp_30572	22177	tyrobp	1.02291	0.395186	9114000	0.6487	-206.529	423.059	-1	2.58843	0	710.421	-378.117	1.91241	0.70459	TRUE	26.6496	17.1038	60.102	0.01962	-212.424	430.847	-1	1.55811	581.633	-11.2149	1	TRUE	26.6482	17.1038	60.102	0.01962	-212.424	430.847	-1	1.55803	TRUE	581.637	-11.2154	7.9923	4.785	46.0964	0.1122	-209.45	426.9	-1	1.67028	TRUE
crypt_7day	Lars_30576	107045	lars	NaN	NaN	NaN	0.07942	-150.562	309.124	1	NaN	1	62.6353	49.8893	1.20122	3.038e-14	TRUE	51.2899	25.3352	303800	0.0349	-152.381	310.762	1	2.02445	97.9702	1.0993	1	TRUE	51.2898	25.3352	9229440	0.0349	-152.381	310.762	1	2.02445	TRUE	97.9702	1.0993	110.103	42.1957	9229440	0.0178	-152.355	312.71	1	2.60934	TRUE
crypt_7day	Cpa3_30586	12873	cpa3	12.7767	5.31161	9114000	0.1912	-108.444	226.887	1	2.40543	0	9.16952	17.6155	8.65646	9.20913	TRUE	26.2839	16.9419	58.3901	0.1768	-109.893	225.785	1	1.55141	9.39043	0.659009	1	TRUE	26.2839	16.9419	58.3901	0.1768	-109.893	225.785	1	1.55141	TRUE	9.39043	0.659009	18.1992	7.62744	9229440	0.1496	-109.446	226.891	1	2.38602	TRUE
crypt_7day	Uhrf1_30587	18140	uhrf1	NaN	NaN	NaN	0.1874	-119.669	247.338	1	NaN	0	19.0729	19.9302	1	0.0310139	TRUE	34.1567	20.5162	123.564	0.1478	-119.979	247.958	1	1.66486	30.0699	0.310316	1.21845	TRUE	35.2057	20.4984	124.214	0.2364	-119.985	245.97	1	1.71749	TRUE	29.6667	0.651204	33.6249	15.3243	9229440	0.1494	-119.966	247.932	1	2.19422	TRUE
crypt_7day	Cyp3a11_30591	13112	cyp3a11	15.4704	1.3715	9114000	0.5074	-206.717	421.433	-1	11.2799	0	297.223	-309.785	1	3.3197	TRUE	29.6284	18.3676	76.3277	0.2669	-208.275	422.55	-1	1.61308	244.812	-8.98936	1	TRUE	29.63	18.3676	76.3277	0.2669	-208.275	422.55	-1	1.61317	TRUE	244.817	-8.98893	12.8252	6.24612	9229440	0.4441	-206.925	421.851	-1	2.05331	TRUE
crypt_7day	Pygm_30594	19309	pygm	NaN	NaN	NaN	0.6135	-74.9687	159.937	1	NaN	0	1.3897	6.26303	16.5738	13.534	TRUE	31.078	19.8011	87.2805	0.7419	-75.0488	158.098	1	1.56951	1.3735	0.0399846	1.48503	TRUE	32.2948	19.422	95.4673	0.8179	-75.1755	156.351	1	1.66279	TRUE	1.15891	0.20447	31.003	16.5014	9229440	0.7316	-75.0767	158.153	1	1.87881	TRUE
crypt_7day	Melk_30601	17279	melk	9.98764	2.37021	20.9388	0.03842	-189.988	387.976	1	4.21382	0	283.401	734.226	1	35.7701	TRUE	14.1238	10.5395	21.6392	0.06333	-190.154	386.308	1	1.34008	295.139	11.3994	1	TRUE	14.1238	10.5395	21.2697	0.06333	-190.154	386.308	1	1.34008	TRUE	295.139	11.3994	12.3444	6.78302	22.2693	0.03552	-190.081	388.163	1	1.8199	TRUE
crypt_7day	Nr1i3_30612	12355	nr1i3	NaN	NaN	NaN	0.2788	-194.948	397.896	-1	NaN	0	413.873	-182.143	18	8.29959	TRUE	31.7082	19.1959	90.7796	0.08414	-197.257	400.514	-1	1.65182	406.186	-6.18514	1	TRUE	31.705	19.1959	90.7796	0.08414	-197.257	400.514	-1	1.65165	TRUE	406.198	-6.18629	62.2857	41.7711	9229440	0.06511	-196.828	401.657	-1	1.49112	TRUE
crypt_7day	Cdk7_30620	12572	cdk7	12.5961	5.43414	9114000	0.7877	-145.454	298.907	1	2.31796	0	177.42	67.5353	18	12.0524	TRUE	19.9198	13.8593	35.2443	0.3944	-147.185	300.37	1	1.43729	177.455	2.45009	1	TRUE	19.9197	13.8593	35.2443	0.3944	-147.185	300.37	1	1.43728	TRUE	177.455	2.4501	14.0104	6.97393	9229440	0.3505	-146.812	301.625	1	2.00897	TRUE
crypt_7day	Cd2bp2_30625	70233	cd2bp2	4.89822	NaN	NaN	0.8654	-180.465	368.93	1	NaN	0	346.906	170.388	18	4.64536	TRUE	24.1997	15.9894	49.5577	0.06187	-185.085	376.169	1	1.51348	371.263	5.77921	1	TRUE	24.1997	15.9894	49.5577	0.06187	-185.085	376.169	1	1.51348	TRUE	371.263	5.77921	6.18353	4.03061	13.3983	0.8187	-180.599	369.198	1	1.53414	TRUE
crypt_7day	Hist1h2br_30634	319186	hist1h2bm	0.427863	0.199506	9114000	0.3996	-198.539	405.077	1	2.14461	0	298.708	256.888	18	0.394672	TRUE	27.1323	17.3151	62.4449	0.03016	-202.695	411.39	1	1.56697	397.037	8.40697	1	TRUE	27.1269	17.3151	62.445	0.03016	-202.695	411.39	1	1.56666	TRUE	397.019	8.4089	13.5518	6.49502	9229440	0.03592	-201.656	411.312	1	2.08649	TRUE
crypt_7day	Washc4_30636	319277	washc4	NaN	NaN	NaN	0.48	-179.422	366.843	1	NaN	0	250.778	113.297	1	2.54343	TRUE	34.4371	20.2213	115.582	0.4101	-180.202	366.405	1	1.70301	271.424	3.5461	1	TRUE	34.4371	20.2213	115.582	0.4101	-180.202	366.405	1	1.70301	TRUE	271.424	3.5461	63.9401	41.6126	9229440	0.3591	-179.86	367.72	1	1.53656	TRUE
crypt_7day	Map1lc3a_30640	66734	map1lc3a	NaN	NaN	NaN	0.005919	-55.283	118.566	1	NaN	1	1.07616e-07	0.855726	1.00001	3.038e-14	TRUE	79.3951	30.9059	303800	0.01712	-54.931	115.862	-1	2.56893	1.06564	-0.0473962	1	TRUE	79.3949	30.9059	9229440	0.01712	-54.931	115.862	-1	2.56892	TRUE	1.06565	-0.0473963	51.1708	37.1198	9229440	0.01183	-54.4896	116.979	-1	1.37853	TRUE
crypt_7day	Ndufa1_30650	54405	ndufa1	NaN	NaN	NaN	0.8655	-231.422	470.844	-1	NaN	0	2428.58	-484.241	1	1.41028	TRUE	32.7827	19.6077	99.6093	0.6918	-232.311	470.622	-1	1.67193	2314.97	-15.8401	1	TRUE	32.784	19.6077	99.6093	0.6918	-232.311	470.622	-1	1.672	TRUE	2314.97	-15.839	69.5032	42.5246	9229440	0.6375	-232.055	472.109	-1	1.63442	TRUE
crypt_7day	Nars_30652	70223	nars	5.0702	NaN	NaN	0.1321	-192.994	395.987	1	NaN	0	497.393	243.366	16.6046	4.79576	TRUE	25.6336	16.6503	55.4726	0.009151	-197.839	401.677	1	1.53953	530.945	7.77549	1	TRUE	25.6338	16.6503	55.4726	0.009151	-197.839	401.677	1	1.53954	TRUE	530.944	7.77551	5.72623	3.80993	11.648	0.3273	-192.504	393.007	1	1.50298	TRUE
crypt_7day	Srrt_30656	83701	srrt	21.3873	14.6099	39.6911	0.02765	-178.242	364.485	1	1.46389	0	329.956	161352	1	29818.6	TRUE	21.3901	14.6192	39.681	0.0533	-178.242	362.484	1	1.46315	329.96	5.40652	1	TRUE	21.3901	14.6192	39.681	0.0533	-178.242	362.484	1	1.46315	TRUE	329.96	5.40652	22.4977	10.8461	9229440	0.02823	-178.218	364.435	1	2.07427	TRUE
crypt_7day	Pnp_30658	18950	pnp	8.57379	1.28029	9114000	0.7763	-167.155	344.31	-1	6.69676	0	190.517	-104.425	1.19132	2.48444	TRUE	27.3065	17.3908	63.3153	0.4099	-169.128	344.257	-1	1.57017	171.084	-3.28789	1	TRUE	27.3065	17.3908	63.3153	0.4099	-169.128	344.257	-1	1.57017	TRUE	171.084	-3.28789	11.8433	6.03918	822.14	0.6898	-167.729	343.458	-1	1.96108	TRUE
crypt_7day	Cyp17a1_30664	13074	cyp17a1	NaN	NaN	NaN	0.0001375	-32.4146	72.8291	1	NaN	0	-6.2936e-05	1.12027	18	1.83801	TRUE	50.2371	30.6847	NaN	9e-05	-34.4348	76.8696	-1	1.6372	0.558987	-9.66965e-05	2.55309	TRUE	242.158	42.0975	9229440	9e-05	-34.6647	75.3294	-1	5.75231	TRUE	0.528141	-0.00885018	37.8228	31.7637	9229440	9e-05	-33.3366	74.6732	1	1.19076	TRUE
crypt_7day	Maoa_30665	17161	maoa	12.9496	5.63193	21.5528	0.5673	-260.413	528.825	-1	2.29932	0	3298.79	-1943.18	18	12.7099	TRUE	17.3214	12.3984	28.2699	0.2688	-261.534	531.067	-1	1.39707	3327.44	-66.0717	1.00754	TRUE	17.4817	12.3901	28.2438	0.3921	-261.54	529.08	-1	1.41094	TRUE	3329.2	-67.7844	15.3506	7.73876	27.8526	0.2793	-261.48	530.96	-1	1.9836	TRUE
crypt_7day	Myh2_30678	17882	myh2	1.82243e-13	1.82243e-13	1.82244e-13	0.4766	-63.4425	134.885	-1	1	1	6.27247	-5.2203	1.31294	3.038e-14	TRUE	56.9576	26.6939	NaN	0.08258	-66.5643	139.129	-1	2.13373	2.41031	-0.0912698	1	TRUE	56.9577	26.6939	9229440	0.08258	-66.5643	139.129	-1	2.13373	TRUE	2.41031	-0.0912696	67.255	39.8894	9229440	0.05074	-66.4145	140.829	-1	1.68604	TRUE
crypt_7day	Ldlr_30685	16835	ldlr	2.72258	1.18388	5.44158	0.3272	-189.948	389.896	1	2.29971	0	458.667	709.323	1.43889	6.41331	TRUE	9.60388	7.54192	13.1016	0.0002834	-199.921	405.842	1	1.2734	516.974	21.9894	1	TRUE	9.60392	7.54192	13.1016	0.0002834	-199.921	405.842	1	1.27341	TRUE	516.975	21.9894	2.69804	2.08403	3.77772	0.8658	-188.86	385.719	1	1.29463	TRUE
crypt_7day	Ddx10_30691	77591	ddx10	4.03979	1.48038	10.8568	0.9559	-140.642	289.284	1	2.72889	0	80.9946	109.604	1	6.84073	TRUE	14.5416	10.7976	22.1263	0.2652	-143.534	293.067	1	1.34674	91.8198	3.03253	1	TRUE	14.5416	10.7976	22.1263	0.2652	-143.534	293.067	1	1.34674	TRUE	91.8198	3.03253	6.74026	4.349	13.3403	0.7139	-141.37	290.74	1	1.54984	TRUE
crypt_7day	Cct5_30697	12465	cct5	NaN	NaN	NaN	0.1937	-198.494	404.988	1	NaN	1	676.562	201.235	1	0.00382731	TRUE	31.7259	19.2028	90.9167	0.2656	-198.678	403.355	1	1.65215	800.808	6.4305	1	TRUE	31.7259	19.2028	90.9167	0.2656	-198.678	403.355	1	1.65215	TRUE	800.808	6.4305	30.9953	14.6945	9229440	0.1731	-198.643	405.286	1	2.10931	TRUE
crypt_7day	Dtymk_30707	21915	dtymk	248.333	1.45307	9114000	0.9277	-111.043	230.086	1	170.902	0	13.8563	18.084	1	2.78078	TRUE	32.1573	19.3693	94.3409	0.7869	-111.819	229.638	1	1.66022	16.9621	0.568254	1	TRUE	32.1573	19.3693	94.3409	0.7869	-111.819	229.638	1	1.66022	TRUE	16.9621	0.568254	63.2136	41.8386	9229440	0.8011	-111.425	230.85	1	1.51089	TRUE
crypt_7day	Cenpi_30714	102920	cenpi	24.2469	12.135	30.2894	0.1301	-113.989	237.978	1	1.9981	0	14.1206	6485	2.46647	255.515	TRUE	24.244	13.3875	30.2893	0.2272	-113.988	235.977	1	1.81094	14.1167	0.00772323	2.45571	TRUE	17.9633	12.799	29.9682	0.2685	-114.369	234.739	1	1.40349	TRUE	11.8816	1.09195	21.8554	12.4774	29.3556	0.2325	-113.957	235.915	1	1.7516	TRUE
crypt_7day	Rcc1_30715	100088	rcc1	10.7826	1.77151	31.3592	0.5258	-140.409	288.818	1	6.08667	0	48.7165	107.735	1	17.9489	TRUE	17.5877	12.5887	29.0275	0.5607	-140.773	287.546	1	1.3971	52.7805	2.3222	1	TRUE	17.5877	12.5887	29.0275	0.5607	-140.773	287.546	1	1.3971	TRUE	52.7805	2.3222	13.7492	7.05956	28.0699	0.4761	-140.568	289.135	1	1.9476	TRUE
crypt_7day	LOC68395_30716	15019;110558;14967;15018;110557	h2-q8;h2-q9;h2-d4;h2-q7;h2-q6	3.56643	0.647781	9114000	0.3448	-213.206	434.413	-1	5.50561	0	954.187	-525.48	1	2.56918	TRUE	20.7371	14.2855	37.6559	0.0664	-216.131	438.262	-1	1.45162	855.735	-15.9759	1	TRUE	20.7366	14.2855	37.6559	0.0664	-216.131	438.262	-1	1.45158	TRUE	855.722	-15.9759	8.27932	4.94679	87.0119	0.194	-214.001	436.002	-1	1.67368	TRUE
crypt_7day	Dsg2_30724	13511	dsg2	4.77245	NaN	NaN	0.7334	-199.922	409.843	1	NaN	0	681.115	346.629	2.37107	3.95714	TRUE	18.1742	12.9161	30.5059	0.1792	-203.085	412.169	1	1.4071	719.046	12.6873	1	TRUE	18.1738	12.9161	30.5059	0.1792	-203.085	412.169	1	1.40707	TRUE	719.034	12.6882	7.1745	4.5107	15.8136	0.6368	-200.552	409.105	1	1.59055	TRUE
crypt_7day	Tent4a_30726	210106	tent4a	30.1486	14.4045	9114000	0.08143	-159.296	328.591	1	2.093	0	166.526	1180.96	14.8108	36.3986	TRUE	30.1721	18.0728	59.0139	0.1515	-159.296	326.591	1	1.66948	166.526	8.35361e-22	15.4857	TRUE	27.688	17.5552	65.2674	0.2115	-159.499	324.998	1	1.5772	TRUE	159.866	2.48157	28.2586	15.3981	9229440	0.1465	-159.34	326.68	1	1.8352	TRUE
crypt_7day	Stub1_30764	56424	stub1	NaN	NaN	NaN	0.1536	-163.529	335.058	1	NaN	1	223.091	54.4046	1.06728	3.038e-14	TRUE	35.686	29.6973	303800	0.06639	-164.585	337.171	1	1.20166	264.793	2.59334e-06	4.82095	TRUE	82.8583	31.4293	9229440	0.09413	-164.887	335.774	1	2.63634	TRUE	263.258	0.963127	38.1561	30.0249	9229440	0.07802	-164.386	336.773	-1	1.27082	TRUE
crypt_7day	Ces2e_30769	234673	ces2e	13.0431	5.32441	9114000	0.4037	-235.54	479.079	-1	2.44968	0	1709.61	-856.416	18	12.5611	TRUE	18.9088	13.3187	32.4358	0.3529	-236.304	478.608	-1	1.41972	1722.91	-30.6837	1	TRUE	18.9086	13.3187	32.4358	0.3529	-236.304	478.608	-1	1.4197	TRUE	1722.94	-30.6847	14.3913	7.22622	9229440	0.2785	-236.074	480.149	-1	1.99154	TRUE
crypt_7day	Col6a3_30778	12835	col6a3	17.045	0.044586	9114000	0.3586	-133.193	274.385	-1	382.295	0	83.615	-33.7159	1	0.323662	TRUE	31.61	19.1578	90.0239	0.2012	-134.645	275.29	-1	1.64998	70.9297	-1.08983	1	TRUE	31.61	19.1578	90.0239	0.2012	-134.645	275.29	-1	1.64998	TRUE	70.9297	-1.08983	31.8446	12.2869	9229440	0.1224	-134.643	277.286	-1	2.59175	TRUE
crypt_7day	Syt16_30789	238266	syt16	7.93138e-14	7.93138e-14	7.93142e-14	0.7371	-55.6143	119.229	-1	1	1	4.89824	-4.41166	1.97468	3.038e-14	TRUE	69.2374	29.1952	NaN	0.08529	-59.4506	124.901	-1	2.37153	1.52675	-0.0616198	1	TRUE	69.2373	29.1952	9229440	0.08529	-59.4506	124.901	-1	2.37153	TRUE	1.52675	-0.0616199	59.7779	38.5763	9229440	0.05545	-59.2361	126.472	-1	1.5496	TRUE
crypt_7day	Hist1h2bl_30794	319185;319180	hist1h2bl;hist1h2bf	34.8179	6.10837e-06	9114000	0.1994	-166.024	340.048	1	5.70003e+06	0	186.827	7177.58	1	2999.4	TRUE	34.7532	20.3359	119.027	0.3066	-166.024	338.048	1	1.70896	186.864	2.36994	1	TRUE	34.7532	20.3359	119.027	0.3066	-166.024	338.048	1	1.70896	TRUE	186.864	2.36994	34.5858	13.6337	9229440	0.1995	-166.024	340.047	1	2.53679	TRUE
crypt_7day	Ncapg_30797	54392	ncapg	29.3193	11.8431	9114000	0.219	-141.365	290.73	1	2.47564	0	50.0783	103.481	18	29.9787	TRUE	29.7106	15.2718	38.6503	0.219	-141.365	290.73	1	1.94546	50.0783	4.27761e-21	14.9276	TRUE	21.9127	14.882	41.3692	0.2912	-141.571	289.142	1	1.47243	TRUE	44.9015	1.90566	24.3767	13.167	9229440	0.2185	-141.368	290.737	1	1.85135	TRUE
crypt_7day	Cyp2b10_30803	13088	cyp2b10	1.11866	0.646662	2.5221	0.5339	-224.367	458.733	-1	1.7299	0	1114.87	-1056.9	1.96033	1.39331	TRUE	15.7937	11.5527	24.8164	0.0002131	-235.293	476.586	-1	1.3671	864.853	-35.7184	1	TRUE	15.8225	11.5526	24.817	0.000213	-235.293	476.586	-1	1.36961	TRUE	864.861	-35.7162	4.038	2.94614	6.49772	0.05444	-227.912	463.825	-1	1.37061	TRUE
crypt_7day	Rbmxl1_30804	19656	rbmxl1	15.1236	13.4249	9114000	0.7476	-185.352	378.704	1	1.12653	0	298.558	183.945	18	14.1595	TRUE	27.0675	18.4536	40.4857	0.7248	-185.414	378.828	1	1.46679	299.446	0.075804	2.28277	TRUE	25.2982	16.4979	54.0276	0.6299	-186.112	378.225	1	1.53342	TRUE	289.647	5.68834	27.316	18.5926	39.6462	0.7401	-185.372	378.744	-1	1.46919	TRUE
crypt_7day	Hacd3_30807	57874	hacd3	1.42741	NaN	NaN	0.09179	-168.428	346.856	1	NaN	0	222.137	110.573	14.6722	1.30074	TRUE	23.552	15.6827	47.0957	0.01741	-172.07	350.14	1	1.50178	241.801	4.13663	1	TRUE	23.552	15.6827	47.0957	0.01741	-172.07	350.14	1	1.50178	TRUE	241.801	4.13663	14.8668	7.00027	9229440	0.01344	-171.502	351.004	1	2.12375	TRUE
crypt_7day	1810009A15Rik_30815	66276;102308570	1810009a15rik;lbhd1	3.19227	0.676136	9114000	0.1133	-154.114	316.227	1	4.72134	0	168.688	97.2789	1	2.05664	TRUE	19.1997	13.4758	33.225	0.05587	-155.773	317.546	1	1.42475	187.359	3.22682	1	TRUE	19.1997	13.4758	33.225	0.05587	-155.773	317.546	1	1.42475	TRUE	187.359	3.22682	10.8505	5.92987	9229440	0.06098	-154.884	317.768	1	1.8298	TRUE
crypt_7day	Apoc3_30821	11814	apoc3	3.81015	1.33534	10.8864	0.7043	-213.926	437.851	-1	2.85332	0	636.855	-613.211	1.33645	3.71825	TRUE	17.8922	12.7594	29.7884	0.08755	-218.021	442.042	-1	1.40228	550.906	-19.514	1	TRUE	17.8908	12.7594	29.7884	0.08755	-218.021	442.042	-1	1.40217	TRUE	550.925	-19.5154	5.95676	3.94892	11.6535	0.7367	-214.221	436.441	-1	1.50845	TRUE
crypt_7day	Kcnq2_30826	16536	kcnq2	27.4899	17.4515	47.7778	0.2109	-70.8794	151.759	1	1.57522	0	1.92873	1078.58	2.16446	305.136	TRUE	27.4952	17.4864	47.6918	0.3408	-70.8792	149.758	1	1.57238	1.92825	0.00461973	2.15619	TRUE	25.6055	16.6376	55.3503	0.3906	-71.2278	148.456	1	1.53901	TRUE	1.5195	0.231103	27.2114	16.2916	9229440	0.3403	-70.8812	149.762	1	1.67027	TRUE
crypt_7day	Slc30a7_30834	66500	slc30a7	NaN	NaN	NaN	0.4824	-154.537	319.075	1	NaN	0	154.242	53.1899	13.103	1.2363	TRUE	34.2572	20.1558	113.683	0.2373	-156.698	319.397	1	1.69962	165.682	1.85558	1	TRUE	34.2573	20.1558	113.683	0.2373	-156.698	319.397	1	1.69962	TRUE	165.682	1.85558	55.6735	40.3296	9229440	0.2427	-156.04	320.08	1	1.38046	TRUE
crypt_7day	Cenpe_30836	229841	cenpe	12.1049	2.40185	26.0822	0.6091	-203.564	415.129	1	5.03982	0	433.955	821.372	1	30.4442	TRUE	16.9382	12.2197	27.4508	0.6785	-203.784	413.567	1	1.38614	450.492	13.88	1	TRUE	16.9377	12.2197	27.4508	0.6785	-203.784	413.567	1	1.3861	TRUE	450.49	13.8803	13.9531	7.19831	26.6119	0.5797	-203.649	415.298	1	1.93839	TRUE
crypt_7day	Pbk_30842	52033	pbk	NaN	NaN	NaN	0.7313	-162.622	335.243	1	NaN	0	87.8495	71.1684	15.9158	1.07491	TRUE	34.1696	20.1238	112.774	0.2211	-165.473	336.946	1	1.69797	108.533	2.37381	1	TRUE	34.1696	20.1238	112.774	0.2211	-165.473	336.946	1	1.69797	TRUE	108.533	2.37381	20.4652	7.18967	9229440	0.2715	-164.555	337.11	1	2.84647	TRUE
crypt_7day	Top2a_30844	21973	top2a	21.4959	4.4915	9114000	0.5217	-206.051	420.103	1	4.78591	0	617.669	1190.69	1	80.7258	TRUE	23.0991	15.465	45.4443	0.6577	-206.079	418.157	1	1.49364	623.364	10.848	1	TRUE	23.0987	15.465	45.4443	0.6577	-206.079	418.157	1	1.49361	TRUE	623.367	10.848	22.0045	9.61362	9229440	0.5185	-206.061	420.122	1	2.28889	TRUE
crypt_7day	Cdc20_30847	107995	cdc20	10.9469	4.6211	20.6769	0.4091	-176.017	360.034	1	2.36889	0	235.911	686.134	1	58.143	TRUE	13.8853	10.3908	21.3644	0.5032	-176.192	358.385	1	1.33631	241.497	7.86769	1	TRUE	13.8853	10.3908	20.7894	0.5032	-176.192	358.385	1	1.33631	TRUE	241.497	7.86769	11.4537	6.4139	21.3059	0.4009	-176.047	360.094	1	1.78576	TRUE
crypt_7day	Lsm3_30868	67678	lsm3	16.1588	10.9029	26.8474	0.06924	-150.516	311.032	1	1.48206	0	86.5924	59161.1	1.16663	6557.95	TRUE	16.1588	10.9161	26.846	0.1315	-150.515	309.031	1	1.48027	86.5876	2.09224	1.16519	TRUE	14.6442	10.8605	22.3396	0.207	-150.568	307.136	1	1.34839	TRUE	84.8214	3.66111	16.7947	9.05659	25.0793	0.137	-150.463	308.925	1	1.85442	TRUE
crypt_7day	Mlec_30880	109154	mlec	NaN	NaN	NaN	0.01783	-253.729	517.457	1	NaN	0	2023.37	853.648	15.0549	1.39372	TRUE	25.5403	16.6081	55.067	0.04103	-254.474	514.947	1	1.53782	2124.65	37.6307	1	TRUE	25.6472	16.6067	55.0822	0.04101	-254.474	514.949	1	1.54439	TRUE	2124.67	37.6334	25.0004	10.4836	9229440	0.0209	-254.466	516.933	1	2.38472	TRUE
crypt_7day	Hat1_30881	107435	hat1	29.9933	12.6722	9114000	0.2686	-172.905	353.811	1	2.36686	0	170.595	7568	18	38.1208	TRUE	29.999	16.7765	45.9749	0.3934	-172.905	351.811	1	1.78816	170.595	2.57525e-25	18	TRUE	24.5998	16.1764	51.1416	0.3341	-173.173	352.346	1	1.52072	TRUE	159.649	4.08361	26.2635	14.1501	9229440	0.251	-172.999	353.997	1	1.85606	TRUE
crypt_7day	Gzma_30882	14938	gzma	0.989156	0.0128189	6.46822	0.109	-212.116	432.232	-1	77.1639	0	595.534	-529.726	1	0.779079	TRUE	22.681	15.2616	43.9678	0.002058	-217.755	441.509	-1	1.48615	425.542	-15.2805	1	TRUE	22.6807	15.2616	43.9678	0.002058	-217.755	441.509	-1	1.48613	TRUE	425.534	-15.278	7.73273	4.7101	56.3669	0.009654	-215.013	438.027	-1	1.64173	TRUE
crypt_7day	Try4_30887	22074	try4	29.2444	13.8467	30.1262	0.9458	-324.403	658.806	1	2.11201	0	4125.07	87854.8	17.9955	33.5907	TRUE	29.3626	19.1741	30.1287	0.996	-324.403	654.806	1	1.53137	4125.07	2.54723e-23	18	TRUE	19.3189	13.5397	33.5525	0.3933	-326.811	659.621	1	1.42683	TRUE	3270.54	371.055	24.9265	18.933	29.5686	0.9595	-324.532	657.065	-1	1.31656	TRUE
crypt_7day	Nrp1_30889	18186	nrp1	NaN	NaN	NaN	0.5717	-133.412	274.825	-1	NaN	0	58.1201	-32.8687	18	1.08352	TRUE	30.3629	18.665	81.0826	0.1537	-135.977	277.954	-1	1.62673	49.1246	-1.17737	1	TRUE	30.3629	18.665	81.0826	0.1537	-135.977	277.954	-1	1.62673	TRUE	49.1246	-1.17737	20.7603	7.61201	9229440	0.1444	-135.375	278.751	-1	2.72731	TRUE
crypt_7day	Hsd3b2_30890	15493	hsd3b2	18.1528	12.3648	28.3186	0.4405	-128.999	267.997	1	1.4681	0	21.2931	9496.11	1.11507	3216.17	TRUE	18.1646	12.409	28.3225	0.6096	-128.999	265.997	1	1.46382	21.292	1.17146	1.11207	TRUE	17.2121	12.3761	28.1081	0.7387	-129.024	264.048	1	1.39075	TRUE	20.7068	1.71215	18.3161	9.30796	28.3818	0.6082	-129.003	266.005	1	1.96779	TRUE
crypt_7day	Ccl27a_30891	20301	ccl27a	1.25868	2.03441e-06	9114000	0.6728	-96.4082	200.816	-1	618695	1	16.1056	-11.9692	1	0.00626663	TRUE	48.77	24.6812	1991.11	0.2703	-98.4301	202.86	-1	1.976	7.99427	-0.258313	1	TRUE	48.7701	24.6812	1991.11	0.2703	-98.4301	202.86	-1	1.976	TRUE	7.99427	-0.258312	141.743	42.9824	9229440	0.1736	-98.4178	204.836	-1	3.2977	TRUE
crypt_7day	Srsf6_30916	67996	srsf6	3282.36	0.0993714	9114000	0.7227	-169.568	347.137	1	33031.2	0	246.591	90.9878	1	3.69835	TRUE	37.3286	21.2384	153.476	0.481	-170.779	347.558	1	1.7576	261.758	2.51799	1	TRUE	37.3286	21.2384	153.476	0.481	-170.779	347.558	1	1.7576	TRUE	261.758	2.51799	15.3569	6.55451	431.639	0.7983	-169.362	346.724	1	2.34295	TRUE
crypt_7day	Cyp3a41b_30917	100041375;337924;53973	cyp3a41b;cyp3a44;cyp3a41a	8.08333	NaN	NaN	0.4733	-164.919	339.838	-1	NaN	0	112.898	-118.898	1.57179	5.12491	TRUE	21.3511	14.5994	39.5577	0.3023	-166.684	339.367	-1	1.46246	101.453	-3.92889	1	TRUE	21.3511	14.5994	39.5577	0.3023	-166.684	339.367	-1	1.46246	TRUE	101.453	-3.92889	9.37815	5.35549	185.021	0.601	-165.037	338.074	-1	1.75113	TRUE
crypt_7day	Aqp3_30918	11828	aqp3	5.60574	4.74454	9114000	0.1856	-138.074	286.148	-1	1.18151	0	57.9063	-43.5756	18	5.04494	TRUE	21.3062	14.5767	39.4159	0.3699	-138.361	282.722	-1	1.46166	55.9874	-1.7927	1	TRUE	21.3062	14.5767	39.4159	0.3699	-138.361	282.722	-1	1.46166	TRUE	55.9874	-1.7927	14.6172	7.07397	9229440	0.3352	-137.946	283.892	-1	2.06634	TRUE
crypt_7day	Tipin_30930	66131	tipin	22.2549	0.602818	9114000	0.3989	-170.485	348.969	1	36.9181	0	124.049	515.499	1	100.802	TRUE	23.5143	15.6646	46.9559	0.5352	-170.508	347.016	1	1.50111	125.765	3.96734	1	TRUE	23.5143	15.6646	46.9559	0.5352	-170.508	347.016	1	1.50111	TRUE	125.765	3.96734	22.3824	9.67233	9229440	0.3979	-170.489	348.977	1	2.31406	TRUE
crypt_7day	Rrm1_30932	20133	rrm1	7.80409	1.67078	18.9778	0.1927	-207.142	422.284	1	4.67093	0	545.526	714.446	1	13.7991	TRUE	16.1235	11.7471	25.5574	0.1247	-208.414	422.827	1	1.37255	583.641	16.5827	1	TRUE	16.1221	11.7471	25.5574	0.1247	-208.414	422.827	1	1.37243	TRUE	583.637	16.5841	8.51346	5.10912	18.6318	0.1969	-207.113	422.227	1	1.66633	TRUE
crypt_7day	Slc16a3_30962	80879	slc16a3	6.75916	0.0560716	9114000	0.2644	-132.902	273.803	-1	120.545	0	69.2883	-35.2215	1	0.494281	TRUE	33.289	19.798	104.162	0.08939	-135.056	276.112	-1	1.68143	56.6957	-1.04676	1	TRUE	33.2889	19.798	104.162	0.08939	-135.056	276.112	-1	1.68143	TRUE	56.6958	-1.04676	11.5401	5.85934	66.231	0.2159	-133.178	274.357	-1	1.96952	TRUE
crypt_7day	Dis3_30964	72662	dis3	7.18102	NaN	NaN	0.006286	-151.482	312.965	1	NaN	0	137.502	72.2858	3.56723	5.192	TRUE	20.7765	14.3058	37.7755	0.009321	-152.937	311.875	1	1.45231	142.639	2.75606	1	TRUE	20.7765	14.3058	37.7755	0.009321	-152.937	311.875	1	1.45231	TRUE	142.639	2.75606	12.4045	6.39989	9229440	0.0078	-152.233	312.465	1	1.93824	TRUE
crypt_7day	Rap1gap_30972	110351	rap1gap	24.3311	14.6434	30.1016	0.4373	-183.336	376.671	1	1.66157	0	200.723	58068.6	2.84421	205.964	TRUE	24.3354	14.6404	30.1016	0.6062	-183.335	374.671	1	1.66221	200.715	0.0155274	2.83752	TRUE	17.3493	12.454	28.4414	0.4378	-184.389	374.777	1	1.39307	TRUE	183.977	7.9068	22.5514	14.3976	28.5316	0.582	-183.405	374.811	-1	1.56633	TRUE
crypt_7day	Ephx2_30975	13850	ephx2	1.35035	0.492397	4.16005	0.8101	-263.537	535.073	-1	2.7424	0	3657.82	-3247.19	1	2.19659	TRUE	15.5171	11.3882	24.2056	0.006592	-270.785	547.571	-1	1.36256	2986.05	-97.4398	1	TRUE	14.5008	11.2025	25.0711	0.005704	-270.958	547.916	-1	1.29443	TRUE	2986.05	-97.4398	4.89974	3.4155	8.46084	0.2014	-265.725	539.451	-1	1.43456	TRUE
crypt_7day	Psmc4_30981	23996	psmc4	3.10524	NaN	NaN	0.1262	-213.677	437.353	1	NaN	0	932.932	629.999	2.32214	3.15264	TRUE	14.0573	10.4981	21.1351	0.021	-217.451	440.903	1	1.33903	1007.58	24.4478	1	TRUE	14.0572	10.4981	21.1351	0.021	-217.451	440.903	1	1.33902	TRUE	1007.58	24.4477	6.53694	4.25871	12.6818	0.06611	-215.221	438.443	1	1.53496	TRUE
crypt_7day	Mcoln1_30982	94178	mcoln1	NaN	NaN	NaN	0.7232	-122.331	252.661	-1	NaN	0	42.6559	-21.485	18	4.88702	TRUE	40.1434	22.1661	211.626	0.2562	-124.572	255.145	-1	1.81103	39.6602	-0.64872	1	TRUE	40.1434	22.1661	211.626	0.2562	-124.572	255.145	-1	1.81103	TRUE	39.6602	-0.64872	9.91379	5.35518	35.6612	0.91	-121.796	251.592	-1	1.85125	TRUE
crypt_7day	Cdk4_30985	12567	cdk4	7.10657	1.57899	21.0357	0.1362	-171.17	350.34	1	4.50071	0	143.94	247.967	1	11.4389	TRUE	15.3437	11.2845	23.8277	0.1489	-171.74	349.481	1	1.35971	158.404	6.29166	1	TRUE	15.3437	11.2845	23.8277	0.1489	-171.74	349.481	1	1.35971	TRUE	158.404	6.29166	11.8346	6.47429	22.9802	0.105	-171.501	351.001	1	1.82794	TRUE
crypt_7day	Nsdhl_30986	18194	nsdhl	26.8661	13.8657	9114000	0.302	-131.896	273.791	1	1.93759	0	54.1816	98.6592	1.80333	40.4452	TRUE	27.4143	17.4617	57.0696	0.4541	-131.901	271.802	1	1.56997	54.128	0.262843	1.44953	TRUE	26.7594	17.1521	60.6267	0.5611	-132.031	270.062	1	1.56012	TRUE	52.9069	1.19722	27.5929	14.3508	9229440	0.4493	-131.917	271.835	1	1.92274	TRUE
crypt_7day	Akt1_30988	11651	akt1	4.77286	2.5443	8.75612	0.04341	-235.443	480.886	1	1.8759	0	2714.72	2859.79	1.10988	16.824	TRUE	9.40026	7.39772	12.9156	0.02899	-237.609	481.218	1	1.2707	2809.55	64	1	TRUE	9.40078	7.39772	12.7743	0.02899	-237.609	481.218	1	1.27077	TRUE	2809.58	64.0026	5.08049	3.62486	8.8418	0.07842	-235.572	479.143	1	1.40157	TRUE
crypt_7day	Mboat7_31004	77582	mboat7	NaN	NaN	NaN	0.7552	-90.3787	188.757	-1	NaN	1	13.3586	-10.0489	1	0.000928939	TRUE	52.2947	25.587	303800	0.2703	-92.6253	191.251	-1	2.0438	6.1863	-0.205028	1	TRUE	52.295	25.587	9229440	0.2703	-92.6253	191.251	-1	2.04381	TRUE	6.18629	-0.205027	55.7308	18.9921	9229440	0.1721	-92.6249	193.25	-1	2.93442	TRUE
crypt_7day	Spdef_31009	30051	spdef	13.6296	5.57102	9114000	0.3847	-132.274	272.548	1	2.44652	0	42.521	41.8345	18	12.7408	TRUE	23.0954	15.2727	43.7205	0.2408	-132.938	273.875	1	1.5122	42.2278	1.11016	1.07897	TRUE	22.6599	15.2513	43.8947	0.3568	-132.949	271.898	1	1.48577	TRUE	41.8696	1.45033	21.73	9.62017	9229440	0.241	-132.936	273.873	1	2.2588	TRUE
crypt_7day	Rrp12_31011	107094	rrp12	5.90768	0.014067	9114000	0.2219	-139.749	287.498	1	419.967	0	47.685	43.868	1	0.620728	TRUE	25.3998	16.5442	54.4613	0.2361	-140.292	286.585	1	1.53527	60.4853	1.58667	1	TRUE	25.3998	16.5442	54.4613	0.2361	-140.292	286.585	1	1.53527	TRUE	60.4853	1.58667	23.6682	9.58052	9229440	0.153	-140.24	288.481	1	2.47045	TRUE
crypt_7day	Hsd17b12_31020	56348	hsd17b12	2.66608	NaN	NaN	0.3611	-174.07	356.139	1	NaN	0	258.952	137.301	18	2.50815	TRUE	23.1432	15.4863	45.6025	0.01543	-178.911	363.821	1	1.49443	280.849	5.09061	1	TRUE	23.1432	15.4863	45.6025	0.01543	-178.911	363.821	1	1.49443	TRUE	280.849	5.09061	8.9498	5.17484	84.1739	0.04158	-176.863	361.725	1	1.72948	TRUE
crypt_7day	Xdh_31023	22436	xdh	1.61564	0.363591	7.40665	0.1679	-190.131	388.262	-1	4.44356	0	395.955	-313.893	1	1.53624	TRUE	20.6822	14.2572	37.4897	0.003215	-195.803	397.605	-1	1.45065	317.039	-9.10709	1	TRUE	20.6822	14.2572	37.4897	0.003215	-195.803	397.605	-1	1.45065	TRUE	317.039	-9.10709	6.14482	4.02592	12.6867	0.04576	-191.756	391.512	-1	1.52631	TRUE
crypt_7day	Ncaph_31028	215387	ncaph	6.66101e-14	6.66101e-14	6.66103e-14	0.6124	-64.7301	135.46	-1	1	1	8.92543	-7.19347	1	3.038e-14	TRUE	627.456	31.7991	303800	0.004111	-71.5509	149.102	-1	19.7319	2.79706	-0.00951595	1	TRUE	627.444	47.1595	9229440	0.004111	-71.5509	149.102	-1	13.3047	TRUE	2.79706	-0.00951613	40.5019	33.2997	9229440	0.004652	-70.4556	148.911	-1	1.21628	TRUE
crypt_7day	Wdr3_31029	269470	wdr3	NaN	NaN	NaN	0.1754	-176.899	363.798	1	NaN	0	204.266	108.953	15.7796	0.429113	TRUE	25.2174	16.461	53.6857	0.2028	-178.048	362.095	1	1.53195	235.47	4.56126	1	TRUE	25.2174	16.461	53.6857	0.2028	-178.048	362.095	1	1.53195	TRUE	235.47	4.56126	23.7344	9.71005	9229440	0.1272	-178.008	364.016	1	2.44431	TRUE
crypt_7day	Krt19_31045	16669	krt19	5.34701	4.12652	12.8254	0.7556	-258.11	526.219	1	1.29577	0	2109.54	1564.54	16.8624	5.11383	TRUE	21.4996	14.6746	40.0297	0.1325	-261.747	529.493	1	1.46509	2235.76	54.7114	1	TRUE	21.143	14.6574	40.1569	0.1315	-261.757	529.513	1	1.44248	TRUE	2235.53	54.7199	6.46078	4.20633	14.5364	0.887	-258.088	524.175	1	1.53597	TRUE
crypt_7day	Blm_31056	12144	blm	20.4692	7.8572	9114000	0.7999	-116.836	241.672	1	2.60515	0	18.9944	174.961	1	150.021	TRUE	21.5268	14.6883	40.1167	0.8913	-116.852	239.704	1	1.46557	19.2868	0.976235	1	TRUE	21.5267	14.6883	40.1167	0.8913	-116.852	239.704	1	1.46557	TRUE	19.2868	0.976238	20.4619	9.28232	9229440	0.7997	-116.837	241.673	1	2.2044	TRUE
crypt_7day	Timeless_31062	21853	timeless	31.6297	13.7176	9114000	0.1523	-179.407	368.815	1	2.30578	0	194.838	5413.99	1.02389	1283.25	TRUE	31.5902	19.1566	89.9974	0.2599	-179.406	366.812	1	1.64905	194.762	3.66655	1.00891	TRUE	31.6068	19.1565	89.9993	0.3828	-179.406	364.812	1	1.64993	TRUE	194.648	3.77911	31.2448	13.4886	9229440	0.2611	-179.399	366.799	1	2.31639	TRUE
crypt_7day	Cdt1_31064	67177	cdt1	30.267	14.6832	9114000	0.1728	-107.04	222.081	1	2.06134	0	13.8594	44.0258	18	31.224	TRUE	30.3089	24.9491	45.0548	0.2714	-107.04	220.081	1	1.21483	13.8594	3.43488e-26	18	TRUE	38.1209	21.5055	167.067	0.09127	-108.594	223.189	1	1.77261	TRUE	13.1375	0.438284	30.744	25.9168	39.0803	0.2464	-106.565	221.131	-1	1.18626	TRUE
crypt_7day	Bex3_31066	12070	bex3	0.0137053	6.46393e-08	9114000	0.01203	-134.228	276.455	1	212027	1	33.3428	39.6263	1	0.00224322	TRUE	28.7914	18.022	71.3093	0.0137	-134.962	275.925	1	1.59757	58.5557	1.20712	1	TRUE	28.7914	18.022	71.3093	0.0137	-134.962	275.925	1	1.59757	TRUE	58.5557	1.20712	16.0743	6.99274	9229440	0.01296	-134.141	276.282	1	2.29871	TRUE
crypt_7day	Zwilch_31068	68014	zwilch	11.0903	3.78302	19.1888	0.06413	-164.583	337.167	1	2.9316	0	109.731	1275.75	1	167.705	TRUE	12.2173	9.32188	19.2908	0.112	-164.606	335.213	1	1.3106	111.46	6.48124	1	TRUE	12.2173	9.32188	17.5954	0.112	-164.606	335.213	1	1.3106	TRUE	111.46	6.48124	11.5866	6.61236	20.1387	0.0636	-164.593	337.187	1	1.75226	TRUE
crypt_7day	Pccb_31069	66904	pccb	17.7922	13.8948	9114000	0.2831	-137.363	284.725	-1	1.28049	0	56.7385	-42.9475	14.892	15.7055	TRUE	28.3484	17.3776	55.8416	0.4393	-137.34	282.679	-1	1.63132	57.4372	-0.0198948	2.2519	TRUE	26.5247	17.0487	59.5113	0.5437	-137.479	280.958	-1	1.55582	TRUE	60.1498	-1.40516	27.5374	14.9566	9229440	0.4472	-137.312	282.625	-1	1.84115	TRUE
crypt_7day	Ugt2b36_31076	231396	ugt2b36	0.0275712	NaN	NaN	0.1545	-114.598	239.196	1	NaN	0	8.02715	28.1773	9.88025	0.0252972	TRUE	33.5053	30.8463	NaN	0.002936	-120.978	247.956	-1	1.0862	31.5922	-8.32252e-27	18	TRUE	1616.41	49.4377	9229440	0.002666	-121.092	248.183	-1	32.6959	TRUE	31.132	-0.0146261	42.4511	33.3435	9229440	0.001922	-120.48	248.961	1	1.27314	TRUE
crypt_7day	Cttn_31078	13043	cttn	23.203	0.181676	9114000	0.4512	-149.329	306.657	1	127.716	0	114.998	55.4611	1	1.64024	TRUE	31.6467	19.172	90.3054	0.2488	-150.809	307.618	1	1.65067	127.895	1.70552	1	TRUE	31.647	19.172	90.3054	0.2488	-150.809	307.618	1	1.65069	TRUE	127.895	1.70551	12.3439	6.087	149.855	0.4815	-149.227	306.455	1	2.02791	TRUE
crypt_7day	Pmm2_31081	54128	pmm2	13.7566	5.58234	9114000	0.2838	-153.622	317.245	1	2.46431	0	177.865	68.8847	17.2793	12.4582	TRUE	25.238	16.3524	52.1593	0.2296	-154.531	317.062	1	1.54338	178.11	1.80127	1.0852	TRUE	24.9198	16.3244	52.444	0.3424	-154.544	315.088	1	1.52654	TRUE	177.478	2.4027	23.7642	9.88584	9229440	0.2316	-154.519	317.038	1	2.40386	TRUE
crypt_7day	Arnt_31093	11863	arnt	NaN	NaN	NaN	0.6711	-151.973	313.946	-1	NaN	0	168.966	-43.6175	10.1444	4.53368	TRUE	36.1019	20.8152	135.48	0.5649	-153.145	312.291	-1	1.7344	163.751	-1.59529	1	TRUE	36.1019	20.8152	135.48	0.5649	-153.145	312.291	-1	1.7344	TRUE	163.751	-1.59529	51.5099	39.2807	9229440	0.7283	-152.219	312.438	-1	1.31133	TRUE
crypt_7day	Jak2_31096	16452	jak2	0.0296434	1.35656e-05	9114000	0.1974	-175.01	358.021	-1	2185.19	0	467.182	-134.443	18	0.0275735	TRUE	30.9882	23.1901	306.375	0.0177	-178.844	363.688	-1	1.33627	372.509	-1.6938e-25	18	TRUE	43.1297	23.0893	325.083	0.01734	-178.869	363.738	-1	1.86795	TRUE	380.003	-2.72845	38.938	18.0883	9229440	0.008269	-178.855	365.711	-1	2.15266	TRUE
crypt_7day	Anxa7_31097	11750	anxa7	3.95206	1.86014	7.61691	0.9654	-175.252	360.503	1	2.1246	0	296.941	210.504	2.45126	3.9162	TRUE	16.3446	11.8765	26.0623	0.05555	-180.515	367.03	1	1.37621	321.532	7.53659	1	TRUE	16.3446	11.8765	26.0623	0.05555	-180.515	367.03	1	1.37621	TRUE	321.532	7.53659	5.26248	3.60541	9.46442	0.7941	-175.957	359.914	1	1.45961	TRUE
crypt_7day	Hadha_31123	97212	hadha	13.8481	13.0273	9114000	0.7913	-223.301	454.602	-1	1.06301	0	1730.64	-596.307	18	13.2869	TRUE	21.3264	14.067	35.5644	0.7347	-223.456	454.912	-1	1.51606	1741.58	-11.1697	1.17429	TRUE	20.1804	13.998	36.0087	0.8363	-223.499	452.997	-1	1.44166	TRUE	1751.7	-20.1448	21.2655	10.3566	9229440	0.7266	-223.478	454.956	-1	2.05333	TRUE
crypt_7day	Pparg_31145	19016	pparg	25.4343	12.7743	9114000	0.2587	-125.924	261.847	1	1.99105	0	26.227	864.514	1.39996	295.425	TRUE	25.4686	16.1476	48.0514	0.4037	-125.919	259.839	1	1.57724	26.2084	0.322053	1.36841	TRUE	24.1926	15.9861	49.5301	0.5246	-125.998	257.996	1	1.51335	TRUE	25.1903	1.11992	25.6894	13.1117	9229440	0.4101	-125.896	259.791	1	1.95927	TRUE
crypt_7day	Chrna1_31158	11435	chrna1	29.1404	13.7517	30.1101	0.62	-55.309	120.618	1	2.11904	0	0.650469	59.3557	16.3311	34.3405	TRUE	29.3517	18.3232	30.1126	0.8791	-55.309	116.618	1	1.60189	0.650464	1.45442e-26	18	TRUE	18.6402	13.1724	31.7198	0.3169	-57.3667	120.733	1	1.4151	TRUE	0.133713	0.216008	24.2963	17.671	29.2818	0.7023	-55.5119	119.024	-1	1.37493	TRUE
crypt_7day	Cyp4a10_31160	13117	cyp4a10	12.1397	5.21282	13.3889	0.8181	-106.292	220.584	-1	2.32882	0	33.8239	-32.3609	18	12.1821	TRUE	14.159	10.5614	21.4084	0.2629	-108.754	223.509	-1	1.34064	34.0237	-1.18526	1	TRUE	14.159	10.5614	21.3412	0.2629	-108.754	223.509	-1	1.34064	TRUE	34.0237	-1.18526	8.54902	5.1675	17.4829	0.3282	-107.83	223.66	-1	1.65438	TRUE
crypt_7day	Acadm_31166	11364	acadm	3.62529	0.995578	9114000	0.04848	-143.654	297.309	-1	3.64139	0	125.857	-67.5234	1.27816	2.19335	TRUE	21.1499	14.4971	38.9256	0.02084	-146.356	298.711	-1	1.45891	113.193	-2.25502	1	TRUE	21.1499	14.4971	38.9256	0.02084	-146.356	298.711	-1	1.45891	TRUE	113.193	-2.25502	9.97792	5.574	1458.13	0.03263	-144.969	297.937	-1	1.79008	TRUE
crypt_7day	Kif20a_31171	52563;19348	cdc23;kif20a	6.98719	1.61933	19.7246	0.271	-176.022	360.043	1	4.31486	0	159.805	299.248	1	12.2434	TRUE	14.9919	11.0723	23.072	0.2524	-176.738	359.477	1	1.354	176.428	7.39834	1	TRUE	14.9919	11.0723	23.072	0.2524	-176.738	359.477	1	1.354	TRUE	176.428	7.39834	10.8345	6.08898	21.6125	0.2103	-176.367	360.734	1	1.77936	TRUE
crypt_7day	Hist1h2bb_31175	319178	hist1h2bb	1.75304	0.0388772	9114000	0.1033	-152.337	312.675	1	45.0917	0	66.7247	64.977	1	0.269643	TRUE	23.7856	15.7939	47.9697	0.1261	-152.789	311.578	1	1.506	90.0784	2.39748	1	TRUE	23.7856	15.7939	47.9697	0.1261	-152.789	311.578	1	1.506	TRUE	90.0784	2.39748	22.5607	9.66551	9229440	0.07328	-152.766	313.531	1	2.33414	TRUE
crypt_7day	Mthfd2_31180	17768	mthfd2	6.46358	3.25473	10.9616	0.7968	-185.355	380.709	1	1.9859	0	327.167	533.263	1.46327	13.0141	TRUE	10.3094	8.03535	14.5184	0.5398	-186.879	379.758	1	1.28301	339.723	14.259	1	TRUE	10.3094	8.03535	14.2595	0.5398	-186.879	379.758	1	1.28301	TRUE	339.723	14.2589	6.07291	4.07305	10.7704	0.8939	-185.397	378.793	1	1.491	TRUE
crypt_7day	Pax8_31189	18510	pax8	1.28181	NaN	NaN	0.3388	-117.628	243.256	-1	NaN	0	33.9998	-25.7574	18	1.17202	TRUE	23.3608	15.5911	46.3918	0.08711	-120.166	246.332	-1	1.49834	28.5548	-0.986344	1	TRUE	23.3608	15.5911	46.3918	0.08711	-120.166	246.332	-1	1.49834	TRUE	28.5548	-0.986344	12.4641	6.32189	9229440	0.1016	-119.232	246.463	-1	1.97158	TRUE
crypt_7day	Cse1l_31191	110750	cse1l	NaN	NaN	NaN	0.3993	-129.437	268.874	1	NaN	0	31.7966	29.2823	16.1509	13.9008	TRUE	30.6777	20.0704	81.9461	0.5404	-129.514	267.028	1	1.5285	31.951	0.0444098	1.90191	TRUE	32.2581	19.408	95.1655	0.6182	-129.729	265.458	1	1.6621	TRUE	30.5187	0.931622	30.6631	18.3859	9229440	0.5401	-129.515	267.03	1	1.66775	TRUE
crypt_7day	Cnn3_31195	71994	cnn3	NaN	NaN	NaN	0.2304	-180.163	368.327	1	NaN	1	423.925	114.521	1.89213	3.038e-14	TRUE	41.7733	22.6774	263.392	0.1506	-181.411	368.822	1	1.84207	501.569	3.02316	1	TRUE	41.7733	22.6774	263.392	0.1506	-181.411	368.822	1	1.84207	TRUE	501.569	3.02316	43.8441	14.9126	9229440	0.08795	-181.41	370.82	1	2.94007	TRUE
crypt_7day	Gm6756_31198	627427;236539	gm6756;phgdh	13.0142	5.78533	22.9591	0.2137	-169.939	349.878	1	2.24952	0	159.854	162.14	17.99	12.8225	TRUE	16.3609	11.886	26.1042	0.3428	-170.517	347.034	1	1.37648	156.138	5.70338	1	TRUE	16.3609	11.886	26.0998	0.3428	-170.517	347.034	1	1.37648	TRUE	156.137	5.70342	13.6068	7.11324	25.5109	0.2493	-170.394	348.787	1	1.91288	TRUE
crypt_7day	Supv3l1_31211	338359	supv3l1	NaN	NaN	NaN	0.03921	-123.564	257.128	1	NaN	0	26.9048	22.0084	4.88518	4.56501	TRUE	29.1806	18.1836	73.593	0.0915	-124.124	254.249	1	1.60478	28.6802	0.881402	1	TRUE	29.1807	18.1836	73.593	0.0915	-124.124	254.249	1	1.60478	TRUE	28.6802	0.8814	23.1981	8.12017	9229440	0.06943	-123.729	255.459	1	2.85685	TRUE
crypt_7day	Cpsf4_31218	54188	cpsf4	17.487	1.54613	9114000	0.3313	-177.589	365.178	1	11.3102	0	269.007	148.097	1.37926	7.37617	TRUE	25.2865	16.4926	53.9781	0.4658	-178.182	362.364	1	1.5332	278.795	4.56582	1	TRUE	25.2864	16.4926	53.9781	0.4658	-178.182	362.364	1	1.5332	TRUE	278.795	4.56582	16.7369	7.36995	9229440	0.4615	-177.684	363.367	1	2.27097	TRUE
crypt_7day	Nfil3_31222	18030	nfil3	0.182238	0.00977384	9114000	0.4229	-144.215	296.43	-1	18.6455	0	109.237	-53.9673	1	0.0366055	TRUE	33.2292	19.7757	103.611	0.1257	-146.581	299.162	-1	1.6803	78.8466	-1.44431	1	TRUE	33.2292	19.7757	103.611	0.1257	-146.581	299.162	-1	1.6803	TRUE	78.8466	-1.44431	17.9363	7.04827	9229440	0.1535	-145.619	299.238	-1	2.54478	TRUE
crypt_7day	Myl2_31232	17906	myl2	5.60545e-14	5.60545e-14	5.60547e-14	0.8489	-73.5193	155.039	-1	1	1	9.46897	-9.0416	1.36378	3.038e-14	TRUE	81.3555	31.2056	NaN	0.01809	-79.6511	165.302	-1	2.60708	2.3207	-0.0919109	1	TRUE	81.3555	31.2056	9229440	0.01809	-79.6511	165.302	-1	2.60708	TRUE	2.3207	-0.0919109	65.2158	38.6276	9229440	0.009504	-79.5297	167.059	-1	1.68832	TRUE
crypt_7day	Psph_31239	100678	psph	9.23423	2.31315	26.4993	0.7821	-133.571	275.141	1	3.99206	0	50.3298	80.7743	1	13.0731	TRUE	17.8926	12.7596	29.7894	0.6056	-134.506	275.012	1	1.40229	54.801	1.91796	1	TRUE	17.8926	12.7596	29.7894	0.6056	-134.506	275.012	1	1.40229	TRUE	54.801	1.91796	10.562	5.86662	24.9998	0.7356	-133.698	275.395	1	1.80036	TRUE
crypt_7day	Gria3_31247	53623	gria3	0.0109702	3.08103e-07	9114000	0.1655	-73.023	154.046	-1	35605.6	1	9.98384	-8.65454	1	0.00429365	TRUE	42.1815	22.8026	279.718	0.01036	-77.2782	160.556	-1	1.84985	3.89364	-0.165961	1	TRUE	42.1815	22.8026	279.718	0.01036	-77.2782	160.556	-1	1.84985	TRUE	3.89364	-0.165961	48.5406	38.1137	9229440	0.01218	-76.1894	160.379	-1	1.27357	TRUE
crypt_7day	Ces2a_31253	102022	ces2a	7.01084	3.42779	9114000	0.2226	-156.409	322.818	-1	2.04529	0	117.37	-93.3475	4.04401	5.8482	TRUE	19.5084	13.6412	34.0792	0.108	-158.73	323.459	-1	1.43011	111.575	-3.44759	1	TRUE	19.5084	13.6412	34.0792	0.108	-158.73	323.459	-1	1.43011	TRUE	111.575	-3.44759	7.78606	4.75953	18.8567	0.3458	-156.452	320.904	-1	1.63589	TRUE
crypt_7day	Trp53_31258	22059	trp53	13.628	1.03069	9114000	0.6652	-181.087	370.174	1	13.2222	0	365.782	141.808	1	1.81318	TRUE	28.7544	18.0066	71.0965	0.419	-182.381	370.762	1	1.59688	396.22	4.51187	1	TRUE	28.7544	18.0066	71.0965	0.419	-182.381	370.762	1	1.59688	TRUE	396.22	4.51187	21.2133	7.905	9229440	0.3948	-181.936	371.871	1	2.68353	TRUE
crypt_7day	Calr_31260	12317	calr	1.72669	NaN	NaN	0.1386	-235.102	480.204	1	NaN	0	1180.34	601.289	15.0737	1.44952	TRUE	26.0486	16.837	57.3165	0.05146	-237.85	481.699	1	1.5471	1272.23	23.2507	1	TRUE	26.046	16.837	57.3165	0.05146	-237.85	481.699	1	1.54695	TRUE	1272.18	23.2518	14.8978	6.8624	9229440	0.05041	-237.086	482.171	1	2.17093	TRUE
crypt_7day	Gfod1_31265	328232	gfod1	0.529532	0.0515139	9114000	0.4437	-95.0855	200.171	-1	10.2794	0	18.5212	-12.5625	3.42052	0.265488	TRUE	35.2429	20.5117	124.655	0.06551	-98.9286	203.857	-1	1.71819	12.704	-0.362444	1	TRUE	35.2429	20.5117	124.655	0.06551	-98.9286	203.857	-1	1.71819	TRUE	12.704	-0.362444	56.0031	40.2814	9229440	0.05789	-98.3115	204.623	-1	1.3903	TRUE
crypt_7day	Cyp2c65_31273	72303	cyp2c65	14.6992	13.2064	9114000	0.9059	-236.589	481.178	-1	1.11304	0	1468.82	-777.145	18	13.8186	TRUE	23.1344	15.0913	42.2893	0.9631	-236.376	480.752	-1	1.53296	1500.44	-15.3609	1.15669	TRUE	22.2689	15.0581	42.55	0.9863	-236.394	478.789	-1	1.47887	TRUE	1512.49	-26.1205	23.5795	11.4708	9229440	0.9681	-236.353	480.706	-1	2.05561	TRUE
crypt_7day	Igfbp3_31276	16009	igfbp3	5.37974	2.69161	8.69917	0.9438	-186.376	382.752	-1	1.99871	0	447.047	-330.599	3.12957	5.82213	TRUE	13.6932	10.2703	20.4071	0.08473	-191.026	388.052	-1	1.33328	425.195	-12.0461	1	TRUE	13.6932	10.2703	20.4071	0.08473	-191.026	388.052	-1	1.33328	TRUE	425.195	-12.0461	4.84931	3.39505	8.2412	0.9744	-186.43	380.86	-1	1.42835	TRUE
crypt_7day	Kif23_31277	71819	kif23	1.16012	0.069156	9114000	0.9948	-128.318	264.636	1	16.7754	0	51.6835	35.2163	1	0.253681	TRUE	36.657	21.0082	143.215	0.1546	-132.227	270.455	1	1.74489	67.4294	0.878749	1	TRUE	36.657	21.0082	143.215	0.1546	-132.227	270.455	1	1.74489	TRUE	67.4294	0.878749	15.0285	6.52202	425.536	0.2682	-130.808	269.616	1	2.30427	TRUE
crypt_7day	Kars_31281	85305	kars	0.520591	NaN	NaN	0.0919	-153.624	317.249	1	NaN	0	207.082	58.9784	13.2672	0.36933	TRUE	60.8385	27.5442	303800	0.007351	-158.317	322.633	1	2.20876	237.464	1.09289	1	TRUE	60.8385	27.5442	9229440	0.007351	-158.317	322.633	1	2.20876	TRUE	237.464	1.09289	42.137	35.5581	83.2491	0.0184	-156.334	320.667	1	1.18502	TRUE
crypt_7day	Pkm_31296	18746	pkm	29.5795	14.2231	9114000	0.6551	-56.2315	120.463	1	2.07968	0	0.589119	18.8966	18	31.8769	TRUE	29.7772	22.3097	32.4577	0.7852	-56.2315	118.463	1	1.33472	0.589119	1.15162e-26	18	TRUE	26.9091	17.2178	61.3497	0.209	-58.5907	123.181	1	1.56287	TRUE	0.292529	0.154806	28.0778	23.4759	32.9369	0.8362	-55.7334	119.467	-1	1.19603	TRUE
crypt_7day	Psma2_31299	19166	psma2	4.61586	1.40899	15.321	0.8294	-168.349	346.698	1	3.27601	0	298.144	179.159	1.05655	4.78684	TRUE	17.7931	12.7039	29.5391	0.2959	-170.961	347.922	1	1.4006	320.479	5.30936	1	TRUE	17.7931	12.7039	29.5391	0.2959	-170.961	347.922	1	1.4006	TRUE	320.479	5.30936	7.97039	4.85615	18.2775	0.6744	-169.075	346.15	1	1.6413	TRUE
crypt_7day	Il4ra_31300	16190	il4ra	0.00236306	0.00038674	0.00502495	0.3814	-44.4521	96.9042	-1	6.1102	4	4.34239	-3.31491	1.11128	3.038e-14	TRUE	54.2083	26.0532	303800	0.0444	-48.0474	102.095	-1	2.08068	1.8856	-0.0573364	1	TRUE	54.2082	26.0532	9229440	0.0444	-48.0474	102.095	-1	2.08067	TRUE	1.8856	-0.0573364	48.254	37.4068	9229440	0.04715	-47.1737	102.347	-1	1.28998	TRUE
crypt_7day	Itga2b_31302	16399	itga2b	0.00236306	0.00038674	0.00502495	0.0756	-69.8276	147.655	-1	6.1102	4	11.5009	-9.40117	1.94859	3.038e-14	TRUE	31.941	30.3822	300398	0.0002182	-77.5837	161.167	-1	1.05131	3.80334	-5.8957e-27	18	TRUE	103.484	34.0581	9229440	0.000166	-77.8919	161.784	-1	3.03845	TRUE	3.88274	-0.0688112	39.6011	30.8811	9229440	9e-05	-77.4373	162.875	1	1.28237	TRUE
crypt_7day	Syncrip_31303	56403	syncrip	NaN	NaN	NaN	0.6029	-175.891	359.783	1	NaN	0	267.018	101.607	1	0.353158	TRUE	47.1696	24.2482	853.819	0.1702	-178.402	362.803	1	1.94528	310.203	2.46259	1	TRUE	47.1696	24.2482	853.819	0.1702	-178.402	362.803	1	1.94528	TRUE	310.203	2.46259	55.2726	39.1284	9229440	0.1459	-177.932	363.864	1	1.4126	TRUE
crypt_7day	Tmem97_31306	69071	tmem97	NaN	NaN	NaN	0.5923	-142.416	292.832	1	NaN	1	36.5622	38.1094	1.07192	3.038e-14	TRUE	60.8034	27.5368	303800	0.2451	-144.36	294.72	1	2.20808	64.2309	0.742095	1	TRUE	60.8035	27.5368	9229440	0.2451	-144.36	294.72	1	2.20808	TRUE	64.2309	0.742094	100.593	41.1636	9229440	0.1568	-144.332	296.664	1	2.44374	TRUE
crypt_7day	Kpnb1_31314	16211	kpnb1	1.39869	0.0329074	9114000	0.6756	-179.965	367.93	1	42.5038	0	220.524	138.561	1	0.198827	TRUE	34.5571	20.2649	116.873	0.1451	-182.905	371.81	1	1.70527	282.63	3.80932	1	TRUE	34.5571	20.2649	116.873	0.1451	-182.905	371.81	1	1.70527	TRUE	282.63	3.80932	16.2569	6.76942	9229440	0.2099	-181.731	371.461	1	2.40152	TRUE
crypt_7day	Bag3_31318	29810	bag3	0.00236306	0.00038674	0.00502495	0.06764	-187.961	383.922	-1	6.1102	4	509.489	-201.894	1.44789	3.038e-14	TRUE	61.111	31.1519	NaN	0.0003981	-193.835	395.67	-1	1.96171	336.89	-3.63063e-06	4.30613	TRUE	NaN	50.3606	9229440	0.0009993	-193.844	393.688	-1	NaN	TRUE	335.943	-0.0442775	58.8348	35.1889	9229440	0.0004192	-193.778	395.556	1	1.67197	TRUE
crypt_7day	Nr2f1_31325	13865	nr2f1	7.58713e-14	7.58713e-14	7.58716e-14	0.6218	-83.5916	175.183	-1	1	1	11.2087	-9.11422	2.6008	3.038e-14	TRUE	32.5807	30.6078	303800	0.06676	-87.4353	180.871	1	1.06446	2.99423	5.42474e-27	18	TRUE	145.556	37.7017	9229440	0.05965	-87.5832	181.166	1	3.86073	TRUE	2.91616	0.0640347	43.0779	32.0608	9229440	0.03969	-87.2995	182.599	-1	1.34363	TRUE
crypt_7day	Lbr_31327	98386	lbr	0.234723	0.0165325	9114000	0.3497	-150.838	309.677	1	14.1977	0	67.6639	71.9946	1	0.0781006	TRUE	33.2381	19.779	103.693	0.02913	-154.843	315.686	1	1.68047	105.666	1.81639	1	TRUE	33.2381	19.779	103.693	0.02913	-154.843	315.686	1	1.68047	TRUE	105.665	1.8164	92.1302	44.1488	9229440	0.01543	-154.755	317.511	1	2.08681	TRUE
crypt_7day	Kat2a_31329	14534	kat2a	22.5566	NaN	NaN	0.261	-146.237	300.474	1	NaN	0	105.028	99.9094	1	24.8513	TRUE	25.6506	16.658	55.5469	0.3485	-146.397	298.794	1	1.53984	107.668	1.86149	1	TRUE	25.6506	16.658	55.5469	0.3485	-146.397	298.794	1	1.53984	TRUE	107.668	1.86149	22.5463	8.95918	9229440	0.2543	-146.273	300.545	1	2.51656	TRUE
crypt_7day	Ccnb1_31338	434175	ccnb1-ps	15.5458	11.4006	25.8993	0.5447	-134.383	276.766	1	1.36359	0	17.752	55944.4	1	25414.3	TRUE	15.5539	11.4102	25.8999	0.6879	-134.383	274.766	1	1.36316	17.7559	2.1988	1	TRUE	15.5539	11.4102	24.2862	0.6879	-134.383	274.766	1	1.36316	TRUE	17.7559	2.1988	16.4852	8.61863	25.8439	0.5504	-134.366	276.732	1	1.91274	TRUE
crypt_7day	Pink1_31339	68943	pink1	6.52725	1.19314	9114000	0.96	-169.666	347.333	-1	5.47065	0	293.507	-149.921	1	4.21067	TRUE	22.1296	14.99	42.0886	0.4455	-171.734	349.468	-1	1.47629	272.128	-4.36158	1	TRUE	22.1296	14.99	42.0886	0.4455	-171.734	349.468	-1	1.47629	TRUE	272.128	-4.36158	9.28999	5.31186	130.545	0.8758	-169.96	347.919	-1	1.74891	TRUE
crypt_7day	Mthfd1l_31363	270685	mthfd1l	25.9797	13.6439	29.8237	0.4427	-91.3329	192.666	1	1.90413	0	8.93961	114.015	5.51109	39.4698	TRUE	26.3584	17.1607	29.8262	0.6118	-91.3329	190.666	1	1.53597	8.93909	3.60343e-07	5.24869	TRUE	16.3448	11.8766	26.0628	0.2067	-93.5868	193.174	1	1.37622	TRUE	7.32938	0.673739	22.773	16.1405	27.589	0.5202	-91.605	191.21	-1	1.41092	TRUE
crypt_7day	Gm5771_31364	436523	gm5771	15.5812	13.5265	29.4665	0.971	-82.9363	175.873	1	1.1519	0	0.365366	20.3926	17.8745	15.9323	TRUE	24.453	16.5764	29.4695	0.9934	-82.9363	173.873	1	1.47517	0.363494	1.19876e-05	4.20264	TRUE	14.4453	10.7384	21.9271	0.2202	-86.3196	178.639	1	1.3452	TRUE	-1.04172	0.622983	22.0165	16.4904	26.1142	0.9829	-83.0142	174.028	-1	1.33511	TRUE
crypt_7day	Runx1t1_31373	12395	runx1t1	0.0151375	1.49211e-08	9114000	0.7988	-114.174	236.348	-1	1.0145e+06	1	48.6941	-28.371	1	0.00687666	TRUE	46.4992	24.0626	682.66	0.03912	-119.197	244.394	-1	1.93243	28.6428	-0.48237	1	TRUE	46.4992	24.0626	682.66	0.03912	-119.197	244.394	-1	1.93243	TRUE	28.6428	-0.48237	97.7226	42.3777	9229440	0.02047	-119.153	246.306	-1	2.30599	TRUE
crypt_7day	Tnfsf10_31375	22035	tnfsf10	14.3957	1.98278	9114000	0.9995	-104.876	217.751	-1	7.26036	0	21.1774	-20.4761	1	5.16677	TRUE	26.5309	17.0514	59.5405	0.8	-106.017	218.033	-1	1.55594	18.6548	-0.586231	1	TRUE	26.5309	17.0514	59.5405	0.8	-106.017	218.033	-1	1.55594	TRUE	18.6548	-0.586232	14.0899	6.65046	9229440	0.971	-105.108	218.216	-1	2.11864	TRUE
crypt_7day	Cdkn1b_31384	12576	cdkn1b	0.370159	NaN	NaN	0.3851	-126.75	263.5	-1	NaN	0	123.424	-38.9067	14.2015	0.347413	TRUE	56.4348	26.5746	NaN	0.001028	-135.454	276.908	-1	2.12364	101.755	-0.62431	1	TRUE	56.435	26.5746	9229440	0.001028	-135.454	276.908	-1	2.12364	TRUE	101.755	-0.624308	47.621	37.1711	9229440	0.000931	-134.541	277.082	-1	1.28113	TRUE
crypt_7day	Ifnar1_31389	15975	ifnar1	NaN	NaN	NaN	0.00961	-101.184	212.368	-1	NaN	0	22.1853	-13.2079	17.2764	1.0654	TRUE	52.4352	25.6219	303800	0.0008801	-105.873	217.747	-1	2.0465	17.2613	-0.29544	1	TRUE	52.4351	25.6219	9229440	0.0008801	-105.873	217.747	-1	2.0465	TRUE	17.2613	-0.29544	13.5536	6.06495	74.7188	0.0026	-103.637	215.273	-1	2.23474	TRUE
crypt_7day	G3bp1_31390	27041	g3bp1	5.99456	2.83666	12.1934	0.6717	-217.731	445.462	1	2.11325	0	1404.87	1379.85	1.0804	16.49	TRUE	11.6825	8.96824	16.7108	0.4735	-219.232	444.463	1	1.30265	1455.18	30.9089	1	TRUE	11.683	8.96824	16.6283	0.4735	-219.232	444.463	1	1.30271	TRUE	1455.18	30.9081	6.71403	4.37475	12.5237	0.781	-217.835	443.669	1	1.53472	TRUE
crypt_7day	Aldh8a1_31392	237320	aldh8a1	NaN	NaN	NaN	0.1236	-78.2613	166.523	-1	NaN	0	6.44304	-4.6216	16.9172	0.0277609	TRUE	38.3778	29.7596	NaN	0.1098	-79.1509	166.302	-1	1.28959	3.30755	-2.79247e-05	3.42264	TRUE	79.3462	30.8983	9229440	0.158	-79.3631	164.726	-1	2.56798	TRUE	3.46906	-0.0934875	39.7424	29.9543	9229440	0.1166	-79.0747	166.149	1	1.32677	TRUE
crypt_7day	Exog_31394	208194	exog	28.1142	14.4287	9114000	0.02924	-156.451	322.901	1	1.94849	0	118.172	110.96	2.26962	24.8777	TRUE	28.9124	18.8863	64.8696	0.05982	-156.474	320.949	1	1.53087	118.284	0.319114	1.57184	TRUE	29.2706	18.2208	74.1329	0.08961	-156.715	319.43	1	1.60644	TRUE	115.827	2.1727	29.1797	16.7397	9229440	0.05804	-156.511	321.022	1	1.74314	TRUE
crypt_7day	Rae1_31403	66679	rae1	24.6806	9.46885	9114000	0.5194	-152.721	313.442	1	2.6065	0	144.718	728.915	1	291.39	TRUE	25.038	16.3788	52.9335	0.6629	-152.724	311.449	1	1.52868	145.078	2.27349	1	TRUE	25.0379	16.3788	52.9335	0.6629	-152.724	311.449	1	1.52868	TRUE	145.078	2.27349	24.6777	10.5445	9229440	0.5193	-152.721	313.442	1	2.34034	TRUE
crypt_7day	Hsd17b11_31408	114664	hsd17b11	5.44368	0.995439	16.2446	0.5222	-250.072	508.144	-1	5.46862	0	2695.87	-2029.27	1	7.54501	TRUE	16.0166	11.6843	25.3157	0.241	-251.831	509.663	-1	1.37078	2514.78	-55.7599	1	TRUE	16.0172	11.6843	25.3157	0.241	-251.831	509.663	-1	1.37083	TRUE	2514.75	-55.7524	8.37804	5.05453	18.2384	0.401	-250.482	508.964	-1	1.65753	TRUE
crypt_7day	Msra_31421	110265	msra	2.37465	0.727367	7.31389	0.8158	-163.941	335.882	-1	3.26472	0	360.405	-197.961	1	3.67282	TRUE	15.1397	11.1617	23.3877	0.04694	-168.777	343.555	-1	1.3564	329.991	-5.87261	1	TRUE	15.1397	11.1617	23.3877	0.04694	-168.777	343.555	-1	1.3564	TRUE	329.991	-5.87261	5.40931	3.68747	9.7703	0.5137	-164.795	337.591	-1	1.46694	TRUE
crypt_7day	Aldh2_31423	11669	aldh2	23.5798	15.5593	47.7569	0.2483	-179.584	367.168	-1	1.51548	0	450.869	-8819.38	1	1708.87	TRUE	23.6577	15.7331	47.4892	0.3686	-179.584	365.168	-1	1.50369	450.728	-5.07397	1	TRUE	23.6577	15.7331	47.4892	0.3686	-179.584	365.168	-1	1.50369	TRUE	450.728	-5.07397	23.5769	10.4767	9229440	0.2483	-179.584	367.168	-1	2.25041	TRUE
crypt_7day	Clec4a2_31434	26888	clec4a2	0.0286846	NaN	NaN	0.01613	-97.7605	205.521	-1	NaN	0	26.8419	-18.5219	5.08966	0.0250099	TRUE	33.9553	20.0451	110.591	0.001829	-102.165	210.33	-1	1.69395	14.8591	-0.411573	1	TRUE	33.9553	20.0451	110.591	0.001829	-102.165	210.33	-1	1.69395	TRUE	14.8591	-0.411573	60.2719	41.154	9229440	0.001125	-101.71	211.42	-1	1.46455	TRUE
crypt_7day	Mapk1ip1l_31436	218975	mapk1ip1l	5.22078	3.15065	12.8382	0.1045	-203.759	417.519	1	1.65705	0	781.536	398.182	2.88612	4.60153	TRUE	16.4682	11.9484	26.3475	0.05519	-206.092	418.183	1	1.37828	814.941	15.2213	1	TRUE	16.4684	11.9484	26.3475	0.05519	-206.092	418.183	1	1.37829	TRUE	814.943	15.2214	7.78119	4.79388	16.944	0.1225	-204.317	416.634	1	1.62315	TRUE
crypt_7day	Aurkb_31437	20877	aurkb	11.0906	4.99069	9114000	0.7863	-136.77	283.54	1	2.22226	0	59.5206	41.9179	3.43496	6.34711	TRUE	24.5507	16.1535	50.9444	0.6315	-137.962	281.924	1	1.51984	61.7307	1.53865	1	TRUE	24.5507	16.1535	50.9444	0.6315	-137.962	281.924	1	1.51984	TRUE	61.7307	1.53865	12.6624	6.34061	9229440	0.8353	-136.964	281.929	1	1.99703	TRUE
crypt_7day	Sqle_31444	20775	sqle	12.1499	5.31663	9114000	0.1304	-169.189	346.379	1	2.28526	0	145.47	135.319	18	11.697	TRUE	18.8229	13.272	32.2055	0.0482	-171.219	348.438	1	1.41824	145.804	5.05495	1	TRUE	18.819	13.272	32.2055	0.0482	-171.219	348.438	1	1.41795	TRUE	145.804	5.05495	10.6515	5.87025	9229440	0.05253	-170.32	348.641	1	1.81449	TRUE
crypt_7day	Ticam1_31460	106759	ticam1	0.031035	1.9573e-06	9114000	0.2	-151.127	312.254	-1	15856	0	196.133	-59.4543	16.5458	0.0268646	TRUE	31.2419	27.8966	1762.24	0.03861	-153.861	315.723	-1	1.11992	153.27	-5.41154e-25	17.4182	TRUE	56.0419	26.4842	9229440	0.05595	-154.195	314.391	-1	2.11605	TRUE	155.597	-1.05809	37.1316	27.5188	9229440	0.03643	-153.931	315.861	1	1.34932	TRUE
crypt_7day	Zw10_31471	26951	zw10	13.9178	11.4898	29.9364	0.4266	-154.55	317.099	1	1.21132	0	131.769	88.3518	18	13.3545	TRUE	22.945	14.6758	36.1059	0.3366	-154.9	317.799	1	1.56346	131.696	0.732096	1.40882	TRUE	20.8898	14.3641	38.1214	0.4276	-155.077	316.154	1	1.45431	TRUE	128.905	2.90896	23.2184	12.1155	9229440	0.3278	-154.938	317.876	1	1.91642	TRUE
crypt_7day	Ctss_31474	13040	ctss	3.07582	1.13387	9114000	0.7334	-216.875	443.75	-1	2.71267	0	935.68	-431.061	2.26055	1.73626	TRUE	26.2089	16.9086	58.0459	0.1046	-220.791	447.581	-1	1.55003	842.839	-14.3871	1	TRUE	26.2104	16.9086	58.0459	0.1046	-220.791	447.581	-1	1.55012	TRUE	842.835	-14.3863	8.05557	4.81269	47.6631	0.5028	-217.903	443.807	-1	1.67382	TRUE
crypt_7day	Polr2c_31526	20021	polr2c	6.01194	0.710939	21.9923	0.09947	-155.582	319.164	1	8.45634	0	200.802	130.911	1	6.76032	TRUE	16.5541	11.9983	26.5468	0.09665	-156.35	318.7	1	1.3797	212.648	3.80299	1	TRUE	16.5541	11.9983	26.5468	0.09665	-156.35	318.7	1	1.3797	TRUE	212.648	3.80299	11.7162	6.35603	24.2696	0.07338	-155.961	319.921	1	1.84332	TRUE
crypt_7day	Fn1_31533	14268	fn1	NaN	NaN	NaN	0.3241	-179.882	367.764	-1	NaN	1	328.709	-99.3654	1.06491	3.038e-14	TRUE	31.2088	28.8074	1273.33	0.2415	-180.918	367.835	-1	1.08336	253.803	-1.57915e-25	18	TRUE	69.6175	29.2645	9229440	0.1475	-181.634	369.269	-1	2.37891	TRUE	255.806	-1.8253	35.521	29.1522	9229440	0.1765	-180.712	369.425	1	1.21847	TRUE
crypt_7day	Adgrg1_31534	14766	adgrg1	5.01023e-14	5.01023e-14	5.01025e-14	0.4859	-59.5107	127.021	-1	1	1	7.4033	-6.52583	1.28024	3.038e-14	TRUE	53.4826	25.8785	NaN	0.007302	-65.7092	137.418	-1	2.06668	2.44224	-0.0949184	1	TRUE	53.4825	25.8785	9229440	0.007302	-65.7092	137.418	-1	2.06668	TRUE	2.44224	-0.0949186	64.7678	39.8921	9229440	0.003829	-65.519	139.038	-1	1.62357	TRUE
crypt_7day	Grik2_31542	14806	grik2	30.2275	14.3784	9114000	1	-51.7844	113.569	1	2.10229	0	2.38836e-07	18.4237	17.9914	32.7984	TRUE	30.2571	23.7358	53.9341	1	-51.7844	109.569	1	1.27475	-1.4409e-06	7.63294e-27	18	TRUE	31.3336	19.0498	87.9392	0.9072	-52.5594	111.119	1	1.64483	TRUE	-0.264791	0.112439	29.7795	21.8377	9229440	0.9998	-51.8063	111.613	-1	1.36367	TRUE
crypt_7day	Daxx_31547	13163	daxx	28.5073	NaN	NaN	0.3661	-174.879	357.758	1	NaN	0	227.558	232.879	1	34.5196	TRUE	28.608	17.9453	70.2619	0.4936	-174.925	355.851	1	1.59418	231.474	3.68663	1	TRUE	28.608	17.9453	70.2619	0.4936	-174.925	355.851	1	1.59418	TRUE	231.474	3.68664	28.3457	10.7448	9229440	0.3602	-174.903	357.806	1	2.63809	TRUE
crypt_7day	Wdtc1_31549	230796	wdtc1	12.5427	3.66638	9114000	0.03336	-170.318	348.637	-1	3.421	0	315.213	-265.773	1	23.3793	TRUE	18.5275	13.1107	31.4229	0.04525	-170.752	347.505	-1	1.41316	307.484	-5.06944	1	TRUE	18.5275	13.1107	31.4229	0.04525	-170.752	347.505	-1	1.41316	TRUE	307.484	-5.06944	12.9403	6.69481	9229440	0.03224	-170.359	348.718	-1	1.93289	TRUE
crypt_7day	Aatf_31568	56321	aatf	25.1836	16.3924	53.3158	0.3757	-157.319	324.637	1	1.5363	0	138.145	32114.7	1.01729	11231.5	TRUE	25.1917	16.415	53.2552	0.5406	-157.318	322.636	1	1.53468	138.159	2.42188	1.01805	TRUE	25.1159	16.4146	53.2592	0.6839	-157.318	320.637	1	1.5301	TRUE	138.003	2.5749	25.9589	12.3198	9229440	0.5515	-157.285	322.57	1	2.10709	TRUE
crypt_7day	Gars_31586	353172	gars	5.78858	5.07356	9114000	0.1325	-173.1	354.201	1	1.14093	0	269.808	145.264	18	5.53669	TRUE	25.2835	16.4912	53.9657	0.003746	-178.285	362.569	1	1.53315	280.409	4.57937	1	TRUE	25.2835	16.4912	53.9657	0.003746	-178.285	362.569	1	1.53315	TRUE	280.409	4.57937	5.86595	3.87791	12.1771	0.1214	-173.212	354.424	1	1.51266	TRUE
crypt_7day	Ugt2b5_31589	22238	ugt2b5	0.00236306	0.00038674	0.00502495	0.0003079	-114.669	237.338	1	6.1102	4	0.139056	21.1373	1.00002	3.038e-14	TRUE	31.0184	27.1098	270.158	0.0001103	-116.901	239.802	-1	1.14418	20.3508	-2.97845e-26	18	TRUE	55.1529	26.2771	9229440	9e-05	-117.544	241.088	-1	2.0989	TRUE	21.035	-0.388433	34.1921	27.9117	9229440	9e-05	-116.61	241.219	1	1.22501	TRUE
crypt_7day	Afp_31592	11576	afp	1.62173	0.703565	4.77659	0.7624	-105.486	220.972	-1	2.30502	0	34.7697	-30.6494	1.55245	1.62158	TRUE	19.5172	13.6459	34.1039	0.006201	-113.024	232.048	-1	1.43026	27.5654	-0.968136	1	TRUE	19.5172	13.6459	34.1039	0.006201	-113.024	232.048	-1	1.43026	TRUE	27.5654	-0.968136	4.92073	3.41474	8.68951	0.3653	-107.062	222.125	-1	1.44103	TRUE
crypt_7day	Rars_31599	104458	rars	3.78293	NaN	NaN	0.4736	-191.283	390.567	1	NaN	0	607.026	262.462	18	3.67009	TRUE	17.6284	12.6116	29.1284	0.02667	-195.855	397.709	1	1.39779	641.963	10.7001	1	TRUE	17.6284	12.6116	29.1284	0.02667	-195.855	397.709	1	1.39779	TRUE	641.964	10.7001	7.67173	4.7318	17.2263	0.07313	-193.799	395.597	1	1.62131	TRUE
crypt_7day	Ibsp_31601	15891	ibsp	1.68997e-05	1.68997e-05	1.69054e-05	0.7296	-45.7801	101.56	-1	1	1	3.59815	-3.35309	2.80456	8.57072e-06	TRUE	81.3456	31.2041	NaN	0.09617	-49.8022	105.604	-1	2.60689	0.989038	-0.0401172	1	TRUE	81.3457	31.2041	9229440	0.09617	-49.8022	105.604	-1	2.60689	TRUE	0.989037	-0.0401172	56.1096	37.7578	9229440	0.06562	-49.5437	107.087	-1	1.48604	TRUE
crypt_7day	Apoa1_31604	11806	apoa1	4.11138	1.84702	9.07482	0.8094	-244.822	499.645	-1	2.22595	0	1768.93	-1612.76	1.61786	4.58752	TRUE	15.1447	11.1647	23.3983	0.106	-248.879	503.757	-1	1.35648	1598.79	-54.3264	1	TRUE	15.1249	11.1646	23.3985	0.106	-248.879	503.757	-1	1.35472	TRUE	1598.94	-54.3358	5.66412	3.81832	10.4645	0.7508	-245.298	498.596	-1	1.48341	TRUE
crypt_7day	Psmd2_31608	21762	psmd2	5.06866	1.91726	8.60608	0.4061	-158.217	326.435	1	2.6437	0	235.399	140.8	17.7642	5.10199	TRUE	14.8705	10.9986	22.8146	0.01747	-163.625	333.25	1	1.35204	244.98	5.18167	1	TRUE	14.8705	10.9986	22.8146	0.01747	-163.625	333.25	1	1.35204	TRUE	244.98	5.18167	4.48607	3.18819	7.4214	0.7337	-157.769	323.539	1	1.40709	TRUE
crypt_7day	Psmd8_31614	57296	psmd8	1.24959	NaN	NaN	0.0631	-198.647	407.293	1	NaN	0	1500.33	342.254	14.6511	1.21701	TRUE	24.0814	15.9338	49.0991	0.0002276	-206.947	419.893	1	1.51134	1584.07	10.6593	1	TRUE	24.0821	15.9338	49.0991	0.0002276	-206.947	419.893	1	1.51138	TRUE	1584.08	10.6592	5.32574	3.61519	10.1075	0.01603	-201.092	410.184	1	1.47316	TRUE
crypt_7day	Herpud1_31617	64209	herpud1	0.359334	0.0102391	1.56963	0.1282	-184.972	377.944	-1	35.0943	0	499.361	-301.87	1	0.418706	TRUE	22.4805	15.1633	43.2757	9e-05	-194.33	394.66	-1	1.48256	380.532	-8.04273	1	TRUE	22.4805	15.1633	43.2757	9e-05	-194.33	394.66	-1	1.48256	TRUE	380.532	-8.04273	6.86239	4.34363	16.2292	0.0008166	-190.855	389.711	-1	1.57987	TRUE
crypt_7day	Rad51_31623	19361	rad51	12.2507	3.49443	22.9516	0.4931	-177.781	363.563	1	3.50578	0	237.778	687.363	1	61.5013	TRUE	15.0711	11.1202	23.3976	0.6078	-177.883	361.766	1	1.35529	242.85	7.59714	1	TRUE	15.0711	11.1202	23.2408	0.6078	-177.883	361.766	1	1.35529	TRUE	242.85	7.59714	13.244	7.08673	23.7922	0.482	-177.818	363.635	1	1.86885	TRUE
crypt_7day	Dhfr_31629	13361	dhfr	NaN	NaN	NaN	0.8334	-114.119	236.239	-1	NaN	0	33.3765	-18.4152	18	12.3669	TRUE	29.6831	18.3899	76.6696	0.7936	-114.581	235.162	-1	1.6141	33.5485	-0.664712	1	TRUE	29.683	18.3899	76.6696	0.7936	-114.581	235.162	-1	1.61409	TRUE	33.5485	-0.664713	30.3316	9.58191	9229440	0.7118	-114.454	236.907	-1	3.16551	TRUE
crypt_7day	Atp1b1_31637	11931	atp1b1	20.7207	5.4714	9114000	0.5364	-192.486	392.971	-1	3.78709	0	550.215	-579.087	1	49.1325	TRUE	23.2208	15.5237	45.8824	0.6575	-192.559	391.118	-1	1.49583	544.161	-7.41259	1	TRUE	23.2237	15.5237	45.8824	0.6575	-192.559	391.118	-1	1.49602	TRUE	544.158	-7.41195	21.1126	9.09963	9229440	0.5305	-192.504	393.008	-1	2.32016	TRUE
crypt_7day	Phgdh_31639	236539	phgdh	23.038	13.4269	30.8754	0.1277	-92.4562	194.912	1	1.71581	0	6.10044	3748.05	1.81345	582.751	TRUE	23.0469	14.6347	30.8742	0.2236	-92.4561	192.912	1	1.57481	6.10014	0.0365384	1.80938	TRUE	19.3837	13.5745	33.7321	0.2331	-93.0299	192.06	1	1.42795	TRUE	5.29325	0.559392	23.4395	14.0968	30.8387	0.2222	-92.4643	192.929	1	1.66275	TRUE
crypt_7day	Hoxa10_31645	15395	hoxa10	NaN	NaN	NaN	0.1885	-52.7443	113.489	1	NaN	0	-7.87968e-05	2.50924	18	1.89514	TRUE	32.9907	19.6862	101.448	0.1912	-53.381	112.762	1	1.67583	0.287616	0.109256	1	TRUE	32.9907	19.6862	101.448	0.1912	-53.381	112.762	1	1.67583	TRUE	0.287616	0.109256	32.4677	13.7668	9229440	0.1157	-53.3763	114.753	1	2.35841	TRUE
crypt_7day	Pi4ka_31647	224020	pi4ka	NaN	NaN	NaN	0.157	-142.137	294.273	1	NaN	0	118.093	32.0938	17.9811	0.436171	TRUE	31.6819	19.1857	90.5765	0.2493	-142.849	291.697	1	1.65133	126.877	1.36566	1	TRUE	31.6819	19.1857	90.5765	0.2493	-142.849	291.697	1	1.65133	TRUE	126.877	1.36566	31.6073	12.8317	9229440	0.1566	-142.848	293.697	1	2.46322	TRUE
crypt_7day	Ezh2_31649	14056	ezh2	2.63505	0.165241	9114000	0.7919	-184.371	376.743	1	15.9467	0	306.079	158.185	1	0.404296	TRUE	29.5236	18.3247	75.6766	0.3096	-186.508	379.015	1	1.61114	363.882	4.92804	1	TRUE	29.5236	18.3247	75.6766	0.3096	-186.508	379.015	1	1.61114	TRUE	363.882	4.92804	71.9803	43.3751	9229440	0.2442	-186.25	380.5	1	1.65948	TRUE
crypt_7day	4933427D14Rik_31652	74477	4933427d14rik	29.8131	14.6772	9114000	0.03262	-106.961	221.922	1	2.03125	0	18.5918	85.9595	18	32.3642	TRUE	29.9331	24.078	34.0349	0.06193	-106.961	219.922	1	1.24317	18.5918	4.29027e-26	18	TRUE	30.9578	18.9019	85.2017	0.009571	-109.301	224.601	1	1.63781	TRUE	17.6696	0.550389	29.1389	24.6319	34.671	0.04338	-106.62	221.239	-1	1.18297	TRUE
crypt_7day	Sesn1_31659	140742	sesn1	7.41168	3.65576	17.5929	0.8585	-147.107	304.215	-1	2.0274	0	140.714	-89.7563	1.96944	6.79622	TRUE	16.6447	12.0507	26.7582	0.5275	-148.803	303.606	-1	1.38122	135.661	-3.06696	1	TRUE	16.6447	12.0507	26.7582	0.5275	-148.803	303.606	-1	1.38122	TRUE	135.661	-3.06696	8.29387	5.00821	18.4394	0.8868	-147.299	302.599	-1	1.65605	TRUE
crypt_7day	Il18_31667	16173	il18	NaN	NaN	NaN	0.3765	-203.608	417.215	-1	NaN	0	539.263	-225.526	2.73162	13.0128	TRUE	32.8234	19.6231	99.9654	0.6738	-203.643	413.285	-1	1.67269	542.379	-7.13466	1	TRUE	32.8241	19.6231	99.9654	0.6738	-203.643	413.285	-1	1.67273	TRUE	542.38	-7.13422	35.8354	11.3601	9229440	0.5402	-203.611	415.222	-1	3.1545	TRUE
crypt_7day	Eif3c_31671	56347	eif3c	5.58442	4.92095	9114000	0.7034	-201.513	413.026	1	1.13483	0	939.739	280.748	16.6338	5.16387	TRUE	22.7948	15.3172	44.3653	0.3272	-203.703	413.406	1	1.48818	957.834	10.2908	1	TRUE	22.7965	15.3172	44.3653	0.3272	-203.703	413.406	1	1.48829	TRUE	957.822	10.2918	8.97026	5.18692	90.2213	0.774	-201.704	411.408	1	1.7294	TRUE
crypt_7day	Mnat1_31677	17420	mnat1	11.6011	2.26945	9114000	0.7445	-137.753	283.505	1	5.11186	0	81.3958	83.7223	1	14.261	TRUE	19.7883	13.7899	34.8686	0.6505	-138.437	282.875	1	1.43499	85.6346	1.93431	1	TRUE	19.7883	13.7899	34.8686	0.6505	-138.437	282.875	1	1.43499	TRUE	85.6346	1.93431	12.4712	6.46553	9229440	0.7114	-137.843	283.685	1	1.92888	TRUE
crypt_7day	Eif2s3x_31679	26905	eif2s3x	NaN	NaN	NaN	0.3679	-156.691	321.382	1	NaN	1	50.0294	53.8396	1.24795	3.038e-14	TRUE	39.1895	21.8583	188.541	0.3915	-157.147	320.294	1	1.79289	84.9987	1.64238	1	TRUE	39.1895	21.8583	188.541	0.3915	-157.147	320.294	1	1.79289	TRUE	84.9987	1.64238	73.4616	41.9825	9229440	0.2997	-156.985	321.971	1	1.74981	TRUE
crypt_7day	Swi5_31680	72931	swi5	1.42219	NaN	NaN	0.4469	-172.595	355.19	1	NaN	0	315.444	111.837	15.1111	1.24339	TRUE	38.5033	21.6327	174.296	0.02163	-177.861	361.722	1	1.77987	345.265	2.97189	1	TRUE	38.5033	21.6327	174.296	0.02163	-177.861	361.722	1	1.77987	TRUE	345.265	2.97189	9.82795	5.3394	36.6499	0.1025	-175.123	358.246	1	1.84065	TRUE
crypt_7day	Eif3i_31685	54709	eif3i	NaN	NaN	NaN	0.2019	-150.669	311.338	1	NaN	0	135.488	47.0596	5.0375	1.11741	TRUE	65.0086	28.394	303800	0.02947	-154.569	315.138	1	2.28952	152.269	0.921672	1	TRUE	65.0091	28.394	9229440	0.02947	-154.569	315.138	1	2.28954	TRUE	152.269	0.921664	41.5268	35.2602	75.8252	0.08407	-152.466	312.932	1	1.17772	TRUE
crypt_7day	Dnajb2_31695	56812	dnajb2	30.737	14.9158	9114000	0.441	-115.617	239.235	1	2.0607	0	19.4897	126.912	18	33.7031	TRUE	30.6845	26.0686	93.7781	0.586	-115.617	237.235	1	1.17707	19.4897	3.49228e-26	18	TRUE	45.4844	23.7767	519.343	0.3478	-116.539	239.079	1	1.91298	TRUE	18.6695	0.458039	32.6059	26.6876	9229440	0.5059	-115.402	238.805	-1	1.22176	TRUE
crypt_7day	Nhp2_31697	52530	nhp2	13.2064	5.38217	9114000	0.3171	-148.046	304.091	1	2.45373	0	75.6105	62.4743	18	12.227	TRUE	22.7655	15.3029	44.2628	0.2369	-149.079	304.158	1	1.48766	75.324	2.25963	1	TRUE	22.7655	15.3029	44.2628	0.2369	-149.079	304.158	1	1.48766	TRUE	75.324	2.25963	17.5725	7.86021	9229440	0.1774	-148.839	305.678	1	2.23563	TRUE
crypt_7day	Hbb-bs_31701			9.10183e-14	9.10183e-14	9.10187e-14	0.7727	-67.8055	143.611	-1	1	1	6.76795	-5.98161	1.99807	3.038e-14	TRUE	58.5221	27.044	303800	0.1367	-71.0939	148.188	-1	2.16396	2.31591	-0.10074	1	TRUE	58.522	27.044	9229440	0.1367	-71.0939	148.188	-1	2.16396	TRUE	2.31592	-0.10074	50.0007	37.5897	9229440	0.1326	-70.4371	148.874	-1	1.33017	TRUE
crypt_7day	Mbtps2_31705	270669	mbtps2	21.8457	5.47507	9114000	0.6951	-129.003	268.007	1	3.99003	0	67.13	47.7353	1.78213	16.7171	TRUE	24.5	16.1299	50.7418	0.8961	-129.102	264.204	1	1.51892	67.0351	1.20545	1	TRUE	24.5	16.1299	50.7418	0.8961	-129.102	264.204	1	1.51892	TRUE	67.0351	1.20545	23.4639	9.90595	9229440	0.8082	-129.083	266.165	1	2.36867	TRUE
crypt_7day	Brca2_31708	12190	brca2	NaN	NaN	NaN	0.0002551	-84.089	176.178	-1	NaN	1	11.8666	-5.39811	1.47946	3.038e-14	TRUE	50.2556	25.0707	303800	0.0005597	-84.276	174.552	-1	2.00456	8.39183	-0.169186	1	TRUE	50.2557	25.0707	9229440	0.0005597	-84.276	174.552	-1	2.00456	TRUE	8.39183	-0.169185	46.9594	37.2796	9229440	0.0005932	-83.1627	174.325	-1	1.25965	TRUE
crypt_7day	Ugt1a9_31723	394434	ugt1a9	NaN	NaN	NaN	0.3351	-89.2045	186.409	-1	NaN	0	12.833	-8.46587	18	0.675959	TRUE	35.3432	20.5474	125.853	0.08013	-91.8389	189.678	-1	1.72008	10.1886	-0.296811	1	TRUE	35.3432	20.5474	125.853	0.08013	-91.8389	189.678	-1	1.72008	TRUE	10.1886	-0.29681	62.1133	41.2478	9229440	0.05915	-91.4624	190.925	-1	1.50586	TRUE
crypt_7day	Mis18a_31724	66578	mis18a	18.2102	9.51276	29.6888	0.403	-149.275	308.55	1	1.91429	0	113.323	7224.9	1.30854	789.374	TRUE	18.2126	11.7005	29.6882	0.5709	-149.273	306.546	1	1.55657	113.292	1.20149	1.29639	TRUE	15.8256	11.5716	24.8874	0.6786	-149.381	304.762	1	1.36762	TRUE	110.742	3.27791	18.5646	9.98794	26.7094	0.5903	-149.216	306.432	1	1.8587	TRUE
crypt_7day	Bex2_31727	12069	bex2	14.0854	12.4472	29.9721	0.9259	-95.3311	200.662	1	1.13161	0	2.77734	20.7606	16.8067	13.8956	TRUE	21.5004	13.5984	30.0222	0.9564	-95.426	198.852	1	1.5811	2.69726	0.061118	1.70956	TRUE	17.6409	12.6186	29.1593	0.8693	-96.0227	198.045	1	1.39801	TRUE	1.80087	0.66794	22.0231	13.0406	28.9222	0.9506	-95.45	198.9	1	1.68881	TRUE
crypt_7day	Hmgcs1_31729	208715	hmgcs1	5.88385	NaN	NaN	0.3687	-132.459	274.918	1	NaN	0	75.7698	46.0281	2.79652	4.31363	TRUE	19.3297	13.5456	33.5828	0.2416	-134.247	274.494	1	1.42701	79.9512	1.76263	1	TRUE	19.3297	13.5456	33.5828	0.2416	-134.247	274.494	1	1.42701	TRUE	79.9512	1.76263	9.2468	5.34061	566.521	0.4299	-132.796	273.592	1	1.73141	TRUE
crypt_7day	Canx_31730	12330	canx	5.53969	4.9393	9114000	0.005015	-224.951	459.903	1	1.12155	0	1716.97	570.573	17.2773	5.21138	TRUE	28.8105	18.03	71.4193	0.0003895	-229.873	465.746	1	1.59792	1778.95	16.8438	1	TRUE	28.8077	18.03	71.4193	0.0003895	-229.873	465.746	1	1.59776	TRUE	1778.93	16.8454	5.2522	3.59259	10.2399	0.04417	-223.429	454.858	1	1.46195	TRUE
crypt_7day	Slc9a3r1_31733	26941	slc9a3r1	NaN	NaN	NaN	0.1038	-288.882	587.764	-1	NaN	0	6476.91	-2422.63	17.9747	12.7915	TRUE	30.2817	18.6324	80.5398	0.2289	-289.245	584.489	-1	1.62522	6516.18	-83.3785	1	TRUE	24.6151	15.5106	600.052	0.06329	-291.027	588.054	-1	1.58699	TRUE	6516.24	-83.3795	29.2755	11.6502	9229440	0.1384	-289.276	586.552	-1	2.51288	TRUE
crypt_7day	Ranbp1_31735	19385	ranbp1	1.60235e-12	1.60235e-12	1.60235e-12	0.3663	-133.477	274.954	1	1	1	29.5353	33.872	1.04834	3.038e-14	TRUE	53.8108	25.9578	303800	0.09969	-135.947	277.894	1	2.07301	54.0985	0.663778	1	TRUE	53.8108	25.9578	9229440	0.09969	-135.947	277.894	1	2.07301	TRUE	54.0985	0.663778	58.5887	39.1854	9229440	0.07085	-135.643	279.286	1	1.49517	TRUE
crypt_7day	Fpgs_31746	14287	fpgs	3.04266	NaN	NaN	0.6934	-122.071	254.142	1	NaN	0	27.0649	32.044	2.24464	1.82895	TRUE	28.3722	17.8462	68.9415	0.04419	-127.039	260.079	1	1.58982	34.3984	0.982973	1	TRUE	28.3722	17.8462	68.9415	0.04419	-127.039	260.079	1	1.58982	TRUE	34.3984	0.982973	6.16747	4.0112	14.0238	0.8306	-122.084	252.168	1	1.53756	TRUE
crypt_7day	Ptk2_31747	14083	ptk2	34.6568	20.2047	118.231	0.1052	-128.251	264.501	-1	1.71528	0	66.5506	-3101.81	1	3692.33	TRUE	34.5912	20.2773	117.243	0.1766	-128.249	262.499	-1	1.70591	66.5423	-0.83381	1	TRUE	34.5912	20.2773	117.243	0.1766	-128.249	262.499	-1	1.70591	TRUE	66.5423	-0.83381	32.9704	15.5522	9229440	0.1077	-128.22	264.44	-1	2.11998	TRUE
crypt_7day	Hsp90ab1_31754	15516	hsp90ab1	11.9276	2.964	41.9668	0.546	-185.374	378.747	1	4.02416	0	440.273	374.267	1	19.4568	TRUE	18.5575	13.1272	31.5016	0.5243	-185.927	377.853	1	1.41367	453.822	7.71462	1	TRUE	18.5575	13.1272	31.5016	0.5243	-185.927	377.853	1	1.41367	TRUE	453.822	7.71461	12.2426	6.44644	9229440	0.5322	-185.416	378.832	1	1.89913	TRUE
crypt_7day	Anp32b_31757	67628	anp32b	10.5169	3.03341	9114000	0.3275	-222.692	453.384	1	3.46702	0	746.85	949.168	1	14.5943	TRUE	18.7259	13.2192	31.9469	0.284	-223.495	452.991	1	1.41657	794.151	21.7076	1	TRUE	18.7247	13.2192	31.9469	0.284	-223.495	452.991	1	1.41648	TRUE	794.151	21.7076	11.288	6.10078	9229440	0.31	-222.771	453.541	1	1.85026	TRUE
crypt_7day	Hsp90aa1_31761	15519	hsp90aa1	1.62853	NaN	NaN	0.2295	-192.23	394.459	1	NaN	0	287.971	175.218	15.4221	1.28948	TRUE	26.061	16.8425	57.3724	0.1413	-194.215	394.429	1	1.54734	316.772	6.91555	1	TRUE	26.0621	16.8425	57.3724	0.1413	-194.215	394.429	1	1.5474	TRUE	316.772	6.91554	19.4153	7.94171	9229440	0.1074	-193.873	395.745	1	2.44473	TRUE
crypt_7day	Rnf167_31765	70510	rnf167	5.0123	3.4588	8.60177	0.7989	-178.554	365.108	-1	1.44914	0	437.022	-209.991	18	4.95059	TRUE	19.3737	13.5692	33.7045	0.01802	-184.549	375.098	-1	1.42777	414.788	-7.11219	1	TRUE	19.3738	13.5692	33.7045	0.01802	-184.549	375.098	-1	1.42778	TRUE	414.788	-7.11217	4.89212	3.39977	8.60571	0.7998	-178.551	365.103	-1	1.43896	TRUE
crypt_7day	Srsf1_31766	110809	srsf1	9.9829	0.934897	9114000	0.602	-209.141	426.282	1	10.6781	0	859.149	595.282	1	11.7989	TRUE	18.7995	13.2593	32.1429	0.5468	-209.779	425.559	1	1.41784	894.194	14.7721	1	TRUE	18.801	13.2593	32.1429	0.5468	-209.779	425.559	1	1.41795	TRUE	894.208	14.7704	12.8822	6.65811	9229440	0.5312	-209.351	426.702	1	1.93481	TRUE
crypt_7day	Ctnnd1_31768	12388	ctnnd1	0.00236306	0.00038674	0.00502495	0.009973	-295.949	599.898	-1	6.1102	4	10394	-4445.89	1.00001	3.038e-14	TRUE	31.7078	24.7297	111.699	0.0008719	-298.693	605.385	1	1.28217	6178.21	0.000853755	4.38651	TRUE	42.4399	22.917	296.349	0.001216	-299.339	604.678	1	1.8519	TRUE	6019.68	78.7074	32.5149	25.8134	9229440	0.001044	-298.494	604.987	-1	1.25961	TRUE
crypt_7day	Gm8221_31772	75761	apol7a	NaN	NaN	NaN	0.7987	-177.752	363.504	-1	NaN	0	164.33	-101.879	18	5.41328	TRUE	30.6308	18.7721	82.9062	0.5942	-178.771	363.542	-1	1.63172	160.589	-3.83137	1	TRUE	30.628	18.7721	82.9062	0.5942	-178.771	363.542	-1	1.63157	TRUE	160.59	-3.83172	17.7361	7.17977	9229440	0.7184	-177.971	363.942	-1	2.47029	TRUE
crypt_7day	Sf3a3_31773	75062	sf3a3	14.7816	10.0202	24.6784	0.4965	-168.129	346.259	1	1.47518	0	252.87	117440	1.16229	7265.64	TRUE	14.7811	10.0314	24.6813	0.6656	-168.129	344.257	1	1.47348	252.862	3.82929	1.16098	TRUE	13.2364	9.98105	19.5134	0.7777	-168.183	342.366	1	1.32615	TRUE	249.736	6.60708	15.432	8.53543	23.3458	0.6932	-168.053	344.106	1	1.80799	TRUE
crypt_7day	Ar_31779	11835	ar	0.0200891	3.22307e-07	9114000	0.4723	-76.8226	161.645	-1	62329.1	0	13.4879	-10.3364	1	0.00995083	TRUE	32.6973	19.5753	98.8678	0.04517	-80.7204	167.441	-1	1.67033	6.72589	-0.235582	1	TRUE	32.6973	19.5753	98.8678	0.04517	-80.7204	167.441	-1	1.67033	TRUE	6.72589	-0.235582	14.1327	6.46291	9229440	0.06915	-79.4025	166.805	-1	2.18674	TRUE
crypt_7day	Hmgb2_31787	97165	hmgb2	10.0173	NaN	NaN	0.4362	-234.173	476.346	1	NaN	0	909.158	1084.91	1	9.85636	TRUE	19.7992	13.7957	34.8996	0.3792	-234.936	475.873	1	1.43517	985.211	28.2116	1	TRUE	19.7987	13.7957	34.8996	0.3792	-234.936	475.873	1	1.43514	TRUE	985.232	28.2119	13.2583	6.72908	9229440	0.3573	-234.47	476.941	1	1.9703	TRUE
crypt_7day	Ilf2_31790	67781	ilf2	1.76871	0.748731	4.61253	0.7829	-203.311	414.623	1	2.36228	0	720.072	703.697	1	3.59523	TRUE	13.0369	9.8535	19.1298	0.0149	-209.497	424.994	1	1.32307	828.032	21.1353	1	TRUE	13.0362	9.8535	19.1298	0.0149	-209.497	424.994	1	1.323	TRUE	828.017	21.1365	5.18096	3.57854	9.01058	0.1539	-205.779	419.558	1	1.44779	TRUE
crypt_7day	Cntf_31795	12803	cntf	13.0014	0.0698202	9114000	0.3911	-117.147	242.293	1	186.213	0	20.6466	25.7329	1	2.78881	TRUE	26.8187	17.1782	60.912	0.2865	-118.195	242.39	1	1.56121	25.0248	0.813387	1	TRUE	26.8187	17.1782	60.912	0.2865	-118.195	242.39	1	1.56121	TRUE	25.0248	0.813387	15.2426	6.91454	9229440	0.324	-117.421	242.842	1	2.20443	TRUE
crypt_7day	Foxo3_31805	56484	foxo3	0.0261737	0.00566423	1.58522	0.01533	-172.601	353.203	-1	4.62088	0	537.734	-191.611	1	0.0245492	TRUE	18.0746	12.8609	30.2511	0.003769	-175.167	356.334	-1	1.40539	430.756	-5.8744	1	TRUE	18.0747	12.8609	30.2511	0.003769	-175.167	356.334	-1	1.4054	TRUE	430.756	-5.87439	10.4397	5.81563	25.2101	0.003468	-174.301	356.602	-1	1.79511	TRUE
crypt_7day	Mylk4_31819	238564	mylk4	29.7172	14.2669	9114000	0.501	-78.4487	166.897	1	2.08295	0	1.22804	120.195	17.4667	34.7815	TRUE	29.7828	21.0558	32.6074	0.7973	-78.4487	162.897	1	1.41447	1.22804	2.12756e-26	18	TRUE	24.2543	16.0151	49.7713	0.3827	-79.9085	165.817	1	1.51446	TRUE	0.510103	0.310506	26.947	19.2698	34.7448	0.5324	-78.8455	165.691	-1	1.39841	TRUE
crypt_7day	Ces2a_31826	102022	ces2a	7.56979	4.01991	14.9833	0.1958	-212.669	435.339	-1	1.88307	0	709.451	-609.946	2.16374	7.66336	TRUE	15.3129	11.2659	23.7608	0.1288	-214.594	435.189	-1	1.35923	683.315	-20.7309	1	TRUE	15.3131	11.2659	23.7608	0.1288	-214.594	435.189	-1	1.35924	TRUE	683.313	-20.7305	7.65827	4.75617	16.0525	0.2597	-212.963	433.927	-1	1.61018	TRUE
crypt_7day	Ramp2_31835	54409	ramp2	NaN	NaN	NaN	0.00146	-94.4021	198.804	1	NaN	0	7.20324	4.33328	1.9651	0.0261849	TRUE	30.4535	26.8777	44.8706	0.07151	-91.7374	189.475	1	1.13304	9.20285	2.06107e-26	18	TRUE	52.1098	25.5411	9229440	0.0145	-93.7607	193.521	1	2.04023	TRUE	9.12092	0.212348	31.6969	27.9873	37.8338	0.1208	-90.3203	188.641	-1	1.13255	TRUE
crypt_7day	Elavl1_31837	15568	elavl1	NaN	NaN	NaN	0.2141	-176.782	363.565	1	NaN	0	361.291	110.444	17.991	12.2685	TRUE	28.3453	17.8349	68.7928	0.3326	-177.411	360.822	1	1.58932	360.671	3.9868	1	TRUE	28.3453	17.8349	68.7928	0.3326	-177.411	360.822	1	1.58932	TRUE	360.671	3.9868	26.1678	9.11069	9229440	0.2478	-177.247	362.494	1	2.87221	TRUE
crypt_7day	Smarcc1_31846	20588	smarcc1	20.0109	0.119235	9114000	0.8374	-148.552	305.103	1	167.827	0	102.387	53.3572	1	1.05141	TRUE	33.5473	19.8943	106.594	0.3965	-150.413	306.826	1	1.68628	117.569	1.59129	1	TRUE	33.5473	19.8943	106.594	0.3965	-150.413	306.826	1	1.68628	TRUE	117.569	1.59129	14.1595	6.44664	2850.74	0.6566	-149.049	306.098	1	2.19642	TRUE
crypt_7day	Ace_31849	11421	ace	4.03465	NaN	NaN	0.3484	-188.348	386.696	-1	NaN	0	240.323	-203.09	2.49281	2.5745	TRUE	22.803	15.3212	44.3941	0.07839	-191.646	389.292	-1	1.48833	208.4	-7.35934	1	TRUE	22.8029	15.3212	44.3941	0.07839	-191.646	389.292	-1	1.48832	TRUE	208.401	-7.35952	8.51783	5.01714	72.1768	0.2482	-189.403	386.807	-1	1.69775	TRUE
crypt_7day	Igfbp3_31859	16009	igfbp3	5.74692	2.40878	10.4646	0.8607	-171.876	353.752	-1	2.38582	0	255.848	-209.242	2.27316	6.1331	TRUE	14.5967	10.8314	22.2407	0.1733	-175.351	356.703	-1	1.34763	241.993	-7.31145	1	TRUE	14.5967	10.8314	22.2407	0.1733	-175.351	356.703	-1	1.34763	TRUE	241.993	-7.31145	5.58678	3.78213	10.1958	0.9616	-171.806	351.612	-1	1.47715	TRUE
crypt_7day	Mmp12_31879	17381	mmp12	4.31561e-14	4.31561e-14	4.31563e-14	1	-51.7031	111.406	-1	1	1	5.58305	-5.58305	1.34878	3.038e-14	TRUE	85.0257	31.7433	303800	0.008962	-59.3788	124.758	-1	2.67854	1.12279	-0.0500777	1	TRUE	85.0257	31.7433	9229440	0.008962	-59.3788	124.758	-1	2.67854	TRUE	1.12279	-0.0500777	51.6863	37.0632	9229440	0.005702	-58.984	125.968	-1	1.39454	TRUE
crypt_7day	Itgae_31885	16407	itgae	2.35732	0.439753	12.5091	0.1338	-146.536	301.073	-1	5.36055	0	123.823	-88.7739	1	2.00847	TRUE	18.2623	12.9648	30.7326	0.02486	-149.439	304.879	-1	1.40861	105.871	-2.84517	1	TRUE	18.2623	12.9648	30.7326	0.02486	-149.439	304.879	-1	1.40861	TRUE	105.871	-2.84517	9.39416	5.41764	22.9742	0.03483	-148.195	304.389	-1	1.73399	TRUE
crypt_7day	Cdk4_31888	12567	cdk4	1.50699	NaN	NaN	0.5615	-179.62	369.241	1	NaN	0	343.586	181.979	15.2726	1.44282	TRUE	21.211	14.5282	39.1164	0.01556	-185.598	377.195	1	1.45999	373.835	6.68813	1	TRUE	21.211	14.5282	39.1164	0.01556	-185.598	377.195	1	1.45999	TRUE	373.835	6.68813	7.68627	4.70247	20.0354	0.06555	-183.008	374.016	1	1.63452	TRUE
crypt_7day	Akt1_31893	11651	akt1	16.6484	5.31041	9114000	0.384	-191.738	393.476	1	3.13505	0	482.822	431.737	1.36282	23.1382	TRUE	19.543	13.6596	34.176	0.6615	-191.838	389.676	1	1.43072	484.993	8.63293	1	TRUE	19.5429	13.6596	34.176	0.6615	-191.838	389.676	1	1.43071	TRUE	484.991	8.63293	17.367	8.26122	9229440	0.5357	-191.78	391.56	1	2.10223	TRUE
crypt_7day	Gart_31895	14450	gart	17.3639	12.4066	28.6615	0.004228	-121.637	251.273	1	1.39957	0	31.7025	3699.13	1	2658.66	TRUE	17.4403	12.5055	28.6641	0.009387	-121.636	249.272	1	1.39461	31.7266	1.37625	1	TRUE	17.4403	12.5055	28.6641	0.009387	-121.636	249.272	1	1.39461	TRUE	31.7266	1.37625	17.5531	8.78246	28.714	0.00423	-121.636	251.272	1	1.99865	TRUE
crypt_7day	Phax_31899	56698	phax	1.29172	NaN	NaN	0.1194	-152.974	315.947	1	NaN	0	186.186	86.7272	17.9845	1.24467	TRUE	22.4039	15.1256	43.014	0.00327	-158.928	323.857	1	1.48119	203.873	3.01864	1	TRUE	22.4039	15.1256	43.014	0.00327	-158.928	323.857	1	1.48119	TRUE	203.873	3.01864	6.96851	4.39069	16.7635	0.02614	-155.57	319.14	1	1.58711	TRUE
crypt_7day	Dio1_31911	13370	dio1	1.2997	0.420112	4.60453	0.765	-126.571	261.142	-1	3.0937	0	62.3255	-65.2789	1	1.78231	TRUE	17.1934	12.3655	28.0628	0.007681	-133.512	273.024	-1	1.39043	47.2572	-1.94159	1	TRUE	17.1934	12.3655	28.0628	0.007681	-133.512	273.024	-1	1.39043	TRUE	47.2572	-1.94159	5.10855	3.52128	9.0965	0.2309	-128.451	264.903	-1	1.45077	TRUE
crypt_7day	Gadd45a_31917	13197	gadd45a	2.64089	2.41388	9114000	0.1215	-148.115	304.23	-1	1.09404	0	105.334	-55.1754	18	2.32594	TRUE	23.6974	15.752	47.638	0.03472	-150.474	306.948	-1	1.50441	97.9969	-2.25655	1	TRUE	23.6975	15.752	47.638	0.03472	-150.474	306.948	-1	1.50441	TRUE	97.9969	-2.25654	16.9829	7.57872	9229440	0.02347	-150.117	308.235	-1	2.24087	TRUE
crypt_7day	Prkag2_31921	108099	prkag2	NaN	NaN	NaN	0.3977	-103.54	217.08	-1	NaN	0	21.6906	-11.7007	1.39303	3.47691	TRUE	39.2736	21.8857	190.412	0.4688	-104.351	214.703	-1	1.79449	19.9944	-0.378121	1	TRUE	39.2736	21.8857	190.412	0.4688	-104.351	214.703	-1	1.79449	TRUE	19.9944	-0.378121	52.6922	39.2553	9229440	0.5413	-103.609	215.218	-1	1.3423	TRUE
crypt_7day	Prkcd_31926	18753	prkcd	0.0155137	3.66717e-07	9114000	0.449	-245.521	499.043	-1	42304.3	0	3969.47	-1213.56	1	0.00960567	TRUE	32.5534	19.5207	97.6337	0.02024	-250.353	506.707	-1	1.66763	3164.77	-26.331	1	TRUE	32.5514	19.5207	97.6337	0.02024	-250.353	506.707	-1	1.66753	TRUE	3164.68	-26.3328	15.5622	6.75441	9229440	0.02508	-249.242	506.485	-1	2.30401	TRUE
crypt_7day	Hsp90aa1_31929	15519	hsp90aa1	NaN	NaN	NaN	0.02799	-207.96	423.919	1	NaN	0	672.779	256.457	18	7.69796	TRUE	43.6598	23.2471	356.315	0.002926	-211.53	429.059	1	1.87808	697.705	6.6776	1	TRUE	43.6606	23.2471	356.315	0.002926	-211.53	429.059	1	1.87811	TRUE	697.713	6.67763	9.28431	5.15717	33.5841	0.02046	-208.328	424.657	1	1.80027	TRUE
crypt_7day	Rab11a_31941	53869	rab11a	NaN	NaN	NaN	0.1325	-161.526	331.051	1	NaN	0	160.834	62.3398	18	2.45527	TRUE	27.3579	17.413	63.5741	0.1151	-162.419	330.838	1	1.57112	167.916	2.72373	1	TRUE	27.3589	17.413	63.5741	0.1151	-162.419	330.838	1	1.57118	TRUE	167.916	2.72363	25.3832	9.42732	9229440	0.07052	-162.317	332.634	1	2.69251	TRUE
crypt_7day	Lsm5_31950	665903;66373	gm7846;lsm5	0.0425359	8.86012e-07	9114000	0.2515	-125.608	259.216	1	48008.3	0	9.08456	32.344	1	0.00878713	TRUE	36.2639	20.8718	137.673	0.07667	-127.899	261.797	1	1.73746	30.0387	0.787639	1	TRUE	36.2638	20.8718	137.673	0.07667	-127.899	261.797	1	1.73745	TRUE	30.0387	0.78764	11.4319	5.79663	46.6188	0.2138	-125.829	259.657	1	1.97216	TRUE
crypt_7day	Nme1_31953	18102	nme1	0.451819	0.0164679	9114000	0.07043	-165.895	339.789	1	27.4363	0	108.38	100.636	1	0.102228	TRUE	37.3731	21.2535	154.194	0.006036	-169.719	345.438	1	1.75844	160.423	2.44204	1	TRUE	37.3732	21.2535	154.194	0.006036	-169.719	345.438	1	1.75845	TRUE	160.424	2.44203	11.1773	5.72075	41.7913	0.01809	-167.52	343.04	1	1.95382	TRUE
crypt_7day	Dcx_31958	13193	dcx	3.41981e-13	3.41981e-13	3.41982e-13	0.7683	-43.743	95.4861	-1	1	1	3.40307	-2.95428	1.09123	3.038e-14	TRUE	63.5164	28.0971	NaN	0.1484	-46.9045	99.809	-1	2.2606	1.18793	-0.0474048	1	TRUE	63.5164	28.0971	9229440	0.1484	-46.9045	99.809	-1	2.2606	TRUE	1.18793	-0.0474048	61.3954	38.9931	9229440	0.1017	-46.7002	101.4	-1	1.57452	TRUE
crypt_7day	Cks1b_31964	624855;54124	cks1brt;cks1b	NaN	NaN	NaN	0.5332	-139.58	287.16	1	NaN	0	31.2548	38.4152	1	0.0496472	TRUE	35.7848	20.7039	131.332	0.3434	-140.823	287.645	1	1.72841	51.4012	1.14292	1	TRUE	35.7848	20.7039	131.332	0.3434	-140.823	287.645	1	1.72841	TRUE	51.4012	1.14291	67.9309	41.9068	9229440	0.2739	-140.572	289.144	1	1.621	TRUE
crypt_7day	Ccna2_31974	12428	ccna2	8.54282	1.86511	9114000	0.2969	-196.316	400.631	1	4.58033	0	452.296	415.779	1	10.048	TRUE	18.914	13.3215	32.4497	0.1746	-197.703	401.407	1	1.41981	482.744	10.4984	1	TRUE	18.9137	13.3215	32.4497	0.1746	-197.703	401.407	1	1.41979	TRUE	482.75	10.4976	9.16444	5.31675	23.5353	0.306	-196.273	400.546	1	1.72369	TRUE
crypt_7day	Ccnb1_31979	268697	ccnb1	9.44244	1.54849	9114000	0.4302	-143.024	294.048	1	6.09784	0	58.7705	69.4342	1	5.6372	TRUE	21.0064	14.4238	38.48	0.4423	-143.505	293.01	1	1.45637	65.8934	2.0976	1	TRUE	21.0064	14.4238	38.48	0.4423	-143.505	293.01	1	1.45637	TRUE	65.8934	2.0976	17.2987	8.0034	9229440	0.3424	-143.362	294.724	1	2.16142	TRUE
crypt_7day	Lsamp_31986	268890	lsamp	0.458073	0.0514425	9114000	0.07476	-130.577	271.154	-1	8.90456	0	58.0909	-34.6305	2.99025	0.228824	TRUE	28.3767	17.8481	68.9668	0.02602	-133.487	272.975	-1	1.5899	43.0622	-1.1756	1	TRUE	28.3767	17.8481	68.9668	0.02602	-133.487	272.975	-1	1.5899	TRUE	43.0622	-1.1756	14.0164	6.5655	9229440	0.03115	-132.433	272.865	-1	2.13486	TRUE
crypt_7day	Srp14_31989	20813	srp14	30.472	14.3736	9114000	0.6997	-157.014	324.029	1	2.12	0	223.96	556.089	17.5591	34.2213	TRUE	30.4765	22.0552	77.6919	0.8399	-157.014	322.029	1	1.38183	223.96	5.79936e-21	14.8546	TRUE	34.3673	20.196	114.842	0.7889	-157.511	321.021	1	1.70169	TRUE	219.334	1.89185	31.1252	21.5644	9229440	0.8145	-157.086	322.172	-1	1.44336	TRUE
crypt_7day	Gabarap_31991	56486	gabarap	9.3251	3.8465	21.5187	0.3998	-187.525	385.049	-1	2.42431	0	886.28	-343.183	1.32922	11.3142	TRUE	16.3255	11.8653	26.0185	0.4742	-188.322	382.645	-1	1.3759	873.071	-9.37282	1	TRUE	16.3262	11.8653	26.0185	0.4742	-188.322	382.645	-1	1.37596	TRUE	873.07	-9.37247	10.2614	5.80501	22.1629	0.5293	-187.638	383.275	-1	1.76768	TRUE
crypt_7day	Polr1d_32005	20018	polr1d	0.0210095	5.23021e-08	9114000	0.2192	-161.897	331.794	1	401695	0	133.844	113.927	1	0.0115811	TRUE	29.7227	18.4061	76.9188	0.0206	-165.683	337.366	1	1.61483	206.675	2.74495	1	TRUE	29.7227	18.4061	76.9188	0.0206	-165.683	337.366	1	1.61483	TRUE	206.675	2.74495	14.9217	6.71674	9229440	0.02364	-164.664	337.327	1	2.22157	TRUE
crypt_7day	Tlk2_32008	24086	tlk2	30.8994	15.7042	9114000	0.008005	-147.299	302.597	-1	1.96759	0	107.592	-108.369	18	31.2333	TRUE	30.683	27.3416	83.8687	0.01702	-147.299	300.597	-1	1.12221	107.592	-8.42692e-26	18	TRUE	47.9847	24.4705	1212.07	0.00697	-148.383	302.766	-1	1.96092	TRUE	109.199	-1.05152	33.3447	26.9152	9229440	0.006794	-147.486	302.972	1	1.23888	TRUE
crypt_7day	Syt11_32009	229521	syt11	29.9031	14.357	9114000	0.4239	-63.8601	137.72	1	2.08282	0	0.799421	77.1578	17.5057	34.906	TRUE	29.9489	23.1205	35.0079	0.7311	-63.8601	133.72	1	1.29534	0.799421	1.28349e-26	18	TRUE	29.3691	18.2613	74.7298	0.2503	-65.772	137.544	1	1.60827	TRUE	0.464572	0.173153	28.8366	23.6803	35.1105	0.6593	-63.6705	135.341	-1	1.21775	TRUE
crypt_7day	Dtymk_32010	21915	dtymk	8.41112	NaN	NaN	0.4238	-154.355	318.711	1	NaN	0	127.087	104.875	1.1583	6.64264	TRUE	20.2201	14.017	36.1151	0.3364	-155.807	317.614	1	1.44254	136.507	3.06689	1	TRUE	20.2201	14.017	36.1151	0.3364	-155.807	317.614	1	1.44254	TRUE	136.507	3.06689	9.95173	5.58349	9229440	0.537	-154.519	317.038	1	1.78235	TRUE
crypt_7day	Mthfd1l_32017	270685	mthfd1l	30.3815	14.6182	9114000	0.5683	-137.457	282.914	1	2.07833	0	54.3504	124.279	18	31.8482	TRUE	30.3811	24.8452	51.1681	0.7096	-137.457	280.914	1	1.22282	54.3504	7.66057e-26	18	TRUE	38.128	21.5079	167.198	0.3604	-138.727	283.454	1	1.77274	TRUE	52.5006	1.01202	31.0218	25.5666	42.969	0.6564	-137.206	282.411	-1	1.21337	TRUE
crypt_7day	Vegfa_32022	22339	vegfa	1.56046	0.283254	13.6589	0.03794	-130.62	269.24	-1	5.50905	0	87.4302	-52.4984	1	1.09883	TRUE	21.6127	14.7316	40.3927	0.002402	-134.784	275.567	-1	1.4671	72.9642	-1.60011	1	TRUE	21.6127	14.7316	40.3927	0.002402	-134.784	275.567	-1	1.4671	TRUE	72.9642	-1.60011	10.443	5.72581	NaN	0.003129	-133.504	275.008	-1	1.82385	TRUE
crypt_7day	Npm1_32028	18148	npm1	28.7423	13.9082	29.9544	0.7785	-52.6752	113.35	1	2.06657	0	0.340274	16.4249	18	30.8845	TRUE	29.2474	18.3616	29.9619	0.8803	-52.6752	111.35	1	1.59286	0.340274	1.44134e-26	18	TRUE	17.4665	12.5204	28.7286	0.2891	-54.8817	115.763	1	1.39504	TRUE	-0.179342	0.215147	23.4161	16.499	28.4719	0.6033	-53.1587	114.317	-1	1.41924	TRUE
crypt_7day	S100a6_32030	20200	s100a6	5.18842	4.57311	11.2932	0.3403	-169.294	346.588	1	1.13455	0	132.43	167.559	18	5.14438	TRUE	19.901	13.8494	35.1906	0.002737	-176.121	358.243	1	1.43696	147.813	5.47861	1	TRUE	19.901	13.8494	35.1906	0.002737	-176.121	358.243	1	1.43696	TRUE	147.813	5.47861	4.61692	3.24912	7.89087	0.3282	-169.346	346.693	1	1.42098	TRUE
crypt_7day	Psmd12_32034	66997	psmd12	0.00236306	0.00038674	0.00502495	0.05815	-144.94	297.88	1	6.1102	4	101.804	54.8481	1	0.00380426	TRUE	37.9714	21.4555	164.367	0.01558	-147.382	300.764	1	1.76977	138.867	1.29236	1	TRUE	37.9715	21.4555	164.367	0.01558	-147.382	300.764	1	1.76978	TRUE	138.867	1.29235	50.3991	38.8642	9229440	0.01711	-146.396	300.793	1	1.2968	TRUE
crypt_7day	Tsc22d3_32037	14605	tsc22d3	0.176622	0.0151053	0.560484	0.0285	-196.085	400.169	-1	11.6927	0	782.372	-523.51	1	0.310447	TRUE	22.8588	15.3484	44.5902	9e-05	-211.126	428.252	-1	1.48933	553.701	-12.6119	1	TRUE	22.8563	15.3484	44.5902	9e-05	-211.126	428.252	-1	1.48916	TRUE	553.706	-12.6129	5.07213	3.48727	9.25353	9e-05	-204.926	417.852	-1	1.45447	TRUE
crypt_7day	Gpx4_32041	625249	gpx4	13.6407	5.19615	9114000	0.3118	-179.674	369.348	-1	2.62516	0	395.082	-185.213	2.59505	10.7507	TRUE	20.112	13.9605	35.7999	0.4476	-180.262	366.524	-1	1.44064	394.049	-6.08195	1	TRUE	20.1121	13.9605	35.7999	0.4476	-180.262	366.524	-1	1.44064	TRUE	394.049	-6.08195	15.8391	7.58721	9229440	0.3601	-180.066	368.133	-1	2.08761	TRUE
crypt_7day	Zwilch_32048	68014	zwilch	22.2511	12.4421	30.1894	0.1326	-129.888	269.776	1	1.78837	0	38.2304	1258.4	1.88086	159.611	TRUE	22.2941	13.3853	30.1887	0.2314	-129.885	267.77	1	1.66557	38.2027	0.101845	1.83344	TRUE	17.8446	12.7327	29.6684	0.266	-130.305	266.61	1	1.40148	TRUE	35.5863	1.7113	21.8729	12.6051	29.1958	0.2368	-129.854	267.707	1	1.73524	TRUE
crypt_7day	Rad51ap1_32049	19362	rad51ap1	30.3483	14.9013	9114000	0.2659	-105.852	221.704	1	2.03662	0	15.4234	342.318	17.6039	36.0888	TRUE	30.3504	25.4591	45.9241	0.5553	-105.852	217.704	1	1.19212	15.4234	3.24243e-26	18	TRUE	39.9136	22.0926	205.668	0.2125	-107.428	220.856	1	1.80665	TRUE	14.8007	0.405253	31.0411	26.247	39.813	0.5452	-105.41	218.821	-1	1.18265	TRUE
crypt_7day	Acat2_32053	21454;110460;224530	tcp1;acat2;acat3	6.27003	2.15426	15.5619	0.01312	-146.875	301.751	1	2.91053	0	112.82	135.681	1	11.3115	TRUE	15.1843	11.1886	23.4834	0.006541	-148.604	303.209	1	1.35712	121.586	3.34344	1	TRUE	15.1843	11.1886	23.4834	0.006541	-148.604	303.209	1	1.35712	TRUE	121.586	3.34343	7.67268	4.7653	16.0367	0.01167	-147.01	302.02	1	1.61011	TRUE
crypt_7day	Ran_32057	19384	ran	1.4501	NaN	NaN	0.1993	-209.648	429.297	1	NaN	0	533.669	379.006	14.0747	1.35113	TRUE	22.4726	15.1594	43.2487	0.01608	-214.286	434.573	1	1.48242	599.651	14.0058	1	TRUE	22.4745	15.1594	43.2487	0.01608	-214.286	434.573	1	1.48255	TRUE	599.68	14.0028	11.362	6.0085	9229440	0.01957	-213.183	434.366	1	1.89099	TRUE
crypt_7day	Abcc5_32060	27416	abcc5	NaN	NaN	NaN	0.4943	-93.5021	195.004	-1	NaN	0	20.6552	-10.8024	18	2.38332	TRUE	40.1249	22.1602	211.136	0.03365	-97.8478	201.696	-1	1.81067	18.2972	-0.30893	1	TRUE	40.1249	22.1602	211.136	0.03365	-97.8478	201.696	-1	1.81067	TRUE	18.2972	-0.30893	11.6453	5.81019	38.7363	0.1034	-95.653	199.306	-1	2.00429	TRUE
crypt_7day	Srsf6_32063	67996	srsf6	11.231	1.66406	9114000	0.3582	-201.927	411.855	1	6.74916	0	943.581	347.546	1	6.25009	TRUE	21.7911	14.8212	40.9708	0.4105	-202.264	410.529	1	1.47027	976.341	10.3431	1	TRUE	21.7876	14.8212	40.9708	0.4105	-202.264	410.529	1	1.47003	TRUE	976.33	10.3448	18.9327	8.4984	9229440	0.3014	-202.175	412.35	1	2.2278	TRUE
crypt_7day	Nr1i3_32070	641376;12355	tomm40l;nr1i3	13.3941	5.62845	9114000	0.5813	-164.516	337.033	-1	2.37971	0	197.64	-81.63	18	11.0907	TRUE	27.4177	17.4389	63.8774	0.3143	-166.045	338.09	-1	1.57221	196.361	-3.00577	1	TRUE	27.4178	17.4389	63.8774	0.3143	-166.045	338.09	-1	1.57222	TRUE	196.361	-3.00576	21.4604	8.19197	9229440	0.2601	-165.724	339.448	-1	2.61969	TRUE
crypt_7day	Arhgap1_32095	228359	arhgap1	2.31404e-06	2.31404e-06	2.32676e-06	0.484	-55.2539	118.508	-1	1	1	4.69552	-3.90186	2.33651	4.98126e-07	TRUE	88.3652	30.9053	303800	0.03168	-58.8151	125.63	1	2.85922	1.1697	0.00578034	1.4697	TRUE	158.662	38.5366	9229440	0.05925	-58.8386	123.677	1	4.11718	TRUE	1.1522	0.0264365	65.0268	33.5049	9229440	0.03141	-58.8254	125.651	-1	1.94081	TRUE
crypt_7day	Iars2_32098	381314	iars2	10.5229	NaN	NaN	0.2975	-197.846	405.693	1	NaN	0	461.058	374.123	1.17851	9.41063	TRUE	19.5796	13.6791	34.2785	0.3961	-198.586	403.172	1	1.43135	483.199	10.3933	1	TRUE	19.5796	13.6791	34.2785	0.3961	-198.586	403.172	1	1.43135	TRUE	483.196	10.3933	12.5131	6.4901	9229440	0.4016	-198.02	404.04	1	1.92803	TRUE
crypt_7day	Ptk2_32101	14083	ptk2	30.3803	14.7399	9114000	0.3071	-131.863	273.725	1	2.06109	0	65.8632	251.619	17.9975	33.8197	TRUE	30.3803	24.8732	52.4592	0.6072	-131.863	269.725	1	1.22141	65.8632	6.56096e-26	18	TRUE	37.2544	21.2131	152.289	0.311	-133.034	272.069	1	1.7562	TRUE	64.1575	0.884257	31.085	24.9842	50.9776	0.4648	-131.852	271.705	-1	1.24419	TRUE
crypt_7day	Ddx39_32102	68278	ddx39	3.68	2.04009	6.83534	0.3215	-201.657	411.315	1	1.80384	0	513.814	1460.37	1	20.5697	TRUE	8.04579	6.41824	10.7864	0.08475	-204.158	414.315	1	1.25358	562.689	29.5257	1	TRUE	8.04578	6.41824	10.6717	0.08475	-204.158	414.315	1	1.25358	TRUE	562.69	29.5258	4.79983	3.40596	7.73577	0.2138	-202.221	412.442	1	1.40924	TRUE
crypt_7day	Itgae_32126	16407	itgae	4.26826	0.345352	9114000	0.7197	-128.973	265.945	-1	12.3592	0	54.7738	-34.7996	1	0.779132	TRUE	27.4469	17.4515	64.0258	0.3474	-130.727	267.455	-1	1.57275	44.4523	-1.12573	1	TRUE	27.4469	17.4515	64.0258	0.3474	-130.727	267.455	-1	1.57275	TRUE	44.4523	-1.12573	22.2354	8.36125	9229440	0.2837	-130.446	268.893	-1	2.65934	TRUE
crypt_7day	Pglyrp1_32138	21946	pglyrp1	5.9449	5.11428	9114000	0.4306	-140.505	289.011	1	1.16241	0	70.2755	55.4419	18	5.62338	TRUE	23.1799	15.504	45.7346	0.05128	-144.097	294.194	1	1.49509	72.8675	1.93241	1	TRUE	23.1799	15.504	45.7346	0.05128	-144.097	294.194	1	1.49509	TRUE	72.8675	1.93241	7.95365	4.79453	57.3478	0.221	-141.455	290.91	1	1.6589	TRUE
crypt_7day	Ppia_32158	268373	ppia	0.00331739	3.038e-14	9114000	0.9855	-91.6064	193.213	-1	1.09197e+11	1	16.7403	-15.2583	1.4738	0.00197011	TRUE	93.3357	32.8592	303800	0.02294	-98.0562	202.112	-1	2.84047	4.57872	-0.13358	1	TRUE	93.3358	32.8592	9229440	0.02294	-98.0562	202.112	-1	2.84048	TRUE	4.57872	-0.13358	55.874	37.4332	9229440	0.01356	-97.8189	203.638	-1	1.49263	TRUE
crypt_7day	Rplp0_32164	11837	rplp0	16.8544	4.5563	9114000	0.1872	-201.616	411.231	1	3.69914	0	788.877	475.387	1	19.3414	TRUE	22.935	15.3854	44.8593	0.2172	-202.057	410.113	1	1.4907	806.563	9.77066	1	TRUE	22.9349	15.3854	44.8593	0.2172	-202.057	410.113	1	1.49069	TRUE	806.571	9.77059	15.3249	7.17074	9229440	0.1905	-201.592	411.185	1	2.13714	TRUE
crypt_7day	Hspa1b_32188	15511;193740	hspa1b;hspa1a	0.0197924	0.00285614	0.200782	0.697	-119.553	247.107	-1	6.92977	0	55.7996	-42.614	1	0.0174405	TRUE	39.3457	21.9091	192.04	0.002484	-127.648	261.296	-1	1.79586	27.2076	-0.720908	1	TRUE	39.3458	21.9091	192.04	0.002484	-127.648	261.296	-1	1.79587	TRUE	27.2076	-0.720907	49.2426	38.482	9229440	0.002715	-126.567	261.135	-1	1.27963	TRUE
crypt_7day	GM5589_32198	66912	bzw2	4.2614	1.02669	18.2349	0.3026	-178.758	365.515	1	4.15062	0	353.718	223.983	1	3.87473	TRUE	18.9193	13.3244	32.4639	0.07304	-181.37	368.739	1	1.4199	386.657	6.66738	1	TRUE	18.9192	13.3244	32.4639	0.07304	-181.37	368.739	1	1.41989	TRUE	386.657	6.6674	8.17324	4.92543	19.8587	0.1847	-179.431	366.862	1	1.6594	TRUE
crypt_7day	Hist1h2ao_32213	319164;319171;665433;319167	hist1h2ac;hist1h2ap;hist1h2ao;hist1h2ag	30.6855	14.7746	9114000	0.2251	-145.632	299.264	1	2.07691	0	57.3645	887.317	18	35.9742	TRUE	30.6252	25.7456	83.4827	0.3447	-145.607	297.214	1	1.18953	57.3644	8.31762e-26	18	TRUE	43.4819	23.1943	345.268	0.1851	-146.554	299.107	1	1.87468	TRUE	55.3276	1.10291	32.2984	26.3277	9229440	0.2626	-145.421	298.842	-1	1.22678	TRUE
crypt_7day	Prss1_32233	22073;100040233;114228;436523	prss3;gm10334;prss1;gm5771	24.2342	13.5545	29.1523	1	-291.045	592.091	1	1.78791	0	32.8199	32164	5.55716	37.3813	TRUE	24.7739	16.5882	29.1538	1	-291.045	590.091	1	1.49347	32.7884	0.000134225	5.23397	TRUE	11.0984	9.11578	21.817	0.04429	-296.737	599.473	1	1.21749	TRUE	-511.056	234.876	21.2009	16.3272	24.9065	0.9911	-291.184	590.369	-1	1.2985	TRUE
crypt_7day	Mat1a_32239	11720	mat1a	29.3937	14.1565	30.3092	0.4935	-99.4193	208.839	1	2.07634	0	3.81278	181.218	17.9936	33.8963	TRUE	29.4862	21.389	30.3146	0.7914	-99.4193	204.839	1	1.37857	3.81278	4.56137e-26	18	TRUE	22.6636	15.2531	43.9074	0.1284	-102.494	210.988	1	1.48584	TRUE	2.57466	0.622299	26.6896	22.1998	30.7734	0.8054	-99.0284	206.057	-1	1.20225	TRUE
crypt_7day	Gm5771_32251	436523;114228	gm5771;prss1	23.165	13.5071	28.9448	1	-283.143	576.286	1	1.71502	0	18.5521	25795.2	5.16573	36.9162	TRUE	23.7817	16.1478	28.9476	1	-283.143	574.286	1	1.47275	18.4791	0.000527849	4.80011	TRUE	8.89694	7.45662	27.6242	0.002343	-292.412	590.823	1	1.19316	TRUE	-464.255	210.286	20.4417	15.8371	24.0039	0.9884	-283.303	574.606	-1	1.29075	TRUE
crypt_7day	Clspn_32267	269582	clspn	2.54086	0.537028	13.1447	0.7348	-124.813	257.626	1	4.73134	0	19.3387	50.5049	1	2.354	TRUE	17.4799	12.5279	28.7614	0.1887	-127.539	261.079	1	1.39528	28.7042	1.61781	1	TRUE	17.4799	12.5279	28.7614	0.1887	-127.539	261.079	1	1.39528	TRUE	28.7042	1.61781	8.35111	5.01834	19.1968	0.3753	-125.927	259.854	1	1.66412	TRUE
crypt_7day	Pnp2_33339	667034	pnp2	16.175	5.21913	9114000	0.5363	-220.008	450.015	-1	3.09918	0	1140.37	-775.611	1.53822	17.2309	TRUE	19.8694	13.8327	35.0999	0.7789	-220.161	446.321	-1	1.43641	1135.54	-18.6484	1	TRUE	19.8703	13.8327	35.0999	0.7789	-220.161	446.321	-1	1.43647	TRUE	1135.51	-18.6474	17.0882	8.09102	9229440	0.68	-220.071	448.141	-1	2.112	TRUE
crypt_7day	1700088E04Rik_53806	27660	1700088e04rik	24.6565	13.0945	38.2696	0.6329	-82.0725	174.145	1	1.88297	0	2.80376	2365.77	1.72585	665.031	TRUE	24.6597	15.1629	38.249	0.7876	-82.0722	172.144	1	1.62632	2.80278	0.0322353	1.72029	TRUE	21.7366	14.7938	40.7934	0.8333	-82.2701	170.54	1	1.4693	TRUE	2.276	0.369963	24.3608	13.3499	9229440	0.8008	-82.0357	172.071	1	1.82479	TRUE
crypt_7day	Sntg1_53810	71096	sntg1	NaN	NaN	NaN	0.003326	-81.2495	172.499	-1	NaN	0	5.25987	-2.07958	11.6657	0.365859	TRUE	30.6229	26.8808	59.5911	0.1026	-78.9766	163.953	1	1.13921	3.03525	1.30854e-26	18	TRUE	54.5367	26.1315	9229440	0.03063	-80.5551	167.11	1	2.08701	TRUE	2.94314	0.140596	32.0525	28.1537	39.0554	0.1854	-77.4887	162.977	-1	1.13848	TRUE
crypt_7day	Slc5a11_53820	233836	slc5a11	4.19605	NaN	NaN	0.7629	-122.191	254.382	-1	NaN	0	49.7204	-44.2136	1.62311	3.6961	TRUE	17.889	12.7576	29.7803	0.1401	-125.765	257.529	-1	1.40222	44.047	-1.50477	1	TRUE	17.889	12.7576	29.7803	0.1401	-125.765	257.529	-1	1.40222	TRUE	44.047	-1.50477	6.63439	4.26981	13.8708	0.6751	-122.777	253.554	-1	1.55379	TRUE
crypt_7day	Fscn3_53849	56223	fscn3	3.12112e-13	3.12112e-13	3.12114e-13	0.3722	-73.0433	154.087	-1	1	1	7.8629	-6.32305	1.77548	3.038e-14	TRUE	31.8999	30.3495	303800	0.06905	-76.0279	158.056	-1	1.05108	2.80806	-5.77865e-27	18	TRUE	111.755	34.924	9229440	0.05149	-76.4117	158.823	-1	3.19995	TRUE	2.84224	-0.0611516	40.4193	31.1768	9229440	0.03735	-76.0092	160.018	1	1.29645	TRUE
crypt_7day	Ephx2_53853	13850	ephx2	4.86956	0.99027	15.4739	0.03172	-198.31	404.62	-1	4.91741	0	435.016	-442.007	1	5.78886	TRUE	17.3912	12.4778	28.5439	0.007894	-200.849	407.698	-1	1.39377	384.781	-12.4602	1	TRUE	17.3912	12.4778	28.5439	0.007894	-200.849	407.698	-1	1.39377	TRUE	384.781	-12.4602	7.2274	4.54145	15.6823	0.027	-198.501	405.002	-1	1.59143	TRUE
crypt_7day	Prox2_53856	73422	prox2	NaN	NaN	NaN	0.0004234	-83.6191	175.238	1	NaN	0	1.33151	5.69753	18	0.432532	TRUE	30.6011	26.926	61.7213	0.0007325	-84.0532	174.106	1	1.13649	3.55346	1.52617e-26	18	TRUE	47.2761	24.2775	888.635	0.000238	-85.3339	176.668	1	1.94732	TRUE	3.29875	0.185212	32.5905	27.0972	54.3421	0.0003067	-83.9727	175.945	-1	1.20273	TRUE
crypt_7day	Letmd1_53861	68614	letmd1	NaN	NaN	NaN	0.005416	-154.608	317.215	-1	NaN	0	213.096	-53.8031	18	11.4039	TRUE	31.2365	19.0117	87.2216	0.004956	-155.653	317.307	-1	1.64301	212.439	-1.97681	1	TRUE	31.2365	19.0117	87.2216	0.004956	-155.653	317.307	-1	1.64301	TRUE	212.439	-1.97681	73.4376	43.1976	9229440	0.002606	-155.434	318.867	-1	1.70004	TRUE
crypt_7day	Twistnb_53875	28071	twistnb	29.8009	14.4303	9114000	0.1054	-136.391	280.782	1	2.06516	0	78.1068	135.015	18	31.5132	TRUE	29.9755	22.6757	35.8243	0.1768	-136.391	278.782	1	1.32192	78.1068	9.47232e-26	18	TRUE	28.1717	17.7615	67.8416	0.06004	-137.865	281.73	1	1.58611	TRUE	75.2237	1.33727	28.5717	21.8322	37.7161	0.08686	-136.634	281.268	-1	1.3087	TRUE
crypt_7day	S100g_53880	12309	s100g	0.0339991	6.55823e-07	9114000	0.7744	-286.161	580.322	-1	51841.9	0	4249.07	-2848.86	1	0.00779396	TRUE	41.5373	22.6045	254.67	0.1677	-289.165	584.33	-1	1.83757	2331.45	-60.651	1	TRUE	41.5333	22.6045	254.67	0.1677	-289.165	584.33	-1	1.83739	TRUE	2331.35	-60.6532	94.9208	42.8972	9229440	0.1039	-289.108	586.216	-1	2.21275	TRUE
crypt_7day	Itm2b_53908	16432	itm2b	4.57107	NaN	NaN	0.8723	-132.094	272.188	-1	NaN	0	84.4645	-47.0106	18	4.3806	TRUE	21.2833	14.565	39.3437	0.05002	-137.011	280.023	-1	1.46126	77.6342	-1.7286	1	TRUE	21.2833	14.565	39.3437	0.05002	-137.011	280.023	-1	1.46126	TRUE	77.6342	-1.7286	7.2941	4.5377	17.8601	0.2629	-134.1	276.2	-1	1.60744	TRUE
crypt_7day	Bspry_53916	192120	bspry	5.28676	1.80024	11.6319	0.7002	-168.499	346.997	1	2.9367	0	217.043	188.295	1.52984	5.74058	TRUE	16.2137	11.8	25.7627	0.1359	-171.984	349.967	1	1.37404	234.089	5.99444	1	TRUE	16.2137	11.8	25.7627	0.1359	-171.984	349.967	1	1.37404	TRUE	234.089	5.99444	5.70482	3.83289	10.6951	0.9371	-168.192	344.385	1	1.48839	TRUE
crypt_7day	Clvs1_53920	74438	clvs1	0.0320434	NaN	NaN	0.3487	-67.3253	144.651	-1	NaN	0	8.13408	-6.30184	5.58399	0.0237296	TRUE	54.3254	26.0812	NaN	0.06287	-70.9159	147.832	-1	2.08293	3.75499	-0.107987	1	TRUE	54.3254	26.0812	9229440	0.06287	-70.9159	147.832	-1	2.08293	TRUE	3.75499	-0.107987	39.2998	26.5805	9229440	0.03604	-70.8165	149.633	1	1.47852	TRUE
crypt_7day	Syce3_53921	75459	syce3	30.1745	14.7484	9114000	0.5315	-85.2955	178.591	1	2.04595	0	3.49183	74.3692	18	33.7491	TRUE	30.1999	24.6691	40.6032	0.6754	-85.2955	176.591	1	1.2242	3.49183	2.00328e-26	18	TRUE	35.3973	20.5667	126.506	0.2577	-86.9826	179.965	1	1.7211	TRUE	3.04758	0.258958	30.2733	25.2869	38.262	0.6261	-85.0179	178.036	-1	1.19719	TRUE
crypt_7day	Tm4sf19_53938	277203	tm4sf19	16.1007	13.5884	9114000	0.9404	-62.2878	134.576	1	1.18489	0	0.342371	5.46402	15.6308	14.4463	TRUE	28.1396	18.9661	49.8528	0.9792	-62.3073	132.615	1	1.48368	0.343281	0.00284659	2.21497	TRUE	27.4904	17.4703	64.2482	0.9152	-62.829	131.658	1	1.57355	TRUE	0.0526589	0.170465	28.2967	18.7696	9229440	0.9828	-62.2864	132.573	-1	1.50758	TRUE
crypt_7day	Bco2_53962	170752	bco2	6.58425	NaN	NaN	0.3241	-138.113	284.225	-1	NaN	0	57.0096	-38.1329	18	4.91959	TRUE	25.4025	16.5455	54.4731	0.308	-138.774	283.547	-1	1.53531	54.4143	-1.52095	1	TRUE	25.4025	16.5455	54.4731	0.308	-138.774	283.547	-1	1.53531	TRUE	54.4143	-1.52095	15.5197	7.05984	9229440	0.3181	-138.139	284.278	-1	2.19831	TRUE
crypt_7day	Mak16_53971	67920	mak16	14.5494	13.1465	30.3149	0.1518	-161.756	333.512	1	1.10671	0	193.298	120.019	15.9714	14.1493	TRUE	17.8074	12.5813	29.0359	0.4148	-161.08	330.159	1	1.41539	185.713	3.74105	1.02598	TRUE	17.5721	12.5799	28.9889	0.5585	-161.081	328.161	1	1.39684	TRUE	185.358	4.08577	18.7014	9.45211	29.029	0.4207	-161.058	330.117	1	1.97854	TRUE
crypt_7day	4933428G20Rik_53973	100141474	4933428g20rik	19.0924	14.1098	9114000	0.808	-61.4453	132.891	1	1.35313	0	0.351658	4.69888	17.7805	15.9747	TRUE	30.0968	22.2536	58.1694	0.9139	-61.4456	130.891	1	1.35245	0.353366	1.63531e-06	4.35606	TRUE	32.7716	19.6035	99.5126	0.7716	-62.2253	130.451	1	1.67172	TRUE	0.0472532	0.140617	30.1895	22.7751	9229440	0.9317	-61.3838	130.768	-1	1.32555	TRUE
crypt_7day	Reep5_54001	13476	reep5	1.24982	NaN	NaN	0.07092	-108.377	226.754	-1	NaN	0	46.6358	-19.7262	15.7323	1.12379	TRUE	57.3511	26.7829	303800	0.0008511	-115.305	236.609	-1	2.14133	39.1909	-0.351017	1	TRUE	57.351	26.7829	9229440	0.0008511	-115.305	236.609	-1	2.14133	TRUE	39.1909	-0.351017	8.50911	4.86799	30.7902	0.0127	-111.224	230.447	-1	1.74797	TRUE
crypt_7day	Nkg7_54025	72310	nkg7	0.231367	0.026696	0.96002	0.5495	-137.953	283.906	-1	8.66673	0	97.7786	-82.9667	1	0.276924	TRUE	27.057	17.2824	62.0733	0.0001023	-149.275	304.55	-1	1.56558	60.1617	-1.9116	1	TRUE	27.057	17.2824	62.0733	0.0001023	-149.275	304.55	-1	1.56558	TRUE	60.1617	-1.91161	6.49756	4.16408	38.9823	0.002029	-144.874	297.748	-1	1.56038	TRUE
crypt_7day	Mrpl2_54031	27398	mrpl2	0.0598815	1.7141e-06	9114000	0.9784	-167.386	342.772	1	34934.7	0	104.337	105.773	1	0.014165	TRUE	52.6464	25.674	303800	0.1484	-171.234	348.468	1	2.05057	176.191	1.80808	1	TRUE	52.6464	25.674	9229440	0.1484	-171.234	348.468	1	2.05057	TRUE	176.191	1.80808	60.3017	39.4686	9229440	0.1072	-170.964	349.927	1	1.52784	TRUE
crypt_7day	Hrasls5_54062	66727	hrasls5	30.4457	14.5363	9114000	0.8674	-77.4004	162.801	1	2.09446	0	0.670759	8.76898	18	28.1788	TRUE	30.3933	24.0625	59.6164	0.9386	-77.4004	160.801	1	1.2631	0.67076	1.4342e-26	18	TRUE	35.8787	20.7369	132.541	0.6747	-78.3502	162.7	1	1.73019	TRUE	0.244367	0.201013	30.9745	24.1495	9229440	0.8613	-77.4185	162.837	-1	1.28261	TRUE
crypt_7day	Pgbd1_54066	319207	pgbd1	32.7888	22.6231	9114000	0.6143	-116.065	242.13	1	1.44935	0	15.1766	1727.98	2.71152	167.324	TRUE	32.7726	22.6592	143.271	0.772	-116.065	240.13	1	1.44633	15.1759	0.00166793	2.69933	TRUE	39.1423	21.8428	187.502	0.8171	-116.276	238.552	1	1.792	TRUE	14.095	0.528378	33.4871	21.7412	9229440	0.7677	-116.076	240.153	-1	1.54026	TRUE
crypt_7day	Naxe_54086	246703	naxe	26.9445	16.7468	51.9467	0.005723	-164.677	339.355	-1	1.60893	0	204.835	-4515.76	1.6857	293.198	TRUE	26.9524	16.9017	51.5311	0.01373	-164.676	337.351	-1	1.59466	204.877	-0.33314	1.66143	TRUE	25.4732	16.5776	54.7767	0.02499	-164.82	335.64	-1	1.5366	TRUE	209.088	-3.12697	26.8491	14.4939	9229440	0.01402	-164.651	337.302	-1	1.85244	TRUE
crypt_7day	Zscan26_54093	105245359;432731	4930470g03rik;zscan26	28.8515	17.9842	9114000	0.1798	-116.879	243.757	1	1.60427	0	31.8343	4661.54	2.76655	202.921	TRUE	28.8548	18.6808	53.7677	0.2985	-116.879	241.757	1	1.54462	31.8337	0.00196354	2.75974	TRUE	27.7416	17.5782	65.5477	0.3372	-117.279	240.558	1	1.57818	TRUE	30.2355	0.766575	28.3858	17.6743	9229440	0.2927	-116.906	241.812	-1	1.60605	TRUE
crypt_7day	Alkbh7_54144	66400	alkbh7	NaN	NaN	NaN	0.07342	-161.381	332.762	-1	NaN	0	248.466	-63.112	6.62871	0.0258301	TRUE	36.329	24.7854	410.016	0.05691	-162.491	332.983	-1	1.46574	206.416	-0.0351497	2.13247	TRUE	46.7562	24.1341	740.021	0.0921	-162.634	331.268	-1	1.93735	TRUE	209.127	-1.60325	36.4096	24.4861	9229440	0.05697	-162.49	332.98	1	1.48695	TRUE
crypt_7day	Hspb3_54151	56534	hspb3	NaN	NaN	NaN	0.1853	-70.8319	149.664	1	NaN	0	0.480093	3.14453	18	2.32056	TRUE	30.6301	23.0506	105.988	0.4025	-70.2919	146.584	1	1.32882	1.0994	1.02371e-26	18	TRUE	37.8766	21.4236	162.688	0.3142	-70.6957	147.391	1	1.76798	TRUE	0.722502	0.153939	33.265	20.4765	9229440	0.2313	-70.535	149.07	1	1.62455	TRUE
crypt_7day	Colec10_54155	239447	colec10	NaN	NaN	NaN	0.2672	-115.175	240.35	-1	NaN	1	27.8387	-16.2905	3.69033	0.000106192	TRUE	58.855	27.1172	303800	0.2359	-116.602	239.203	-1	2.17039	16.2705	-0.354594	1	TRUE	58.8545	27.1172	9229440	0.2359	-116.602	239.203	-1	2.17038	TRUE	16.2705	-0.354597	87.0148	40.8838	9229440	0.1526	-116.552	241.103	-1	2.12834	TRUE
crypt_7day	Insl6_54182	27356	insl6	0.0270114	6.79205e-07	9114000	0.3418	-114.279	236.557	-1	39769.1	0	39.3708	-25.6833	1	0.00844454	TRUE	30.9408	18.8952	85.0807	0.1136	-116.47	238.941	-1	1.6375	23.0201	-0.672049	1	TRUE	30.9408	18.8952	85.0807	0.1136	-116.47	238.941	-1	1.6375	TRUE	23.0201	-0.672049	18.7007	7.29733	9229440	0.1172	-115.715	239.43	-1	2.56268	TRUE
crypt_7day	Gjb3_54208	14620	gjb3	0.0480779	5.59141e-07	9114000	0.2226	-92.2229	192.446	1	85985.3	1	0.00048185	11.0983	1	0.00224728	TRUE	295.728	32.1285	303800	0.02206	-95.9446	197.889	1	9.20454	9.13113	0.0397579	1	TRUE	295.729	43.4765	9229440	0.02206	-95.9446	197.889	1	6.80204	TRUE	9.13113	0.0397577	36.6007	32.4074	47.6157	0.1682	-92.5954	193.191	1	1.12939	TRUE
crypt_7day	Tsr2_54214	69499	tsr2	0.0526144	2.04009e-06	9114000	0.6982	-127.791	263.582	1	25790.2	0	13.2287	34.569	1	0.0112403	TRUE	42.4709	22.8908	292.36	0.1441	-130.803	267.606	1	1.85537	36.0896	0.729026	1	TRUE	42.4709	22.8908	292.36	0.1441	-130.803	267.606	1	1.85537	TRUE	36.0896	0.729026	48.7006	38.1338	9229440	0.1912	-129.743	267.486	1	1.2771	TRUE
crypt_7day	Tnfaip8l3_54219	244882	tnfaip8l3	5.32792	2.00368	9114000	0.1165	-135.715	281.43	-1	2.65907	0	53.6436	-43.2489	15.355	4.82569	TRUE	24.1333	15.9582	49.2998	0.05741	-138.12	282.24	-1	1.51228	49.1811	-1.57214	1	TRUE	24.1333	15.9582	49.2998	0.05741	-138.12	282.24	-1	1.51228	TRUE	49.1811	-1.57214	8.53577	5.01105	62.5215	0.2023	-135.743	279.486	-1	1.70339	TRUE
crypt_7day	Lypd8_54228	70163	lypd8	NaN	NaN	NaN	0.3067	-250.127	508.254	-1	NaN	0	2751.48	-684.725	18	2.36357	TRUE	28.2437	17.792	68.2341	0.3085	-250.707	507.415	-1	1.58744	2678.78	-30.6486	1	TRUE	28.2513	17.792	68.2341	0.3085	-250.707	507.415	-1	1.58787	TRUE	2678.78	-30.6429	26.1506	9.87173	9229440	0.2073	-250.666	509.331	-1	2.64904	TRUE
crypt_7day	Tas2r124_54229	387351	tas2r124	15.4163	13.5451	9114000	1	-69.6178	149.236	1	1.13815	0	-2.97907e-07	7.48176	17.8617	14.4691	TRUE	26.8953	17.5552	40.1583	1	-69.6192	147.238	1	1.53204	-0.0183852	0.00278469	2.31378	TRUE	24.4355	16.0999	50.4853	0.949	-70.1962	146.392	1	1.51774	TRUE	-0.44446	0.235327	26.767	17.2269	9229440	1	-69.618	147.236	-1	1.55379	TRUE
crypt_7day	Rbp7_54249	63954	rbp7	NaN	NaN	NaN	0.004468	-148.233	304.467	1	NaN	0	71.3388	36.2309	18	2.26023	TRUE	81.2255	31.186	303800	0.000647	-151.433	308.867	1	2.60455	81.745	0.676123	1	TRUE	81.2256	31.186	9229440	0.000647	-151.433	308.867	1	2.60455	TRUE	81.7451	0.676123	51.2043	37.079	9229440	0.0003712	-151.002	310.003	1	1.38095	TRUE
crypt_7day	Rbp2_54266	19660	rbp2	14.1841	5.61415	9114000	0.8186	-328.153	664.306	-1	2.52649	0	18494.9	-9086.99	18	13.0439	TRUE	23.9368	15.7863	47.8527	0.767	-328.295	664.59	-1	1.5163	18727.1	-280.007	1.03415	TRUE	23.7057	15.7829	47.8835	0.8717	-328.297	662.594	-1	1.50199	TRUE	18768.5	-315.029	23.2376	10.0916	9229440	0.7686	-328.291	664.582	-1	2.30267	TRUE
crypt_7day	Prap1_54324	22264	prap1	5.89527	0.724048	9114000	0.8279	-266.744	541.488	-1	8.1421	0	2903.98	-1867.98	1	2.25334	TRUE	24.0669	15.927	49.0431	0.4249	-268.461	542.922	-1	1.51108	2542.34	-58.8961	1	TRUE	24.0511	15.927	49.0434	0.4249	-268.461	542.922	-1	1.51008	TRUE	2542.19	-58.897	13.6486	6.63979	9229440	0.4984	-267.681	543.362	-1	2.05558	TRUE
crypt_7day	Cxcl14_54329	57266	cxcl14	1.7829	0.0255821	9114000	0.06348	-179.336	366.672	-1	69.6933	0	320.446	-186.63	1	1.00826	TRUE	17.8759	12.7503	29.7474	0.07054	-179.968	365.936	-1	1.402	275.03	-6.78708	1	TRUE	17.8759	12.7503	29.7474	0.07054	-179.968	365.936	-1	1.402	TRUE	275.03	-6.78709	11.688	6.27988	27.0368	0.05898	-179.426	366.852	-1	1.86118	TRUE
crypt_7day	Krt74_54350	406222	krt74	29.2455	13.8578	9114000	1	-62.9611	135.922	1	2.1104	0	-5.0086e-05	28.1959	12.2023	33.366	TRUE	29.5989	21.2793	32.6872	1	-62.9611	133.922	1	1.39097	-6.95147e-06	5.67291e-21	14.218	TRUE	23.6687	15.7384	47.5306	0.7366	-64.3422	134.684	1	1.50388	TRUE	-0.486276	0.206489	26.7704	19.7555	33.374	0.9992	-63.0008	134.002	-1	1.35509	TRUE
crypt_7day	Spsb2_54359	14794	spsb2	NaN	NaN	NaN	0.6327	-168.843	345.687	-1	NaN	0	210.593	-65.3336	1	0.0320527	TRUE	32.9349	23.4832	309.556	0.5269	-169.154	346.308	-1	1.40249	170.135	-1.83099e-05	4.40864	TRUE	43.6675	23.2493	356.802	0.6536	-169.211	344.422	-1	1.87823	TRUE	175.473	-2.06073	37.1235	20.7688	9229440	0.5257	-169.158	346.315	-1	1.78746	TRUE
crypt_7day	Kcnk4_54373	16528	kcnk4	NaN	NaN	NaN	0.3302	-61.4251	130.85	-1	NaN	1	4.54203	-3.37155	1.60573	3.038e-14	TRUE	31.9412	30.3823	NaN	0.1876	-62.8602	131.72	-1	1.05131	1.90306	-3.91627e-27	18	TRUE	125.294	36.1651	9229440	0.1405	-63.2712	132.542	-1	3.4645	TRUE	1.90139	-0.0378637	38.5402	31.1549	9229440	0.146	-62.5293	133.059	1	1.23705	TRUE
crypt_7day	Gm19345_54381	100502736	gm19345	0.02043	9.74626e-08	9114000	0.9644	-49.2989	106.598	-1	209619	1	4.54188	-4.31556	1	0.00696759	TRUE	59.294	27.213	303800	0.0721	-54.0615	114.123	-1	2.17889	1.41429	-0.0619494	1	TRUE	59.2939	27.213	9229440	0.0721	-54.0615	114.123	-1	2.17888	TRUE	1.41429	-0.0619495	49.4968	37.4589	9229440	0.06808	-53.3725	114.745	-1	1.32136	TRUE
crypt_7day	Defb18_54384	654460	defb18	2.23794e-13	2.23794e-13	2.23795e-13	0.454	-64.8509	137.702	-1	1	1	6.44736	-5.62979	1	3.038e-14	TRUE	73.9182	30.0183	NaN	0.04571	-68.6722	143.344	-1	2.46244	2.11674	-0.0745688	1	TRUE	73.9183	30.0183	9229440	0.04571	-68.6722	143.344	-1	2.46244	TRUE	2.11674	-0.0745687	80.8431	39.7866	9229440	0.02442	-68.6204	145.241	-1	2.03192	TRUE
crypt_7day	Tpbpa_54390	21984	tpbpa	29.7345	14.2859	9114000	0.6808	-30.8183	69.6366	1	2.08139	0	0.167851	3.44758	18	29.3478	TRUE	30.1236	22.7945	41.1094	0.8063	-30.8183	67.6366	1	1.32153	0.167851	4.61669e-27	18	TRUE	30.5088	18.7234	82.07	0.4468	-32.0447	70.0893	1	1.62945	TRUE	0.0263679	0.0653157	29.352	22.7192	40.8734	0.6616	-30.8713	69.7425	-1	1.29195	TRUE
crypt_7day	1700013H16Rik_54418	75514	1700013h16rik	29.9283	14.0253	9114000	0.5756	-76.5965	163.193	1	2.13388	0	1.20293	359.213	3.19569	102.612	TRUE	29.9333	20.8183	63.1321	0.7386	-76.5965	161.193	1	1.43784	1.20265	0.000143439	3.17056	TRUE	31.3223	19.0454	87.8553	0.6951	-77.1201	160.24	1	1.64461	TRUE	0.731445	0.222519	29.9147	20.6858	9229440	0.7374	-76.5998	161.2	-1	1.44615	TRUE
crypt_7day	Ace2_54478	70008	ace2	5.09644	NaN	NaN	0.7378	-189.072	386.144	-1	NaN	0	302.794	-222.381	18	4.8588	TRUE	20.4449	14.1342	36.7784	0.181	-191.868	389.735	-1	1.44648	281.695	-8.2589	1	TRUE	20.4449	14.1342	36.7784	0.181	-191.868	389.735	-1	1.44648	TRUE	281.695	-8.2589	7.28584	4.54031	17.3092	0.7394	-189.068	386.136	-1	1.6047	TRUE
crypt_7day	Ms4a8a_54479	64381	ms4a8a	30.3145	15.3689	9114000	0.2584	-139.385	286.771	-1	1.97246	0	75.4759	-277.659	18	33.5075	TRUE	30.3239	26.3763	41.229	0.381	-139.385	284.771	-1	1.14966	75.4759	-8.36069e-26	18	TRUE	42.0375	22.7586	273.77	0.1072	-141.262	288.523	-1	1.8471	TRUE	76.6647	-0.984847	31.3272	26.6238	40.2835	0.2966	-139.193	286.387	1	1.17666	TRUE
crypt_7day	Rad51ap2_54489	209550	rad51ap2	30.4226	14.8893	9114000	0.2567	-69.5905	149.181	1	2.04325	0	1.49211	127.573	17.9993	36.0822	TRUE	30.4207	24.7373	63.2216	0.5431	-69.5905	145.181	1	1.22975	1.49211	1.13588e-26	18	TRUE	36.2864	20.8796	137.982	0.3215	-70.4915	146.983	1	1.73789	TRUE	1.15043	0.159776	31.4065	23.4618	9229440	0.3335	-69.8569	147.714	-1	1.33862	TRUE
crypt_7day	Magel2_54493	27385	magel2	30.6199	14.5462	9114000	0.987	-76.7223	161.445	1	2.10501	0	0.5375	9.84178	18	29.2089	TRUE	30.4553	23.971	68.9858	0.9968	-76.7223	159.445	1	1.27051	0.537501	1.35671e-26	18	TRUE	36.5455	20.9696	141.611	0.8546	-77.5319	161.064	1	1.74278	TRUE	0.115023	0.19291	31.3053	23.9824	9229440	0.9809	-76.7614	161.523	-1	1.30534	TRUE
crypt_7day	Cnppd1_54497	69171	cnppd1	NaN	NaN	NaN	0.4184	-164.647	337.293	-1	NaN	1	332.233	-63.5991	1.16698	3.038e-14	TRUE	56.7013	26.6356	NaN	0.2602	-165.944	337.889	-1	2.12878	287.521	-1.44937	1	TRUE	56.7012	26.6356	9229440	0.2602	-165.944	337.889	-1	2.12878	TRUE	287.521	-1.44937	49.6678	37.5998	9229440	0.2775	-165.241	338.481	-1	1.32096	TRUE
crypt_7day	Cd209e_54513	170780	cd209e	30.4301	23.5917	9114000	0.2818	-70.6242	151.248	1	1.28986	0	1.32071	6831.32	17.7845	45.2778	TRUE	30.4295	23.5846	68.9788	0.5759	-70.6242	147.248	1	1.29023	1.32071	1.16295e-26	18	TRUE	35.1583	20.4814	123.656	0.3857	-71.3423	148.685	1	1.7166	TRUE	0.934377	0.168846	31.4807	21.6107	9229440	0.343	-70.9633	149.927	-1	1.45672	TRUE
crypt_7day	Bnipl_54525	171388	bnipl	32.7093	19.5552	9114000	0.4677	-79.4207	166.841	1	1.67267	0	2.31585	3094.51	1	13590.7	TRUE	32.6986	19.5758	98.8786	0.6132	-79.4205	164.841	1	1.67036	2.31654	0.227218	1	TRUE	32.6986	19.5758	98.8786	0.6132	-79.4205	164.841	1	1.67036	TRUE	2.31654	0.227218	31.9261	14.302	9229440	0.4724	-79.4051	166.81	1	2.23228	TRUE
crypt_7day	D10Wsu102e_54527	28109	d10wsu102e	24.4262	8.31133	9114000	0.3863	-156.633	321.267	1	2.9389	0	150.184	614.973	1	212.31	TRUE	24.9214	16.3252	52.4505	0.5269	-156.638	319.277	1	1.52656	150.73	2.54646	1	TRUE	24.9213	16.3252	52.4505	0.5269	-156.638	319.277	1	1.52655	TRUE	150.73	2.54646	24.5157	10.4781	9229440	0.386	-156.634	321.269	1	2.33971	TRUE
crypt_7day	1700010B08Rik_54533	75485	1700010b08rik	30.3632	15.091	52.7812	0.1522	-69.5398	149.08	1	2.01201	0	2.14528	5046.13	17.9934	44.293	TRUE	30.3632	25.476	52.7685	0.3822	-69.5398	145.08	1	1.19184	2.14528	1.17359e-26	18	TRUE	36.1972	20.8485	136.765	0.1863	-70.6461	147.292	1	1.7362	TRUE	1.82154	0.160859	31.2946	23.6592	9229440	0.1924	-69.9439	147.888	-1	1.32272	TRUE
crypt_7day	Pop7_54544	74097	pop7	30.0177	14.2709	9114000	0.5755	-84.5423	179.085	1	2.10342	0	3.61206	145.398	17.5867	35.1403	TRUE	30.0489	21.6335	39.5716	0.8512	-84.5423	175.085	1	1.389	3.61205	2.14703e-26	18	TRUE	28.082	17.7234	67.3552	0.5369	-85.5934	177.187	1	1.58446	TRUE	2.8826	0.31406	28.564	20.4812	9229440	0.6524	-84.7782	177.556	-1	1.39464	TRUE
crypt_7day	Cgref1_54545	68567	cgref1	NaN	NaN	NaN	0.2457	-87.06	184.12	-1	NaN	0	11.385	-9.09581	17.6551	1.15968	TRUE	27.8427	17.6215	66.0784	0.1708	-88.8582	183.716	-1	1.58004	9.39175	-0.34683	1	TRUE	27.8427	17.6215	66.0784	0.1708	-88.8582	183.716	-1	1.58004	TRUE	9.39176	-0.34683	16.3522	7.10307	9229440	0.1781	-88.1329	184.266	-1	2.30213	TRUE
crypt_7day	Fgfbp1_54547	14181	fgfbp1	4.9756	NaN	NaN	0.8451	-142.475	294.949	1	NaN	0	35.5646	48.8725	11.8442	4.21802	TRUE	25.9939	16.8125	57.0696	0.2283	-145.515	297.029	1	1.54611	42.5111	1.79243	1	TRUE	25.9939	16.8125	57.0696	0.2283	-145.515	297.029	1	1.54611	TRUE	42.5111	1.79243	9.9078	5.47348	89.0899	0.5403	-143.619	295.237	1	1.81015	TRUE
crypt_7day	Adamdec1_54551	58860	adamdec1	9.23047	4.62123	21.6967	0.00111	-165.415	340.83	-1	1.99741	0	202.783	-141.52	2.12687	8.05032	TRUE	17.6891	12.6457	29.2794	0.002188	-166.741	339.481	-1	1.39882	197.262	-4.74977	1	TRUE	17.6891	12.6457	29.2794	0.002188	-166.741	339.481	-1	1.39882	TRUE	197.262	-4.74977	10.0029	5.66336	23.4771	0.002113	-165.792	339.584	-1	1.76625	TRUE
crypt_7day	Psmc3_54556	19182	psmc3	2.38577	NaN	NaN	0.06162	-192.64	393.28	1	NaN	0	718.395	272.279	18	2.31428	TRUE	19.0977	13.4208	32.9466	0.001111	-198.286	402.572	1	1.42299	758.545	10.567	1	TRUE	19.0977	13.4208	32.9466	0.001111	-198.286	402.572	1	1.42299	TRUE	758.544	10.5671	8.15237	4.91467	19.9544	0.002624	-196.308	400.616	1	1.65878	TRUE
crypt_7day	Nek4_54565	23955	nek4	28.3972	13.8925	9114000	0.1779	-107.26	224.521	1	2.04407	0	12.4217	67.8059	5.89668	34.6105	TRUE	28.7937	18.7547	36.8574	0.2958	-107.26	222.52	1	1.53528	12.4194	2.30321e-07	5.37553	TRUE	24.6598	16.2042	51.3832	0.249	-108.12	222.24	1	1.52182	TRUE	10.7969	0.66866	27.003	18.2668	37.7676	0.2737	-107.369	222.738	-1	1.47826	TRUE
crypt_7day	Dhrs9_54571	241452	dhrs9	NaN	NaN	NaN	0.6281	-77.2402	162.48	-1	NaN	1	7.64559	-5.16438	1	0.00168157	TRUE	61.596	27.7033	NaN	0.4479	-78.316	162.632	-1	2.22342	4.0632	-0.116976	1	TRUE	61.596	27.7033	9229440	0.4479	-78.316	162.632	-1	2.22342	TRUE	4.0632	-0.116976	49.2078	37.3132	9229440	0.4986	-77.6266	163.253	-1	1.31878	TRUE
crypt_7day	Rp2_54574	19889	rp2	1.31998	NaN	NaN	0.3003	-150.56	309.12	-1	NaN	0	116.416	-57.8851	18	1.1471	TRUE	30.9884	18.914	85.4207	0.03832	-153.999	313.999	-1	1.63838	101.231	-1.90315	1	TRUE	30.9884	18.914	85.4207	0.03832	-153.999	313.999	-1	1.63838	TRUE	101.231	-1.90315	13.4183	6.35365	9229440	0.0587	-152.671	313.342	-1	2.1119	TRUE
crypt_7day	BC049762_54599	193286	bc049762	15.9142	13.561	9114000	0.7852	-41.9207	93.8414	1	1.17353	0	0.426645	2.88796	17.8751	14.0029	TRUE	28.9758	19.2697	60.1867	0.8822	-41.975	91.95	1	1.5037	0.436022	0.0027664	2.03643	TRUE	29.2065	18.1943	73.7476	0.8607	-42.3455	90.691	1	1.60526	TRUE	0.290186	0.0908302	29.0972	18.5029	9229440	0.8842	-41.9691	91.9381	-1	1.57258	TRUE
crypt_7day	Spata5_54604	57815	spata5	NaN	NaN	NaN	0.343	-173.99	355.98	1	NaN	0	289.564	90.5632	18	13.6081	TRUE	33.3705	20.0643	110.426	0.3431	-173.99	355.979	1	1.66318	286.733	1.7888	1.15486	TRUE	33.9751	20.0524	110.789	0.4794	-173.993	353.987	1	1.69432	TRUE	285.337	3.02493	32.7312	14.9799	9229440	0.3471	-173.973	355.945	1	2.18501	TRUE
crypt_7day	Ttll2_54617	625850;100216474	gm11166;ttll2	1.99017	1.02657	4.76823	0.9426	-123.552	257.104	-1	1.93866	0	60.91	-51.5652	2.67529	2.01739	TRUE	18.4564	13.0717	31.2366	0.002524	-132.539	271.078	-1	1.41194	50.8998	-1.7605	1	TRUE	18.4564	13.0717	31.2366	0.002524	-132.539	271.078	-1	1.41194	TRUE	50.8998	-1.7605	4.63522	3.26223	7.89783	0.2386	-126.114	260.228	-1	1.42087	TRUE
crypt_7day	Spink4_54629	20731	spink4	5.2727	4.82421	12.1624	0.9227	-225.439	458.878	1	1.09297	0	823.937	834.941	18	5.25648	TRUE	16.2152	11.8009	25.7661	0.05192	-230.469	466.938	1	1.37406	870.347	30.4271	1	TRUE	16.2148	11.8009	25.7661	0.05192	-230.469	466.938	1	1.37403	TRUE	870.345	30.427	5.3573	3.65474	9.71221	0.6883	-226.112	460.224	1	1.46585	TRUE
crypt_7day	Sdr16c6_54634	242286	sdr16c6	0.0228104	3.038e-14	9114000	0.5795	-48.8797	107.759	-1	7.50836e+11	0	5.26317	-4.80116	5.19748	0.0200343	TRUE	54.2793	26.0702	303800	0.01715	-54.7809	115.562	-1	2.08204	1.72722	-0.0690386	1	TRUE	54.2793	26.0702	9229440	0.01715	-54.7809	115.562	-1	2.08204	TRUE	1.72722	-0.0690386	58.4106	39.135	9229440	0.01054	-54.475	116.95	-1	1.49254	TRUE
crypt_7day	4933400A11Rik_54640	66747	4933400a11rik	8.67864e-14	8.67864e-14	8.67867e-14	0.5519	-73.7577	155.515	-1	1	1	8.93688	-8.30449	1.1215	3.038e-14	TRUE	66.4819	28.6798	NaN	0.02458	-78.6775	163.355	-1	2.31807	2.54516	-0.109473	1	TRUE	66.4819	28.6798	9229440	0.02458	-78.6775	163.355	-1	2.31807	TRUE	2.54516	-0.109473	52.3396	37.7011	9229440	0.01753	-78.2279	164.456	-1	1.38828	TRUE
crypt_7day	2010106E10Rik_54642	67715	2010106e10rik	14.069	6.00002	26.6762	0.7127	-214.885	437.77	-1	2.34483	0	743.692	-1691.79	1	60.3069	TRUE	16.9979	12.2539	27.593	0.7895	-215.029	436.057	-1	1.38714	730.497	-18.9025	1	TRUE	17.0003	12.2539	27.593	0.7895	-215.029	436.057	-1	1.38734	TRUE	730.483	-18.9012	13.808	7.13454	26.6374	0.7158	-214.876	437.752	-1	1.93537	TRUE
crypt_7day	2010003K11Rik_54661	69861	2010003k11rik	3.96394	0.00842391	9114000	0.2317	-195.697	399.393	-1	470.558	0	397.262	-247.643	1	1.26309	TRUE	25.4627	16.5728	54.7317	0.07915	-197.833	401.666	-1	1.53642	334.458	-7.8265	1	TRUE	25.4627	16.5728	54.7317	0.07915	-197.833	401.666	-1	1.53642	TRUE	334.458	-7.8265	14.4863	6.79661	9229440	0.08034	-197.064	402.127	-1	2.1314	TRUE
crypt_7day	Gch1_54668	14528	gch1	9.4839	5.02069	9114000	0.2462	-130.164	270.328	1	1.88896	0	29.8103	43.7528	3.60597	7.54522	TRUE	19.9994	13.9013	35.4736	0.1894	-131.815	269.63	1	1.43867	31.2112	1.59231	1	TRUE	19.9994	13.9013	35.4736	0.1894	-131.815	269.63	1	1.43867	TRUE	31.2112	1.59231	10.967	5.94646	9229440	0.2354	-130.866	269.732	1	1.84429	TRUE
crypt_7day	Syna_54692	214292	syna	3.54516	0.844216	17.6872	0.3955	-141.999	291.997	1	4.19935	0	39.0826	77.7292	1	2.97593	TRUE	18.1634	12.9101	30.4783	0.1451	-144.064	294.128	1	1.40691	51.7128	2.46385	1	TRUE	18.1634	12.9101	30.4783	0.1451	-144.064	294.128	1	1.40691	TRUE	51.7129	2.46385	11.0016	6.01873	27.1111	0.1495	-143.336	294.672	1	1.82789	TRUE
crypt_7day	Rabggtb_54697	19352	rabggtb	14.7451	1.27963	9114000	0.4745	-132.416	272.833	1	11.5229	0	55.9176	102.513	1	31.9345	TRUE	19.3156	13.538	33.5437	0.5611	-132.615	271.229	1	1.42677	57.8808	1.68572	1	TRUE	19.3156	13.538	33.5437	0.5611	-132.615	271.229	1	1.42677	TRUE	57.8808	1.68572	15.7372	7.6399	9229440	0.4598	-132.465	272.931	1	2.05987	TRUE
crypt_7day	Hes5_54716	15208	hes5	30.2909	14.6492	9114000	0.6975	-89.9689	189.938	1	2.06775	0	1.71377	151.197	17.9974	35.1	TRUE	30.297	24.744	45.2506	0.9205	-89.9689	185.938	1	1.22442	1.71377	2.153e-26	18	TRUE	36.8409	21.0716	145.923	0.5015	-91.4218	188.844	1	1.74837	TRUE	1.21445	0.281464	30.6599	25.4454	40.257	0.9269	-89.6933	187.387	-1	1.20493	TRUE
crypt_7day	2210407C18Rik_54720	78354	2210407c18rik	2.1624	0.475814	9114000	0.873	-175.725	359.451	-1	4.54463	0	249.604	-184.457	1	1.53642	TRUE	21.0106	14.426	38.4932	0.1302	-179.365	364.731	-1	1.45644	205.499	-5.67861	1	TRUE	21.0133	14.426	38.4932	0.1302	-179.365	364.731	-1	1.45663	TRUE	205.498	-5.6783	9.33622	5.34553	237.782	0.2615	-177.741	363.482	-1	1.74655	TRUE
crypt_7day	Maip1_54722	68115	maip1	0.111994	3.31135e-07	9114000	0.1	-142.102	292.205	1	338213	0	61.6955	47.823	1	0.0143539	TRUE	49.9284	24.9859	NaN	0.01757	-145.067	296.135	1	1.99826	93.4317	0.921661	1	TRUE	49.9285	24.9859	22580.5	0.01757	-145.067	296.135	1	1.99827	TRUE	93.4317	0.921658	61.7018	39.8156	9229440	0.01036	-144.811	297.621	1	1.54969	TRUE
crypt_7day	Ifit1bl2_54741	112419	ifit1bl2	0.0133382	2.2893e-07	9114000	0.507	-166.398	340.797	-1	58263.2	1	178.092	-113.678	1	0.00488068	TRUE	35.4828	20.5971	127.55	0.07577	-169.733	345.466	-1	1.72271	101.152	-2.57312	1	TRUE	35.4829	20.5971	127.55	0.07577	-169.733	345.466	-1	1.72271	TRUE	101.152	-2.57312	54.3414	39.9392	9229440	0.0732	-169.02	346.041	-1	1.3606	TRUE
crypt_7day	Aoc1_54781	76507	aoc1	12.4235	5.45067	17.929	0.2029	-188.734	385.468	-1	2.27926	0	398.674	-239.544	18	12.0149	TRUE	19.0684	13.405	32.8669	0.06633	-190.925	387.851	-1	1.42248	397.831	-8.62631	1	TRUE	19.0684	13.405	32.8669	0.06633	-190.925	387.851	-1	1.42248	TRUE	397.831	-8.62631	13.8744	6.98833	9229440	0.04578	-190.609	389.219	-1	1.98537	TRUE
crypt_7day	Mid1ip1_54782	68041	mid1ip1	4.2194	NaN	NaN	0.7723	-179.11	368.219	1	NaN	0	308.557	221.379	4.06575	4.07579	TRUE	16.1211	11.7457	25.552	0.0604	-183.839	373.678	1	1.37251	332.705	8.38022	1	TRUE	16.1211	11.7457	25.552	0.0604	-183.839	373.678	1	1.37251	TRUE	332.705	8.38022	5.88055	3.92119	11.1931	0.471	-180.322	368.645	1	1.49969	TRUE
crypt_7day	Ptafr_54796	19204	ptafr	NaN	NaN	NaN	0.2725	-139.364	288.727	-1	NaN	0	53.4852	-37.3622	6.51653	4.27184	TRUE	26.7323	17.1402	60.4964	0.3355	-140.269	286.537	-1	1.55963	49.877	-1.50658	1	TRUE	26.7322	17.1402	60.4964	0.3355	-140.269	286.537	-1	1.55962	TRUE	49.877	-1.50658	18.1082	7.56174	9229440	0.3157	-139.781	287.562	-1	2.39471	TRUE
crypt_7day	Gypa_54807	14934	gypa	0.0171476	NaN	NaN	0.9641	-64.3529	138.706	-1	NaN	0	6.4781	-6.16691	4.78055	0.0129517	TRUE	78.5219	30.7694	NaN	0.08175	-69.1033	144.207	-1	2.55195	1.68565	-0.0710423	1	TRUE	78.5219	30.7694	9229440	0.08175	-69.1033	144.207	-1	2.55195	TRUE	1.68565	-0.0710424	55.6954	37.7881	9229440	0.05571	-68.8264	145.653	-1	1.47389	TRUE
crypt_7day	Sst_54808	20604	sst	1.132	0.439404	5.2078	0.3081	-176.105	362.21	-1	2.57622	0	329.706	-196.853	1.43416	0.974207	TRUE	21.1443	14.4943	38.908	0.005983	-182.466	370.932	-1	1.4588	272.395	-6.1503	1	TRUE	21.1443	14.4943	38.908	0.005983	-182.466	370.932	-1	1.4588	TRUE	272.395	-6.1503	6.46352	4.17202	14.007	0.06421	-178.745	365.489	-1	1.54925	TRUE
crypt_7day	4930564D02Rik_54809	75269	4930564d02rik	29.8004	14.3792	9114000	0.834	-75.913	161.826	1	2.07247	0	1.38531	109.12	17.8528	34.7061	TRUE	29.8466	22.7829	33.2409	0.9728	-75.913	157.826	1	1.31004	1.38531	1.9079e-26	18	TRUE	27.3759	17.4208	63.6654	0.4237	-77.9492	161.898	1	1.57145	TRUE	0.865795	0.260528	28.2582	22.8727	34.258	0.9314	-75.9066	159.813	-1	1.23546	TRUE
crypt_7day	Clrn3_54812	212070	clrn3	6.10796	1.986	9114000	0.1382	-174.257	358.513	-1	3.07551	0	268.38	-196.224	1.19578	5.56887	TRUE	18.0904	12.8696	30.2914	0.1011	-176.106	358.211	-1	1.40567	248.72	-6.02432	1	TRUE	18.0904	12.8696	30.2914	0.1011	-176.106	358.211	-1	1.40567	TRUE	248.72	-6.02432	8.96037	5.25263	21.5145	0.1714	-174.701	357.403	-1	1.70588	TRUE
crypt_7day	Gabra3_54826	14396	gabra3	0.00711399	1.48306e-07	9114000	0.9548	-84.8693	177.739	-1	47968.3	1	17.3308	-13.5603	1	0.00404632	TRUE	63.0016	27.9929	NaN	0.01606	-91.4984	188.997	-1	2.25063	7.11191	-0.16494	1	TRUE	63.0015	27.9929	9229440	0.01606	-91.4984	188.997	-1	2.25062	TRUE	7.11191	-0.16494	45.4821	36.431	9229440	0.01973	-90.3833	188.767	-1	1.24845	TRUE
crypt_7day	Anxa13_54833	69787	anxa13	3.10772	NaN	NaN	0.854	-272.806	555.613	1	NaN	0	2562.03	2793.35	3.44324	2.85487	TRUE	18.3512	13.0139	30.9629	0.02486	-278.839	563.678	1	1.41012	2973.57	103.048	1	TRUE	14.9097	11.2835	48.2725	0.005719	-280.631	567.261	1	1.32137	TRUE	2973.52	103.052	5.82324	3.87953	11.276	0.3226	-274.752	557.504	1	1.50102	TRUE
crypt_7day	Trbv17_54835	100124681	trbv17	0.411106	0.00569307	9114000	0.7924	-75.8428	159.686	-1	72.2117	0	8.50884	-7.32314	1	0.0364415	TRUE	39.8853	22.0835	204.952	0.2658	-78.217	162.434	-1	1.80611	4.27327	-0.180153	1	TRUE	39.8852	22.0835	204.952	0.2658	-78.217	162.434	-1	1.80611	TRUE	4.27327	-0.180153	49.2264	38.4384	9229440	0.3661	-77.1507	162.301	-1	1.28066	TRUE
crypt_7day	Thbs1_54836	21825	thbs1	0.435809	0.0673752	9114000	0.2339	-140.521	289.042	-1	6.46839	0	111.807	-65.9071	1	0.272394	TRUE	21.965	14.9081	41.5417	0.01887	-144.503	295.007	-1	1.47336	85.6107	-2.06246	1	TRUE	21.965	14.9081	41.5417	0.01887	-144.503	295.007	-1	1.47336	TRUE	85.6107	-2.06246	18.0159	8.12126	9229440	0.01024	-144.349	296.697	-1	2.21836	TRUE
crypt_7day	Nup62cl_54872	279706	nup62cl	28.1032	13.7872	30.2003	0.9777	-65.4849	138.97	1	2.03835	0	0.580123	12.1764	18	28.6488	TRUE	29.4124	19.263	30.2026	0.9937	-65.4849	136.97	1	1.52689	0.580125	1.85914e-26	18	TRUE	20.019	13.9116	35.5301	0.3904	-67.8638	141.728	1	1.43901	TRUE	-0.0326278	0.269224	25.3382	19.6302	29.9283	0.9858	-65.4358	138.872	-1	1.29078	TRUE
crypt_7day	Cldn3_54874	12739	cldn3	19.5642	5.32922	9114000	0.4929	-136.936	283.872	-1	3.67112	0	86.1851	-102.836	1.14561	32.6967	TRUE	22.2182	15.0339	42.3855	0.7659	-137.019	280.039	-1	1.47787	85.2728	-1.65623	1	TRUE	22.2182	15.0339	42.3855	0.7659	-137.019	280.039	-1	1.47787	TRUE	85.2728	-1.65623	19.5881	8.68031	9229440	0.6598	-136.942	281.884	-1	2.25661	TRUE
crypt_7day	Cdkn2aipnl_54877	52626	cdkn2aipnl	2.05977	0.268861	9114000	0.2444	-147.44	302.88	1	7.6611	0	75.3411	71.1134	1	0.920316	TRUE	21.0762	14.4595	38.6963	0.1224	-149.058	304.116	1	1.4576	94.3102	2.4393	1	TRUE	21.0762	14.4595	38.6963	0.1224	-149.058	304.116	1	1.4576	TRUE	94.3102	2.4393	11.7313	6.16956	9229440	0.1395	-148.183	304.365	1	1.90148	TRUE
crypt_7day	Ebag9_54897	55960	ebag9	30.4041	15.0924	9114000	0.1585	-110.283	228.566	-1	2.01453	0	20.1995	-30.3357	18	29.8828	TRUE	30.3902	25.7036	49.5159	0.2519	-110.283	226.566	-1	1.18233	20.1995	-3.58156e-26	18	TRUE	38.8135	21.7351	180.521	0.1005	-111.593	229.185	-1	1.78575	TRUE	21.0276	-0.46785	31.3898	25.4043	52.6842	0.1458	-110.391	228.782	1	1.23561	TRUE
crypt_7day	Dgcr6_54898	13353	dgcr6	1.52842	0.411754	9.23942	0.0363	-150.727	309.454	-1	3.71197	0	168.355	-95.5757	1	1.18422	TRUE	22.9813	15.4079	45.0235	0.000796	-156.118	318.237	-1	1.49153	141.416	-2.72184	1	TRUE	22.9813	15.4079	45.0235	0.000796	-156.118	318.237	-1	1.49153	TRUE	141.416	-2.72184	6.9203	4.36662	16.7789	0.007041	-152.639	313.277	-1	1.58482	TRUE
crypt_7day	Cypt2_54914	245566	cypt2	23.566	13.9977	9114000	0.915	-71.1898	152.38	1	1.68356	0	0.765394	6.92787	9.44432	19.5585	TRUE	29.4665	21.7008	44.5194	0.9717	-71.1901	150.38	1	1.35785	0.768336	7.94928e-07	4.67653	TRUE	30.0593	18.5427	79.0749	0.7651	-72.2186	150.437	1	1.62109	TRUE	0.330358	0.202354	29.2188	22.4607	40.7617	0.9905	-71.0756	150.151	-1	1.30089	TRUE
crypt_7day	Cd7_54923	12516	cd7	0.0708161	0.0112836	5.84847	0.6422	-117.083	242.165	-1	6.27602	0	45.6653	-36.7774	1	0.0523224	TRUE	28.9959	18.1071	72.4986	0.009184	-123.472	252.944	-1	1.60136	24.9467	-0.871087	1	TRUE	28.9959	18.1071	72.4986	0.009184	-123.472	252.944	-1	1.60136	TRUE	24.9467	-0.871085	8.98415	5.13198	47.8273	0.03777	-120.907	249.815	-1	1.75062	TRUE
crypt_7day	Acot12_54939	74156	acot12	2.9963	0.378143	9114000	0.5517	-149.106	306.212	-1	7.92372	0	87.8199	-78.2054	1	1.55552	TRUE	24.0274	15.9084	48.8909	0.08956	-152.355	310.709	-1	1.51036	68.7861	-2.3449	1	TRUE	24.0274	15.9084	48.8909	0.08956	-152.355	310.709	-1	1.51036	TRUE	68.7861	-2.3449	7.92984	4.77865	53.3513	0.4023	-149.601	307.202	-1	1.65943	TRUE
crypt_7day	Plaa_54943	18786	plaa	3.13703	1.41253	6.80929	0.4312	-172.477	352.953	1	2.22086	0	310.217	396.958	1	9.50121	TRUE	10.6668	8.28162	14.8609	0.04061	-176.37	358.741	1	1.28801	339.842	10.2924	1	TRUE	10.6668	8.28162	14.8609	0.04061	-176.37	358.741	1	1.28801	TRUE	339.842	10.2924	4.96347	3.47519	8.31063	0.2545	-173.236	354.471	1	1.42826	TRUE
crypt_7day	Prss37_54949	67690	prss37	28.9613	14.1276	9114000	0.6427	-75.1102	158.22	1	2.04998	0	0.709149	8.1601	18	26.7414	TRUE	30.1821	18.113	57.1157	0.7749	-75.1102	156.22	1	1.66632	0.709145	1.52572e-26	18	TRUE	27.5199	17.4829	64.3989	0.6997	-75.3556	156.711	1	1.5741	TRUE	0.0661077	0.241151	28.1822	15.7147	9229440	0.623	-75.1654	158.331	1	1.79337	TRUE
crypt_7day	Gbp2b_54964	14468	gbp2b	NaN	NaN	NaN	0.8388	-173.416	354.832	-1	NaN	1	231.852	-99.8015	1	0.00141008	TRUE	52.2872	25.5852	NaN	0.3309	-175.577	357.154	-1	2.04365	161.03	-2.05393	1	TRUE	52.2874	25.5852	9229440	0.3309	-175.577	357.154	-1	2.04366	TRUE	161.03	-2.05392	84.781	41.3042	9229440	0.2289	-175.513	359.027	-1	2.0526	TRUE
crypt_7day	AY074887_54974	246735	ay074887	0.0116301	0.00103044	9114000	0.6443	-76.901	163.802	-1	11.2865	0	11.0302	-8.7369	3.33577	0.00777673	TRUE	156.798	38.4243	NaN	0.03429	-82.0858	170.172	-1	4.0807	3.88075	-0.0510254	1	TRUE	156.798	38.4243	9229440	0.03429	-82.0858	170.172	-1	4.0807	TRUE	3.88075	-0.0510253	41.4473	34.2072	9229440	0.04954	-80.8225	169.645	-1	1.21165	TRUE
crypt_7day	Enkur_54990	71233	enkur	0.0224602	NaN	NaN	0.1104	-83.4866	176.973	-1	NaN	0	12.5742	-9.65629	4.13121	0.0144323	TRUE	31.8204	30.2559	303800	0.01778	-87.3131	180.626	1	1.05171	3.79868	8.26975e-27	18	TRUE	173.294	39.3528	9229440	0.01082	-87.9208	181.842	1	4.4036	TRUE	3.98022	0.0542917	36.103	31.0946	56.7387	0.02651	-85.9759	179.952	-1	1.16107	TRUE
crypt_7day	Ccr10_54995	12777	ccr10	NaN	NaN	NaN	0.6202	-123.598	257.196	-1	NaN	0	50.6626	-23.7746	16.2812	0.407975	TRUE	67.1759	28.8119	NaN	0.05515	-128.118	262.236	-1	2.33153	39.4968	-0.427792	1	TRUE	67.1759	28.8119	9229440	0.05515	-128.118	262.236	-1	2.33153	TRUE	39.4968	-0.427793	41.1539	35.0913	71.5247	0.1704	-125.916	259.832	-1	1.17277	TRUE
crypt_7day	Rnase9_54998	328401	rnase9	30.1564	14.1252	9114000	0.8765	-55.0733	120.147	1	2.13494	0	0.469955	32.4147	13.9436	34.8712	TRUE	30.2277	20.4427	55.2033	0.953	-55.0733	118.147	1	1.47865	0.469961	8.77166e-27	17.9911	TRUE	29.8466	18.4565	77.7045	0.8645	-55.6741	117.348	1	1.61713	TRUE	0.151545	0.128709	29.3307	19.9163	9229440	0.932	-55.1538	118.308	-1	1.4727	TRUE
crypt_7day	Ch25h_55008	12642	ch25h	30.1159	15.0086	9114000	0.0489	-79.5013	167.003	1	2.00658	0	4.02261	68.5837	18	33.8527	TRUE	30.1465	25.345	37.4508	0.08932	-79.5013	165.003	1	1.18945	4.02262	1.76065e-26	18	TRUE	36.9425	21.1065	147.449	0.01683	-81.6381	169.276	1	1.75029	TRUE	3.7272	0.213894	30.3098	25.9745	36.6834	0.07333	-79.0065	166.013	-1	1.16691	TRUE
crypt_7day	Gm13889_55024	620695	gm13889	NaN	NaN	NaN	0.4585	-104.848	219.696	-1	NaN	0	20.108	-13.633	16.9047	0.386704	TRUE	39.4502	21.9431	194.438	0.1706	-107.426	220.852	-1	1.79784	14.4666	-0.40999	1	TRUE	39.4503	21.9431	194.438	0.1706	-107.426	220.852	-1	1.79785	TRUE	14.4666	-0.40999	66.8349	41.3299	9229440	0.122	-107.189	222.378	-1	1.61711	TRUE
crypt_7day	Neu3_55026	50877	neu3	NaN	NaN	NaN	0.05322	-110.56	231.12	-1	NaN	0	31.2774	-16.9089	4.65221	0.0257486	TRUE	60.9629	27.5705	303800	0.02758	-113.015	232.031	-1	2.21116	20.0041	-0.309875	1	TRUE	60.963	27.5705	9229440	0.02758	-113.015	232.031	-1	2.21117	TRUE	20.0041	-0.309874	50.89	37.6595	9229440	0.022	-112.445	232.889	-1	1.35132	TRUE
crypt_7day	Erich4_55035	632778	erich4	17.7719	1.41238	9114000	0.6544	-208.794	425.588	-1	12.5829	0	554.422	-318.003	1	3.14343	TRUE	27.9989	17.6881	66.9089	0.4995	-209.749	425.497	-1	1.58292	503.463	-9.91005	1	TRUE	27.9975	17.6881	66.9089	0.4995	-209.749	425.497	-1	1.58284	TRUE	503.457	-9.91031	20.2356	7.84741	9229440	0.4811	-209.311	426.621	-1	2.57863	TRUE
crypt_7day	Smbd1_55046	381043	smbd1	30.3677	14.7665	9114000	0.3389	-109.652	229.305	1	2.05653	0	12.828	94.6093	17.9996	33.0138	TRUE	30.37	25.1225	49.2382	0.6442	-109.652	225.305	1	1.20888	12.8281	3.56194e-26	18	TRUE	38.2412	21.5456	169.29	0.3049	-110.977	227.955	1	1.7749	TRUE	11.994	0.466804	31.0689	25.5571	43.5854	0.5495	-109.496	226.991	-1	1.21567	TRUE
crypt_7day	Zfp882_55047	382019	zfp882	3.0644e-13	3.0644e-13	3.06441e-13	0.3565	-104.291	216.582	-1	1	1	27.4563	-15.752	1.19957	3.038e-14	TRUE	61.5658	27.697	NaN	0.06265	-107.341	220.681	-1	2.22283	15.7101	-0.262092	1	TRUE	61.5659	27.697	9229440	0.06265	-107.341	220.681	-1	2.22284	TRUE	15.7101	-0.262091	54.1788	38.1813	9229440	0.04607	-106.942	221.884	-1	1.41899	TRUE
crypt_7day	Hcar1_55050	243270	hcar1	1.35881e-13	1.35881e-13	1.35881e-13	0.1683	-66.7035	141.407	-1	1	1	6.71374	-5.71441	1.57136	3.038e-14	TRUE	55.1449	29.9538	303800	0.009034	-70.2358	148.472	-1	1.841	2.24818	-0.0158157	1.47061	TRUE	74.5676	30.1276	9229440	0.01874	-70.2553	146.511	-1	2.47506	TRUE	2.3288	-0.0772425	52.7144	29.9178	9229440	0.008972	-70.2438	148.488	-1	1.76197	TRUE
crypt_7day	Sult1d1_55051	53315	sult1d1	15.0104	7.29475	9114000	0.1351	-185.257	378.514	-1	2.0577	0	306.835	-158.149	18	13.3751	TRUE	26.132	16.8743	57.6945	0.2226	-185.237	376.473	-1	1.54863	313.272	-5.37448	1	TRUE	26.132	16.8743	57.6945	0.2226	-185.237	376.473	-1	1.54863	TRUE	313.272	-5.37448	26.3629	11.6212	9229440	0.1376	-185.234	378.467	-1	2.26852	TRUE
crypt_7day	Hs3st1_55052	15476	hs3st1	34.3993	0.000174076	9114000	0.001199	-129.402	266.805	1	197611	0	40.3691	12383.4	1	14269.4	TRUE	34.414	20.2129	115.336	0.00286	-129.405	264.811	1	1.70258	40.3762	0.865448	1	TRUE	34.414	20.2129	115.336	0.00286	-129.405	264.811	1	1.70258	TRUE	40.3762	0.865448	8.91014	5.07185	38.3124	0.0164	-126.436	260.872	1	1.75678	TRUE
crypt_7day	Gsdmd_55061	69146	gsdmd	1.33836	0.399445	5.8622	0.9674	-211.243	430.486	-1	3.35055	0	858.006	-583.274	1	1.36007	TRUE	19.1377	13.4424	33.0557	0.04177	-216.73	439.46	-1	1.42368	708.73	-17.6014	1	TRUE	19.139	13.4424	33.0557	0.04177	-216.73	439.46	-1	1.42378	TRUE	708.726	-17.6008	7.17064	4.50047	16.1932	0.1891	-214.032	436.064	-1	1.59331	TRUE
crypt_7day	Mfsd5_55064	106073	mfsd5	19.1726	14.0001	9114000	0.7536	-83.7021	177.404	1	1.36946	0	2.92338	8.85352	14.4341	15.7405	TRUE	29.9019	21.7855	58.2473	0.8775	-83.7052	175.41	1	1.37256	2.93671	6.37928e-05	3.46811	TRUE	31.9783	19.3004	92.9004	0.7568	-84.4185	174.837	1	1.65687	TRUE	2.38158	0.266938	29.9905	22.1568	9229440	0.8927	-83.6585	175.317	-1	1.35356	TRUE
crypt_7day	Zfp948_55081	381066	zfp948	NaN	NaN	NaN	0.4595	-75.143	158.286	-1	NaN	0	8.12435	-6.02787	1	0.023502	TRUE	49.9052	24.9799	NaN	0.2165	-76.86	159.72	-1	1.99781	4.42494	-0.138656	1	TRUE	49.9053	24.9799	18772	0.2165	-76.86	159.72	-1	1.99782	TRUE	4.42494	-0.138655	45.9542	19.8125	9229440	0.1332	-76.8578	161.716	-1	2.31945	TRUE
crypt_7day	Mettl7b_55092	71664	mettl7b	7.746	0.658494	9114000	0.4563	-119.698	247.396	-1	11.7632	0	43.6736	-42.8531	1	6.84846	TRUE	19.2212	13.4874	33.284	0.3431	-120.695	247.39	-1	1.42512	39.6605	-1.21652	1	TRUE	19.2212	13.4874	33.284	0.3431	-120.695	247.39	-1	1.42512	TRUE	39.6605	-1.21652	12.0142	6.33542	9229440	0.3556	-120.072	248.144	-1	1.89635	TRUE
crypt_7day	Xkr7_55098	228787	xkr7	14.5165	12.1237	9114000	0.9943	-78.9779	167.956	1	1.19737	0	0.283768	9.35113	16.7952	13.4401	TRUE	25.0078	16.0193	46.1458	0.9872	-79.1078	166.216	1	1.5611	0.196267	0.0995988	1.3368	TRUE	23.8027	15.8021	48.0345	0.9901	-79.2146	164.429	1	1.5063	TRUE	-0.062543	0.310358	25.2243	12.5872	9229440	0.9824	-79.1389	166.278	1	2.00396	TRUE
crypt_7day	Mroh5_55100	268816	mroh5	15.9436	13.576	9114000	0.3114	-54.9403	119.881	1	1.1744	0	0.578904	4.79216	15.5146	14.6643	TRUE	27.4446	18.7055	41.9378	0.4636	-54.9511	117.902	1	1.46719	0.577341	0.00139158	2.38608	TRUE	25.8525	16.749	56.4375	0.4193	-55.6399	117.28	1	1.54352	TRUE	0.312261	0.148452	27.5785	18.8579	42.5644	0.4755	-54.9116	117.823	-1	1.46244	TRUE
crypt_7day	Mars2_55109	212679	mars2	29.7756	14.4472	9114000	0.3437	-132.912	275.824	1	2.06099	0	55.4668	361.321	17.9998	33.84	TRUE	29.8399	22.7663	33.0812	0.6495	-132.912	271.824	1	1.3107	55.4668	9.33102e-26	18	TRUE	26.8304	17.1833	60.9685	0.2075	-134.838	275.676	1	1.56142	TRUE	52.81	1.29089	28.0884	22.1827	34.6581	0.4416	-133.12	274.24	-1	1.26623	TRUE
crypt_7day	Tmem86b_55154	68255	tmem86b	4.64195	NaN	NaN	0.1155	-177.496	364.992	-1	NaN	0	282.338	-169.524	4.87599	4.02118	TRUE	18.9676	13.3505	32.5941	0.03094	-180.683	367.366	-1	1.42074	263.485	-6.52476	1	TRUE	18.968	13.3505	32.5941	0.03094	-180.683	367.366	-1	1.42077	TRUE	263.488	-6.52475	8.09584	4.89323	19.6155	0.08086	-178.69	365.379	-1	1.6545	TRUE
crypt_7day	Utp6_55158	216987	utp6	0.0434904	6.09183e-07	9114000	0.05064	-161.589	331.179	1	71391.4	1	178.095	78.6794	1	0.00321566	TRUE	28.8238	18.0356	71.4965	0.08218	-161.744	329.487	1	1.59816	226.764	2.53714	1	TRUE	28.8238	18.0356	71.4965	0.08218	-161.744	329.487	1	1.59816	TRUE	226.764	2.53714	21.0941	7.87468	9229440	0.06496	-161.286	330.572	1	2.67872	TRUE
crypt_7day	Frg2f1_55183	433752	frg2f1	0.00236306	0.00038674	0.00502495	0.1692	-83.7992	175.598	-1	6.1102	4	14.018	-9.82977	1.00127	3.038e-14	TRUE	66.4332	28.6704	303800	0.01392	-87.7238	181.448	-1	2.31714	6.53049	-0.14085	1	TRUE	66.4332	28.6704	9229440	0.01392	-87.7238	181.448	-1	2.31714	TRUE	6.53049	-0.14085	54.5227	28.6872	9229440	0.006471	-87.7203	183.441	-1	1.90059	TRUE
crypt_7day	Gpr65_55195	14744	gpr65	NaN	NaN	NaN	0.1156	-117.885	245.771	-1	NaN	1	38.2106	-20.687	3.61505	0.000125119	TRUE	38.6289	21.6742	176.774	0.1548	-118.939	243.877	-1	1.78225	24.3957	-0.576495	1	TRUE	38.6289	21.6742	176.774	0.1548	-118.939	243.877	-1	1.78225	TRUE	24.3957	-0.576495	66.2428	41.3611	9229440	0.1108	-118.686	245.371	-1	1.60157	TRUE
crypt_7day	Sgo2a_55215	68549	sgo2a	30.2619	14.9617	9114000	0.2666	-79.9924	169.985	1	2.02262	0	6.25853	117.432	17.9739	35.1241	TRUE	30.2699	25.2971	42.4893	0.5562	-79.9924	165.985	1	1.19658	6.25853	1.65832e-26	18	TRUE	36.0006	20.7797	134.134	0.2303	-81.4521	168.904	1	1.73249	TRUE	5.86307	0.21836	30.744	24.7701	45.4452	0.3646	-80.1754	168.351	-1	1.24117	TRUE
crypt_7day	Ccdc90b_55219	66365	ccdc90b	NaN	NaN	NaN	0.004771	-128.162	266.325	1	NaN	0	23.0226	27.8047	5.60356	0.0232175	TRUE	30.3828	26.0239	45.3346	0.02975	-127.891	261.782	1	1.1675	41.8043	5.86679e-26	18	TRUE	42.2656	22.8283	283.293	0.007673	-129.556	265.111	1	1.85146	TRUE	40.8553	0.707626	31.3412	26.6712	40.1887	0.02124	-127.456	262.912	-1	1.1751	TRUE
crypt_7day	C1galt1c1_55227	59048	c1galt1c1	4.47394	NaN	NaN	0.6996	-177.559	363.119	1	NaN	0	296.22	146.773	18	4.17936	TRUE	27.6507	17.5392	65.0739	0.01984	-183.165	372.33	1	1.57651	323.011	4.79527	1	TRUE	27.6507	17.5392	65.0739	0.01984	-183.165	372.33	1	1.57651	TRUE	323.011	4.79527	6.48749	4.15771	15.9172	0.3467	-178.694	365.387	1	1.56035	TRUE
crypt_7day	Tmsb15a_55272	78478	tmsb15a	4.60365e-14	4.60365e-14	4.60367e-14	0.9764	-36.9972	81.9943	-1	1	1	3.45178	-3.36062	1.81799	3.038e-14	TRUE	84.2871	31.6375	NaN	0.02019	-43.4448	92.8897	-1	2.66415	0.78301	-0.0324497	1	TRUE	84.2871	31.6375	9229440	0.02019	-43.4448	92.8897	-1	2.66415	TRUE	0.78301	-0.0324497	58.2663	37.9194	9229440	0.01151	-43.2391	94.4782	-1	1.53658	TRUE
crypt_7day	Pmaip1_55274	58801	pmaip1	0.0226841	0.00430978	0.735133	0.35	-172.524	353.049	-1	5.2634	0	356.668	-193.87	1	0.0213469	TRUE	26.8054	17.1723	60.848	0.002969	-179.297	364.593	-1	1.56097	236.607	-4.44251	1	TRUE	26.8055	17.1723	60.848	0.002969	-179.297	364.593	-1	1.56097	TRUE	236.607	-4.44251	11.0179	5.8101	180.594	0.005099	-177.714	363.427	-1	1.89634	TRUE
crypt_7day	Tas2r129_55276	387354	tas2r129	31.6773	10.6363	9114000	0.7709	-56.1893	120.379	1	2.97823	0	0.44118	16.5542	1	102.89	TRUE	31.0905	18.9543	86.1561	0.8715	-56.2023	118.405	1	1.64029	0.494412	0.125385	1	TRUE	31.0905	18.9543	86.1561	0.8715	-56.2023	118.405	1	1.64029	TRUE	0.494411	0.125385	31.607	11.6223	9229440	0.77	-56.1915	120.383	1	2.71951	TRUE
crypt_7day	Fam160b1_55277	226252	fam160b1	NaN	NaN	NaN	0.04568	-155.667	321.333	-1	NaN	0	191.712	-46.095	12.5156	0.0871856	TRUE	36.325	20.8931	138.514	0.07369	-156.686	319.372	-1	1.73861	171.836	-1.74935	1	TRUE	36.325	20.8931	138.514	0.07369	-156.686	319.372	-1	1.73861	TRUE	171.836	-1.74936	53.5644	39.6991	9229440	0.07301	-155.94	319.88	-1	1.34926	TRUE
crypt_7day	Trbv30_55279	100124699	trbv30	1.98199e-13	1.98199e-13	1.982e-13	0.2078	-77.2464	162.493	-1	1	1	8.92379	-7.45825	1.4466	3.038e-14	TRUE	63.8552	28.1652	NaN	0.03265	-80.3838	166.768	-1	2.26717	3.33039	-0.119508	1	TRUE	63.8553	28.1652	9229440	0.03265	-80.3838	166.768	-1	2.26717	TRUE	3.33039	-0.119508	54.8221	38.1802	9229440	0.02206	-80.0223	168.045	-1	1.43588	TRUE
crypt_7day	Vmn1r70_55283	171262	vmn1r70	29.7601	14.098	9114000	0.9958	-77.2032	162.406	1	2.11094	0	0.723834	17.1696	18	30.3898	TRUE	30.039	21.0172	40.126	0.9992	-77.2032	160.406	1	1.42926	0.723834	1.76154e-26	18	TRUE	27.7447	17.5796	65.5638	0.8175	-78.2197	162.439	1	1.57823	TRUE	0.116114	0.259004	28.4278	20.6858	41.3663	0.9829	-77.3054	162.611	-1	1.37427	TRUE
crypt_7day	Pla2g16_55299	225845	pla2g16	0.947594	0.17845	7.36738	0.1747	-186.034	380.068	-1	5.31014	0	568.972	-255.789	1	0.740385	TRUE	17.991	12.8144	30.0383	0.03294	-188.93	383.86	-1	1.40397	494.448	-8.64991	1	TRUE	17.991	12.8144	30.0383	0.03294	-188.93	383.86	-1	1.40397	TRUE	494.448	-8.64991	11.3737	6.16061	9229440	0.02775	-188.309	384.618	-1	1.8462	TRUE
crypt_7day	Tas2r125_55300	387352	tas2r125	30.2628	14.5902	9114000	0.3016	-71.6546	153.309	1	2.07419	0	0.935673	52.2959	17.9978	33.9054	TRUE	30.2766	24.4895	44.7917	0.6005	-71.6546	149.309	1	1.23631	0.935676	1.31024e-26	18	TRUE	36.4335	20.9308	140.025	0.2499	-73.1416	152.283	1	1.74066	TRUE	0.631819	0.171287	30.5122	25.4622	39.1579	0.5786	-71.267	150.534	-1	1.19833	TRUE
crypt_7day	Polr2g_55303	67710	polr2g	5.80673	NaN	NaN	0.5541	-91.1841	192.368	1	NaN	0	7.51435	10.8618	17.8009	4.93075	TRUE	28.0389	17.7051	67.1236	0.321	-93.0647	192.129	1	1.58366	8.55876	0.38709	1	TRUE	28.0389	17.7051	67.1236	0.321	-93.0647	192.129	1	1.58366	TRUE	8.55876	0.38709	10.3691	5.59453	122.985	0.723	-91.1741	190.348	1	1.85344	TRUE
crypt_7day	Mrpl1_55313	94061	mrpl1	2.63381	NaN	NaN	0.2923	-164.378	336.756	1	NaN	0	202.539	97.6465	18	2.43363	TRUE	22.7451	15.2929	44.1912	0.03322	-167.96	341.92	1	1.4873	216.719	3.82123	1	TRUE	22.7451	15.2929	44.1912	0.03322	-167.96	341.92	1	1.4873	TRUE	216.719	3.82123	11.4975	6.04434	9229440	0.04169	-166.865	341.729	1	1.90219	TRUE
crypt_7day	Tmem86a_55314	67893	tmem86a	13.0326	5.22839	9114000	0.016	-176.487	360.973	-1	2.49266	0	229.704	-151.278	18	12.3387	TRUE	20.0394	13.9223	35.5893	0.01964	-177.109	360.218	-1	1.43937	231.863	-5.5921	1	TRUE	20.0394	13.9223	35.5893	0.01964	-177.109	360.218	-1	1.43937	TRUE	231.863	-5.5921	12.6857	6.52528	9229440	0.01545	-176.527	361.055	-1	1.94409	TRUE
crypt_7day	Chrm2_55332	243764	chrm2	29.9609	14.2287	9114000	0.6097	-76.036	162.072	1	2.10567	0	1.57808	79.1658	17.994	34.1802	TRUE	30.001	22.6716	36.7312	0.8729	-76.036	158.072	1	1.32329	1.57808	1.74462e-26	18	TRUE	29.8149	18.4436	77.502	0.3851	-77.7532	161.506	1	1.61654	TRUE	1.10521	0.237917	28.9645	23.7844	35.4304	0.8864	-75.6985	159.397	-1	1.21779	TRUE
crypt_7day	Ppm1g_55343	14208	ppm1g	12.3493	4.65276	25.1899	0.1874	-171.003	350.007	1	2.65419	0	223.026	379.414	1	37.1902	TRUE	16.6218	12.0375	26.7047	0.2461	-171.259	348.517	1	1.38083	228.996	5.73066	1	TRUE	16.6218	12.0375	26.7047	0.2461	-171.259	348.517	1	1.38083	TRUE	228.996	5.73066	12.9555	6.83051	25.4492	0.1815	-171.045	350.091	1	1.89671	TRUE
crypt_7day	Adora2b_55350	11541	adora2b	NaN	NaN	NaN	0.4146	-91.4314	192.863	-1	NaN	0	13.8381	-9.78556	16.0169	0.404091	TRUE	31.8172	19.2382	91.6277	0.2173	-93.5269	193.054	-1	1.65386	10.3699	-0.345531	1	TRUE	31.8172	19.2382	91.6277	0.2173	-93.5269	193.054	-1	1.65386	TRUE	10.3699	-0.345531	57.7736	41.0178	9229440	0.2116	-92.9231	193.846	-1	1.4085	TRUE
crypt_7day	Vstm2l_55368	277432	vstm2l	14.6696	10.8709	24.436	0.8181	-110.295	228.589	1	1.34944	0	21.3428	25693.3	1	21503.7	TRUE	14.6793	10.882	24.4376	0.9075	-110.294	226.589	1	1.34895	21.3453	1.19322	1	TRUE	14.6793	10.882	22.413	0.9075	-110.294	226.589	1	1.34895	TRUE	21.3453	1.19322	15.1816	8.07151	24.4637	0.82	-110.289	228.578	1	1.88089	TRUE
crypt_7day	Ifne_55418	230405	ifne	27.9868	17.9924	48.133	0.4589	-71.2162	152.432	1	1.55548	0	1.43846	1746.41	2.44156	287.116	TRUE	27.9897	18.0105	48.081	0.6283	-71.2161	150.432	1	1.55408	1.4382	0.00176674	2.43595	TRUE	26.219	16.9131	58.0919	0.6325	-71.6403	149.281	1	1.55022	TRUE	0.998905	0.228296	27.6104	17.1571	9229440	0.6244	-71.2272	150.454	-1	1.60927	TRUE
crypt_7day	Fam24a_55420	68223	fam24a	14.6826	5.61136	9114000	1	-65.1991	140.398	1	2.61658	0	-1.54933e-08	5.4213	17.8903	12.7771	TRUE	26.4837	17.0306	59.3189	0.989	-65.4875	136.975	1	1.55507	-0.111806	0.190507	1	TRUE	26.4837	17.0306	59.3189	0.989	-65.4875	136.975	1	1.55507	TRUE	-0.111806	0.190507	25.2937	9.97969	9229440	0.9737	-65.4484	138.897	1	2.53452	TRUE
crypt_7day	Nkrf_55455	77286	nkrf	4.64662	1.83655	9.26274	0.9116	-157.221	324.442	1	2.53008	0	163.625	131.289	2.03951	4.72699	TRUE	16.1608	11.769	25.6422	0.0901	-161.713	329.427	1	1.37317	176.836	4.52138	1	TRUE	16.1608	11.769	25.6422	0.0901	-161.713	329.427	1	1.37317	TRUE	176.836	4.52138	5.27222	3.61127	9.47826	0.9704	-157.22	322.44	1	1.45994	TRUE
crypt_7day	Timm29_55465	69773	timm29	20.6408	10.7035	30.8597	0.3081	-164.169	338.338	1	1.92842	0	386.748	19815	1.31418	1388.1	TRUE	20.6547	13.3636	30.8572	0.4629	-164.169	336.337	1	1.54559	386.745	1.48144	1.31	TRUE	18.6069	13.1542	31.6317	0.5668	-164.309	334.618	1	1.41452	TRUE	383.417	4.22059	21.0405	10.9719	30.7569	0.4581	-164.185	336.37	1	1.91767	TRUE
crypt_7day	Olfr57_55479	18357	olfr57	4.45877e-14	4.45877e-14	4.45879e-14	0.9989	-43.5959	95.1919	-1	1	1	4.07639	-4.02703	1.98909	3.038e-14	TRUE	96.4966	33.2504	303800	0.02189	-50.1307	106.261	-1	2.90212	0.84541	-0.0341284	1	TRUE	96.4963	33.2504	9229440	0.02189	-50.1307	106.261	-1	2.90211	TRUE	0.845409	-0.0341285	57.8727	37.5816	9229440	0.0124	-49.939	107.878	-1	1.53992	TRUE
crypt_7day	Anks4b_55484	72074	anks4b	12.6001	1.31693	9114000	0.415	-188.767	387.533	-1	9.56778	0	375.995	-200.75	1.03664	3.89191	TRUE	26.5205	17.0469	59.4918	0.3692	-190.04	386.08	-1	1.55574	347.059	-6.05163	1	TRUE	26.5205	17.0469	59.4918	0.3692	-190.04	386.08	-1	1.55574	TRUE	347.059	-6.05163	14.1655	6.66959	9229440	0.4621	-189.143	386.286	-1	2.12389	TRUE
crypt_7day	Gm9733_55500	751864	gm9733	30.001	19.9652	9114000	0.09829	-70.9762	151.952	1	1.50266	0	1.73796	75.4892	5.29108	47.8675	TRUE	30.0242	20.2795	60.7456	0.1785	-70.9762	149.952	1	1.48052	1.73791	1.27953e-07	5.18592	TRUE	30.4191	18.6875	81.4612	0.2007	-71.4705	148.941	1	1.62778	TRUE	1.25805	0.195848	29.6336	19.3039	9229440	0.1653	-71.0767	150.153	-1	1.53511	TRUE
crypt_7day	Gm156_55505	232415	gm156	1.29599	0.198407	7.31815	0.1621	-138.661	285.323	-1	6.53198	0	79.7532	-71.1562	1	1.09828	TRUE	21.0693	14.456	38.6747	0.004507	-143.888	293.777	-1	1.45748	59.7605	-2.11372	1	TRUE	21.0693	14.456	38.6747	0.004507	-143.888	293.777	-1	1.45748	TRUE	59.7605	-2.11372	7.82107	4.759	20.7277	0.01698	-141.415	290.83	-1	1.64343	TRUE
crypt_7day	Tram1l1_55510	229801	tram1l1	21.3861	14.6045	39.7171	0.9882	-77.4907	162.981	1	1.46435	0	3.26348	5257.89	1	15946.6	TRUE	21.3964	14.6224	39.7012	0.9972	-77.4906	160.981	1	1.46326	3.26445	0.329116	1	TRUE	21.3964	14.6224	39.7012	0.9972	-77.4906	160.981	1	1.46326	TRUE	3.26444	0.329117	21.6017	10.0612	9229440	0.9883	-77.4899	162.98	1	2.14703	TRUE
crypt_7day	Rnf222_55518	320040	rnf222	30.3398	14.613	9114000	0.323	-88.2981	186.596	1	2.07622	0	1.33217	70.9126	17.9996	33.6528	TRUE	30.3452	24.6635	48.9622	0.626	-88.2981	182.596	1	1.23037	1.33217	1.9973e-26	18	TRUE	37.4611	21.2834	155.63	0.2921	-89.6304	185.261	1	1.76011	TRUE	0.853298	0.263367	30.8304	25.5081	41.3817	0.5771	-87.9997	183.999	-1	1.20865	TRUE
crypt_7day	Vmn1r78_55522	171242	vmn1r78	0.0318059	9.93612e-07	9114000	0.8423	-39.4611	88.9223	-1	32010.4	0	3.18632	-3.02191	3.98022	0.022085	TRUE	84.6206	31.6854	NaN	0.0749	-44.052	94.104	-1	2.67065	0.953162	-0.0328716	1	TRUE	84.6205	31.6854	9229440	0.0749	-44.052	94.104	-1	2.67065	TRUE	0.953164	-0.0328716	73.1764	39.0178	9229440	0.04262	-43.9828	95.9655	-1	1.87546	TRUE
crypt_7day	Pnma3_55537	245468	pnma3	2.28682e-13	2.28682e-13	2.28683e-13	0.6246	-46.6561	101.312	-1	1	1	3.92845	-3.38752	1.00001	3.038e-14	TRUE	88.3622	32.2074	303800	0.06014	-50.6448	107.29	-1	2.74354	1.27368	-0.0378063	1	TRUE	88.3626	32.2074	9229440	0.06014	-50.6448	107.29	-1	2.74355	TRUE	1.27368	-0.0378061	56.021	37.5648	9229440	0.03874	-50.4009	108.802	-1	1.49132	TRUE
crypt_7day	Cxcr1_55538	227288	cxcr1	0.287012	1.09321e-06	9114000	0.8159	-64.4993	136.999	-1	262541	0	5.79154	-5.12083	1	0.0124034	TRUE	50.0828	25.026	303800	0.2769	-66.876	139.752	-1	2.00123	2.40273	-0.104701	1	TRUE	50.0826	25.026	9229440	0.2769	-66.876	139.752	-1	2.00122	TRUE	2.40273	-0.104701	48.4544	37.6441	9229440	0.3457	-65.9557	139.911	-1	1.28717	TRUE
crypt_7day	Pla2g1b_55544	18778	pla2g1b	29.0954	13.8122	29.9335	0.8299	-250.699	511.398	1	2.1065	0	418.95	11927.6	17.9896	33.5226	TRUE	29.2287	18.3401	29.9355	0.9716	-250.699	507.398	1	1.5937	418.95	3.56986e-24	18	TRUE	17.554	12.5652	28.9243	0.3258	-253.161	512.321	1	1.39703	TRUE	293.672	52.7885	23.757	17.4464	28.4386	0.8314	-250.995	509.99	-1	1.36171	TRUE
crypt_7day	Lipt2_55563	67164	lipt2	0.277331	4.05076e-08	9114000	0.399	-135.455	278.91	1	6.84639e+06	1	18.3935	35.5662	1	0.00261895	TRUE	42.2312	22.8178	281.821	0.1969	-137.096	280.193	1	1.8508	42.4071	0.873225	1	TRUE	42.2312	22.8178	281.821	0.1969	-137.096	280.193	1	1.8508	TRUE	42.4071	0.873225	56.4173	14.1076	9229440	0.1201	-137.086	282.173	1	3.99907	TRUE
crypt_7day	Foxa3_55569	15377	foxa3	NaN	NaN	NaN	0.1233	-161.715	331.429	1	NaN	0	133.931	56.4742	18	2.46746	TRUE	29.2111	18.1962	73.7751	0.1423	-162.222	330.443	1	1.60534	139.864	2.53698	1	TRUE	29.2111	18.1962	73.7751	0.1423	-162.222	330.443	1	1.60534	TRUE	139.864	2.53698	29.1142	10.4399	9229440	0.08538	-162.178	332.355	1	2.78874	TRUE
crypt_7day	Olfr1375_55570	258509	olfr1375	29.8488	14.2149	9114000	0.9758	-76.4426	160.885	1	2.09982	0	0.822111	15.8237	18	30.3043	TRUE	30.0981	22.1382	41.1224	0.9758	-76.4426	160.885	1	1.35955	0.822112	1.66471e-26	18	TRUE	29.4806	18.3071	75.4114	0.7399	-77.5749	161.15	1	1.61034	TRUE	0.284834	0.239426	29.0478	21.984	41.4283	0.96	-76.5183	161.037	-1	1.32132	TRUE
crypt_7day	Cd200r3_55590	74603	cd200r3	0.0251693	NaN	NaN	0.7097	-55.9161	121.832	-1	NaN	0	4.92576	-4.38116	5.63614	0.0175924	TRUE	2009.93	31.3789	303800	0.07291	-60.2665	126.533	-1	64.0536	1.21774	-0.00217131	1	TRUE	2009.85	49.7359	9229440	0.07291	-60.2665	126.533	-1	40.4104	TRUE	1.21774	-0.00217141	53.4152	34.9951	9229440	0.04351	-60.1368	128.274	-1	1.52636	TRUE
crypt_7day	Cpxcr1_55601	382239	cpxcr1	NaN	NaN	NaN	0.06486	-59.385	126.77	-1	NaN	1	5.60348	-4.03484	1.59564	3.038e-14	TRUE	41.9227	24.31	631.707	0.01638	-61.025	130.05	-1	1.7245	2.72054	-0.035528	1.2934	TRUE	46.8304	24.1546	758.292	0.03209	-61.0605	128.121	-1	1.93878	TRUE	2.78988	-0.0952696	42.8185	18.6997	9229440	0.01595	-61.056	130.112	-1	2.2898	TRUE
crypt_7day	B430218F22Rik_55616	100306874	b430218f22rik	30.1255	14.1642	9114000	0.4618	-86.598	183.196	1	2.12688	0	4.30362	83.9271	17.9934	33.875	TRUE	30.1549	19.9453	50.1448	0.7651	-86.598	179.196	1	1.51188	4.30362	2.1336e-26	18	TRUE	28.5492	17.9207	69.9301	0.5713	-87.2347	180.469	1	1.59309	TRUE	3.50078	0.323331	28.7786	19.027	9229440	0.5807	-86.7426	181.485	-1	1.51251	TRUE
crypt_7day	0610040J01Rik_55628	76261	0610040j01rik	NaN	NaN	NaN	0.4823	-145.232	298.463	1	NaN	0	56.9996	36.5501	18	1.2383	TRUE	32.8442	19.6309	100.148	0.3446	-146.308	298.616	1	1.67309	63.2969	1.45019	1	TRUE	32.844	19.6309	100.148	0.3446	-146.308	298.616	1	1.67308	TRUE	63.2969	1.4502	70.2443	42.5937	9229440	0.2739	-146.063	300.126	1	1.64917	TRUE
crypt_7day	Hpgd_55640	15446	hpgd	3.61985	NaN	NaN	0.4895	-145.66	301.321	-1	NaN	0	75.0695	-52.843	2.06633	1.34645	TRUE	29.5228	18.3244	75.6717	0.123	-148.784	303.569	-1	1.61112	61.9837	-1.72823	1	TRUE	29.5228	18.3244	75.6717	0.123	-148.784	303.569	-1	1.61112	TRUE	61.9837	-1.72823	9.2174	5.2076	80.6291	0.4482	-146.299	300.598	-1	1.76999	TRUE
crypt_7day	Paqr7_55653	71904	paqr7	4.88366	NaN	NaN	0.9238	-160.271	328.542	-1	NaN	0	156.195	-84.9336	18	4.47796	TRUE	22.5385	15.1918	43.475	0.3298	-162.701	331.401	-1	1.4836	145.867	-3.33209	1	TRUE	22.5385	15.1918	43.475	0.3298	-162.701	331.401	-1	1.4836	TRUE	145.867	-3.33209	10.3521	5.67602	871.029	0.5659	-161.294	330.588	-1	1.82383	TRUE
crypt_7day	Otor_55659	57329	otor	0.00247576	1.78719e-08	0.0582931	0.86	-56.3181	120.636	-1	138528	1	7.38853	-6.87474	1	0.00187628	TRUE	67.0222	28.7827	303800	0.002986	-64.6486	135.297	-1	2.32856	2.05746	-0.0735444	1	TRUE	67.0221	28.7827	9229440	0.002986	-64.6486	135.297	-1	2.32856	TRUE	2.05746	-0.0735445	64.3284	39.107	9229440	0.001439	-64.4934	136.987	-1	1.64493	TRUE
crypt_7day	Lingo2_55664	242384	lingo2	23.3597	13.8425	33.8715	1	-55.3088	118.618	1	1.68753	0	-5.52945e-05	5.66127	18	22.4489	TRUE	29.5008	21.1093	32.0663	1	-55.3088	118.618	1	1.39753	-1.14211e-05	7.59433e-20	13.4026	TRUE	23.1651	15.4969	45.6814	0.7171	-56.7532	119.506	1	1.49482	TRUE	-0.402412	0.170878	26.5549	19.6171	32.8654	0.9992	-55.3505	118.701	-1	1.35366	TRUE
crypt_7day	C1qtnf12_55665	67389	c1qtnf12	24.1199	NaN	NaN	0.4582	-124.846	257.693	-1	NaN	0	57.6148	-54.8141	1	26.2638	TRUE	26.6196	17.0906	59.9594	0.5505	-125.027	256.054	-1	1.55756	56.2342	-0.990732	1	TRUE	26.6196	17.0906	59.9594	0.5505	-125.027	256.054	-1	1.55756	TRUE	56.2342	-0.990732	23.004	8.80649	9229440	0.4554	-124.856	257.712	-1	2.61216	TRUE
crypt_7day	Igkc_55673	16071	igkc	12.7782	5.43703	21.0016	0.02194	-302.954	613.907	-1	2.35022	0	11908.3	-5804.86	18	12.3612	TRUE	18.2907	12.9805	30.8061	0.01555	-304.233	614.466	-1	1.40909	11959.8	-209.324	1	TRUE	17.3606	12.8531	31.5377	0.01441	-304.327	614.653	-1	1.35069	TRUE	11962.8	-209.755	12.9068	6.74607	9229440	0.009876	-303.881	615.762	-1	1.91323	TRUE
crypt_7day	Smim26_55701	228715	smim26	28.3755	NaN	NaN	0.3624	-153.279	316.559	1	NaN	0	133.944	59.4713	1.67844	3.42638	TRUE	29.9031	18.4795	78.0656	0.2957	-154.737	315.473	1	1.61818	142.194	2.01302	1	TRUE	29.9031	18.4795	78.0656	0.2957	-154.737	315.473	1	1.61818	TRUE	142.194	2.01302	13.2403	6.33939	9229440	0.4731	-153.447	314.895	1	2.08858	TRUE
crypt_7day	Tigd4_55720	403175	tigd4	3.11949	0.0182897	9114000	0.7971	-106.688	221.375	1	170.56	0	2.59462	16.1705	1	0.0639117	TRUE	43.2002	23.1104	328.951	0.2486	-109.177	224.353	1	1.8693	11.4366	0.393058	1	TRUE	43.2001	23.1104	328.951	0.2486	-109.177	224.353	1	1.86929	TRUE	11.4366	0.393059	72.5993	41.4454	9229440	0.1749	-109.027	226.054	1	1.75169	TRUE
crypt_7day	Psma6_55725	26443	psma6	4.45521	1.06405	9114000	0.363	-191.983	393.966	1	4.18703	0	554.05	278.576	1.04045	2.92105	TRUE	20.5254	14.1761	37.0186	0.1882	-194.12	394.241	1	1.44789	600.512	8.75766	1	TRUE	20.5254	14.1761	37.0186	0.1882	-194.12	394.241	1	1.44789	TRUE	600.512	8.75766	11.0087	5.94543	9229440	0.242	-193.124	394.249	1	1.85162	TRUE
crypt_7day	Tpbpb_55774	116913	tpbpb	24.8378	13.7907	36.7736	0.9091	-60.0363	130.073	1	1.80105	0	0.153844	1248.36	1.85579	524.147	TRUE	24.8416	15.2946	36.76	0.9691	-60.036	128.072	1	1.62421	0.153357	0.0113832	1.84984	TRUE	21.6198	14.7352	40.4156	0.9516	-60.3283	126.657	1	1.46722	TRUE	-0.158987	0.202207	24.5233	13.8944	9229440	0.9733	-60.0152	128.03	1	1.76498	TRUE
crypt_7day	Tkfc_55800	225913	tkfc	9.13803	1.88664	9114000	0.9526	-214.46	436.921	-1	4.84355	0	1112.56	-575.602	1	7.49288	TRUE	21.3632	14.6055	39.5957	0.6016	-215.938	437.876	-1	1.46268	1058.04	-15.4247	1	TRUE	21.3656	14.6055	39.5957	0.6016	-215.938	437.876	-1	1.46285	TRUE	1058.03	-15.4231	9.88949	5.53875	554.77	0.944	-214.495	436.989	-1	1.78551	TRUE
crypt_7day	Nop16_55804	28126	nop16	17.1424	NaN	NaN	0.3713	-140.494	288.988	1	NaN	0	52.3875	40.9428	18	13.2916	TRUE	30.1748	19.2632	77.8104	0.3066	-140.77	289.539	1	1.56645	52.8525	0.210584	1.54608	TRUE	30.8974	18.878	84.7718	0.4053	-140.905	287.81	1	1.63669	TRUE	51.3254	1.32674	30.1697	16.1889	9229440	0.3023	-140.79	289.58	1	1.8636	TRUE
crypt_7day	Cd207_55808	246278	cd207	30.1127	14.3411	9114000	0.917	-66.7111	141.422	1	2.09975	0	0.548248	66.0196	18	34.5132	TRUE	30.1353	22.4927	42.4047	0.9663	-66.7111	139.422	1	1.33978	0.548248	1.24246e-26	18	TRUE	30.3308	18.6521	80.8676	0.6666	-67.8434	141.687	1	1.62613	TRUE	0.154912	0.177593	29.3367	22.297	43.5967	0.886	-66.8108	141.622	-1	1.31572	TRUE
crypt_7day	Zfp449_55813	78619	zfp449	9.40987e-14	9.40987e-14	9.4099e-14	0.4642	-90.4997	188.999	-1	1	1	21.3853	-12.6675	1.21453	3.038e-14	TRUE	319.333	31.1504	303800	0.01493	-95.7585	197.517	-1	10.2513	10.7312	-0.0366291	1	TRUE	319.323	43.9572	9229440	0.01493	-95.7585	197.517	-1	7.26441	TRUE	10.7313	-0.0366303	53.8835	35.6553	9229440	0.007994	-95.5994	199.199	-1	1.51123	TRUE
crypt_7day	Gcnt3_55814	72077	gcnt3	6.40569	4.40743	12.0546	0.9499	-152.355	314.71	1	1.45338	0	75.5318	161.011	3.43236	7.67242	TRUE	11.0145	8.51887	15.456	0.06683	-157.336	320.671	1	1.29295	80.2159	5.87431	1	TRUE	11.0145	8.51887	15.456	0.06683	-157.336	320.671	1	1.29295	TRUE	80.2159	5.87431	4.6474	3.29541	7.62558	0.655	-153.4	314.8	1	1.41026	TRUE
crypt_7day	Golm1_55819	105348	golm1	5.04516	4.07114	7.8666	0.7002	-194.856	399.712	1	1.23925	0	461.925	391.373	17.6569	5.08103	TRUE	16.4001	11.9088	26.1901	0.008144	-201.935	409.871	1	1.37714	494.937	13.6181	1	TRUE	16.3968	11.9088	26.1901	0.008144	-201.936	409.871	1	1.37686	TRUE	494.941	13.6182	4.40176	3.13645	7.26721	0.645	-195.393	398.787	1	1.40342	TRUE
crypt_7day	Frk_55828	14302	frk	0.0276107	0.00014252	9114000	0.9097	-185.551	379.102	-1	193.732	0	538.914	-225.295	1	0.0162957	TRUE	40.1744	22.176	212.45	0.02826	-191.313	388.626	-1	1.81162	389.297	-4.13874	1	TRUE	40.1756	22.176	212.45	0.02826	-191.313	388.626	-1	1.81167	TRUE	389.296	-4.13863	47.6024	38.0085	9229440	0.04144	-190.021	388.042	-1	1.25241	TRUE
crypt_7day	BC035044_55839	232406	bc035044	29.8731	14.6636	9114000	0.528	-93.015	196.03	1	2.03723	0	4.55622	119.123	17.9999	33.948	TRUE	29.9257	24.2256	33.8719	0.8179	-93.015	192.03	1	1.23529	4.55622	2.92526e-26	18	TRUE	32.4001	19.4623	96.3417	0.1847	-95.6653	197.331	1	1.66476	TRUE	4.03278	0.36008	29.2719	25.4241	33.9135	0.9926	-92.0317	192.063	-1	1.15134	TRUE
crypt_7day	Slc5a1_55855	20537	slc5a1	5.75681	1.71134	16.3263	0.9113	-292.687	593.374	-1	3.36392	0	7149.72	-6536.9	1	7.78849	TRUE	16.6099	12.0306	26.6769	0.4333	-294.622	595.243	-1	1.38064	6567.61	-176.495	1	TRUE	18.7194	11.5115	29.5804	0.325	-295.098	596.196	-1	1.62615	TRUE	6567.65	-176.503	8.16714	4.95676	18.0889	0.7858	-293.055	594.111	-1	1.64768	TRUE
crypt_7day	Klra17_55862	170733	klra17	4.95457e-14	4.95457e-14	4.95459e-14	0.2223	-62.6188	133.238	-1	1	1	7.74368	-6.95238	1.44895	3.038e-14	TRUE	54.8439	26.2043	303800	0.003397	-68.5991	143.198	-1	2.09294	2.45264	-0.100299	1	TRUE	54.8439	26.2043	9229440	0.003397	-68.5991	143.198	-1	2.09294	TRUE	2.45264	-0.100299	53.3824	38.3678	9229440	0.002211	-68.1162	144.232	-1	1.39133	TRUE
crypt_7day	Vmn1r211_55870	171277	vmn1r211	4.61229e-14	4.61229e-14	4.61231e-14	0.4876	-70.0013	148.003	-1	1	1	10.0279	-8.96876	1.35405	3.038e-14	TRUE	53.061	25.7758	NaN	0.005664	-76.5092	159.018	-1	2.05856	3.20061	-0.129145	1	TRUE	53.061	25.7758	9229440	0.005664	-76.5092	159.018	-1	2.05856	TRUE	3.20061	-0.129145	56.4152	38.9339	9229440	0.00344	-76.136	160.272	-1	1.449	TRUE
crypt_7day	H2al2a_55872	68231	h2al2a	29.8991	14.2364	9114000	0.6462	-44.3254	98.6509	1	2.10019	0	0.326149	37.397	17.9937	34.3806	TRUE	29.9402	22.5575	35.2404	0.8941	-44.3254	94.6509	1	1.32728	0.32615	7.49901e-27	18	TRUE	28.7025	17.9849	70.7992	0.3836	-46.1322	98.2644	1	1.59592	TRUE	0.120038	0.102677	28.6567	23.3854	34.9125	0.8816	-44.0856	96.1712	-1	1.22541	TRUE
crypt_7day	Klk1b8_55889	16624	klk1b8	1.8831e-13	1.8831e-13	1.88311e-13	0.6231	-35.459	78.9179	-1	1	1	2.68742	-2.44975	1.17089	3.038e-14	TRUE	70.8844	29.4921	NaN	0.07779	-39.1041	84.2081	-1	2.4035	0.815167	-0.0342023	1	TRUE	70.8844	29.4921	9229440	0.07779	-39.1041	84.2081	-1	2.4035	TRUE	0.815167	-0.0342023	55.54	38.0131	9229440	0.05407	-38.7973	85.5946	-1	1.46108	TRUE
crypt_7day	Clec4b2_55892	381809	clec4b2	NaN	NaN	NaN	0.2253	-101.863	213.726	-1	NaN	0	18.5435	-12.8102	15.8651	3.95487	TRUE	29.4829	18.3081	75.426	0.136	-103.879	213.757	-1	1.61037	16.7117	-0.497116	1	TRUE	29.4829	18.3081	75.426	0.136	-103.879	213.757	-1	1.61037	TRUE	16.7117	-0.497116	17.7047	7.25342	9229440	0.1387	-103.157	214.315	-1	2.44088	TRUE
crypt_7day	Slc25a51_55898	230125	slc25a51	NaN	NaN	NaN	0.1894	-148.119	306.239	-1	NaN	0	95.0185	-30.4592	7.64515	0.0441279	TRUE	47.8351	24.43	1126.52	0.2623	-148.974	303.949	-1	1.95805	81.1521	-1.07227	1	TRUE	47.8351	24.43	1126.52	0.2623	-148.974	303.949	-1	1.95805	TRUE	81.1521	-1.07227	40.5624	21.4695	9229440	0.169	-148.952	305.904	-1	1.8893	TRUE
crypt_7day	Rdh16f2_55899	216454	rdh16f2	6.39135	1.20054	9114000	0.694	-140.422	290.844	-1	5.32373	0	54.6333	-59.3666	1.01888	3.03221	TRUE	24.6055	16.179	51.1644	0.2979	-142.74	291.481	-1	1.52083	44.203	-1.75313	1	TRUE	24.6055	16.179	51.1644	0.2979	-142.74	291.481	-1	1.52083	TRUE	44.203	-1.75313	9.87499	5.48126	114.432	0.6411	-140.957	289.914	-1	1.80159	TRUE
crypt_7day	Olfr917_55905	258183	olfr917	NaN	NaN	NaN	0.4608	-69.321	148.642	-1	NaN	0	6.33766	-4.90538	5.39723	0.0164578	TRUE	62.5044	28.274	NaN	0.1731	-71.2159	150.432	-1	2.21067	2.78246	-0.0801049	1.04033	TRUE	64.4	28.2739	9229440	0.2718	-71.2159	148.432	-1	2.27772	TRUE	2.7947	-0.0918562	56.3273	28.1943	9229440	0.1733	-71.2145	150.429	-1	1.99783	TRUE
crypt_7day	Plac8_55919	231507	plac8	4.35803	NaN	NaN	0.7744	-283.67	577.339	-1	NaN	0	7089.76	-3434.38	1.74395	3.21424	TRUE	19.4348	13.6019	33.874	0.2156	-286.648	579.296	-1	1.42883	6618.83	-120.874	1	TRUE	18.6956	13.5199	34.3866	0.2077	-286.703	579.406	-1	1.38282	TRUE	6619.17	-120.897	7.8937	4.80028	19.1947	0.615	-284.448	576.895	-1	1.64442	TRUE
crypt_7day	Ccr1_55926	12768	ccr1	1.69809e-07	1.69809e-07	9114000	0.2539	-101.183	212.366	-1	1	1	31.7596	-21.3513	3.10605	1.41702e-07	TRUE	117.478	35.4731	303800	0.0019	-108.661	223.323	-1	3.31175	14.3621	-0.142485	1	TRUE	117.478	35.4731	9229440	0.0019	-108.661	223.323	-1	3.31175	TRUE	14.3621	-0.142485	40.9874	34.3494	113.146	0.003222	-107.075	222.149	-1	1.19325	TRUE
crypt_7day	Mcpt1_55951	17224	mcpt1	7.36153	5.10895	11.8381	0.9294	-209.418	426.837	1	1.44091	0	87.7327	693.991	18	7.53593	TRUE	13.6944	10.2711	20.4093	0.002464	-218.195	442.39	1	1.33329	102.832	25.6195	1	TRUE	13.6944	10.2711	20.4093	0.002464	-218.195	442.39	1	1.33329	TRUE	102.832	25.6195	5.21311	3.59044	9.13491	0.03093	-214.305	436.61	1	1.45194	TRUE
crypt_7day	Mrgprx1_55957	404242	mrgprx1	29.878	14.2985	9114000	0.6855	-43.9821	95.9642	1	2.08959	0	0.275	6.87112	18	30.5302	TRUE	30.0982	22.8273	39.8749	0.8101	-43.9821	93.9642	1	1.31852	0.275001	6.75644e-27	18	TRUE	30.4934	18.7172	81.9646	0.4193	-45.3311	96.6623	1	1.62916	TRUE	0.0753524	0.0945197	29.2919	23.1217	38.6979	0.6963	-43.9527	95.9054	-1	1.26686	TRUE
crypt_7day	Tceal6_55973	66104	tceal6	NaN	NaN	NaN	0.2303	-102.041	214.082	-1	NaN	0	15.8405	-11.8388	17.9523	13.6597	TRUE	33.4038	21.285	127.937	0.3498	-102.108	212.216	-1	1.56936	15.8251	-0.0407988	1.66297	TRUE	36.5123	20.9581	141.138	0.4626	-102.204	210.407	-1	1.74216	TRUE	16.3319	-0.383162	33.1838	18.401	9229440	0.3498	-102.108	212.216	-1	1.80337	TRUE
crypt_7day	Cyp3a13_55988	13113	cyp3a13	3.29185	1.15383	10.2001	0.7863	-216.958	443.917	-1	2.85298	0	838.626	-704.644	1.21014	3.50433	TRUE	16.6357	12.0455	26.7372	0.1359	-220.624	447.247	-1	1.38107	736.939	-22.5615	1	TRUE	16.6356	12.0455	26.7372	0.1359	-220.624	447.247	-1	1.38106	TRUE	736.941	-22.5616	6.78748	4.39723	14.4149	0.4879	-218.145	444.289	-1	1.54358	TRUE
crypt_7day	Gm17430_55995	68193	rpl24	29.1815	14.0383	30.0058	0.5921	-91.3648	192.73	1	2.07871	0	7.98783	177.591	17.9914	34.0616	TRUE	29.2797	20.077	30.008	0.862	-91.3648	188.73	1	1.45837	7.98783	4.13882e-26	18	TRUE	18.979	13.3567	32.6249	0.1627	-94.3543	194.709	1	1.42093	TRUE	6.66964	0.592728	24.8647	19.3243	29.2182	0.6478	-91.6529	191.306	-1	1.28671	TRUE
crypt_7day	2210010C04Rik_56017	67373	2210010c04rik	29.8792	14.4212	9114000	0.9315	-273.258	554.515	1	2.07189	0	1139.34	16417.3	18	33.7869	TRUE	29.9354	23.1192	34.6757	0.9737	-273.258	552.515	1	1.29483	1139.34	4.34554e-24	18	TRUE	28.9652	18.0946	72.322	0.4606	-275.155	556.31	1	1.60076	TRUE	1023.75	58.9372	28.8246	23.3829	35.2422	0.9492	-273.191	554.382	-1	1.23272	TRUE
crypt_7day	Mapre1_56020	13589	mapre1	13.2608	5.38432	9114000	0.1228	-189.614	389.227	1	2.46286	0	723.495	240.942	5.2371	11.7005	TRUE	19.1544	13.4514	33.1012	0.2021	-190.352	386.705	1	1.42397	719.965	8.45195	1	TRUE	19.1533	13.4514	33.1012	0.2021	-190.352	386.705	1	1.42389	TRUE	719.962	8.45263	16.0236	7.76927	9229440	0.1347	-190.235	388.47	1	2.06243	TRUE
crypt_7day	Tbx10_56036	109575	tbx10	29.6785	14.0729	9114000	0.948	-65.0479	138.096	1	2.10891	0	0.387928	31.0221	18	32.5336	TRUE	29.8117	20.624	33.4197	0.9815	-65.0479	136.096	1	1.44549	0.387928	1.44084e-26	18	TRUE	24.7311	16.2373	51.672	0.6072	-66.4882	138.976	1	1.5231	TRUE	-0.0946389	0.209757	27.2329	20.2277	34.3576	0.9058	-65.1976	138.395	-1	1.34632	TRUE
crypt_7day	Cript_56049	56724	cript	15.4365	5.74926	9114000	0.5695	-103.322	214.644	-1	2.68495	0	27.3772	-14.8132	18	12.6152	TRUE	27.7196	17.5688	65.4323	0.5976	-103.692	213.385	-1	1.57777	27.6098	-0.526012	1	TRUE	27.7196	17.5688	65.4323	0.5976	-103.692	213.385	-1	1.57777	TRUE	27.6098	-0.526012	26.309	9.69561	9229440	0.4763	-103.612	215.224	-1	2.7135	TRUE
crypt_7day	Cd200r2_56050	271375	cd200r2	4.74653	NaN	NaN	0.7693	-102.208	214.416	-1	NaN	0	23.278	-18.7167	14.4063	4.40198	TRUE	24.7802	16.26	51.8716	0.06196	-106.898	219.796	-1	1.524	20.3984	-0.643202	1	TRUE	24.7803	16.26	51.8716	0.06196	-106.898	219.796	-1	1.524	TRUE	20.3984	-0.6432	6.69148	4.25817	16.2076	0.6194	-102.963	213.926	-1	1.57145	TRUE
crypt_7day	Eef2_56053	13629	eef2	1.53781	0.472078	5.4536	0.1347	-212.628	435.257	1	3.25753	0	1456.88	552.982	1.3351	1.34922	TRUE	22.41	15.1286	43.0349	0.001577	-219.575	445.151	1	1.4813	1605.17	16.2675	1	TRUE	22.4059	15.1286	43.0349	0.001577	-219.575	445.151	1	1.48103	TRUE	1605.17	16.2682	6.3718	4.12314	13.8854	0.02212	-215.56	439.121	1	1.54538	TRUE
crypt_7day	Chil6_56055	229688	chil6	NaN	NaN	NaN	0.3011	-49.4465	106.893	-1	NaN	1	3.2833	-2.88071	1.75219	6.11251e-12	TRUE	67.483	30.6881	NaN	0.04335	-51.9284	111.857	-1	2.199	1.01896	-0.00893437	1.41497	TRUE	96.1374	33.2068	9229440	0.07933	-51.9416	109.883	-1	2.89511	TRUE	1.05257	-0.0360232	63.9747	31.7478	9229440	0.04304	-51.937	111.874	-1	2.01509	TRUE
crypt_7day	Trbv2_56108	100124659	trbv2	NaN	NaN	NaN	0.7286	-61.302	132.604	-1	NaN	0	4.01563	-3.38543	16.2323	0.394987	TRUE	46.4937	24.061	681.512	0.4051	-63.1956	132.391	-1	1.93233	2.65422	-0.101823	1	TRUE	46.4937	24.061	681.512	0.4051	-63.1956	132.391	-1	1.93233	TRUE	2.65422	-0.101823	59.0892	39.7426	9229440	0.3538	-62.8539	133.708	-1	1.4868	TRUE
crypt_7day	Hmgn5_56130	50887	hmgn5	1.25604	NaN	NaN	0.04996	-176.838	363.677	1	NaN	0	315.213	136.772	13.3799	1.12527	TRUE	39.0441	21.8108	185.374	0.001104	-183.073	372.146	1	1.79013	359.844	3.38731	1	TRUE	39.0442	21.8108	185.374	0.001104	-183.073	372.146	1	1.79013	TRUE	359.844	3.38731	4.69764	3.27213	8.4458	0.5533	-174.444	356.887	1	1.43565	TRUE
crypt_7day	Olfr883_56131	258414	olfr883	29.8174	14.1005	9114000	0.9536	-95.2062	200.412	1	2.11463	0	1.42564	53.4859	6.13567	36.8115	TRUE	29.9178	20.8294	54.6871	0.9875	-95.2061	198.412	1	1.43633	1.42535	3.19435e-08	5.79772	TRUE	30.1778	18.5905	79.851	0.8969	-95.8571	197.714	1	1.62329	TRUE	0.491198	0.388663	29.4399	20.4492	9229440	0.9758	-95.2772	198.554	-1	1.43966	TRUE
crypt_7day	Ormdl3_56132	66612	ormdl3	6.22334	1.47764	9114000	0.3647	-180.358	370.716	-1	4.21168	0	269.409	-139.76	3.94206	3.77617	TRUE	21.2905	14.5687	39.3662	0.4703	-181.054	368.108	-1	1.46139	256.999	-5.87307	1	TRUE	21.2905	14.5687	39.3662	0.4703	-181.054	368.108	-1	1.46139	TRUE	256.999	-5.87307	14.4017	7.00731	9229440	0.4494	-180.614	369.227	-1	2.05524	TRUE
crypt_7day	Lce1b_56152	68720	lce1b	20.4921	13.9859	9114000	0.9689	-67.9453	145.891	1	1.4652	0	0.323259	6.36217	12.6824	17.883	TRUE	29.3108	19.9222	46.8803	0.9928	-67.9451	143.89	1	1.47126	0.319995	1.15193e-06	4.54736	TRUE	27.9711	17.6763	66.7604	0.8947	-68.6464	143.293	1	1.58241	TRUE	-0.143537	0.196918	28.5204	19.6139	9229440	0.9849	-68.0041	144.008	-1	1.45409	TRUE
crypt_7day	Pramef17_56155	626943	pramef17	NaN	NaN	NaN	0.1249	-65.5946	141.189	1	NaN	0	0.236966	3.21767	17.9371	1.1289	TRUE	30.445	20.5421	80.6038	0.4857	-64.9527	135.905	1	1.48208	1.18192	9.84367e-27	18	TRUE	32.7537	19.5967	99.3567	0.4109	-65.2447	136.489	1	1.67139	TRUE	0.784956	0.153003	31.1648	17.1382	9229440	0.3084	-65.1244	138.249	1	1.81844	TRUE
crypt_7day	Fam98b_56165	68215	fam98b	NaN	NaN	NaN	0.0146	-70.0807	150.161	1	NaN	0	5.03066	3.30818	5.8488	0.0229925	TRUE	31.2734	29.3621	303800	0.06664	-69.9792	145.958	1	1.06509	7.27586	6.98095e-27	18	TRUE	106.423	34.3763	9229440	0.03012	-71.0008	148.002	1	3.09582	TRUE	7.36374	0.055254	35.1417	30.2733	53.0596	0.07532	-69.0617	146.123	-1	1.16081	TRUE
crypt_7day	Gm6592_56182	625480	gm6592	4.5219e-14	4.5219e-14	4.52192e-14	0.6531	-75.3545	158.709	-1	1	1	11.324	-10.2562	1.52386	3.038e-14	TRUE	81.9881	31.3004	303800	0.005574	-82.3735	170.747	-1	2.61939	3.17465	-0.0983664	1	TRUE	81.988	31.3004	9229440	0.005574	-82.3735	170.747	-1	2.61939	TRUE	3.17465	-0.0983665	104.264	40.0787	9229440	0.002464	-82.3562	172.712	-1	2.60148	TRUE
crypt_7day	Gm5689_56194	209294	csta1	9.18078e-14	9.18078e-14	9.18081e-14	0.6662	-63.8966	135.793	-1	1	1	6.32912	-5.36866	1.97825	3.038e-14	TRUE	86.995	32.02	303800	0.07398	-67.7287	141.457	-1	2.7169	2.13424	-0.0617208	1	TRUE	86.9953	32.02	9229440	0.07398	-67.7287	141.457	-1	2.71691	TRUE	2.13423	-0.0617206	54.3302	37.3893	9229440	0.05056	-67.4367	142.873	-1	1.45309	TRUE
crypt_7day	Vmn1r172_56204	81010	vmn1r172	29.5084	15.8621	9114000	0.8748	-89.3444	188.689	1	1.86031	0	2.77048	2790.42	1.81949	658.22	TRUE	29.5075	18.5639	70.7211	0.9522	-89.3442	186.688	1	1.58951	2.7694	0.0210979	1.814	TRUE	29.4255	18.2845	75.0737	0.97	-89.4495	184.899	1	1.60931	TRUE	2.25638	0.333608	29.2985	15.7659	9229440	0.958	-89.3199	186.64	1	1.85835	TRUE
crypt_7day	Trav10n_56224	667626	trav10n	5.33276e-06	5.33276e-06	5.3328e-06	1	-0.77514	9.55028	-1	1	1	1.24374	-1.24374	1.79411	3.5738e-06	TRUE	90.1431	32.4461	NaN	0.02073	-7.4247	20.8494	-1	2.77824	0.250125	-0.0111558	1	TRUE	90.1431	32.4461	9229440	0.02073	-7.4247	20.8494	-1	2.77824	TRUE	0.250125	-0.0111558	52.3524	37.0478	9229440	0.01342	-7.07394	22.1479	-1	1.4131	TRUE
crypt_7day	Gm10112_56227	434423	dppa5a	0.143663	0.0149132	9114000	0.9299	-85.8918	181.784	-1	9.63328	0	12.7958	-10.6159	1.29195	0.0403331	TRUE	80.2196	31.033	NaN	0.06244	-90.9129	187.826	-1	2.58498	5.72691	-0.127448	1	TRUE	80.2194	31.033	9229440	0.06244	-90.9129	187.826	-1	2.58497	TRUE	5.72691	-0.127449	42.5821	35.2616	182.683	0.1103	-89.433	186.866	-1	1.20761	TRUE
crypt_7day	Gm7075_56239	19823	rnf7	NaN	NaN	NaN	0.1188	-135.089	278.178	1	NaN	1	46.6365	21.1489	1.4298	3.038e-14	TRUE	35.6997	23.9293	224.521	0.1873	-134.499	276.998	1	1.49188	60.4103	0.0489044	1.83303	TRUE	43.2628	23.1291	332.463	0.2573	-134.687	275.374	1	1.87049	TRUE	59.3181	0.797216	34.8893	23.5608	9229440	0.1877	-134.496	276.993	-1	1.48082	TRUE
crypt_7day	Gm3604_56243	100041979	gm3604	30.8538	15.7341	9114000	0.2646	-88.9838	185.968	1	1.96095	0	4.97713	41.8916	18	32.9825	TRUE	30.7548	27.605	80.0164	0.3886	-88.9838	183.968	1	1.1141	4.97713	1.59926e-26	18	TRUE	55.5904	26.3795	9229440	0.1713	-90.2381	186.476	1	2.10733	TRUE	4.80445	0.180498	33.1816	28.1182	49.9252	0.3474	-88.5989	185.198	-1	1.18008	TRUE
crypt_7day	Gm20379_56261	15331	hmgn2	30.452	15.1031	9114000	0.243	-75.931	159.862	1	2.01627	0	2.0181	45.6452	18	33.566	TRUE	30.4416	26.1552	48.5915	0.3621	-75.931	157.862	1	1.16388	2.0181	1.33803e-26	18	TRUE	44.711	23.5547	436.614	0.12	-77.5688	161.138	1	1.89818	TRUE	1.82627	0.157841	31.5029	27.0993	39.5998	0.407	-75.1959	158.392	-1	1.1625	TRUE
crypt_7day	Rhox2f_56269	434764	rhox2f	1.25771e-13	1.25771e-13	1.25772e-13	0.6759	-27.0339	62.0678	-1	1	1	2.22237	-2.07043	1.15369	3.038e-14	TRUE	87.4331	32.0805	303800	0.04851	-31.445	68.89	-1	2.72543	0.594987	-0.0224147	1	TRUE	87.4331	32.0805	9229440	0.04851	-31.445	68.89	-1	2.72543	TRUE	0.594987	-0.0224147	83.9417	39.3713	9229440	0.02575	-31.4075	70.8151	-1	2.13205	TRUE
crypt_7day	Gm21762_56278	102631530	gm21762	7.72526e-14	7.72526e-14	7.72529e-14	0.8645	-87.5144	183.029	-1	1	1	12.6632	-12.0537	1.30549	3.038e-14	TRUE	86.8768	32.0036	303800	0.04113	-92.6601	191.32	-1	2.71459	3.1405	-0.123535	1	TRUE	86.8767	32.0036	9229440	0.04113	-92.6601	191.32	-1	2.71459	TRUE	3.1405	-0.123535	67.8287	38.637	9229440	0.02258	-92.5649	193.13	-1	1.75554	TRUE
crypt_7day	Scgb2b20_56283	494519	scgb2b20	30.1682	14.466	43.1178	0.1186	-56.4127	122.825	1	2.08546	0	0.980173	5215.6	13.4082	51.5833	TRUE	30.2222	24.0144	43.1124	0.32	-56.4127	118.825	1	1.2585	0.98018	8.86222e-27	18	TRUE	34.6625	20.3031	118.023	0.1162	-57.8956	121.791	1	1.70725	TRUE	0.760611	0.117881	30.1793	24.9945	38.5893	0.2693	-56.0722	120.144	-1	1.20744	TRUE
crypt_7day	Vmn1r206_56288	171250	vmn1r206	0.0149357	3.038e-14	0.0296824	0.5845	-29.5381	69.0761	-1	4.91629e+11	0	3.92091	-3.73147	3.28349	0.0149701	TRUE	55.4453	26.3456	303800	0.0005459	-39.5192	85.0384	-1	2.10454	1.08511	-0.0442333	1	TRUE	55.4453	26.3456	9229440	0.0005459	-39.5192	85.0384	-1	2.10454	TRUE	1.08511	-0.0442333	55.3695	38.6496	9229440	0.0003	-39.1261	86.2522	-1	1.4326	TRUE
crypt_7day	Serpinb9d_56303	20726	serpinb9d	29.8694	14.3007	9114000	0.9703	-74.5881	157.176	1	2.08867	0	0.275662	7.83166	18	27.356	TRUE	30.3027	21.2445	60.4955	0.9703	-74.5881	157.176	1	1.42638	0.275663	1.39964e-26	18	TRUE	31.4558	19.0976	88.8528	0.8833	-75.1942	156.388	1	1.64711	TRUE	-0.236621	0.210033	29.9969	20.4849	9229440	0.9401	-74.7157	157.431	-1	1.46434	TRUE
crypt_7day	Atic_56306	108147	atic	5.66438	1.9432	13.8324	0.7725	-196.27	402.541	1	2.91498	0	478.114	398.23	1.38555	6.01574	TRUE	16.7357	12.1033	26.9716	0.2344	-199.121	404.242	1	1.38274	513.864	12.3414	1	TRUE	16.7356	12.1033	26.9716	0.2344	-199.121	404.242	1	1.38273	TRUE	513.862	12.3415	6.44266	4.18892	12.9892	0.9252	-196.159	400.317	1	1.53802	TRUE
crypt_7day	Mterf1b_56328	208595	mterf1b	31.1879	26.7645	9114000	0.03704	-78.3904	166.781	-1	1.16527	0	7.68182	-269.523	12.6345	41.4455	TRUE	30.9318	26.7986	203.261	0.1316	-78.3904	162.781	-1	1.15423	7.68181	-1.07462e-26	18	TRUE	49.739	24.9366	8493.22	0.08657	-78.9624	163.925	-1	1.99462	TRUE	7.97958	-0.147486	34.4293	26.87	9229440	0.075	-78.3979	164.796	1	1.28133	TRUE
crypt_7day	Cldn34b2_56354	73347	cldn34b2	8.74463e-14	8.74463e-14	8.74466e-14	0.8395	-79.7173	167.435	-1	1	1	10.7316	-9.06455	1.47605	3.038e-14	TRUE	1992.42	31.6374	NaN	0.04428	-84.6956	175.391	-1	62.9767	2.95593	-0.00431747	1	TRUE	1992.47	49.7251	9229440	0.04428	-84.6956	175.391	-1	40.0697	TRUE	2.95593	-0.00431736	44.943	33.9871	9229440	0.03242	-84.2674	176.535	-1	1.32235	TRUE
crypt_7day	Gstm4_56360	14865	gstm4	4.76314	NaN	NaN	0.01913	-119.645	247.29	-1	NaN	0	52.6368	-27.734	18	4.38017	TRUE	20.7403	14.2871	37.6655	0.008472	-121.503	249.005	-1	1.45168	49.5305	-1.15299	1	TRUE	20.7403	14.2871	37.6655	0.008472	-121.503	249.005	-1	1.45168	TRUE	49.5304	-1.15299	11.9692	6.2593	9229440	0.007591	-120.714	249.427	-1	1.91223	TRUE
crypt_7day	Gsdmc2_56380	331063	gsdmc2	5.5875	4.98021	9114000	0.4748	-98.2078	204.416	1	1.12194	0	2.09431	16.6586	18	5.2542	TRUE	27.1902	17.3403	62.733	0.03186	-102.559	211.118	1	1.56804	3.62998	0.519632	1	TRUE	27.1902	17.3403	62.733	0.03186	-102.559	211.118	1	1.56804	TRUE	3.62998	0.519632	6.13694	4.00017	13.6599	0.6524	-97.6762	203.352	1	1.53417	TRUE
crypt_7day	Zbed4_56393	223773	zbed4	NaN	NaN	NaN	0.2707	-179.297	366.595	1	NaN	0	238.452	78.9598	18	0.645788	TRUE	30.5772	21.0666	102.571	0.3132	-179.679	365.357	1	1.45145	267.441	2.20445e-25	18	TRUE	34.968	20.4132	121.451	0.2766	-179.873	365.745	1	1.71301	TRUE	258.315	3.46043	32.3013	18.0846	9229440	0.1927	-179.758	367.516	1	1.78612	TRUE
crypt_7day	Gm10750_56403	664831;435509;664821	gm7358;gm5681;gm7356	27.4227	17.2798	58.6915	0.2093	-85.6521	181.304	1	1.58698	0	2.98829	4364.74	1.38465	2415.18	TRUE	27.4239	17.2988	58.624	0.3387	-85.6518	179.304	1	1.58531	2.98815	0.0905679	1.38317	TRUE	26.7337	17.1408	60.5035	0.4576	-85.7197	177.439	1	1.55965	TRUE	2.67852	0.331059	27.5243	14.0175	9229440	0.3445	-85.6272	179.254	1	1.96357	TRUE
crypt_7day	Gm4858_56417	229571	gm4858	5.92928e-14	5.92928e-14	5.9293e-14	0.1897	-46.7986	101.597	-1	1	1	4.80139	-4.03098	1.60145	3.038e-14	TRUE	46.3941	28.6061	NaN	0.002622	-51.8921	111.784	-1	1.62183	1.62958	-0.00488513	1.71021	TRUE	65.2574	28.4428	9229440	0.005716	-51.9491	109.898	-1	2.29434	TRUE	1.69847	-0.0530805	43.9609	28.6368	9229440	0.002611	-51.897	111.794	-1	1.53512	TRUE
crypt_7day	Eif1ax_56430	66235	eif1ax	3.82433	1.64332	10.3637	0.228	-228.764	467.528	1	2.3272	0	1271.84	1022.72	1.37209	4.29708	TRUE	14.5489	10.8021	22.1415	0.09556	-231.279	468.558	1	1.34686	1383.62	34.6833	1	TRUE	14.5496	10.8021	22.1415	0.09556	-231.279	468.558	1	1.34692	TRUE	1383.65	34.6807	7.58101	4.73489	15.5335	0.1763	-229.76	467.521	1	1.6011	TRUE
crypt_7day	8030462N17Rik_56437	212163	8030462n17rik	29.5516	13.9883	31.6322	0.7084	-149.116	308.232	1	2.11259	0	104.308	1053.08	17.2007	35.1169	TRUE	29.6362	20.1697	31.1115	0.9256	-149.116	304.232	1	1.46934	104.308	1.65558e-25	18	TRUE	22.4181	15.1326	43.0626	0.4283	-150.872	307.744	1	1.48144	TRUE	98.7522	2.41181	26.2514	19.5453	32.0865	0.7758	-149.313	306.626	-1	1.34311	TRUE
crypt_7day	Pkmyt1_56458	268930	pkmyt1	NaN	NaN	NaN	0.833	-151.693	311.386	1	NaN	0	86.982	55.0599	1	0.593678	TRUE	32.1477	19.3656	94.2626	0.5381	-153	312.001	1	1.66004	104.714	1.78432	1	TRUE	32.1477	19.3656	94.2626	0.5381	-153	312.001	1	1.66004	TRUE	104.714	1.78432	64.4525	42.0112	9229440	0.5003	-152.638	313.277	1	1.53417	TRUE
crypt_7day	G2e3_56463	217558	g2e3	31.6715	17.468	9114000	0.03035	-171.203	352.405	1	1.81312	0	231.102	2638.77	1.10626	578.558	TRUE	29.4957	18.3226	75.2591	0.07395	-171.007	350.014	1	1.6098	231.065	2.41146	1.08424	TRUE	29.4891	18.3105	75.4629	0.1289	-171.012	348.024	1	1.6105	TRUE	230.216	3.2081	29.4505	12.9358	9229440	0.07416	-171.004	350.008	1	2.27667	TRUE
crypt_7day	Timm21_56510	67105	timm21	30.2855	2.659	9114000	0.5756	-162.091	332.181	1	11.3898	0	208.111	228.254	1	63.3349	TRUE	29.9145	18.4841	78.1387	0.7066	-162.122	330.243	1	1.61839	209.734	2.47044	1	TRUE	29.9145	18.4841	78.1387	0.7066	-162.122	330.243	1	1.61839	TRUE	209.734	2.47044	30.1823	10.9443	9229440	0.5735	-162.096	332.193	1	2.75781	TRUE
crypt_7day	Rpp30_56514	54364	rpp30	14.8057	4.70624	9114000	0.4039	-149.772	307.545	1	3.14597	0	134.285	181.785	1	36.5168	TRUE	18.9674	13.3504	32.5935	0.499	-149.944	305.888	1	1.42074	137.191	2.77807	1	TRUE	18.9674	13.3504	32.5935	0.499	-149.944	305.888	1	1.42074	TRUE	137.191	2.77807	15.7629	7.69139	9229440	0.3914	-149.819	307.639	1	2.04942	TRUE
crypt_7day	Wdr46_56524	57315	wdr46	5.35107	NaN	NaN	0.2438	-172.035	352.069	1	NaN	0	227.129	116.429	18	4.88833	TRUE	23.881	15.8391	48.331	0.09183	-174.041	354.081	1	1.50772	237.838	4.30917	1	TRUE	23.8807	15.8391	48.331	0.09183	-174.041	354.081	1	1.50771	TRUE	237.838	4.30917	9.874	5.49144	175.865	0.1963	-172.327	352.653	1	1.79807	TRUE
crypt_7day	Incenp_56534	16319	incenp	13.8253	2.79588	9114000	0.6443	-150.647	309.294	1	4.94488	0	104.569	108.998	1	14.2201	TRUE	21.8271	14.8392	41.0884	0.5773	-151.301	308.601	1	1.47091	110.2	2.5068	1	TRUE	21.8271	14.8392	41.0884	0.5773	-151.301	308.601	1	1.47091	TRUE	110.2	2.5068	13.3342	6.64601	9229440	0.6394	-150.661	309.322	1	2.00635	TRUE
crypt_7day	Slc35c1_56538	228368	slc35c1	30.7995	14.525	9114000	0.2754	-136.844	283.688	1	2.12045	0	40.2942	163.779	17.3142	33.0954	TRUE	31.3954	24.8869	112.217	0.4233	-136.844	281.688	1	1.26152	40.254	1.04211e-07	5.70913	TRUE	42.0547	22.7639	274.47	0.4032	-137.459	280.918	1	1.84743	TRUE	38.36	0.885771	32.6574	25.4677	9229440	0.4507	-136.748	281.496	-1	1.28231	TRUE
crypt_7day	Lin7c_56553	22343	lin7c	1.34876	NaN	NaN	0.4123	-191.034	392.069	1	NaN	0	724.72	252.522	14.5094	1.2911	TRUE	25.1686	16.4387	53.4801	0.003541	-198.383	402.767	1	1.53106	779.979	8.03992	1	TRUE	25.1673	16.4387	53.4801	0.003541	-198.383	402.767	1	1.53098	TRUE	779.981	8.04042	7.41506	4.56392	45.4597	0.02638	-195.108	398.216	1	1.62471	TRUE
crypt_7day	Btnl4_56572	632126;100045026	btnl4;loc100045026	4.55942	1.43269	15.8097	0.6344	-246.884	503.768	-1	3.18242	0	2654.31	-1404.97	1.30391	3.86036	TRUE	18.6413	13.173	31.7225	0.182	-249.81	505.621	-1	1.41511	2467.91	-45.2935	1	TRUE	18.6456	13.173	31.7225	0.182	-249.81	505.621	-1	1.41544	TRUE	2467.87	-45.2823	7.53769	4.66927	17.373	0.5679	-247.499	502.997	-1	1.61432	TRUE
crypt_7day	Vmn1r34_56579	546901	vmn1r34	18.0997	13.7072	31.4241	0.9059	-76.8077	163.615	1	1.32045	0	0.587151	11.0353	12.3187	17.3577	TRUE	27.2172	18.8673	31.0062	0.9675	-76.8082	161.616	1	1.44256	0.589976	5.56109e-06	4.24736	TRUE	21.6242	14.7374	40.4298	0.587	-78.4001	162.8	1	1.4673	TRUE	-0.152432	0.333981	25.8743	19.169	31.4813	0.9711	-76.7905	161.581	-1	1.3498	TRUE
crypt_7day	Musk_56617	18198	musk	21.9486	14.8243	41.1626	0.2234	-101.696	213.391	1	1.48058	0	13.2482	9867.28	1.02201	13609.8	TRUE	21.8322	14.8417	41.1051	0.4971	-101.692	209.385	1	1.471	13.2078	0.631768	1	TRUE	21.8322	14.8417	41.1051	0.4971	-101.692	209.385	1	1.471	TRUE	13.2078	0.631768	23.4611	11.666	9229440	0.3741	-101.628	211.255	1	2.01107	TRUE
crypt_7day	H2-M2_56624	14990	h2-m2	29.9717	14.2753	9114000	0.9745	-61.4937	130.987	1	2.09955	0	0.183775	6.20526	18	28.3789	TRUE	30.2778	21.1654	58.168	0.9745	-61.4937	130.987	1	1.43053	0.183776	9.87354e-27	18	TRUE	31.0469	18.9371	85.8411	0.8823	-62.1251	130.25	1	1.63947	TRUE	-0.176573	0.148016	29.8194	20.4457	9229440	0.946	-61.6205	131.241	-1	1.45847	TRUE
crypt_7day	Trim31_56633	224762	trim31	0.949339	0.0285613	9114000	0.7654	-205.769	419.538	-1	33.2386	0	892.384	-286.251	1	0.144514	TRUE	33.3155	19.8079	104.408	0.1943	-208.536	423.073	-1	1.68193	758.748	-8.05281	1	TRUE	33.322	19.8079	104.408	0.1943	-208.536	423.073	-1	1.68226	TRUE	758.73	-8.05123	62.1339	41.5084	9229440	0.1612	-208.129	424.257	-1	1.4969	TRUE
crypt_7day	Ptrhd1_56644	69709	ptrhd1	NaN	NaN	NaN	0.04263	-78.5927	165.185	-1	NaN	1	8.46732	-5.47699	1.28305	3.038e-14	TRUE	31.7075	30.0602	NaN	0.02931	-79.8731	165.746	-1	1.0548	4.23495	-7.17015e-27	18	TRUE	81.0478	31.1591	9229440	0.02319	-80.1664	166.333	-1	2.6011	TRUE	4.40022	-0.0935901	42.2258	30.1947	9229440	0.01279	-80.0111	168.022	1	1.39845	TRUE
crypt_7day	Grid2_56650	14804	grid2	4.30912e-14	4.30912e-14	4.30914e-14	0.9997	-28.8842	65.7684	-1	1	1	2.8984	-2.87394	1.58535	3.038e-14	TRUE	81.8258	31.2762	NaN	0.01246	-36.1337	78.2674	-1	2.61623	0.612867	-0.0272823	1	TRUE	81.8258	31.2762	9229440	0.01246	-36.1337	78.2674	-1	2.61623	TRUE	0.612866	-0.0272823	51.421	37.0986	9229440	0.008267	-35.7147	79.4295	-1	1.38606	TRUE
crypt_7day	Rmnd5a_56652	68477	rmnd5a	NaN	NaN	NaN	0.05366	-188.008	384.016	-1	NaN	1	877.544	-126.595	1.73792	7.52496e-07	TRUE	36.8082	21.0603	145.434	0.08916	-188.123	382.246	-1	1.74775	797.208	-4.13413	1	TRUE	36.8008	21.0603	145.434	0.08916	-188.123	382.246	-1	1.7474	TRUE	797.214	-4.13494	15.8398	6.63717	9229440	0.1431	-186.783	381.566	-1	2.38653	TRUE
crypt_7day	Ezr_56670	22350	ezr	NaN	NaN	NaN	0.05375	-148.226	304.452	-1	NaN	0	93.3387	-37.7201	18	1.10521	TRUE	34.7988	20.3523	119.535	0.04657	-149.197	304.394	-1	1.70982	84.3026	-1.4831	1	TRUE	34.7988	20.3523	119.535	0.04657	-149.197	304.394	-1	1.70982	TRUE	84.3026	-1.4831	34.6182	13.6553	9229440	0.02385	-149.197	306.393	-1	2.53515	TRUE
crypt_7day	Zbtb16_56683	235320	zbtb16	1.39594	0.378273	6.10961	0.06357	-138.803	285.607	-1	3.6903	0	76.9285	-74.6733	1	1.29981	TRUE	23.2433	15.5345	45.9638	0.0003926	-145.68	297.36	-1	1.49624	55.8081	-2.01379	1	TRUE	23.2433	15.5345	45.9638	0.0003926	-145.68	297.36	-1	1.49624	TRUE	55.8082	-2.0138	5.99139	3.9436	12.4533	0.009497	-141.049	290.099	-1	1.51927	TRUE
crypt_7day	Btbd18_56685	100270744	btbd18	26.0348	13.4841	9114000	1	-67.0634	144.127	1	1.93078	0	0.00163805	192.794	2.31892	121.47	TRUE	26.0967	16.8285	36.2648	1	-67.0634	142.127	1	1.55074	0.000915669	0.00311635	2.2789	TRUE	22.8876	15.3624	44.6918	0.9408	-67.6845	141.369	1	1.48985	TRUE	-0.420524	0.234311	25.918	16.5332	35.7562	1	-67.0644	142.129	-1	1.56763	TRUE
crypt_7day	Col6a5_56691	665033	col6a5	NaN	NaN	NaN	0.2283	-113.685	235.371	-1	NaN	0	21.1699	-16.7175	18	13.3787	TRUE	33.0672	21.436	119.83	0.1984	-113.874	235.748	-1	1.5426	20.9225	-0.0529832	1.68651	TRUE	36.3804	20.9123	139.283	0.277	-114.025	234.05	-1	1.73967	TRUE	21.6165	-0.53403	32.7939	19.2829	9229440	0.1965	-113.887	235.773	-1	1.70067	TRUE
crypt_7day	Spry3_56709	236576	spry3	15.9252	13.4429	9114000	0.1525	-121.323	250.645	-1	1.18466	0	27.2128	-25.3756	18	13.6985	TRUE	28.9671	18.6054	66.3419	0.1472	-121.369	250.738	-1	1.55692	27.357	-0.121916	1.56711	TRUE	29.0772	18.1409	72.978	0.2104	-121.542	249.085	-1	1.60285	TRUE	28.3202	-0.823316	29.0854	15.9927	9229440	0.1451	-121.387	250.774	-1	1.81867	TRUE
crypt_7day	Tsr1_56718	104662	tsr1	2.45515	NaN	NaN	0.3006	-168.243	344.486	1	NaN	0	176.888	124.924	18	2.3415	TRUE	21.4689	14.659	39.9316	0.009371	-173.429	352.857	1	1.46455	196.251	4.7125	1	TRUE	21.4696	14.659	39.9316	0.009371	-173.429	352.857	1	1.4646	TRUE	196.251	4.7125	8.89597	5.17544	111.615	0.02172	-171.544	351.088	1	1.71888	TRUE
crypt_7day	Slc4a9_56724	240215	slc4a9	1.76016e-13	1.76016e-13	1.76016e-13	0.9453	-65.2999	138.6	-1	1	1	5.83504	-5.32453	1.59341	3.038e-14	TRUE	257.64	31.3497	303800	0.1294	-69.1906	144.381	-1	8.21826	1.40058	-0.0217044	1	TRUE	257.641	42.5455	9229440	0.1294	-69.1906	144.381	-1	6.05566	TRUE	1.40058	-0.0217044	48.8111	35.2236	9229440	0.09555	-68.8729	145.746	-1	1.38575	TRUE
crypt_7day	Fmr1_56727	14265	fmr1	6.59119	1.0083	9114000	0.2626	-196.11	402.22	1	6.53693	0	447.618	217.788	1.45075	1.64354	TRUE	25.8201	16.7344	56.2935	0.2047	-197.726	401.452	1	1.54294	492.703	7.69527	1	TRUE	25.8201	16.7344	56.2935	0.2047	-197.726	401.452	1	1.54294	TRUE	492.704	7.69526	16.9209	7.37204	9229440	0.1861	-197.205	402.41	1	2.29528	TRUE
crypt_7day	Entpd5_56729	12499	entpd5	26.6958	16.7742	58.0179	0.5316	-195.901	401.801	-1	1.59148	0	589.492	-12593.7	1.20378	863.412	TRUE	26.693	16.9312	57.546	0.6991	-195.9	399.799	-1	1.57656	589.628	-3.82587	1.1872	TRUE	26.186	16.8977	57.9343	0.8165	-195.915	397.829	-1	1.54968	TRUE	593.518	-7.21541	26.8562	12.727	9229440	0.7063	-195.88	399.76	-1	2.11018	TRUE
crypt_7day	Sectm1b_56737	58210	sectm1b	1.24622	0.429126	4.26749	0.1609	-259.54	527.081	-1	2.90409	0	2362.08	-2488.07	1	1.55642	TRUE	19.1751	13.4625	33.1577	0.0006387	-267.032	540.063	-1	1.42433	1732	-71.0439	1	TRUE	18.0247	13.2575	34.4535	0.0005634	-267.175	540.351	-1	1.35959	TRUE	1732	-71.0444	4.71567	3.46292	12.3924	0.01069	-262.82	533.641	-1	1.36176	TRUE
crypt_7day	Mavs_56742	228607	mavs	0.00236306	0.00038674	0.00502495	0.5766	-181.245	370.489	-1	6.1102	4	567.887	-188.251	1	3.038e-14	TRUE	34.384	30.9311	303800	0.001885	-188.328	384.656	1	1.11163	402.905	2.32963e-23	16.1535	TRUE	1098.33	48.7336	9229440	0.004147	-188.397	382.794	1	22.5374	TRUE	404.814	0.139605	45.4429	33.7777	9229440	0.002415	-188.051	384.102	-1	1.34535	TRUE
crypt_7day	Tep1_56744	21745	tep1	3.09173	0.945165	10.0206	0.1986	-184.055	376.11	-1	3.2711	0	694.58	-321.6	1	4.22413	TRUE	15.6348	11.4583	24.4643	0.02473	-187.481	380.962	-1	1.3645	650.253	-9.56076	1	TRUE	15.6346	11.4583	24.4643	0.02473	-187.481	380.962	-1	1.36448	TRUE	650.253	-9.56087	6.75364	4.34335	13.662	0.08998	-185.073	378.146	-1	1.55494	TRUE
crypt_7day	Gcn1l1_56747	231659	gcn1l1	4.49164	NaN	NaN	0.0354	-204.627	419.254	1	NaN	0	1027.7	446.002	1.8411	4.12036	TRUE	15.2554	11.2314	23.6366	0.03229	-206.43	418.861	1	1.35828	1070.51	16.5868	1	TRUE	15.2554	11.2314	23.6366	0.03229	-206.43	418.861	1	1.35828	TRUE	1070.51	16.5867	8.57833	5.1225	18.0598	0.04226	-205.283	418.566	1	1.67464	TRUE
crypt_7day	Prpf38b_56748	66921	prpf38b	22.9182	0.0487395	9114000	0.1963	-193.909	395.818	1	470.218	0	445.157	465.445	1	36.7738	TRUE	25.4229	16.5548	54.5607	0.2766	-194.049	394.097	1	1.53568	452.723	7.05649	1	TRUE	25.4229	16.5548	54.5607	0.2766	-194.049	394.097	1	1.53568	TRUE	452.722	7.05649	21.8146	8.75694	9229440	0.1977	-193.9	395.8	1	2.49112	TRUE
crypt_7day	En2_56764	13799	en2	29.6079	14.1653	9114000	0.8055	-70.3068	148.614	1	2.09017	0	0.491542	14.8862	18	30.3708	TRUE	29.9482	19.5511	37.5971	0.899	-70.3068	146.614	1	1.53179	0.491542	1.53587e-26	18	TRUE	25.6272	16.6474	55.4448	0.6348	-71.2099	148.42	1	1.53941	TRUE	-0.0727966	0.230793	27.4374	18.335	9229440	0.7133	-70.5587	149.117	-1	1.49645	TRUE
crypt_7day	Hsd17b4_56772	15488	hsd17b4	17.6761	NaN	NaN	0.1211	-211.82	431.64	-1	NaN	0	742.576	-552.479	1	15.5512	TRUE	23.8749	15.8363	48.3081	0.1537	-212.196	430.393	-1	1.50761	717.332	-12.4395	1	TRUE	23.878	15.8363	48.3081	0.1537	-212.196	430.393	-1	1.5078	TRUE	717.325	-12.438	17.9688	7.83658	9229440	0.1131	-211.907	431.814	-1	2.29294	TRUE
crypt_7day	Arg1_56774	11846	arg1	18.8823	5.64808	9114000	0.2825	-111.311	232.622	1	3.34314	0	19.5854	22.9066	3.45871	12.9503	TRUE	23.9802	15.8861	48.7096	0.5423	-111.43	228.859	1	1.50951	19.1072	0.753826	1	TRUE	23.9802	15.8861	48.7096	0.5423	-111.43	228.859	1	1.50951	TRUE	19.1072	0.753826	22.7806	9.71458	9229440	0.4055	-111.407	230.813	1	2.34499	TRUE
crypt_7day	Slc5a9_56782	230612	slc5a9	1.32471	NaN	NaN	0.5214	-135.555	281.109	-1	NaN	0	64.0326	-39.1571	17.971	1.17058	TRUE	24.7144	16.2295	51.6042	0.269	-137.628	281.257	-1	1.52281	55.8281	-1.51436	1	TRUE	24.7144	16.2295	51.6042	0.269	-137.628	281.257	-1	1.52281	TRUE	55.8281	-1.51436	11.8415	6.09805	9229440	0.403	-136.439	280.877	-1	1.94185	TRUE
crypt_7day	Rbm12b1_56789	72397	rbm12b1	NaN	NaN	NaN	0.2013	-116.053	242.106	-1	NaN	1	44.2243	-20.1465	3.21671	2.90617e-05	TRUE	47.3467	26.2139	303800	0.05716	-118.321	244.642	-1	1.80617	29.3363	-0.142901	1.30438	TRUE	54.6742	26.1642	9229440	0.102	-118.331	242.661	-1	2.08966	TRUE	29.654	-0.400491	45.5742	24.9137	9229440	0.05719	-118.32	244.641	-1	1.82928	TRUE
crypt_7day	Patl2_56790	67578	patl2	30.3419	14.5564	9114000	0.6199	-39.3124	88.6249	1	2.08444	0	0.289568	21.3707	17.986	34.004	TRUE	30.3463	23.5649	57.1561	0.879	-39.3124	84.6249	1	1.28778	0.289568	5.11933e-27	18	TRUE	34.3265	20.1811	114.409	0.608	-40.225	86.45	1	1.70092	TRUE	0.129665	0.0728616	30.673	23.2771	9229440	0.7369	-39.4207	86.8415	-1	1.31773	TRUE
crypt_7day	Timm10_56815	30059	timm10	5.09246	NaN	NaN	0.8689	-161.711	331.421	1	NaN	0	147.686	89.9942	18	4.69515	TRUE	21.8668	14.859	41.2184	0.418	-163.574	333.149	1	1.47162	156.815	3.51884	1	TRUE	21.8668	14.859	41.2184	0.418	-163.574	333.149	1	1.47162	TRUE	156.815	3.51884	10.5925	5.77088	9229440	0.6511	-162.315	332.63	1	1.83551	TRUE
crypt_7day	Dmac2_56826	66349	dmac2	7.00022	0.0378873	9114000	0.6909	-121.708	251.416	-1	184.764	0	39.9524	-25.3855	1	0.388655	TRUE	36.3585	20.9047	138.978	0.2066	-124.183	254.366	-1	1.73925	30.0184	-0.708546	1	TRUE	36.3585	20.9047	138.978	0.2066	-124.183	254.366	-1	1.73925	TRUE	30.0184	-0.708546	14.5808	6.45607	267.452	0.3701	-122.723	253.447	-1	2.25846	TRUE
crypt_7day	Mst1r_56828	19882	mst1r	NaN	NaN	NaN	0.1979	-164.707	339.414	-1	NaN	0	231.703	-64.5319	5.25984	0.0166697	TRUE	31.3201	29.2199	NaN	0.229	-165.818	337.637	-1	1.07188	183.365	-9.73721e-26	18	TRUE	70.74	29.4664	9229440	0.1544	-166.391	338.782	-1	2.4007	TRUE	184.953	-1.17625	37.2654	29.2779	9229440	0.1336	-165.896	339.792	1	1.27282	TRUE
crypt_7day	Ptgr1_56832	67103	ptgr1	2.63826	0.0774701	9114000	0.7683	-205.176	418.351	-1	34.0552	0	590.037	-293.52	1	0.530619	TRUE	32.0759	19.338	93.6819	0.1638	-208.197	422.394	-1	1.6587	483.954	-8.28554	1	TRUE	32.0757	19.338	93.6819	0.1638	-208.197	422.394	-1	1.65869	TRUE	483.954	-8.2857	16.2209	6.86336	9229440	0.2135	-207.171	422.342	-1	2.36341	TRUE
crypt_7day	Acot7_56840	70025	acot7	14.3011	5.7364	9114000	0.8625	-160.64	331.281	1	2.49304	0	206.555	82.3738	17.91	12.9167	TRUE	24.9367	16.3322	52.5139	0.9411	-160.887	327.775	1	1.52684	204.531	2.86371	1	TRUE	24.9367	16.3322	52.5139	0.9411	-160.887	327.775	1	1.52684	TRUE	204.531	2.86371	24.0198	10.0566	9229440	0.8773	-160.87	329.741	1	2.38846	TRUE
crypt_7day	Nkx6-2_56846	14912	nkx6-2	1.87472e-13	1.87472e-13	1.87472e-13	0.9192	-73.8125	155.625	-1	1	1	7.49728	-7.14032	1.1513	3.038e-14	TRUE	143.926	30.7325	303800	0.09658	-78.0095	162.019	-1	4.68319	1.69299	-0.0496378	1	TRUE	143.925	37.5899	9229440	0.09658	-78.0095	162.019	-1	3.82882	TRUE	1.69299	-0.049638	112.536	33.6605	9229440	0.05335	-78.0094	164.019	-1	3.34327	TRUE
crypt_7day	Col10a1_56859	12813	col10a1	30.0159	14.4288	9114000	0.5398	-60.0001	128	1	2.08028	0	0.716645	45.8574	18	34.0318	TRUE	30.0536	23.5841	37.224	0.6832	-60.0001	126	1	1.27432	0.716644	1.08279e-26	18	TRUE	31.8173	19.2382	91.628	0.2377	-61.8345	129.669	1	1.65386	TRUE	0.453618	0.143271	29.4281	24.5572	35.8916	0.6765	-59.6075	127.215	-1	1.19835	TRUE
crypt_7day	Parvb_56860	170736	parvb	NaN	NaN	NaN	0.01701	-104.506	219.011	-1	NaN	0	28.5838	-14.4116	4.00805	0.216859	TRUE	35.1124	20.465	123.118	0.007866	-107.243	220.486	-1	1.71573	21.9389	-0.458307	1	TRUE	35.1125	20.465	123.118	0.007866	-107.243	220.486	-1	1.71573	TRUE	21.9388	-0.458305	52.5605	39.6076	9229440	0.007465	-106.384	220.768	-1	1.32703	TRUE
crypt_7day	Ccdc136_56886	232664	ccdc136	NaN	NaN	NaN	0.4974	-78.3703	164.741	-1	NaN	1	8.60231	-6.40696	1.0492	3.038e-14	TRUE	47.9194	24.4528	1173.25	0.2935	-79.7501	165.5	-1	1.95967	4.17059	-0.156472	1	TRUE	47.9194	24.4528	1173.25	0.2935	-79.7501	165.5	-1	1.95967	TRUE	4.17059	-0.156472	66.092	40.4324	9229440	0.2194	-79.5535	167.107	-1	1.63463	TRUE
crypt_7day	Arfgap3_56891	66251	arfgap3	1.14489	0.0221552	9114000	0.2455	-210.726	429.451	-1	51.6759	0	1085.47	-380.307	1	0.382309	TRUE	21.8065	14.8289	41.0211	0.1682	-211.904	429.807	-1	1.47054	956.179	-13.5092	1	TRUE	21.8068	14.8289	41.0211	0.1682	-211.904	429.807	-1	1.47056	TRUE	956.169	-13.5088	14.1808	6.90596	9229440	0.1489	-211.391	430.781	-1	2.05341	TRUE
crypt_7day	Psmd1_56896	70247	psmd1	6.2818	1.20359	9114000	0.5334	-182.22	372.441	1	5.21922	0	331.223	232.024	1	5.00303	TRUE	20.9222	14.3807	38.2208	0.1767	-184.471	374.941	1	1.45488	361.131	6.57145	1	TRUE	20.9222	14.3807	38.2208	0.1767	-184.471	374.941	1	1.45488	TRUE	361.131	6.57144	8.30345	4.95398	85.4623	0.4983	-182.33	372.66	1	1.67612	TRUE
crypt_7day	Gab1_56907	14388	gab1	NaN	NaN	NaN	0.1445	-83.0408	174.082	-1	NaN	1	10.8625	-4.85257	1.69864	3.038e-14	TRUE	32.1678	22.4599	140.13	0.323	-81.9545	171.909	-1	1.43223	7.63388	-3.46925e-05	3.55661	TRUE	38.7272	21.7067	178.755	0.4079	-82.153	170.306	-1	1.78411	TRUE	8.11957	-0.206976	33.477	21.2016	9229440	0.3183	-81.9754	171.951	1	1.57898	TRUE
crypt_7day	Klk1b4_56909	18048	klk1b4	29.0636	13.7998	29.8288	0.9518	-25.2871	58.5742	1	2.10609	0	0.0894334	35.3594	18	34.3651	TRUE	29.1532	18.8676	29.8299	0.9832	-25.2871	56.5742	1	1.54515	0.0894335	7.13767e-27	18	TRUE	17.5911	12.5906	29.0358	0.1998	-28.5855	63.1711	1	1.39716	TRUE	-0.142622	0.102901	24.2618	19.1227	28.2482	0.9625	-25.2418	58.4837	-1	1.26874	TRUE
crypt_7day	Rara_56919	19401	rara	0.00236306	0.00038674	0.00502495	0.0003469	-128.027	264.054	1	6.1102	4	15.06	32.6238	1.00027	3.038e-14	TRUE	51.811	25.4664	NaN	0.0001023	-130.473	266.946	-1	2.03448	47.4934	-0.592157	1	TRUE	51.8106	25.4664	9229440	0.0001023	-130.473	266.946	-1	2.03447	TRUE	47.4934	-0.592161	69.8207	40.4508	9229440	9e-05	-130.332	268.664	-1	1.72606	TRUE
crypt_7day	Prkca_56923	18750	prkca	102.162	NaN	NaN	0.2527	-167.035	342.069	-1	NaN	0	420.136	-87.9685	1	3.9318	TRUE	29.8913	18.4747	77.99	0.3321	-167.228	340.456	-1	1.61796	408.94	-2.84916	1	TRUE	29.8913	18.4747	77.99	0.3321	-167.228	340.456	-1	1.61796	TRUE	408.94	-2.84916	30.3674	10.3765	9229440	0.2285	-167.172	342.344	-1	2.92656	TRUE
crypt_7day	Slc35f1_56925	215085	slc35f1	2.28157e-13	2.28157e-13	2.28158e-13	0.1959	-66.8392	141.678	-1	1	1	7.31069	-5.88094	1.04067	3.038e-14	TRUE	43.7537	23.2748	362.394	0.04626	-69.4526	144.905	-1	1.87987	3.13956	-0.128738	1	TRUE	43.7537	23.2748	362.394	0.04626	-69.4526	144.905	-1	1.87987	TRUE	3.13956	-0.128738	53.3714	39.0376	9229440	0.03968	-68.8396	145.679	-1	1.36718	TRUE
crypt_7day	Sart1_56934	20227	sart1	NaN	NaN	NaN	0.4924	-132.771	273.542	-1	NaN	0	123.262	-32.5421	1	0.0238392	TRUE	75.9369	30.3544	NaN	0.09384	-135.772	277.545	-1	2.50168	101.369	-0.468095	1	TRUE	75.9364	30.3544	9229440	0.09384	-135.772	277.545	-1	2.50166	TRUE	101.369	-0.468098	11.9782	5.69244	29.2535	0.4985	-132.751	273.502	-1	2.10423	TRUE
crypt_7day	Catsper3_56943	76856	catsper3	30.3445	14.5978	9114000	0.8734	-65.6965	139.393	1	2.0787	0	0.637086	7.10358	18	28.8377	TRUE	30.3699	24.2104	56.4666	0.9421	-65.6965	137.393	1	1.25442	0.637086	1.05056e-26	18	TRUE	35.5909	20.6353	128.884	0.6648	-66.6966	139.393	1	1.72476	TRUE	0.329212	0.146601	30.9031	24.0527	9229440	0.8499	-65.766	139.532	-1	1.28481	TRUE
crypt_7day	BC031181_56947	407819	bc031181	3.46223e-14	3.46223e-14	3.46224e-14	0.6105	-133.233	274.467	-1	1	1	127.163	-58.0033	2.19032	3.038e-14	TRUE	54.1535	26.0401	303800	0.002118	-141.274	288.548	-1	2.07962	82.5205	-0.76477	1	TRUE	54.1534	26.0401	9229440	0.002118	-141.274	288.548	-1	2.07962	TRUE	82.5206	-0.764771	67.1567	40.0637	9229440	0.001005	-141.115	290.229	-1	1.67625	TRUE
crypt_7day	4930578G10Rik_56954	102638670	4930578g10rik	30.3049	14.7639	9114000	0.3936	-75.8394	159.679	1	2.05264	0	2.21161	220.015	18	36.7209	TRUE	30.3073	24.7788	46.9243	0.5361	-75.8394	157.679	1	1.22311	2.21161	1.4452e-26	18	TRUE	35.5149	20.6084	127.944	0.2546	-77.0782	160.156	1	1.72332	TRUE	1.82727	0.196022	30.7442	24.3778	52.2622	0.3609	-75.9674	159.935	-1	1.26116	TRUE
crypt_7day	Fam110c_56977	104943	fam110c	49.3053	13.4982	9114000	0.5739	-206.086	420.171	-1	3.65273	0	701.399	-474.763	1	44.3696	TRUE	38.7778	21.7233	179.785	0.7041	-206.12	418.24	-1	1.78508	695.605	-6.46929	1	TRUE	38.7778	21.7233	179.785	0.7041	-206.12	418.24	-1	1.78508	TRUE	695.605	-6.46928	120.527	44.0858	9229440	0.572	-206.091	420.182	-1	2.73392	TRUE
crypt_7day	Spon1_56985	233744	spon1	4.91553	NaN	NaN	0.1277	-126.218	262.436	-1	NaN	0	66.5983	-35.4551	1.70779	2.43185	TRUE	22.2492	15.0492	42.4897	0.08975	-128.137	262.274	-1	1.47843	60.9766	-1.29229	1	TRUE	22.2492	15.0492	42.4897	0.08975	-128.137	262.274	-1	1.47843	TRUE	60.9766	-1.29229	11.5182	6.06461	9229440	0.1142	-127.094	262.189	-1	1.89925	TRUE
crypt_7day	Tc2n_56986	74413	tc2n	11.7723	5.09263	9114000	0.8569	-169.709	349.419	1	2.31163	0	111.375	149.841	2.4655	9.83707	TRUE	18.6491	13.1773	31.7433	0.808	-170.469	346.938	1	1.41524	113.513	4.9969	1	TRUE	18.6491	13.1773	31.7433	0.808	-170.469	346.938	1	1.41524	TRUE	113.513	4.9969	12.6837	6.59696	9229440	0.8445	-170.024	348.048	1	1.92266	TRUE
crypt_7day	Pus1_57002	56361	pus1	15.5394	7.01995	9114000	0.3562	-147.846	303.692	1	2.21361	0	185.53	52.4481	18	13.2281	TRUE	29.1894	18.5402	69.7762	0.287	-148.154	304.308	1	1.57438	185.956	0.376882	1.44957	TRUE	29.3133	18.2384	74.3908	0.3884	-148.268	302.536	1	1.60723	TRUE	184.212	1.71579	29.2514	14.9866	9229440	0.2816	-148.181	304.361	1	1.95184	TRUE
crypt_7day	Gnpnat1_57033	54342	gnpnat1	4.66061	1.9814	5.05798	0.4979	-168.923	347.845	1	2.35218	0	249.196	237.572	17.3496	4.79897	TRUE	15.3435	11.2843	23.8272	9e-05	-180.771	367.543	1	1.35972	278.549	8.08571	1	TRUE	15.3435	11.2843	23.8272	9e-05	-180.771	367.543	1	1.35972	TRUE	278.549	8.08571	2.94508	2.24435	4.23708	0.9112	-168.229	344.459	1	1.31222	TRUE
crypt_7day	Topaz1_57052	671232	topaz1	30.1798	14.2981	9114000	0.693	-50.2139	108.428	1	2.11076	0	0.842399	31.0676	18	33.9703	TRUE	30.2022	21.9241	48.9532	0.8161	-50.2139	106.428	1	1.37758	0.842399	7.54977e-27	18	TRUE	30.6042	18.7615	82.723	0.5521	-51.0883	108.177	1	1.63122	TRUE	0.585382	0.110509	29.5258	21.5023	9229440	0.6498	-50.3332	108.666	-1	1.37315	TRUE
crypt_7day	Poldip2_57057	67811	poldip2	1.99259	0.0183957	9114000	0.3407	-164.673	337.347	1	108.318	0	215.073	82.0115	1	0.0673407	TRUE	30.2362	18.6141	80.2372	0.2728	-165.595	337.19	1	1.62437	254.807	2.69172	1	TRUE	30.2362	18.6141	80.2372	0.2728	-165.595	337.19	1	1.62437	TRUE	254.807	2.69172	30.0105	13.6711	9229440	0.1765	-165.575	339.15	1	2.19518	TRUE
crypt_7day	Gm884_57058	380730	gm884	30.4928	14.6811	9114000	0.2089	-68.9589	147.918	1	2.07701	0	0.669854	22.1117	17.9927	32.4004	TRUE	30.4651	25.0391	58.8929	0.4748	-68.9589	143.918	1	1.2167	0.669854	1.08725e-26	18	TRUE	40.0726	22.1435	209.758	0.2304	-70.1251	146.25	1	1.80968	TRUE	0.410227	0.143215	31.4024	25.946	44.9422	0.4176	-68.6475	145.295	-1	1.2103	TRUE
crypt_7day	Vil1_57059	22349	vil1	4.2791	0.130029	9114000	0.5105	-315.649	639.298	-1	32.9088	0	17980.8	-6357.52	1	0.848522	TRUE	24.8852	16.3085	52.3015	0.3439	-316.819	639.637	-1	1.5259	16235.3	-218.243	1	TRUE	19.5706	13.2237	202.461	0.06188	-319.261	644.523	-1	1.47996	TRUE	16238.4	-218.36	16.3782	7.31063	9229440	0.3282	-316.315	640.63	-1	2.24033	TRUE
crypt_7day	Med12_57062	59024	med12	31.959	15.4526	9114000	0.016	-110.146	228.291	1	2.0682	0	10.1957	27.4052	18	30.9797	TRUE	31.1191	27.8172	500.117	0.03229	-110.146	226.291	1	1.1187	10.1957	2.32881e-26	18	TRUE	57.2972	26.7708	9229440	0.02104	-110.682	227.365	1	2.14029	TRUE	9.62398	0.30901	35.3422	28.0218	9229440	0.01702	-110.073	228.147	-1	1.26124	TRUE
crypt_7day	Lgi3_57077	213469	lgi3	NaN	NaN	NaN	0.004297	-70.8901	151.78	-1	NaN	1	6.44551	-4.42414	2.21195	4.57845e-07	TRUE	44.5553	24.6493	NaN	0.005958	-71.5395	151.079	-1	1.80757	3.42389	-0.063442	1.19687	TRUE	48.4289	24.5901	1559.59	0.01279	-71.5527	149.105	-1	1.96945	TRUE	3.4911	-0.123297	50.3607	17.3405	9229440	0.005891	-71.5524	151.105	-1	2.90422	TRUE
crypt_7day	Thop1_57078	50492	thop1	NaN	NaN	NaN	0.3271	-139.792	287.584	1	NaN	0	58.0454	31.7724	18	12.3082	TRUE	34.4154	20.2135	115.351	0.3904	-140.082	286.165	1	1.70259	57.7003	1.1642	1	TRUE	34.4154	20.2135	115.351	0.3904	-140.082	286.165	1	1.70259	TRUE	57.7003	1.1642	77.118	42.9698	9229440	0.2981	-139.924	287.847	1	1.7947	TRUE
crypt_7day	Tac4_57080	93670	tac4	30.0301	14.6018	9114000	0.2554	-77.8403	165.681	1	2.0566	0	1.74876	169.848	17.9912	35.7376	TRUE	30.0463	23.1295	37.4034	0.5413	-77.8403	161.681	1	1.29905	1.74877	1.7851e-26	18	TRUE	29.3163	18.2396	74.4089	0.2375	-79.2022	164.404	1	1.60729	TRUE	1.20621	0.251901	28.997	21.8308	41.7368	0.317	-78.1731	164.346	-1	1.32826	TRUE
crypt_7day	Fn3k_57081	63828	fn3k	29.9198	18.3183	9114000	0.2318	-79.9607	167.921	1	1.63333	0	4.85223	125.595	18	34.8597	TRUE	29.951	18.4841	39.2731	0.348	-79.9607	165.921	1	1.62037	4.85223	2.00481e-26	18	TRUE	25.1464	16.4285	53.3868	0.2171	-80.6887	167.377	1	1.53066	TRUE	4.08234	0.306053	27.0982	17.1996	9229440	0.1965	-80.1827	168.365	-1	1.57551	TRUE
crypt_7day	Polr2a_57084	20020	polr2a	22.4339	0.0888751	9114000	0.5191	-187.802	383.605	1	252.421	0	540.383	170.831	1	2.44156	TRUE	27.0164	17.2647	61.8737	0.489	-188.4	382.801	1	1.56483	569.979	5.6761	1	TRUE	27.0164	17.2647	61.8737	0.489	-188.4	382.801	1	1.56483	TRUE	569.978	5.67612	22.007	8.40813	9229440	0.4174	-188.143	384.285	1	2.61735	TRUE
crypt_7day	Prdm8_57091	77630	prdm8	29.964	14.347	9114000	0.7977	-50.5638	109.128	1	2.08852	0	0.376949	9.87631	18	31.1081	TRUE	30.1156	21.0407	44.8528	0.8937	-50.5638	107.128	1	1.4313	0.376945	8.02814e-27	18	TRUE	28.6513	17.9635	70.5077	0.6437	-51.4162	108.832	1	1.59497	TRUE	0.0924695	0.119122	28.8143	19.6902	9229440	0.7012	-50.8272	109.654	-1	1.46338	TRUE
crypt_7day	Thumpd1_57101	233802	thumpd1	24.1551	15.3013	43.7405	0.1905	-129.425	268.85	1	1.57863	0	43.5024	28636.1	1.29988	4756.24	TRUE	24.1505	15.313	43.7203	0.3132	-129.425	266.849	1	1.57712	43.4978	0.478356	1.29758	TRUE	22.7041	15.2729	44.048	0.4408	-129.446	264.892	1	1.48656	TRUE	42.4543	1.3133	24.5571	12.595	9229440	0.3333	-129.336	266.671	1	1.94975	TRUE
crypt_7day	Dlx5_57108	13395	dlx5	29.4082	14.0635	30.3653	0.5943	-57.2106	124.421	1	2.0911	0	0.52256	45.491	17.9957	33.4858	TRUE	29.5193	20.9587	30.3659	0.8634	-57.2106	120.421	1	1.40845	0.52256	1.38398e-26	18	TRUE	22.4431	15.1449	43.148	0.1999	-59.9082	125.816	1	1.48189	TRUE	0.12112	0.19253	26.5524	21.6181	30.9584	0.8347	-56.9898	121.98	-1	1.22825	TRUE
crypt_7day	Mtap_57124	66902	mtap	12.9698	6.57489	24.1453	0.1897	-171.375	352.749	1	1.97263	0	219.654	263.217	1.56013	18.5958	TRUE	15.7472	11.5252	25.0064	0.3987	-171.562	349.125	1	1.36633	220.306	6.10018	1	TRUE	15.7472	11.5252	24.7131	0.3987	-171.562	349.125	1	1.36633	TRUE	220.306	6.10018	13.6072	7.17408	24.744	0.2893	-171.481	350.963	1	1.89672	TRUE
crypt_7day	Aggf1_57143	66549	aggf1	15.0999	0.0428317	9114000	0.0142	-163.631	335.261	1	352.54	0	248.184	79.2746	1	0.432822	TRUE	26.8602	17.1963	61.1123	0.02077	-164.045	334.089	1	1.56198	273.677	2.90233	1	TRUE	26.8602	17.1963	61.1123	0.02077	-164.045	334.089	1	1.56198	TRUE	273.677	2.90233	24.9272	9.495	9229440	0.01069	-163.959	335.919	1	2.6253	TRUE
crypt_7day	Asb11_57168	68854	asb11	0.00236306	0.00038674	0.00502495	0.3898	-98.3483	204.697	-1	6.1102	4	26.1835	-18.1053	5.05958	6.94669e-07	TRUE	62.8562	27.9632	303800	0.007444	-104.187	214.374	-1	2.24782	12.2242	-0.23518	1	TRUE	62.8562	27.9632	9229440	0.007444	-104.187	214.374	-1	2.24782	TRUE	12.2242	-0.23518	54.7037	38.2045	9229440	0.004586	-103.816	215.632	-1	1.43187	TRUE
crypt_7day	Cby3_57171	76653	cby3	0.00240527	NaN	NaN	0.0981	-52.9455	115.891	-1	NaN	1	5.70634	-4.88644	10.4168	0.00218754	TRUE	412.655	31.3064	303800	0.002264	-59.1068	124.214	-1	13.1812	1.56961	-0.0102406	1	TRUE	412.65	45.3774	9229440	0.002264	-59.1068	124.214	-1	9.09373	TRUE	1.56961	-0.0102408	65.5115	36.2651	9229440	0.0009763	-59.0579	126.116	-1	1.80646	TRUE
crypt_7day	Wfdc1_57175	67866	wfdc1	15.9031	3.60222	26.8906	0.09061	-112.135	232.271	-1	4.41481	0	48.0124	-291.228	1	235.331	TRUE	16.7464	12.1094	26.9968	0.154	-112.142	230.285	-1	1.38293	47.7994	-1.10103	1	TRUE	16.7464	12.1094	26.9968	0.154	-112.142	230.285	-1	1.38293	TRUE	47.7994	-1.10103	16.244	8.23853	27.2368	0.0904	-112.138	232.277	-1	1.97171	TRUE
crypt_7day	Tmem132e_57179	270893	tmem132e	30.8165	15.0555	9114000	0.621	-93.7321	195.464	-1	2.04686	0	10.5867	-19.1921	18	30.2957	TRUE	30.5781	25.703	80.2263	0.7564	-93.7321	193.464	-1	1.18967	10.5867	-2.02413e-26	18	TRUE	40.9806	22.431	235.89	0.4947	-94.6108	195.222	-1	1.82696	TRUE	11.1384	-0.276469	32.3741	25.2571	9229440	0.5747	-93.8657	195.731	1	1.28178	TRUE
crypt_7day	Phlda2_57182	22113	phlda2	5.33834	NaN	NaN	0.918	-102.321	214.642	1	NaN	0	3.35393	15.8247	17.9455	4.75938	TRUE	26.4488	17.0151	59.1556	0.3824	-104.711	215.421	1	1.55443	5.19561	0.567101	1	TRUE	26.4488	17.0151	59.1556	0.3824	-104.711	215.421	1	1.55443	TRUE	5.19561	0.567101	9.52464	5.3402	104.937	0.8956	-102.615	213.23	1	1.78357	TRUE
crypt_7day	Casp7_57185	12369	casp7	NaN	NaN	NaN	0.3326	-198.689	405.377	-1	NaN	0	456.382	-165.86	18	11.223	TRUE	33.8683	20.0131	109.722	0.2784	-199.545	405.09	-1	1.69231	454.472	-6.17064	1	TRUE	33.8685	20.0131	109.722	0.2784	-199.545	405.09	-1	1.69232	TRUE	454.472	-6.17065	68.6166	42.2573	9229440	0.2162	-199.286	406.572	-1	1.62378	TRUE
crypt_7day	9030612E09Rik_57200	74530	9030612e09rik	29.2685	14.2643	9114000	0.5399	-61.797	131.594	1	2.05187	0	0.659713	9.73215	18	29.4783	TRUE	29.8759	22.5529	33.886	0.6833	-61.797	129.594	1	1.3247	0.659714	1.26646e-26	18	TRUE	27.4626	17.4583	64.1062	0.2312	-63.6734	133.347	1	1.57304	TRUE	0.302721	0.174687	28.2926	22.7337	34.5805	0.5499	-61.7667	131.533	-1	1.24452	TRUE
crypt_7day	Prss27_57208	213171	prss27	5.3245	4.83849	12.2361	0.4995	-101.484	212.969	1	1.10045	0	7.5081	22.7632	17.9092	5.20235	TRUE	21.1969	14.5211	39.0724	0.0204	-106.969	219.939	1	1.45973	9.41103	0.753432	1	TRUE	21.1969	14.5211	39.0724	0.0204	-106.969	219.939	1	1.45973	TRUE	9.41103	0.753432	5.45326	3.68665	10.3541	0.566	-101.776	211.552	1	1.47919	TRUE
crypt_7day	Katnbl1_57212	72425	katnbl1	17.0621	4.89377	9114000	0.5998	-161.266	330.531	1	3.48649	0	140.334	230.098	1	37.3401	TRUE	20.8398	14.3384	37.9684	0.6992	-161.391	328.782	1	1.45343	143.882	3.47498	1	TRUE	20.8398	14.3384	37.9684	0.6992	-161.391	328.782	1	1.45343	TRUE	143.882	3.47497	18.0923	8.33729	9229440	0.5856	-161.307	330.613	1	2.17005	TRUE
crypt_7day	Capzb_57217	12345	capzb	6.19515	5.17088	9114000	0.347	-179.56	367.12	1	1.19808	0	592.454	136.219	18	5.54416	TRUE	24.268	16.0215	49.8248	0.1757	-181.161	368.322	1	1.51471	596.294	5.16782	1	TRUE	24.268	16.0215	49.8248	0.1757	-181.161	368.322	1	1.51471	TRUE	596.294	5.16782	10.8322	5.79843	629.529	0.3063	-179.739	367.477	1	1.86813	TRUE
crypt_7day	Mrps28_57218	66230	mrps28	13.9705	5.78844	9114000	0.07042	-161.233	330.466	1	2.41352	0	187.794	85.6189	18	12.7298	TRUE	24.3686	16.0686	50.2202	0.08764	-161.703	329.407	1	1.51654	186.3	2.99766	1	TRUE	24.3686	16.0686	50.2202	0.08764	-161.703	329.407	1	1.51654	TRUE	186.3	2.99766	22.5775	9.43464	9229440	0.04978	-161.656	331.313	1	2.39304	TRUE
crypt_7day	Il12rb2_57223	16162	il12rb2	25.6796	14.0571	30.3736	0.5253	-52.6204	115.241	1	1.82681	0	0.337525	646.388	3.12432	135.86	TRUE	25.6827	14.4858	30.3735	0.6929	-52.6202	113.24	1	1.77296	0.336892	0.000148295	3.10472	TRUE	18.8693	13.2972	32.3296	0.6195	-53.2663	112.533	1	1.41904	TRUE	-0.0948939	0.190414	23.0803	13.8779	30.2279	0.6713	-52.6793	113.359	1	1.6631	TRUE
crypt_7day	Myo3b_57247	329421	myo3b	22.5477	15.136	43.75	0.9105	-63.7227	135.445	1	1.48967	0	0.323752	770.228	1	3592.59	TRUE	22.589	15.2166	43.6491	0.963	-63.7225	133.445	1	1.4845	0.326522	0.212666	1	TRUE	22.589	15.2166	43.6491	0.963	-63.7225	133.445	1	1.4845	TRUE	0.326519	0.212667	22.6703	10.3176	9229440	0.9106	-63.7224	135.445	1	2.19725	TRUE
crypt_7day	Hmgxb3_57271	106894	hmgxb3	31.4101	14.7824	9114000	0.1568	-100.426	210.851	-1	2.12483	0	13.0798	-57.4695	11.115	34.9869	TRUE	30.8931	24.0643	200.55	0.2661	-100.426	208.851	-1	1.28377	13.0797	-5.99207e-26	17.6841	TRUE	42.9834	23.0455	317.287	0.3381	-100.661	207.322	-1	1.86515	TRUE	13.8674	-0.311828	34.6823	23.6077	9229440	0.2604	-100.455	208.911	1	1.46911	TRUE
crypt_7day	Rab42_57278	242681	rab42	25.3903	13.151	9114000	0.9249	-97.3177	204.635	1	1.93067	0	1.60645	1960.49	1.37955	1003.24	TRUE	25.3991	16.1291	47.5553	0.9761	-97.3176	202.635	1	1.57474	1.60496	0.143833	1.37315	TRUE	24.1086	15.9466	49.2041	0.9856	-97.4063	200.813	1	1.51183	TRUE	1.141	0.507898	25.5843	12.9755	9229440	0.9772	-97.3117	202.623	1	1.97174	TRUE
crypt_7day	Pgp_57304	67078	pgp	14.2637	3.80034	9114000	0.9024	-148.732	305.463	1	3.75327	0	134.202	118.87	1	19.0161	TRUE	20.7181	14.2757	37.5982	0.877	-149.104	304.208	1	1.45128	138.536	2.48465	1	TRUE	20.7181	14.2757	37.5982	0.877	-149.104	304.208	1	1.45128	TRUE	138.536	2.48465	15.4361	7.38694	9229440	0.8719	-148.826	305.652	1	2.08965	TRUE
crypt_7day	Naglu_57305	27419	naglu	29.2072	13.9728	9114000	0.5254	-104.281	218.562	-1	2.09029	0	22.7114	-130.906	3.77376	50.3918	TRUE	29.287	19.4648	52.6589	0.6931	-104.281	216.562	-1	1.50461	22.7171	-8.51709e-05	3.57311	TRUE	28.435	17.8727	69.2902	0.6551	-104.811	215.621	-1	1.59097	TRUE	23.9205	-0.528955	28.7274	18.9034	9229440	0.6761	-104.327	216.655	1	1.51969	TRUE
crypt_7day	Dhx9_57319	13211	dhx9	0.0372096	NaN	NaN	0.6269	-174.535	359.07	1	NaN	0	223.598	126.506	5.79629	0.0284856	TRUE	81.6191	31.2452	303800	0.03908	-179.515	365.029	1	2.61221	311.284	1.46787	1	TRUE	81.6191	31.2452	9229440	0.03908	-179.515	365.029	1	2.61221	TRUE	311.284	1.46787	48.3163	36.5643	9229440	0.03308	-178.902	365.804	1	1.32141	TRUE
crypt_7day	Esf1_57330	66580	esf1	2.37843	NaN	NaN	0.5906	-160.079	328.157	1	NaN	0	131.222	104.863	18	2.28904	TRUE	19.2375	13.4961	33.3287	0.02911	-164.9	335.801	1	1.42541	146.13	4.14983	1	TRUE	19.2375	13.4961	33.3287	0.02911	-164.9	335.801	1	1.42541	TRUE	146.13	4.14983	8.68857	5.12693	22.274	0.05983	-163.201	334.401	1	1.69469	TRUE
crypt_7day	Ccdc62_57342	208908	ccdc62	30.3961	15.1318	9114000	0.2072	-76.6375	163.275	1	2.00876	0	2.79612	47.5952	17.9966	33.5534	TRUE	30.3937	26.2081	44.8008	0.4722	-76.6375	159.275	1	1.15971	2.79611	1.40373e-26	18	TRUE	46.4552	24.0503	673.658	0.1345	-78.5694	163.139	1	1.93159	TRUE	2.66004	0.156196	31.2763	27.461	37.3482	0.7591	-75.295	158.59	-1	1.13894	TRUE
crypt_7day	Zfp473_57355	243963	zfp473	30.7287	15.8784	9114000	0.003957	-115.089	240.179	1	1.93525	0	15.0986	100.916	17.2305	33.3238	TRUE	30.6523	27.6482	55.0155	0.02039	-115.089	236.179	1	1.10865	15.0986	3.5071e-26	18	TRUE	58.2696	26.9882	9229440	0.005321	-116.72	239.44	1	2.15908	TRUE	14.973	0.359338	32.7732	28.3916	42.6557	0.01783	-114.388	236.776	-1	1.15433	TRUE
crypt_7day	B4galnt2_57360	14422	b4galnt2	NaN	NaN	NaN	0.6282	-149.092	306.184	-1	NaN	0	98.0853	-46.7965	18	2.45474	TRUE	26.3167	16.9565	58.5416	0.4327	-150.228	306.457	-1	1.55201	92.5857	-2.01812	1	TRUE	26.3167	16.9565	58.5416	0.4327	-150.228	306.457	-1	1.55201	TRUE	92.5857	-2.01813	20.9744	8.29272	9229440	0.362	-149.966	307.932	-1	2.52925	TRUE
crypt_7day	Eloa_57363	27224	eloa	30.0538	14.2309	9114000	0.09322	-84.7162	179.432	1	2.11187	0	3.60338	70.4987	17.9629	33.5426	TRUE	30.0976	23.112	39.3565	0.2682	-84.7162	175.432	1	1.30225	3.60338	2.09549e-26	18	TRUE	32.2237	19.3948	94.883	0.08186	-86.3982	178.796	1	1.66146	TRUE	3.07623	0.279881	29.5057	24.7163	35.9048	0.2676	-84.1093	176.219	-1	1.19377	TRUE
crypt_7day	Fignl2_57366	668225	fignl2	0.0269703	NaN	NaN	0.521	-99.6756	209.351	-1	NaN	0	25.4807	-15.0397	5.60845	0.0193032	TRUE	137.9	30.7656	303800	0.05533	-103.952	213.903	-1	4.48228	13.5454	-0.106499	1	TRUE	137.9	37.16	9229440	0.05533	-103.952	213.903	-1	3.71098	TRUE	13.5454	-0.106499	86.7717	38.3165	9229440	0.02935	-103.93	215.859	-1	2.2646	TRUE
crypt_7day	Tmprss9_57402	432478	tmprss9	8.03719	0.0430678	9114000	0.9515	-86.2766	182.553	-1	186.617	0	9.62744	-9.28923	1.07663	0.342583	TRUE	40.0774	22.145	209.886	0.3018	-89.1274	184.255	-1	1.80977	5.74662	-0.242759	1	TRUE	40.0774	22.145	209.886	0.3018	-89.1274	184.255	-1	1.80977	TRUE	5.74662	-0.242759	48.9035	38.3459	9229440	0.4279	-88.0252	184.05	-1	1.27533	TRUE
crypt_7day	Slc2a1_57409	20525	slc2a1	14.2204	6.48731	9114000	0.201	-137.669	285.339	1	2.19203	0	37.9401	47.5169	17.9694	13.2161	TRUE	25.2299	16.2543	46.6783	0.2578	-138.005	284.01	1	1.5522	37.9623	0.486456	1.34864	TRUE	24.1317	15.9575	49.2937	0.3488	-138.147	282.293	1	1.51225	TRUE	36.6419	1.57341	25.5095	12.7618	9229440	0.2463	-138.068	284.136	1	1.9989	TRUE
crypt_7day	Ethe1_57418	66071	ethe1	5.6251	NaN	NaN	0.05458	-142.359	294.718	1	NaN	0	69.25	45.2471	16.5731	4.74727	TRUE	30.6635	18.7851	83.1323	0.0222	-145.114	296.229	1	1.63233	75.3433	1.50268	1	TRUE	30.6634	18.7851	83.1323	0.0222	-145.114	296.229	1	1.63233	TRUE	75.3433	1.50268	9.32269	5.2338	46.0468	0.08809	-142.598	293.196	1	1.78125	TRUE
crypt_7day	Hars_57445	15115	hars	16.7071	13.7153	9114000	0.1395	-102.032	214.064	1	1.21814	0	17.8835	17.7968	14.7273	15.3169	TRUE	27.9078	18.3153	41.7502	0.2406	-102.034	212.068	1	1.52374	17.8761	0.000902666	2.89699	TRUE	25.4722	16.5771	54.7725	0.2391	-102.669	211.337	1	1.53659	TRUE	16.7182	0.556374	27.332	17.9514	9229440	0.2342	-102.07	212.141	-1	1.52256	TRUE
crypt_7day	Kat7_57465	217127	kat7	0.00236306	0.00038674	0.00502495	0.0265	-160.339	328.678	1	6.1102	4	158.498	76.8917	1.19617	3.038e-14	TRUE	271.105	32.1451	303800	0.001738	-164.453	334.906	1	8.43379	222.693	0.290835	1	TRUE	271.107	42.8998	9229440	0.001738	-164.453	334.906	1	6.31954	TRUE	222.693	0.290833	12.2313	5.56468	26.5212	0.02086	-160.621	329.241	1	2.19802	TRUE
crypt_7day	Hecw2_57473	329152	hecw2	7.6898e-14	7.6898e-14	7.68983e-14	0.06248	-48.6638	105.328	-1	1	1	4.68725	-4.02918	1.3927	3.038e-14	TRUE	32.008	30.4084	NaN	0.00222	-53.523	113.046	-1	1.0526	1.41408	-2.91e-27	18	TRUE	166.912	39.0105	9229440	0.001492	-53.9857	113.971	-1	4.27864	TRUE	1.37001	-0.0219607	39.5262	31.7553	9229440	0.001139	-53.2804	114.561	1	1.24471	TRUE
crypt_7day	Galnt9_57476	231605	galnt9	0.0573485	0.00172614	9114000	0.9426	-73.2914	154.583	-1	33.2236	0	9.28191	-8.70735	1	0.0223362	TRUE	44.9903	23.6353	463.572	0.06744	-78.0519	162.104	-1	1.90352	3.62836	-0.15898	1	TRUE	44.9903	23.6353	463.572	0.06744	-78.0519	162.104	-1	1.90352	TRUE	3.62837	-0.15898	47.1301	37.5907	9229440	0.09702	-76.8349	161.67	-1	1.25377	TRUE
crypt_7day	Wrn_57503	22427	wrn	0.0537889	8.26573e-06	9114000	0.9436	-134.396	276.791	-1	6507.46	0	128.091	-44.2414	1	0.0157684	TRUE	54.0169	26.0074	NaN	0.09183	-138.749	283.497	-1	2.07698	97.9633	-0.714761	1	TRUE	54.0168	26.0074	9229440	0.09183	-138.749	283.497	-1	2.07698	TRUE	97.9633	-0.714761	50.2805	37.8431	9229440	0.08816	-138.063	284.125	-1	1.32866	TRUE
crypt_7day	Il2rb_57509	16185	il2rb	1.77293	0.119894	9114000	0.9679	-128.129	264.257	-1	14.7875	0	47.4189	-36.6548	1	0.487799	TRUE	30.432	18.6927	81.5481	0.1996	-131.498	268.997	-1	1.62802	33.909	-1.03728	1	TRUE	30.4319	18.6927	81.5481	0.1996	-131.498	268.997	-1	1.62801	TRUE	33.909	-1.03728	14.0264	6.50317	9229440	0.2967	-130.306	268.611	-1	2.15686	TRUE
crypt_7day	Iqcd_57572	75732	iqcd	0.00236306	0.00038674	0.00502495	0.01044	-91.8769	191.754	-1	6.1102	4	14.5948	-11.2203	1.36208	3.038e-14	TRUE	54.0268	26.0098	303800	0.002065	-94.7047	195.409	-1	2.07717	6.3914	-0.210256	1	TRUE	54.0268	26.0098	9229440	0.002065	-94.7047	195.409	-1	2.07717	TRUE	6.3914	-0.210256	50.8952	37.9629	9229440	0.001508	-94.0652	196.13	-1	1.34066	TRUE
crypt_7day	Csrp2_57574	13008	csrp2	0.0305779	4.4183e-08	9114000	0.129	-140.584	291.169	1	692074	0	34.2149	46.9761	17.7491	0.0274477	TRUE	28.8058	18.0281	71.3925	0.1876	-141.489	288.978	1	1.59783	61.4264	1.44633	1	TRUE	28.8058	18.0281	71.3925	0.1876	-141.489	288.978	1	1.59783	TRUE	61.4264	1.44633	28.6586	10.9782	9229440	0.1142	-141.474	290.948	1	2.6105	TRUE
crypt_7day	Dusp28_57580	67446	dusp28	0.00148785	3.038e-14	9114000	0.9832	-48.8886	105.777	-1	4.89747e+10	1	4.79228	-4.58694	1	0.00065721	TRUE	74.2044	30.0666	NaN	0.02889	-54.9274	115.855	-1	2.468	1.21326	-0.0507067	1	TRUE	74.2044	30.0666	9229440	0.02889	-54.9274	115.855	-1	2.468	TRUE	1.21326	-0.0507067	55.7127	37.9237	9229440	0.01819	-54.6375	117.275	-1	1.46907	TRUE
crypt_7day	Trappc13_57582	66975	trappc13	21.9045	NaN	NaN	0.6705	-150.724	309.448	1	NaN	0	92.988	199.162	1	59.114	TRUE	23.8367	15.8181	48.1629	0.7857	-150.765	307.53	1	1.50693	94.5476	2.26155	1	TRUE	23.8367	15.8181	48.1629	0.7857	-150.765	307.53	1	1.50693	TRUE	94.5476	2.26155	22.5613	9.64382	9229440	0.6647	-150.74	309.48	1	2.33946	TRUE
crypt_7day	AI597479_57584	98404	ai597479	29.8405	14.6104	9114000	0.1589	-134.569	279.139	1	2.04241	0	88.9402	490.534	17.9753	34.4565	TRUE	29.8848	23.4098	33.4891	0.3939	-134.569	275.139	1	1.27659	88.9402	9.50969e-26	18	TRUE	27.3736	17.4198	63.6537	0.1182	-136.367	278.734	1	1.57141	TRUE	86.201	1.32016	28.2833	21.6825	36.4087	0.1901	-135.039	278.079	-1	1.30443	TRUE
crypt_7day	Rras_57594	20130	rras	0.381421	NaN	NaN	0.1529	-123.74	257.48	-1	NaN	0	70.9829	-36.0066	3.37568	0.293936	TRUE	35.0976	20.4597	122.946	0.001603	-130.815	267.63	-1	1.71545	53.581	-0.882485	1	TRUE	35.0978	20.4597	122.946	0.001603	-130.815	267.63	-1	1.71546	TRUE	53.581	-0.882479	16.0779	6.72471	9229440	0.001953	-129.593	267.185	-1	2.39087	TRUE
crypt_7day	Tm6sf2_57602	107770	tm6sf2	3.59044	0.630554	9114000	0.9883	-220.954	449.907	-1	5.6941	0	1052.99	-563.691	1	1.75272	TRUE	25.4569	16.5702	54.7068	0.216	-224.324	454.648	-1	1.53631	918.932	-16.3397	1	TRUE	25.457	16.5702	54.7068	0.216	-224.324	454.648	-1	1.53631	TRUE	918.93	-16.3396	8.92125	5.14027	62.1347	0.6496	-222.028	452.057	-1	1.73556	TRUE
crypt_7day	Rps19bp1_57606	66538	rps19bp1	0.217254	0.0281388	2.03939	0.5527	-148.724	305.448	1	7.7208	0	72.1321	90.5761	1	0.169069	TRUE	33.7465	19.9681	108.52	0.001105	-157.351	320.701	1	1.69002	117.777	1.9181	1	TRUE	33.7465	19.9681	108.52	0.001105	-157.351	320.701	1	1.69002	TRUE	117.777	1.9181	6.40992	4.10829	34.8288	0.03785	-152.288	312.576	1	1.56024	TRUE
crypt_7day	Mxi1_57618	17859	mxi1	5.64091	0.666714	9114000	0.7116	-217.089	442.178	-1	8.46076	0	918.054	-493.608	1	2.54306	TRUE	23.1746	15.5014	45.7155	0.3346	-218.883	443.765	-1	1.495	827.972	-15.431	1	TRUE	23.1786	15.5014	45.7155	0.3346	-218.883	443.765	-1	1.49526	TRUE	827.955	-15.4309	11.2742	5.96253	9229440	0.5042	-217.688	443.377	-1	1.89084	TRUE
crypt_7day	A930002H24Rik_57620	320004	a930002h24rik	29.7545	18.5135	9114000	0.6491	-74.6596	159.319	1	1.60718	0	2.70207	57.7945	9.01002	37.4152	TRUE	29.8186	18.9173	48.5158	0.8006	-74.6596	157.319	1	1.57626	2.70206	6.47682e-13	8.8181	TRUE	27.2325	17.3587	62.9441	0.7408	-75.204	156.408	1	1.56881	TRUE	2.08509	0.242671	28.1453	17.8459	9229440	0.7586	-74.7746	157.549	-1	1.57713	TRUE
crypt_7day	Zfp580_57634	68992	zfp580	0.00236306	0.00038674	0.00502495	0.2462	-83.4565	174.913	-1	6.1102	4	11.0424	-8.64185	1.23587	3.038e-14	TRUE	74.8167	30.1693	303800	0.03764	-86.6424	179.285	-1	2.4799	4.44268	-0.121366	1	TRUE	74.8167	30.1693	9229440	0.03764	-86.6424	179.285	-1	2.4799	TRUE	4.44268	-0.121366	48.9395	36.8485	9229440	0.03158	-86.0378	180.076	-1	1.32813	TRUE
crypt_7day	Tasp1_57641	75812	tasp1	23.7345	15.285	43.5119	0.894	-69.6223	149.245	1	1.5528	0	0.233187	1869.84	1.21555	2796.63	TRUE	23.7358	15.3198	43.4637	0.962	-69.6219	147.244	1	1.54935	0.23234	0.121823	1.21203	TRUE	22.6765	15.2595	43.9526	0.9844	-69.6542	145.308	1	1.48606	TRUE	0.0836776	0.249791	24.1184	11.8696	9229440	0.9673	-69.5975	147.195	1	2.03195	TRUE
crypt_7day	Hexb_57642	15212	hexb	NaN	NaN	NaN	0.1433	-147.178	304.356	-1	NaN	0	109.16	-48.1869	4.67496	4.79902	TRUE	28.094	17.7285	67.4201	0.1574	-148.455	302.911	-1	1.58468	104.803	-1.79961	1	TRUE	28.094	17.7285	67.4201	0.1574	-148.455	302.911	-1	1.58468	TRUE	104.803	-1.79962	15.4921	6.90707	9229440	0.1775	-147.619	303.238	-1	2.24293	TRUE
crypt_7day	Sass6_57656	72776	sass6	NaN	NaN	NaN	0.3588	-125.509	259.018	1	NaN	0	46.7445	25.3446	18	13.9372	TRUE	31.2033	22.078	85.881	0.3382	-125.594	259.189	1	1.41332	47.0776	0.00921389	2.318	TRUE	35.1384	20.4743	123.422	0.3694	-126.024	258.049	1	1.71622	TRUE	45.7723	0.77163	31.2991	22.2521	9229440	0.3492	-125.549	259.097	-1	1.40657	TRUE
crypt_7day	Ush1c_57661	72088	ush1c	0.468366	1.35369e-05	9114000	0.2563	-198.795	405.59	-1	34599.2	0	803.112	-215.03	1	0.0110456	TRUE	36.0483	20.7965	134.766	0.1701	-200.016	406.031	-1	1.73338	670.057	-5.87374	1	TRUE	36.0467	20.7965	134.766	0.1701	-200.016	406.031	-1	1.73331	TRUE	670.062	-5.87394	58.7457	40.6616	9229440	0.1464	-199.54	407.08	-1	1.44475	TRUE
crypt_7day	Olfr1245_57702	258784	olfr1245	NaN	NaN	NaN	0.04494	-78.3414	166.683	1	NaN	0	-5.42534e-07	3.97017	17.9996	0.411836	TRUE	30.6202	26.2086	84.6765	0.2461	-77.652	161.304	1	1.16833	1.47943	1.26327e-26	18	TRUE	42.7827	22.9851	307.11	0.1314	-78.5579	163.116	1	1.86132	TRUE	1.15593	0.16955	32.6792	25.7645	9229440	0.1398	-77.7788	163.558	-1	1.26838	TRUE
crypt_7day	Nav3_57706	260315	nav3	28.8117	13.9343	30.2583	0.8383	-70.5823	149.165	1	2.06768	0	0.938604	19.1393	18	30.1711	TRUE	29.4514	19.1817	30.2614	0.9206	-70.5823	147.165	1	1.53539	0.938604	2.09147e-26	18	TRUE	19.806	13.7993	34.919	0.3871	-72.4863	150.973	1	1.43529	TRUE	0.203965	0.309402	24.837	17.8324	30.2503	0.7119	-70.9303	149.861	-1	1.3928	TRUE
crypt_7day	Dopey2_57714	70028	dop1b	28.7943	15.1191	9114000	0.2155	-172.427	354.854	-1	1.9045	0	323.823	-261.451	4.40478	32.2926	TRUE	29.0681	17.6801	55.6719	0.3475	-172.424	352.848	-1	1.64411	324.253	-0.00166835	3.25994	TRUE	26.8544	17.1938	61.0843	0.4337	-172.623	351.246	-1	1.56187	TRUE	332.972	-3.68405	27.7805	15.4144	9229440	0.3458	-172.431	352.862	-1	1.80224	TRUE
crypt_7day	Paqr9_57717	75552	paqr9	2.55924	0.718176	10.469	0.9284	-119.952	247.904	-1	3.56353	0	44.3144	-44.6987	1	2.43502	TRUE	19.8805	13.8386	35.1319	0.07549	-124.511	255.022	-1	1.4366	35.3267	-1.30769	1	TRUE	19.8806	13.8386	35.1319	0.07549	-124.511	255.022	-1	1.4366	TRUE	35.3267	-1.30769	6.58489	4.23424	14.1876	0.5226	-121.123	250.245	-1	1.55515	TRUE
crypt_7day	Fam204a_57719	76539	fam204a	2.98362	NaN	NaN	0.1487	-151.329	310.658	1	NaN	0	110.737	55.2761	18	2.30273	TRUE	33.0448	19.7065	101.932	0.0142	-155.062	316.124	1	1.67685	121.018	1.83817	1	TRUE	33.0447	19.7065	101.932	0.0142	-155.062	316.124	1	1.67684	TRUE	121.018	1.83817	60.5419	41.3159	9229440	0.00986	-154.6	317.2	1	1.46534	TRUE
crypt_7day	Plvap_57722	84094	plvap	0.0180651	1.21887e-07	9114000	0.1846	-163.153	334.305	-1	148212	1	236.166	-90.1724	1	0.00322658	TRUE	36.9008	21.0922	146.819	0.05727	-165.41	336.821	-1	1.7495	175.44	-2.1943	1	TRUE	36.9008	21.0922	146.819	0.05727	-165.41	336.821	-1	1.7495	TRUE	175.44	-2.1943	18.3764	6.89595	9229440	0.07874	-164.24	336.479	-1	2.66481	TRUE
crypt_7day	Aqr_57723	11834	aqr	23.8482	5.51856	9114000	0.7504	-96.2126	202.425	1	4.32145	0	7.21446	14.2497	2.48838	12.5645	TRUE	26.912	17.219	61.3636	0.9024	-96.4022	198.804	1	1.56292	7.14525	0.442476	1	TRUE	26.912	17.219	61.3636	0.9024	-96.4022	198.804	1	1.56292	TRUE	7.14525	0.442476	25.9382	10.1472	9229440	0.8228	-96.368	200.736	1	2.55619	TRUE
crypt_7day	Hspa14_57727	50497	hspa14	8.591	2.12468	23.0413	0.3066	-186.854	381.709	1	4.04343	0	548.523	372.012	1	13.1647	TRUE	16.7131	12.0902	26.9185	0.2962	-187.498	380.996	1	1.38237	568.044	8.94814	1	TRUE	16.7131	12.0902	26.9185	0.2962	-187.498	380.996	1	1.38237	TRUE	568.044	8.94814	11.9317	6.42965	24.7114	0.2518	-187.128	382.257	1	1.85573	TRUE
crypt_7day	Fgf3_57750	14174	fgf3	28.0777	13.8498	30.1527	0.9404	-59.1154	126.231	1	2.0273	0	0.217514	10.491	18	28.6981	TRUE	29.3799	18.2941	30.1542	0.978	-59.1154	124.231	1	1.60598	0.217515	1.58893e-26	18	TRUE	18.7921	13.2552	32.123	0.4691	-61.0134	128.027	1	1.41772	TRUE	-0.354796	0.237104	24.2281	17.1999	29.4936	0.8453	-59.4195	126.839	-1	1.40862	TRUE
crypt_7day	Mrgprg_57772	381974	mrgprg	0.0246234	NaN	NaN	0.6378	-84.2149	178.43	-1	NaN	0	12.9358	-11.7252	5.55284	0.0206992	TRUE	246.492	31.6463	303800	0.01732	-90.2387	186.477	-1	7.78897	3.42907	-0.0407077	1	TRUE	246.493	42.2276	9229440	0.01732	-90.2387	186.477	-1	5.83725	TRUE	3.42907	-0.0407075	40.325	33.6052	659.773	0.02635	-88.8765	185.753	-1	1.19996	TRUE
crypt_7day	Arl13b_57779	68146	arl13b	1.14914	0.0181525	9114000	0.4487	-121.414	252.828	-1	63.3048	0	59.7653	-24.8813	1.01066	0.0511288	TRUE	73.913	30.0174	303800	0.07352	-125.119	256.239	-1	2.46234	44.0982	-0.357727	1	TRUE	73.913	30.0174	9229440	0.07352	-125.119	256.239	-1	2.46234	TRUE	44.0982	-0.357727	61.2027	38.5427	9229440	0.04576	-124.94	257.879	-1	1.58792	TRUE
crypt_7day	Phf1_57790	21652	phf1	1.02206	0.117219	9114000	0.8729	-173.623	357.246	-1	8.71923	0	282.527	-141.484	1.00151	0.399842	TRUE	32.7669	19.6017	99.472	0.0629	-178.509	363.018	-1	1.67164	224.769	-3.55559	1	TRUE	32.7669	19.6017	99.472	0.0629	-178.509	363.018	-1	1.67164	TRUE	224.769	-3.55559	10.9651	5.71184	101.295	0.1683	-176.495	360.99	-1	1.91971	TRUE
crypt_7day	Btnl2_57813	547431	btnl2	0.515666	0.155369	1.95489	0.4714	-217.192	442.384	-1	3.31898	0	1107.94	-819.586	1	0.715446	TRUE	17.2551	12.4006	28.2123	0.001305	-225.371	456.741	-1	1.39147	846.336	-24.8176	1	TRUE	17.2549	12.4006	28.2123	0.001305	-225.371	456.741	-1	1.39146	TRUE	846.356	-24.8183	6.20757	4.07386	12.3518	0.01028	-222.027	452.054	-1	1.52376	TRUE
crypt_7day	Adcy2_57816	210044	adcy2	NaN	NaN	NaN	0.6985	-99.934	207.868	-1	NaN	0	16.8713	-12.7788	1	3.8226	TRUE	34.0777	20.0901	111.83	0.65	-100.495	206.991	-1	1.69624	15.0501	-0.391511	1	TRUE	34.0777	20.0901	111.83	0.65	-100.495	206.991	-1	1.69624	TRUE	15.0501	-0.391511	65.913	41.913	9229440	0.6062	-100.191	208.382	-1	1.57261	TRUE
crypt_7day	Lipg_57819	16891	lipg	0.10602	3.15652e-07	9114000	0.1875	-143.749	295.498	1	335876	0	32.8112	50.1166	1	0.0137324	TRUE	92.5518	32.7595	303800	0.01567	-147.664	301.327	1	2.82519	69.1597	0.534387	1	TRUE	92.5516	32.7595	9229440	0.01567	-147.664	301.327	1	2.82518	TRUE	69.1597	0.534388	9.08496	5.00154	28.6886	0.2467	-143.38	294.759	1	1.81643	TRUE
crypt_7day	Tmem260_57821	218989	tmem260	0.000588395	NaN	NaN	0.1317	-88.0381	186.076	-1	NaN	1	17.2177	-12.7372	5.14751	0.000479679	TRUE	31.6833	29.9258	303800	0.006989	-93.2036	192.407	1	1.05873	5.53904	1.05268e-26	18	TRUE	100.908	33.7692	9229440	0.004592	-93.7048	193.41	1	2.98817	TRUE	5.49001	0.109488	36.6273	30.4194	9229440	0.005133	-92.6291	193.258	-1	1.20408	TRUE
crypt_7day	1700013G24Rik_57825	69380	1700013g24rik	19.0969	13.9045	9114000	0.5648	-50.1697	110.339	1	1.37343	0	0.329118	3.43646	13.762	15.1769	TRUE	28.5333	17.8799	69.2462	0.7878	-50.0094	108.019	1	1.59583	0.0903128	0.0879294	1.08017	TRUE	28.4403	17.8749	69.3201	0.8863	-50.0114	106.023	1	1.59107	TRUE	0.06092	0.115413	28.6325	13.6037	9229440	0.8008	-49.9733	107.947	1	2.10476	TRUE
crypt_7day	Ppwd1_57837	238831	ppwd1	33.742	19.9249	108.631	0.7822	-161.787	331.574	1	1.69346	0	237.965	18344.5	1	8420.15	TRUE	33.7221	19.9591	108.282	0.883	-161.787	329.574	1	1.68956	237.976	2.17122	1	TRUE	33.7221	19.9591	108.282	0.883	-161.787	329.574	1	1.68956	TRUE	237.976	2.17122	33.124	13.9167	9229440	0.7837	-161.783	331.566	1	2.38016	TRUE
crypt_7day	Apoa4_57848	11808	apoa4	3.6666	1.74062	7.72705	0.8837	-321.999	653.998	-1	2.10649	0	13557.1	-12113.9	2.24879	3.55281	TRUE	16.6427	12.0496	26.7536	0.05861	-327	660	-1	1.38118	12025.5	-432.997	1	TRUE	15.2046	11.6968	28.637	0.04613	-327.311	660.621	-1	1.29989	TRUE	12022.3	-433.134	5.63332	3.79134	10.5143	0.6211	-322.988	653.975	-1	1.48584	TRUE
crypt_7day	Foxq1_57859	15220	foxq1	0.000851298	4.69096e-11	0.024654	0.9934	-173.405	354.81	-1	1.81476e+07	1	301.53	-198.255	1	0.000817982	TRUE	69.3345	29.2129	303800	0.001003	-183.54	373.079	-1	2.37342	145.237	-1.93236	1	TRUE	69.3344	29.2129	9229440	0.001003	-183.54	373.079	-1	2.37342	TRUE	145.237	-1.93236	50.868	37.3577	9229440	0.0006305	-183.029	374.058	-1	1.36165	TRUE
crypt_7day	Exosc4_57861	109075	exosc4	0.00236306	0.00038674	0.00502495	0.02905	-136.039	280.078	1	6.1102	4	43.3856	52.2072	1	0.00137076	TRUE	30.2237	18.4677	60.6569	0.003085	-138.62	285.241	1	1.63657	82.0553	8.35382e-25	17.336	TRUE	28.3305	17.8286	68.7109	0.005713	-138.861	283.722	1	1.58905	TRUE	78.4155	1.36707	28.6458	15.6406	9229440	0.002859	-138.706	285.412	1	1.8315	TRUE
crypt_7day	Kcnk5_57880	16529	kcnk5	8.26639	2.94608	19.9956	0.07597	-155.465	320.93	-1	2.80589	0	175.704	-166.904	1.0472	13.8528	TRUE	15.9563	11.6488	25.1799	0.1171	-156.429	318.859	-1	1.36978	167.767	-3.95418	1	TRUE	15.9563	11.6488	25.1799	0.1171	-156.429	318.859	-1	1.36978	TRUE	167.767	-3.95418	9.69464	5.5936	20.8868	0.1256	-155.628	319.257	-1	1.73317	TRUE
crypt_7day	Rdh8_57898	235033	rdh8	NaN	NaN	NaN	0.1567	-61.0636	132.127	-1	NaN	0	4.44475	-3.40114	5.19585	0.0168268	TRUE	131.601	36.6801	303800	0.1085	-62.9635	131.927	-1	3.5878	1.80147	-0.0357422	1	TRUE	131.6	36.6801	9229440	0.1085	-62.9635	131.927	-1	3.58778	TRUE	1.80147	-0.0357422	43.1852	34.8031	9229440	0.1341	-61.9736	131.947	-1	1.24084	TRUE
crypt_7day	Rab29_57915	226422	rab29	29.6823	14.4595	9114000	0.09147	-114.922	237.844	1	2.05279	0	14.3673	42.3425	18	29.8783	TRUE	30.0449	22.8251	37.7614	0.1561	-114.922	235.844	1	1.31631	14.3673	5.00484e-26	18	TRUE	28.8973	18.0661	71.922	0.06112	-116.195	238.389	1	1.59953	TRUE	12.7919	0.714082	28.8592	21.4473	42.4862	0.07157	-115.226	238.453	-1	1.34559	TRUE
crypt_7day	Lrfn4_57916	225875	lrfn4	27.3891	17.0885	56.4668	0.006723	-101.228	212.456	1	1.60278	0	12.3911	8870.94	1.5482	1797.57	TRUE	27.3905	17.1029	56.4174	0.01592	-101.228	210.455	1	1.60151	12.3912	0.0812074	1.54734	TRUE	26.2679	16.9348	58.3165	0.03031	-101.301	208.603	1	1.55112	TRUE	11.76	0.519412	27.2744	14.2485	9229440	0.01658	-101.18	210.36	1	1.91419	TRUE
crypt_7day	Noc3l_57930	57753	noc3l	24.6088	13.6144	37.0077	0.6261	-109.873	229.747	1	1.80756	0	24.0479	10571.2	1.76515	930.877	TRUE	24.6105	15.2382	37.0004	0.7818	-109.873	227.747	1	1.61505	24.0469	0.061179	1.76243	TRUE	21.605	14.7277	40.3679	0.8081	-110.142	226.285	1	1.46696	TRUE	22.8748	0.807308	24.4471	13.7232	9229440	0.7897	-109.852	227.703	1	1.78144	TRUE
crypt_7day	Pcdh17_57943	219228	pcdh17	30.2496	16.3736	9114000	0.2829	-128.173	266.346	1	1.84746	0	23.1713	486.981	17.9987	35.2776	TRUE	30.2576	18.8133	62.5271	0.5774	-128.173	262.346	1	1.60831	23.1713	6.3693e-26	18	TRUE	28.9391	18.0836	72.1662	0.5018	-128.438	262.876	1	1.6003	TRUE	20.5203	1.0019	29.0024	16.2665	9229440	0.4089	-128.258	264.517	1	1.78295	TRUE
crypt_7day	Adamts14_57950	237360	adamts14	0.00236306	0.00038674	0.00502495	0.009835	-77.882	163.764	-1	6.1102	4	13.4634	-9.35684	1.26253	3.038e-14	TRUE	29.7949	18.4355	77.3752	0.003431	-80.0452	166.09	-1	1.61617	7.16615	-0.253727	1	TRUE	29.7949	18.4355	77.3752	0.003431	-80.0452	166.09	-1	1.61617	TRUE	7.16615	-0.253727	32.1405	9.29033	9229440	0.001687	-79.8768	167.754	-1	3.45956	TRUE
crypt_7day	Slc2a7_57957	435818	slc2a7	233.891	7.3821e-05	9114000	0.2511	-104.396	216.793	-1	3.16835e+06	0	14.8173	-15.3942	1	8.26419	TRUE	37.3936	21.2605	154.527	0.2784	-104.858	215.716	-1	1.75883	13.4578	-0.402762	1	TRUE	37.3937	21.2605	154.527	0.2784	-104.858	215.716	-1	1.75883	TRUE	13.4578	-0.402761	57.3595	40.2899	9229440	0.26	-104.348	216.697	-1	1.42367	TRUE
crypt_7day	Spns2_57965	216892	spns2	2.39905	0.926011	7.17259	0.2903	-154.616	319.232	-1	2.59074	0	198.448	-116.908	1.44539	2.31311	TRUE	18.6633	13.185	31.7807	0.008977	-160.417	326.834	-1	1.41549	176.125	-3.77665	1	TRUE	18.6632	13.185	31.7807	0.008977	-160.417	326.834	-1	1.41549	TRUE	176.125	-3.77666	5.37973	3.65732	9.95644	0.2299	-155.551	319.101	-1	1.47095	TRUE
crypt_7day	Ndufa13_57968	67184	ndufa13	15.5416	NaN	NaN	0.6142	-149.834	309.667	-1	NaN	0	211.197	-77.5603	1.63153	9.86624	TRUE	22.6003	15.2221	43.6882	0.7567	-150.247	306.495	-1	1.4847	208.633	-2.35122	1	TRUE	22.6003	15.2221	43.6882	0.7567	-150.247	306.495	-1	1.4847	TRUE	208.633	-2.35122	16.6417	7.58949	9229440	0.7323	-149.941	307.883	-1	2.19273	TRUE
crypt_7day	Etnppl_57972	71760	etnppl	NaN	NaN	NaN	0.01023	-63.1383	134.277	1	NaN	1	6.01426e-06	1.94507	8.62569	4.68343e-06	TRUE	29.9223	18.058	38.4564	0.6942	-58.0454	122.091	1	1.65701	0.925967	1.10971e-26	18	TRUE	24.5827	16.1684	51.0726	0.4883	-58.7454	123.491	1	1.52042	TRUE	0.494407	0.170187	26.8008	16.9788	9229440	0.4944	-58.2228	124.446	-1	1.57849	TRUE
crypt_7day	Tmprss13_57973	214531	tmprss13	5.25479e-14	5.25479e-14	5.25481e-14	0.9871	-67.1276	142.255	-1	1	1	7.85651	-7.40954	1.65774	3.038e-14	TRUE	85.6403	31.8305	NaN	0.03175	-73.0738	152.148	-1	2.69051	1.98059	-0.0727327	1	TRUE	85.6403	31.8305	9229440	0.03175	-73.0738	152.148	-1	2.69051	TRUE	1.98059	-0.0727327	67.8199	38.6741	9229440	0.01707	-72.9773	153.955	-1	1.75363	TRUE
crypt_7day	Lrrc43_57980	381741	lrrc43	29.4162	5.91286	9114000	0.7964	-49.8318	109.664	1	4.97495	0	0.464886	6.28955	1.48677	27.9284	TRUE	29.2847	18.2253	74.025	0.8998	-49.8542	107.708	1	1.60682	0.456641	0.0941364	1.05038	TRUE	29.268	18.2197	74.117	0.9568	-49.8564	105.713	1	1.60639	TRUE	0.4384	0.111667	29.2679	11.9615	9229440	0.8992	-49.8563	107.713	1	2.44684	TRUE
crypt_7day	Foxn1_57999	15218	foxn1	2.41629e-13	2.41629e-13	2.4163e-13	0.5813	-71.5294	151.059	-1	1	1	7.68966	-6.28481	1.41465	3.038e-14	TRUE	31.945	30.3838	NaN	0.09467	-74.791	155.582	-1	1.05138	2.64511	-5.44333e-27	18	TRUE	99.145	33.5654	9229440	0.07702	-75.0676	156.135	-1	2.95379	TRUE	2.73835	-0.0664033	41.1309	30.9211	9229440	0.05275	-74.7778	157.556	1	1.33019	TRUE
crypt_7day	Pipox_58007	19193	pipox	3.35774	0.942461	9114000	0.1348	-146.846	303.691	-1	3.56274	0	91.021	-76.5899	1.30449	2.22372	TRUE	22.4977	15.1718	43.3348	0.01911	-150.814	307.627	-1	1.48286	75.6504	-2.39941	1	TRUE	22.4977	15.1718	43.3348	0.01911	-150.814	307.627	-1	1.48286	TRUE	75.6504	-2.39941	7.23388	4.50405	18.4054	0.1231	-147.69	303.38	-1	1.60608	TRUE
crypt_7day	Calr4_58024	108802	calr4	29.3385	14.065	30.2261	0.5712	-75.163	160.326	1	2.08592	0	1.21179	106.477	17.921	34.1408	TRUE	29.4286	20.9745	30.2269	0.8483	-75.163	156.326	1	1.40307	1.21179	2.40858e-26	18	TRUE	21.6117	14.7311	40.3892	0.1462	-78.254	162.508	1	1.46708	TRUE	0.528718	0.332822	26.266	21.6037	30.3502	0.8338	-74.8898	157.78	-1	1.21581	TRUE
crypt_7day	Ckap4_58026	216197	ckap4	0.0238199	1.05161e-07	9114000	0.8759	-53.4993	116.999	-1	226509	1	4.58305	-3.87189	1.4733	0.00394346	TRUE	234.271	31.3591	303800	0.133	-57.381	120.762	-1	7.47059	1.403	-0.0171939	1	TRUE	234.269	41.8506	9229440	0.133	-57.381	120.762	-1	5.59775	TRUE	1.403	-0.0171941	46.5792	34.9556	9229440	0.1095	-56.9304	121.861	-1	1.33252	TRUE
crypt_7day	Ckap2l_58030	70466	ckap2l	30.9827	23.5825	9114000	0.2659	-138.212	286.424	1	1.3138	0	44.0725	258.697	15.654	34.6651	TRUE	30.8354	23.9806	172.783	0.5553	-138.212	282.424	1	1.28585	44.0725	5.98872e-26	18	TRUE	42.1268	22.7859	277.433	0.478	-138.49	282.979	1	1.84881	TRUE	41.8025	0.90993	34.9937	22.3196	9229440	0.3754	-138.349	284.698	-1	1.56785	TRUE
crypt_7day	Hsf4_58041	26386	hsf4	14.9212	NaN	NaN	0.2484	-88.222	186.444	1	NaN	0	3.99412	11.0945	17.9397	13.515	TRUE	27.9116	18.8423	52.941	0.3284	-88.4706	184.941	1	1.48133	4.14038	0.0246126	1.79072	TRUE	27.806	17.6058	65.8854	0.3577	-88.9109	183.822	1	1.57937	TRUE	3.67797	0.347795	28.43	18.2267	9229440	0.3278	-88.4732	184.946	-1	1.5598	TRUE
crypt_7day	Ttc22_58053	230576	ttc22	30.9243	15.2693	9114000	0.1565	-126.945	261.891	-1	2.02526	0	50.9258	-52.9873	18	30.7531	TRUE	30.6591	26.3226	96.441	0.2493	-126.945	259.891	-1	1.16474	50.9258	-4.85549e-26	18	TRUE	42.6498	22.945	300.669	0.1457	-127.727	261.454	-1	1.85878	TRUE	52.2722	-0.666516	33.1605	25.2288	9229440	0.1298	-127.187	262.374	1	1.31439	TRUE
crypt_7day	Susd6_58062	217684	susd6	NaN	NaN	NaN	0.6627	-153.261	316.522	-1	NaN	0	139.741	-48.261	3.35569	0.925104	TRUE	32.6407	19.5539	98.3804	0.5335	-154.524	315.047	-1	1.66927	127.495	-1.83331	1	TRUE	32.6407	19.5539	98.3804	0.5335	-154.524	315.047	-1	1.66927	TRUE	127.494	-1.83331	72.9056	42.8968	9229440	0.4503	-154.311	316.622	-1	1.69956	TRUE
crypt_7day	Ccdc125_58073	76041	ccdc125	26.6272	13.5914	9114000	0.7484	-136.293	282.585	1	1.95912	0	57.7386	2760.29	2.66557	134.876	TRUE	26.6556	17.8218	35.4445	0.875	-136.293	280.585	1	1.49567	57.7372	0.00609543	2.64559	TRUE	23.3373	15.5798	46.3058	0.7168	-137.128	280.257	1	1.49792	TRUE	54.6669	1.58159	26.3726	17.904	34.7214	0.8795	-136.279	280.558	-1	1.473	TRUE
crypt_7day	Camta2_58084	216874	camta2	27.4672	9.56138	9114000	0.9527	-163.674	335.347	-1	2.87272	0	312.422	-1138.21	1	377.724	TRUE	27.587	17.5118	64.7442	0.9834	-163.675	333.35	-1	1.57534	312.079	-2.79699	1	TRUE	27.587	17.5118	64.7442	0.9834	-163.675	333.35	-1	1.57534	TRUE	312.079	-2.79699	27.4913	11.3668	9229440	0.9526	-163.674	335.348	-1	2.41856	TRUE
crypt_7day	Mn1_58103	433938	mn1	0.0266946	NaN	NaN	0.8497	-119.857	249.715	-1	NaN	0	61.5848	-29.9394	4.75369	0.020873	TRUE	63.7675	28.1476	303800	0.06881	-124.576	255.152	-1	2.26547	39.6268	-0.408429	1	TRUE	63.7673	28.1476	9229440	0.06881	-124.576	255.152	-1	2.26546	TRUE	39.6268	-0.40843	78.9521	40.2221	9229440	0.03874	-124.509	257.018	-1	1.9629	TRUE
crypt_7day	Cnpy1_58104	269637	cnpy1	NaN	NaN	NaN	0.8829	-122.077	252.153	-1	NaN	0	34.5793	-21.6691	18	1.14245	TRUE	35.607	20.6411	129.085	0.3278	-124.384	254.767	-1	1.72505	28.9449	-0.727548	1	TRUE	35.607	20.6411	129.085	0.3278	-124.384	254.767	-1	1.72505	TRUE	28.9449	-0.727548	15.1413	6.56749	9229440	0.5437	-123.034	254.068	-1	2.30549	TRUE
crypt_7day	Wif1_58109	24117	wif1	7.83762e-14	7.83762e-14	7.83766e-14	0.6403	-79.5167	167.033	-1	1	1	10.6237	-9.94455	1.15421	3.038e-14	TRUE	67.8027	28.9298	303800	0.02508	-84.6667	175.333	-1	2.3437	2.93967	-0.126769	1	TRUE	67.8028	28.9298	9229440	0.02508	-84.6667	175.333	-1	2.3437	TRUE	2.93968	-0.126769	52.2788	37.6447	9229440	0.01784	-84.2219	176.444	-1	1.38874	TRUE
crypt_7day	Mmp13_58125	17386	mmp13	NaN	NaN	NaN	0.3626	-101.161	210.322	-1	NaN	0	18.2311	-12.1372	1	0.688386	TRUE	30.9636	18.9042	85.2434	0.4282	-101.444	208.888	-1	1.63792	14.832	-0.442389	1	TRUE	30.9636	18.9042	85.2434	0.4282	-101.444	208.888	-1	1.63792	TRUE	14.832	-0.44239	79.2778	43.7708	9229440	0.3346	-101.278	210.555	-1	1.8112	TRUE
crypt_7day	Slc16a6_58126	104681	slc16a6	6.61931	NaN	NaN	0.3123	-144.794	299.588	-1	NaN	0	126.714	-82.1202	1.10387	5.39648	TRUE	19.9446	13.8724	35.3158	0.1829	-146.786	299.572	-1	1.43772	117.495	-2.42006	1	TRUE	19.9446	13.8724	35.3158	0.1829	-146.786	299.572	-1	1.43772	TRUE	117.495	-2.42006	8.74034	5.13688	146.722	0.4047	-145.016	298.032	-1	1.70149	TRUE
crypt_7day	Cyp4f14_58129	64385	cyp4f14	1.26899	1.11959	9114000	0.3916	-171.884	351.768	-1	1.13344	0	276.113	-140.505	18	1.21387	TRUE	19.6351	13.7086	34.4348	0.04597	-175.474	356.948	-1	1.43232	249.738	-5.45384	1	TRUE	19.6351	13.7086	34.4348	0.04597	-175.474	356.948	-1	1.43232	TRUE	249.738	-5.45385	8.5394	5.06266	22.3593	0.1065	-173.641	355.281	-1	1.68674	TRUE
crypt_7day	Sdf2l1_58145	64136	sdf2l1	12.921	5.35178	9114000	0.987	-188.715	385.431	1	2.41434	0	523.74	231.569	18	12.4286	TRUE	19.1902	13.4707	33.199	0.7743	-189.802	385.604	1	1.42459	521.356	8.30819	1	TRUE	19.1902	13.4707	33.199	0.7743	-189.802	385.604	1	1.42459	TRUE	521.356	8.30819	14.59	7.23221	9229440	0.7312	-189.557	387.114	1	2.01736	TRUE
crypt_7day	Pigr_58167	18703	pigr	12.9291	5.19863	9114000	0.4617	-231.256	472.512	-1	2.48702	0	1258.24	-704.81	3.39448	9.78975	TRUE	20.8567	14.3471	38.0201	0.5157	-232.087	470.174	-1	1.45372	1254.15	-24.7433	1	TRUE	20.8568	14.3471	38.0201	0.5157	-232.087	470.174	-1	1.45373	TRUE	1254.14	-24.7433	14.8052	7.16758	9229440	0.4738	-231.731	471.463	-1	2.06558	TRUE
crypt_7day	Emilin1_58183	100952	emilin1	0.187478	0.0222393	9114000	0.6381	-181.695	373.39	-1	8.43003	0	440.97	-139.187	1.68476	0.0457309	TRUE	55.0832	26.2607	NaN	0.08233	-185.728	377.455	-1	2.09755	355.794	-2.58473	1	TRUE	55.0815	26.2607	9229440	0.08233	-185.728	377.455	-1	2.09749	TRUE	355.794	-2.5848	67.8322	40.058	9229440	0.05056	-185.578	379.156	-1	1.69335	TRUE
crypt_7day	Gkn1_58186	66283	gkn1	NaN	NaN	NaN	0.7117	-76.0147	160.029	-1	NaN	1	7.98183	-5.97671	1	0.00229673	TRUE	50.2463	25.0683	NaN	0.4197	-77.4339	160.868	-1	2.00438	3.88852	-0.139927	1	TRUE	50.2462	25.0683	9229440	0.4197	-77.4339	160.868	-1	2.00437	TRUE	3.88852	-0.139928	67.5501	40.3815	9229440	0.3273	-77.2648	162.53	-1	1.6728	TRUE
crypt_7day	Trmt10c_58188	52575	trmt10c	0.209781	2.8882e-07	9114000	0.01841	-120.856	249.712	1	726338	0	17.0702	26.559	1	0.0274308	TRUE	286.09	32.1103	303800	0.0008181	-125.414	256.828	1	8.9096	36.7411	0.0931804	1	TRUE	286.09	43.2609	9229440	0.0008181	-125.414	256.828	1	6.61313	TRUE	36.7411	0.0931804	14.6129	5.73257	26.3515	0.008072	-121.81	251.619	1	2.5491	TRUE
crypt_7day	Pkp1_58194	18772	pkp1	1.23366	0.188263	9114000	0.7423	-132.637	275.274	1	6.55285	0	33.2501	42.4323	1.24697	0.472726	TRUE	35.1777	20.4884	123.883	0.0487	-137.584	281.168	1	1.71696	50.3426	1.06261	1	TRUE	35.1777	20.4884	123.883	0.0487	-137.584	281.168	1	1.71696	TRUE	50.3427	1.06261	10.8856	5.66473	87.8004	0.1476	-135.408	278.815	1	1.92164	TRUE
crypt_7day	Il17b_58197	56069	il17b	0.0322597	1.29362e-07	9114000	0.3333	-102.461	212.922	-1	249375	1	21.4577	-15.2898	1	0.00274584	TRUE	31.3107	26.4543	NaN	0.07446	-105.185	216.371	-1	1.18358	9.76716	-1.81686e-26	18	TRUE	53.77	25.948	9229440	0.06913	-105.283	216.567	-1	2.07222	TRUE	10.5069	-0.283424	44.5788	24.5801	9229440	0.03722	-105.271	218.541	-1	1.81361	TRUE
crypt_7day	Trap1a_58201	22037	trap1a	0.000196547	0.000196546	0.000196548	0.6467	-36.4453	82.8906	-1	1.00001	1	2.69568	-2.42001	3.38082	9.12447e-05	TRUE	82.748	31.4131	303800	0.1209	-39.975	85.9501	-1	2.63419	0.819986	-0.0300162	1	TRUE	82.7482	31.4131	9229440	0.1209	-39.975	85.9501	-1	2.63419	TRUE	0.819986	-0.0300161	67.9399	38.7739	9229440	0.07433	-39.8763	87.7527	-1	1.75221	TRUE
crypt_7day	Bag3_58221	29810	bag3	0.00236306	0.00038674	0.00502495	0.2533	-192.448	392.895	-1	6.1102	4	726.884	-254.081	1.00892	3.038e-14	TRUE	189.951	31.062	303800	0.0007359	-199.345	406.691	1	6.11522	502.658	0.457444	1.16621	TRUE	263.291	42.6903	9229440	0.001803	-199.347	404.695	1	6.16747	TRUE	502.361	0.789367	133.996	37.7804	9229440	0.0007363	-199.345	406.69	1	3.54671	TRUE
crypt_7day	G3bp2_58227	23881	g3bp2	NaN	NaN	NaN	0.7669	-156.673	321.347	1	NaN	0	128.723	56.5958	18	13.1694	TRUE	32.9044	19.7268	102.237	0.7309	-156.771	321.543	1	1.668	127.287	1.60016	1.0545	TRUE	33.0892	19.7232	102.333	0.8451	-156.773	319.545	1	1.67768	TRUE	126.947	1.92505	32.8036	13.414	9229440	0.7308	-156.772	321.543	1	2.44547	TRUE
crypt_7day	Gda_58233	14544	gda	0.0470865	1.77063e-06	9114000	0.5381	-124.682	257.363	-1	26593.1	0	49.0921	-33.2425	1	0.0128373	TRUE	32.6804	19.569	98.7221	0.1744	-126.965	259.929	-1	1.67001	28.3339	-0.85162	1	TRUE	32.6804	19.569	98.7221	0.1744	-126.965	259.929	-1	1.67001	TRUE	28.3339	-0.85162	57.5921	40.8722	9229440	0.1647	-126.373	260.745	-1	1.40908	TRUE
crypt_7day	Jagn1_58238	67767	jagn1	6.93132	4.35665	14.025	0.3271	-167.064	344.128	1	1.59097	0	172.152	153.403	3.02175	6.46309	TRUE	16.3277	11.8666	26.0235	0.1285	-169.613	345.225	1	1.37594	180.211	5.57316	1	TRUE	16.3277	11.8666	26.0235	0.1285	-169.613	345.225	1	1.37594	TRUE	180.211	5.57316	7.81272	4.80929	16.9581	0.278	-167.884	343.768	1	1.62451	TRUE
crypt_7day	Tbc1d22a_58239	223754	tbc1d22a	NaN	NaN	NaN	0.659	-182.079	374.158	-1	NaN	0	300.648	-109.106	2.14949	0.257961	TRUE	38.5285	21.641	174.788	0.3897	-183.888	373.776	-1	1.78035	254.199	-3.51123	1	TRUE	38.5285	21.641	174.788	0.3897	-183.888	373.776	-1	1.78035	TRUE	254.199	-3.51123	70.6251	41.8179	9229440	0.3049	-183.694	375.389	-1	1.68887	TRUE
crypt_7day	Olfr923_58241	258812	olfr923	28.3512	13.9795	9114000	0.9972	-82.7234	173.447	1	2.02806	0	0.186111	12.543	18	27.3977	TRUE	29.8991	19.9751	35.9103	0.9995	-82.7234	171.447	1	1.49682	0.186114	2.23347e-26	18	TRUE	25.3132	16.5048	54.0919	0.8011	-83.8141	173.628	1	1.53369	TRUE	-0.606742	0.331611	27.4079	19.5738	36.4458	0.9835	-82.8403	173.681	-1	1.40023	TRUE
crypt_7day	Gm1968_58249	328657	gm1968	0.00548445	1.43071e-06	9114000	0.8987	-73.6799	157.36	-1	3833.38	1	8.18002	-7.39987	1.3504	0.00146478	TRUE	80.619	31.094	303800	0.1161	-77.7991	161.598	-1	2.59275	2.44226	-0.0880998	1	TRUE	80.619	31.094	9229440	0.1161	-77.7991	161.598	-1	2.59275	TRUE	2.44226	-0.0880997	77.7062	39.3762	9229440	0.0686	-77.7431	163.486	-1	1.97343	TRUE
crypt_7day	Ehhadh_58252	74147	ehhadh	6.96171	1.61932	20.9369	0.683	-194.732	397.464	-1	4.29916	0	554.729	-408.106	1	8.57752	TRUE	17.5316	12.5571	28.8888	0.3967	-196.168	398.336	-1	1.39615	521.58	-10.8533	1	TRUE	17.5318	12.5571	28.8888	0.3967	-196.168	398.336	-1	1.39617	TRUE	521.581	-10.8533	9.37022	5.4244	21.8791	0.5816	-195.018	398.036	-1	1.72742	TRUE
crypt_7day	Optn_58258	71648	optn	2.72187	0.225086	9114000	0.6451	-194.031	396.061	-1	12.0926	0	664.352	-246.242	1	1.01605	TRUE	24.104	15.9445	49.1863	0.2202	-196.285	398.57	-1	1.51174	597.437	-7.91962	1	TRUE	24.1038	15.9445	49.1863	0.2202	-196.285	398.57	-1	1.51173	TRUE	597.437	-7.91968	11.7358	6.07799	9229440	0.3222	-195.12	398.24	-1	1.93087	TRUE
crypt_7day	Lcmt2_58261	329504	lcmt2	NaN	NaN	NaN	0.2169	-117.822	245.645	1	NaN	0	16.5844	20.2108	14.8844	1.23433	TRUE	64.664	28.3262	303800	0.01799	-122.423	250.846	1	2.28283	23.1351	0.379388	1	TRUE	64.664	28.3262	9229440	0.01799	-122.423	250.846	1	2.28283	TRUE	23.1351	0.379388	7.525	4.51647	30.1079	0.4552	-117.424	242.847	1	1.66612	TRUE
crypt_7day	Ovol3_58263	381867	ovol3	30.5389	14.6316	9114000	0.2859	-72.7855	153.571	1	2.08719	0	1.19277	62.6102	18	34.5318	TRUE	30.5239	24.4017	76.4866	0.4143	-72.7855	151.571	1	1.25089	1.19277	1.16794e-26	18	TRUE	38.4741	21.623	173.726	0.2507	-73.5872	153.174	1	1.77931	TRUE	0.841876	0.164223	31.7216	24.6992	9229440	0.2884	-72.7736	153.547	-1	1.28432	TRUE
crypt_7day	Mcf2_58287	109904	mcf2	4.13973e-14	4.13973e-14	4.13975e-14	0.0788	-74.7824	157.565	-1	1	1	11.8121	-9.97659	2.06743	3.038e-14	TRUE	177.162	31.099	NaN	0.0003476	-82.0621	170.124	-1	5.69671	3.53421	-0.0451305	1	TRUE	177.161	39.5513	9229440	0.0003476	-82.0621	170.124	-1	4.47927	TRUE	3.53421	-0.0451307	72.0712	37.4148	9229440	0.0001358	-82.0194	172.039	-1	1.92628	TRUE
crypt_7day	Helz2_58307	229003	helz2	4.15869e-08	4.15869e-08	4.15871e-08	0.04245	-130.033	270.065	-1	1	1	63.4888	-30.6411	3.7296	1.24172e-08	TRUE	34.0199	20.0689	111.243	0.08132	-130.839	267.679	-1	1.69516	43.4231	-0.911052	1	TRUE	34.0199	20.0689	111.243	0.08132	-130.839	267.679	-1	1.69516	TRUE	43.4231	-0.911052	83.1301	43.4751	9229440	0.04874	-130.718	269.435	-1	1.91213	TRUE
crypt_7day	Mttp_58314	17777	mttp	14.5669	6.7416	9114000	0.7227	-304.151	618.303	-1	2.16075	0	11920.2	-7220.74	1.95332	13.7252	TRUE	18.6856	13.1972	31.8398	0.8861	-304.349	614.697	-1	1.41588	11913.2	-205.561	1	TRUE	18.5622	13.1959	31.8469	0.8859	-304.35	614.699	-1	1.40666	TRUE	11914.8	-205.935	14.9884	7.46248	9229440	0.8438	-304.189	616.378	-1	2.0085	TRUE
crypt_7day	A830031A19Rik_58325	268391	a830031a19rik	30.4243	14.5608	9114000	0.7805	-83.47	176.94	1	2.08947	0	0.787731	104.645	17.815	34.9094	TRUE	30.4204	24.4941	58.1215	0.9554	-83.47	172.94	1	1.24195	0.787731	1.6705e-26	18	TRUE	37.6576	21.3499	158.909	0.6655	-84.5391	175.078	1	1.76383	TRUE	0.337495	0.227442	31.1404	25.1396	49.6033	0.9406	-83.319	174.638	-1	1.2387	TRUE
crypt_7day	Cpox_58367	12892	cpox	19.2687	5.55545	9114000	0.03692	-190.835	391.669	-1	3.46843	0	562.656	-186.469	4.15169	11.9268	TRUE	25.6817	16.6721	55.6835	0.1108	-191.068	388.137	-1	1.5404	565.835	-6.43042	1	TRUE	25.6844	16.6721	55.6835	0.1108	-191.068	388.137	-1	1.54056	TRUE	565.832	-6.43024	23.7585	9.4947	9229440	0.06554	-191.004	390.008	-1	2.50229	TRUE
crypt_7day	Myh15_58373	667772	myh15	NaN	NaN	NaN	0.3746	-67.9013	145.803	1	NaN	0	0.802766	5.10622	16.3493	14.8526	TRUE	30.9891	22.6427	80.4945	0.5362	-67.9102	143.82	1	1.36861	0.817475	0.000273806	2.87999	TRUE	35.6812	20.6673	130.015	0.5149	-68.4668	142.934	1	1.72646	TRUE	0.526289	0.1536	31.2351	23.2319	9229440	0.5623	-67.8315	143.663	-1	1.34449	TRUE
crypt_7day	Cpsf2_58381	51786	cpsf2	13.4952	2.62111	26.449	0.3953	-183.574	375.147	1	5.14866	0	389.711	641.705	1	51.0802	TRUE	16.7493	12.1111	27.0036	0.5124	-183.664	373.328	1	1.38297	395.949	8.02684	1	TRUE	16.7493	12.1111	27.0036	0.5124	-183.664	373.328	1	1.38297	TRUE	395.949	8.02684	14.9697	7.64443	26.7864	0.3845	-183.615	375.23	1	1.95825	TRUE
crypt_7day	Bsn_58384	12217	bsn	26.0605	6.86726	9114000	0.9283	-97.307	202.614	1	3.79489	0	2.01431	29.0866	1	36.0159	TRUE	27.3515	17.4103	63.542	0.9578	-97.3989	200.798	1	1.571	2.49071	0.447588	1	TRUE	27.3515	17.4103	63.542	0.9578	-97.3989	200.798	1	1.571	TRUE	2.49071	0.447588	25.8636	9.71111	9229440	0.9229	-97.326	202.652	1	2.6633	TRUE
crypt_7day	Riox1_58393	71952	riox1	NaN	NaN	NaN	0.301	-130.297	268.595	1	NaN	0	56.5308	29.3582	18	4.19843	TRUE	28.0195	17.6969	67.0193	0.1165	-132.272	270.544	1	1.5833	60.5411	1.15106	1	TRUE	28.0195	17.6969	67.0193	0.1165	-132.272	270.544	1	1.5833	TRUE	60.5411	1.15106	17.4024	7.30467	9229440	0.1101	-131.631	271.262	1	2.38237	TRUE
crypt_7day	Upf1_58401	19704	upf1	13.1826	5.0676	9114000	0.09223	-169.453	348.905	1	2.60135	0	418.383	150.644	15.9123	12.8463	TRUE	16.8498	12.169	27.2409	0.2655	-169.456	344.912	1	1.38465	414.021	5.37701	1	TRUE	16.8498	12.169	27.2409	0.2655	-169.456	344.912	1	1.38465	TRUE	414.021	5.37701	13.1366	6.88358	25.9411	0.1978	-169.244	346.488	1	1.9084	TRUE
crypt_7day	Ptprr_58449	19279	ptprr	0.0200782	0.00150873	3.21344	0.1668	-152.13	312.26	-1	13.308	0	151.584	-102.226	1	0.0164943	TRUE	26.4608	17.0204	59.2115	0.004335	-157.44	320.88	-1	1.55465	87.7391	-2.45231	1	TRUE	26.4607	17.0204	59.2115	0.004335	-157.44	320.88	-1	1.55465	TRUE	87.7391	-2.45231	13.1327	6.40881	9229440	0.004776	-156.378	320.756	-1	2.04916	TRUE
crypt_7day	Scaf11_58452	72193	scaf11	30.3495	17.7506	9114000	0.1532	-177.564	363.128	1	1.70977	0	326.848	240.115	18	30.5348	TRUE	30.364	19.6437	72.3186	0.2448	-177.564	361.128	1	1.54574	326.848	2.3577e-25	18	TRUE	30.9099	18.883	84.8611	0.2061	-177.819	361.639	1	1.63692	TRUE	317.11	3.69772	30.0768	17.1109	9229440	0.1436	-177.648	363.296	1	1.75776	TRUE
crypt_7day	Sae1_58458	56459	sae1	23.3687	6.62776	9114000	0.6378	-166.731	341.462	1	3.52588	0	197.417	209.822	1	35.006	TRUE	25.6987	16.6797	55.758	0.7364	-166.844	339.687	1	1.54072	200.999	3.27877	1	TRUE	25.6987	16.6797	55.758	0.7364	-166.844	339.687	1	1.54072	TRUE	200.999	3.27877	23.2266	9.226	9229440	0.6304	-166.752	341.504	1	2.51752	TRUE
crypt_7day	Tpte_58461	234129	tpte	25.329	13.5752	30.1512	0.7231	-78.5206	167.041	1	1.86583	0	1.9348	1676.74	3.36783	127.379	TRUE	25.3416	16.1394	30.1512	0.857	-78.5205	165.041	1	1.57017	1.93454	0.00014038	3.3571	TRUE	18.0785	12.863	30.261	0.5432	-79.8794	165.759	1	1.40547	TRUE	1.01084	0.416243	23.4501	15.779	29.0768	0.8211	-78.6233	165.247	-1	1.48616	TRUE
crypt_7day	Parp12_58470	243771	parp12	1.32069	0.707515	2.96506	0.5574	-142.084	294.168	-1	1.86666	0	148.975	-74.6564	5.52268	1.25742	TRUE	25.4444	16.5645	54.653	0.0007111	-151.697	309.394	-1	1.53608	128.951	-2.17424	1	TRUE	25.4444	16.5645	54.653	0.0007111	-151.697	309.394	-1	1.53608	TRUE	128.951	-2.17424	6.02322	3.95196	12.8666	0.02071	-146.841	301.682	-1	1.52411	TRUE
crypt_7day	Rundc1_58480	217201	rundc1	0.00236306	0.00038674	0.00502495	0.2049	-99.074	206.148	-1	6.1102	4	28.9696	-18.4554	1.51236	3.038e-14	TRUE	42.4064	22.8712	289.456	0.008075	-103.913	213.827	-1	1.85414	15.4772	-0.345952	1	TRUE	42.4064	22.8712	289.456	0.008075	-103.913	213.827	-1	1.85414	TRUE	15.4772	-0.345952	71.2912	41.4235	9229440	0.004167	-103.748	215.497	-1	1.72103	TRUE
crypt_7day	Cdr2_58483	12585	cdr2	12.6956	2.27396	9114000	0.305	-243.285	494.569	-1	5.58304	0	1886.08	-1282.08	1	10.4135	TRUE	22.312	15.0803	42.7021	0.26	-244.122	494.244	-1	1.47955	1796.75	-32.3108	1	TRUE	22.3124	15.0803	42.7021	0.26	-244.122	494.244	-1	1.47957	TRUE	1796.72	-32.3114	12.7495	6.44923	9229440	0.2934	-243.339	494.678	-1	1.9769	TRUE
crypt_7day	Alx4_58485	11695	alx4	1.67274e-13	1.67274e-13	1.67274e-13	0.931	-74.7519	157.504	-1	1	1	7.89785	-7.54769	1.0871	3.038e-14	TRUE	84.0096	31.5974	303800	0.1063	-78.8594	163.719	-1	2.65875	2.00243	-0.0870713	1	TRUE	84.0097	31.5974	9229440	0.1063	-78.8594	163.719	-1	2.65875	TRUE	2.00243	-0.0870712	53.8426	37.3979	9229440	0.07677	-78.5439	165.088	-1	1.43972	TRUE
crypt_7day	Srf_58497	20807	srf	26.8617	15.1399	9114000	0.5448	-127.542	265.085	1	1.77423	0	30.1087	8362.04	2.2362	341.501	TRUE	26.8655	16.5504	43.1279	0.7109	-127.542	263.085	1	1.62325	30.107	0.0183575	2.23041	TRUE	23.9378	15.866	48.5477	0.7374	-127.853	261.706	1	1.50875	TRUE	27.8901	1.1917	26.138	15.1257	9229440	0.7119	-127.54	263.079	1	1.72805	TRUE
crypt_7day	Eif3h_58500	68135	eif3h	14.8314	13.2289	9114000	0.378	-136.752	281.504	1	1.12114	0	82.5448	46.0618	18	13.765	TRUE	26.9189	17.9825	45.0145	0.3426	-136.895	281.791	1	1.49695	82.866	0.0705545	1.89909	TRUE	25.7118	16.6857	55.8156	0.3584	-137.393	280.787	1	1.54095	TRUE	80.7535	1.44614	27.4012	17.5249	9229440	0.3445	-136.887	281.775	-1	1.56356	TRUE
crypt_7day	Gtpbp4_58501	69237	gtpbp4	10.582	1.07568	9114000	0.4368	-135.22	278.439	1	9.8375	0	42.9648	82.5553	1	14.3752	TRUE	18.5208	13.107	31.4052	0.4266	-135.787	277.574	1	1.41305	46.9878	1.92	1	TRUE	18.5208	13.107	31.4052	0.4266	-135.787	277.574	1	1.41305	TRUE	46.9877	1.92	12.8127	6.64991	9229440	0.3941	-135.375	278.749	1	1.92675	TRUE
crypt_7day	Npnt_58539	114249	npnt	0.0503156	3.10344e-06	9114000	0.124	-140.738	289.475	-1	16212.8	0	125.502	-51.5681	1	0.0132818	TRUE	34.7417	20.3317	118.899	0.03043	-143.29	292.579	-1	1.70875	92.9564	-1.26073	1	TRUE	34.7417	20.3317	118.899	0.03043	-143.29	292.579	-1	1.70875	TRUE	92.9564	-1.26073	60.3384	41.0647	9229440	0.02185	-142.85	293.7	-1	1.46935	TRUE
crypt_7day	Tnfrsf11a_58550	21934	tnfrsf11a	0.0358556	NaN	NaN	0.6342	-153.906	317.813	-1	NaN	0	270.079	-87.5259	10.4122	0.0334678	TRUE	39.1163	21.8344	186.937	0.003952	-161.704	329.408	-1	1.7915	220.281	-1.8675	1	TRUE	39.1163	21.8344	186.937	0.003952	-161.704	329.408	-1	1.7915	TRUE	220.281	-1.8675	53.6631	39.4617	9229440	0.003081	-161.027	330.055	-1	1.35988	TRUE
crypt_7day	Grpel1_58561	17713	grpel1	5.48162	0.668433	9114000	0.8021	-165.145	338.29	1	8.2007	0	149.412	117.31	1	2.51884	TRUE	24.5415	16.1493	50.9076	0.2649	-167.551	341.102	1	1.51966	172.092	3.50151	1	TRUE	24.5415	16.1493	50.9076	0.2649	-167.551	341.102	1	1.51966	TRUE	172.092	3.50151	9.68517	5.41779	101.391	0.6018	-165.697	339.395	1	1.78766	TRUE
crypt_7day	Wisp3_58566	327743	ccn6	29.0358	13.897	30.3666	0.9864	-66.0304	140.061	1	2.08936	0	0.274396	18.5746	18	30.636	TRUE	29.5203	19.9492	30.3674	0.9966	-66.0304	138.061	1	1.47977	0.274397	1.76717e-26	18	TRUE	21.455	14.652	39.8874	0.4418	-68.252	142.504	1	1.46431	TRUE	-0.294319	0.253928	25.9994	20.2466	30.8546	0.9898	-66.0064	140.013	-1	1.28414	TRUE
crypt_7day	Wnt4_58576	22417	wnt4	6.37432	NaN	NaN	0.09168	-122.176	254.351	-1	NaN	0	39.3582	-27.2252	1.0544	0.83583	TRUE	38.0528	21.4827	165.829	0.02512	-125.361	256.722	-1	1.77132	30.1635	-0.699522	1	TRUE	38.0528	21.4827	165.829	0.02512	-125.361	256.722	-1	1.77132	TRUE	30.1635	-0.699522	8.47142	4.90541	35.1467	0.2019	-121.933	251.865	-1	1.72695	TRUE
crypt_7day	Creb3l2_58578	208647	creb3l2	7.42505	NaN	NaN	0.4384	-154.115	318.229	-1	NaN	0	130.534	-66.3784	3.34919	3.96115	TRUE	22.4069	15.1271	43.0241	0.5038	-154.921	315.843	-1	1.48124	124.667	-2.70032	1	TRUE	22.4069	15.1271	43.0241	0.5038	-154.921	315.843	-1	1.48124	TRUE	124.667	-2.70032	14.4835	6.96037	9229440	0.5125	-154.398	316.796	-1	2.08085	TRUE
crypt_7day	Cyp27a1_58582	104086	cyp27a1	3.32022	0.663967	9114000	0.9441	-137.197	284.395	-1	5.00058	0	69.3498	-48.6581	1.39061	1.44928	TRUE	28.9731	18.0977	72.3649	0.1349	-141.214	288.427	-1	1.60093	56.6159	-1.42703	1	TRUE	28.9731	18.0977	72.3649	0.1349	-141.214	288.427	-1	1.60093	TRUE	56.6159	-1.42703	8.01741	4.7815	41.9276	0.7171	-138.057	284.115	-1	1.67676	TRUE
crypt_7day	Scin_58595	20259	scin	29.798	14.4753	9114000	0.8968	-192.213	392.427	-1	2.05854	0	538.729	-559.662	18	31.1963	TRUE	29.9964	23.6728	35.6335	0.8968	-192.213	392.427	-1	1.26713	538.729	-4.40989e-25	18	TRUE	31.2089	19.001	87.0208	0.399	-194.242	394.483	-1	1.64249	TRUE	549.055	-5.77914	29.2445	24.5327	35.2135	0.9905	-191.816	391.632	1	1.19206	TRUE
crypt_7day	Setbp1_58621	240427	setbp1	30.3253	14.2461	9114000	0.08812	-85.287	180.574	1	2.12867	0	4.26116	22.3158	13.8617	31.3023	TRUE	30.3545	23.6181	55.4895	0.2572	-85.287	176.574	1	1.28522	4.26118	1.82693e-26	18	TRUE	35.1385	20.4744	123.424	0.1291	-86.2846	178.569	1	1.71622	TRUE	3.71943	0.255856	30.6282	24.3252	48.7209	0.1821	-85.1363	178.273	-1	1.25911	TRUE
crypt_7day	Fat4_58624	329628	fat4	NaN	NaN	NaN	0.06483	-137.887	285.773	-1	NaN	0	69.0088	-22.9779	4.90635	0.622804	TRUE	30.6594	24.6919	106.302	0.2073	-137.862	281.725	-1	1.24168	60.5522	-6.57435e-26	18	TRUE	40.0836	22.147	210.05	0.1411	-138.414	282.827	-1	1.80989	TRUE	62.7347	-0.954297	33.7108	22.4068	9229440	0.09701	-138.198	284.396	1	1.50449	TRUE
crypt_7day	Treh_58644	58866	treh	1.67446	0.458016	8.87185	0.9706	-214.78	437.56	-1	3.6559	0	728.319	-583.681	1	1.38847	TRUE	21.3877	14.618	39.6734	0.06047	-219.803	445.607	-1	1.46311	576.987	-17.1534	1	TRUE	21.3946	14.618	39.6734	0.06047	-219.803	445.607	-1	1.46358	TRUE	576.959	-17.1487	7.23259	4.51047	17.6036	0.3289	-216.824	441.648	-1	1.60351	TRUE
crypt_7day	Clrn1_58650	229320	clrn1	30.029	14.1032	9114000	0.4181	-67.5533	145.107	1	2.12923	0	0.788139	60.662	17.996	34.1937	TRUE	30.063	22.2154	39.4106	0.7257	-67.5533	141.107	1	1.35325	0.788134	1.32813e-26	18	TRUE	29.8677	18.4651	77.8389	0.3441	-68.9507	143.901	1	1.61752	TRUE	0.39444	0.185979	29.0535	23.2941	36.8029	0.67	-67.3163	142.633	-1	1.24725	TRUE
crypt_7day	Gas6_58659	14456	gas6	18.9614	5.18583	9114000	0.0004482	-92.2309	194.462	-1	3.65639	0	13.2418	-10.7369	4.36549	6.93953	TRUE	27.2157	17.3514	62.8602	0.001297	-93.2081	192.416	-1	1.5685	12.8585	-0.400389	1	TRUE	27.2157	17.3514	62.8602	0.001297	-93.2081	192.416	-1	1.5685	TRUE	12.8585	-0.400389	15.4833	6.94932	9229440	0.001046	-92.4338	192.868	-1	2.22803	TRUE
crypt_7day	Styk1_58675	243659	styk1	8.97323	0.0509214	9114000	0.6031	-155.491	318.982	-1	176.217	0	141.097	-64.5284	1	0.446338	TRUE	27.1556	17.3253	62.5606	0.5399	-156.157	318.314	-1	1.5674	120.13	-2.30591	1	TRUE	27.1556	17.3253	62.5606	0.5399	-156.157	318.314	-1	1.5674	TRUE	120.13	-2.3059	24.2747	9.04917	9229440	0.4375	-156.011	320.021	-1	2.68253	TRUE
crypt_7day	Ptprq_58690	237523	ptprq	1.94516e-12	1.94516e-12	1.94517e-12	0.7573	-63.4127	134.825	-1	1	1	5.64604	-4.83714	1.00001	3.038e-14	TRUE	32.8623	30.6905	303800	0.1211	-66.8279	139.656	1	1.07076	1.30382	2.6212e-27	18	TRUE	259.531	42.597	9229440	0.1063	-67.0061	140.012	1	6.09271	TRUE	1.34007	0.0202777	41.3112	32.5109	9229440	0.09451	-66.4319	140.864	-1	1.27069	TRUE
crypt_7day	Sp5_58725	64406	sp5	0.00236306	0.00038674	0.00502495	0.3315	-127.724	263.449	-1	6.1102	4	62.2063	-35.27	1	0.00323036	TRUE	47.6932	24.3914	1055.44	0.03852	-131.298	268.595	-1	1.95533	37.0679	-0.658183	1	TRUE	47.6934	24.3914	1055.44	0.03852	-131.298	268.595	-1	1.95534	TRUE	37.0679	-0.65818	47.2038	37.4654	9229440	0.05035	-130.162	268.325	-1	1.25993	TRUE
crypt_7day	Nedd9_58729	18003	nedd9	5.02688	NaN	NaN	0.2934	-143.968	297.935	-1	NaN	0	105.474	-58.9159	6.28361	4.19325	TRUE	20.2913	14.0543	36.3244	0.1596	-146.078	298.155	-1	1.44378	99.3436	-2.33236	1	TRUE	20.2913	14.0543	36.3244	0.1596	-146.078	298.155	-1	1.44378	TRUE	99.3436	-2.33236	9.83326	5.53933	NaN	0.2616	-144.738	297.476	-1	1.77517	TRUE
crypt_7day	Plekhg6_58732	213522	plekhg6	3.03808	0.610936	13.8446	0.7068	-166.976	341.951	-1	4.97283	0	209.411	-160.847	1	2.74015	TRUE	18.705	13.2078	31.8913	0.1326	-170.127	346.255	-1	1.41621	180.703	-4.93491	1	TRUE	18.705	13.2078	31.8913	0.1326	-170.127	346.255	-1	1.41621	TRUE	180.703	-4.93491	7.75842	4.75647	18.1662	0.3908	-167.954	343.908	-1	1.63113	TRUE
crypt_7day	Aldh3b2_58745	621603	aldh3b2	28.638	14.097	9114000	0.99	-79.1289	166.258	1	2.0315	0	0.39158	11.0199	18	27.5417	TRUE	29.9703	21.6916	36.7604	0.9977	-79.1289	164.258	1	1.38165	0.391581	1.93644e-26	18	TRUE	27.7735	17.5919	65.7146	0.6849	-80.5295	167.059	1	1.57877	TRUE	-0.215166	0.27588	28.4196	22.1188	36.1737	0.9951	-79.0831	166.166	-1	1.28486	TRUE
crypt_7day	Umodl1_58746	52020	umodl1	34.3441	14.4761	9114000	0.2806	-64.6284	137.257	1	2.37247	0	1.04461	4.991	18	26.996	TRUE	30.5487	21.9486	93.1203	0.4079	-64.6284	135.257	1	1.39183	1.04461	9.17581e-27	18	TRUE	35.5359	20.6159	128.202	0.327	-64.9912	135.982	1	1.72371	TRUE	0.692536	0.140035	31.9519	20.5363	9229440	0.2584	-64.7428	137.486	-1	1.55587	TRUE
crypt_7day	Arl6ip5_58757	65106	arl6ip5	30.373	14.9762	9114000	0.3159	-137.006	282.011	-1	2.02808	0	106.709	-186.42	18	32.8353	TRUE	30.3743	24.9359	56.5028	0.4494	-137.006	280.011	-1	1.2181	106.709	-7.59517e-26	18	TRUE	35.7871	20.7047	131.361	0.2398	-138.015	282.03	-1	1.72845	TRUE	108.916	-1.0571	31.2034	23.4509	9229440	0.2504	-137.33	282.66	1	1.33058	TRUE
crypt_7day	Acad11_58765	102632	acad11	0.18663	4.01616e-07	9114000	0.3911	-236.565	481.13	-1	464698	1	1926.58	-599.86	1	0.0049303	TRUE	36.2538	20.8683	137.536	0.2789	-237.655	481.31	-1	1.73727	1541.79	-16.6156	1	TRUE	36.25	20.8683	137.536	0.2789	-237.655	481.31	-1	1.73708	TRUE	1541.84	-16.6191	38.3487	13.0419	9229440	0.1792	-237.649	483.298	-1	2.94042	TRUE
crypt_7day	Tlr9_58766	81897	tlr9	30.7099	15.3699	9114000	0.6254	-101.703	213.405	1	1.99805	0	5.25127	304.861	17.8123	36.4435	TRUE	30.6928	26.8872	87.139	0.8823	-101.703	209.405	1	1.14154	5.25127	2.36109e-26	18	TRUE	47.9723	24.4671	1204.54	0.569	-102.759	211.518	1	1.96069	TRUE	4.79043	0.296164	32.9304	27.0923	9229440	0.8182	-101.6	211.2	-1	1.21549	TRUE
crypt_7day	Gna14_58772	14675	gna14	4.32906e-14	4.32906e-14	4.32908e-14	0.7545	-60.3229	128.646	-1	1	1	8.34334	-6.80866	1.64892	3.038e-14	TRUE	85.5459	31.8172	NaN	0.006259	-67.4807	140.961	-1	2.68867	2.91272	-0.0623355	1	TRUE	85.5458	31.8172	9229440	0.006259	-67.4807	140.961	-1	2.68867	TRUE	2.91272	-0.0623355	52.0473	37.1057	9229440	0.003838	-67.1034	142.207	-1	1.40268	TRUE
crypt_7day	Lefty2_58776	320202	lefty2	32.4438	14.5351	9114000	0.9493	-84.4167	176.833	1	2.2321	0	0.419814	8.90437	18	27.2466	TRUE	30.5316	24.188	80.4236	0.982	-84.4167	174.833	1	1.26226	0.419816	1.60605e-26	18	TRUE	37.8756	21.4233	162.671	0.83	-85.1263	176.253	1	1.76796	TRUE	-0.0906281	0.229851	31.7642	24.1696	9229440	0.9411	-84.4483	176.897	-1	1.31422	TRUE
crypt_7day	Naa50_58781	72117	naa50	5.28819	2.07401	12.682	0.6634	-162.344	332.688	1	2.54974	0	145.747	127.854	18	5.19231	TRUE	16.8922	12.1933	27.3413	0.116	-165.562	337.123	1	1.38537	152.499	4.81361	1	TRUE	16.8922	12.1933	27.3413	0.116	-165.562	337.123	1	1.38537	TRUE	152.499	4.81361	6.04573	3.99774	11.7913	0.7562	-162.09	332.181	1	1.51229	TRUE
crypt_7day	Gm15557_58784			28.9881	13.9522	9114000	0.9993	-64.7241	139.448	1	2.07767	0	0.0488619	32.6339	5.48494	39.6939	TRUE	29.1628	20.231	40.6717	1	-64.7241	137.448	1	1.44149	0.0487236	1.08172e-07	5.22898	TRUE	27.0608	17.284	62.0923	0.8712	-65.6326	137.265	1	1.56566	TRUE	-0.389742	0.187197	28.147	20.1207	41.1758	0.9984	-64.7714	137.543	-1	1.39891	TRUE
crypt_7day	Pdia3_58789	14827	pdia3	3.567	NaN	NaN	0.962	-236.939	483.878	1	NaN	0	2762.78	1024.41	5.31299	3.36598	TRUE	19.033	13.3859	32.7709	0.01798	-243.62	493.24	1	1.42187	2913.86	37.353	1	TRUE	19.0294	13.3859	32.7709	0.01798	-243.62	493.24	1	1.4216	TRUE	2913.86	37.3473	5.59561	3.76506	10.6381	0.341	-239.051	486.102	1	1.48619	TRUE
crypt_7day	Usp43_58799	216835	usp43	7.15984	3.39713	9114000	0.2729	-142.311	294.621	1	2.10761	0	75.1987	66.4915	2.29672	5.56208	TRUE	18.5423	13.1189	31.4618	0.2054	-143.968	293.936	1	1.4134	79.867	2.4071	1	TRUE	18.5423	13.1189	31.4618	0.2054	-143.968	293.936	1	1.4134	TRUE	79.867	2.4071	8.93852	5.23595	22.0553	0.373	-142.488	292.977	1	1.70714	TRUE
crypt_7day	Tmem64_58824	100201	tmem64	NaN	NaN	NaN	0.0001419	-92.4086	194.817	-1	NaN	0	11.5717	-6.9012	14.1859	1.29677	TRUE	34.8719	20.3787	120.357	0.0008951	-92.6061	191.212	-1	1.71119	10.6724	-0.307302	1	TRUE	34.8718	20.3787	120.357	0.0008951	-92.6061	191.212	-1	1.71119	TRUE	10.6724	-0.307302	38.8084	12.1077	9229440	0.0003579	-92.5868	193.174	-1	3.20527	TRUE
crypt_7day	Kcnh1_58849	16510	kcnh1	NaN	NaN	NaN	9e-05	-86.9293	183.859	-1	NaN	1	10.2168	-5.68727	16.3649	0.00392223	TRUE	41.759	26.558	303800	0.0002491	-87.0865	182.173	-1	1.57237	6.32002	-0.0216139	1.62191	TRUE	54.6379	26.1556	9229440	0.0005634	-87.2401	180.48	-1	2.08896	TRUE	6.49148	-0.168971	38.6038	26.8578	9229440	0.0002445	-87.1067	182.213	1	1.43734	TRUE
crypt_7day	Gla_58852	11605	gla	54.4498	2.22855	9114000	0.4029	-130.729	269.459	1	24.4328	0	51.3461	34.4273	1	6.21669	TRUE	34.4272	20.2177	115.476	0.3224	-131.636	269.273	1	1.70282	55.334	0.920427	1	TRUE	34.427	20.2177	115.476	0.3224	-131.636	269.273	1	1.70281	TRUE	55.334	0.920431	15.7161	6.69366	9229440	0.4937	-130.416	268.833	1	2.34791	TRUE
crypt_7day	Klhl12_58860	240756	klhl12	31.4012	5.90992	9114000	0.6749	-149.991	307.982	1	5.3133	0	157.373	127.361	1	44.3986	TRUE	30.4512	18.7003	81.678	0.7857	-150.044	306.088	1	1.62838	158.923	1.73522	1	TRUE	30.4512	18.7003	81.678	0.7857	-150.044	306.088	1	1.62838	TRUE	158.923	1.73522	31.2976	10.6939	9229440	0.6711	-150.001	308.003	1	2.92668	TRUE
crypt_7day	Galnt10_58863	171212	galnt10	30.3739	15.4361	9114000	0.02052	-144.635	299.27	1	1.96772	0	89.1131	442.245	17.9899	34.2609	TRUE	30.3745	26.61	42.4457	0.08169	-144.635	295.27	1	1.14147	89.1131	9.38721e-26	18	TRUE	47.3394	24.2948	910.629	0.01625	-146.695	299.39	1	1.94854	TRUE	88.3939	1.01703	31.4161	27.5351	37.7819	0.1066	-143.554	295.107	-1	1.14095	TRUE
crypt_7day	Derl1_58894	67819	derl1	NaN	NaN	NaN	0.08437	-176.567	361.134	-1	NaN	0	401.581	-80.1659	18	2.41601	TRUE	35.0246	20.4336	122.101	0.06393	-177.68	361.36	-1	1.71407	390.727	-3.25068	1	TRUE	35.0247	20.4336	122.101	0.06393	-177.68	361.36	-1	1.71407	TRUE	390.727	-3.25068	94.1646	43.9064	9229440	0.03596	-177.605	363.21	-1	2.14467	TRUE
crypt_7day	Rbm17_58918	76938	rbm17	28.3063	13.7847	30.0971	0.03923	-164.54	337.081	1	2.05346	0	308.093	223.335	18	29.2689	TRUE	29.342	14.0032	30.0984	0.07321	-164.54	335.081	1	2.09538	308.093	3.04095e-25	18	TRUE	17.0489	12.2831	27.7151	0.03584	-165.467	336.933	1	1.388	TRUE	295.621	4.75677	21.6903	12.9923	28.2986	0.03119	-164.814	337.628	1	1.66947	TRUE
crypt_7day	Ints11_58937	71957	ints11	NaN	NaN	NaN	0.4034	-164.215	338.431	1	NaN	0	201.27	76.0572	8.86807	4.34723	TRUE	28.6874	17.9786	70.713	0.2782	-165.903	337.805	1	1.59564	210.396	2.8614	1	TRUE	28.6874	17.9786	70.713	0.2782	-165.903	337.805	1	1.59564	TRUE	210.396	2.86139	14.6187	6.69115	9229440	0.3643	-164.914	337.827	1	2.18478	TRUE
crypt_7day	Hsd17b11_58951	114664	hsd17b11	9.90321	4.24026	19.6168	0.9347	-228.848	467.696	-1	2.33552	0	1509.53	-1327.23	1.36927	15.2987	TRUE	14.6891	10.8879	22.4336	0.8967	-229.454	464.907	-1	1.34912	1482.67	-32.6543	1	TRUE	14.6901	10.8879	22.4334	0.8967	-229.454	464.907	-1	1.34921	TRUE	1482.66	-32.6532	9.60461	5.59638	19.6913	0.985	-228.819	465.638	-1	1.71622	TRUE
crypt_7day	Abhd13_58962	68904	abhd13	20.3211	NaN	NaN	0.2897	-165.699	339.398	1	NaN	0	187.321	123.657	1	10.4646	TRUE	26.0884	16.8548	57.4966	0.3262	-166.111	338.221	1	1.54783	195.536	3.1647	1	TRUE	26.0884	16.8548	57.4966	0.3262	-166.111	338.221	1	1.54783	TRUE	195.536	3.1647	20.5025	8.21203	9229440	0.2623	-165.837	339.674	1	2.49664	TRUE
crypt_7day	Rtca_58973	66368	rtca	NaN	NaN	NaN	0.09304	-173.591	355.181	1	NaN	1	195.915	77.5573	1.22863	3.038e-14	TRUE	57.0259	26.7094	303800	0.07095	-174.688	355.376	1	2.13505	249.956	1.83731	1	TRUE	57.0259	26.7094	9229440	0.07095	-174.688	355.376	1	2.13505	TRUE	249.956	1.83731	82.988	40.8482	9229440	0.03991	-174.626	357.251	1	2.03162	TRUE
crypt_7day	Slc25a32_58977	69906	slc25a32	10.1097	4.25834	21.0202	0.5896	-159.101	328.201	1	2.37409	0	201.103	185.863	1.29168	15.4891	TRUE	15.4281	11.335	24.0112	0.6807	-159.704	325.409	1	1.3611	205.595	4.47903	1	TRUE	15.4281	11.335	24.0112	0.6807	-159.704	325.409	1	1.3611	TRUE	205.595	4.47903	10.0849	5.76758	21.0286	0.752	-159.098	326.195	1	1.74855	TRUE
crypt_7day	Opn5_58979	353344	opn5	29.9448	14.3741	9114000	0.8792	-81.9074	171.815	1	2.08325	0	1.29934	100.351	18	34.3138	TRUE	29.9835	23.1486	35.7694	0.9455	-81.9074	169.815	1	1.29526	1.29934	2.07538e-26	18	TRUE	29.8243	18.4474	77.5619	0.4374	-83.7239	173.448	1	1.61672	TRUE	0.752599	0.280749	28.9769	23.7255	35.5855	0.9336	-81.7287	171.457	-1	1.22134	TRUE
crypt_7day	Vwa8_58994	219189	vwa8	5.68792	5.02168	9114000	0.09358	-196.813	403.627	-1	1.13267	0	648.913	-279.009	16.9701	5.41951	TRUE	19.7309	13.7595	34.7055	0.04488	-199.287	404.573	-1	1.43398	638.422	-10.5162	1	TRUE	19.73	13.7595	34.7055	0.04488	-199.287	404.573	-1	1.43392	TRUE	638.421	-10.5162	8.06247	4.87064	20.2554	0.1309	-197.16	402.32	-1	1.65532	TRUE
crypt_7day	S1pr5_59012	94226	s1pr5	2.4676e-13	2.4676e-13	2.46761e-13	0.7586	-67.9733	143.947	-1	1	1	7.02125	-5.86457	1.17786	3.038e-14	TRUE	154.114	31.0367	NaN	0.08141	-71.9305	149.861	-1	4.96554	2.2428	-0.0391537	1	TRUE	154.115	38.259	9229440	0.08141	-71.9305	149.861	-1	4.0282	TRUE	2.2428	-0.0391534	61.4984	37.0547	9229440	0.04802	-71.8282	151.656	-1	1.65967	TRUE
crypt_7day	Erbin_59016	59079	erbin	NaN	NaN	NaN	0.3756	-183.354	374.709	-1	NaN	0	613.578	-95.2987	18	1.22646	TRUE	32.3445	19.4411	95.8793	0.4399	-183.642	373.284	-1	1.66372	599.331	-4.15407	1	TRUE	32.3446	19.4411	95.8793	0.4399	-183.642	373.284	-1	1.66372	TRUE	599.331	-4.15406	37.0019	10.8631	9229440	0.3194	-183.589	375.178	-1	3.4062	TRUE
crypt_7day	Rnpep_59032	215615	rnpep	30.8524	14.7627	9114000	0.3861	-83.665	177.33	1	2.08989	0	5.47269	156.788	15.9057	36.9688	TRUE	30.7771	24.708	141.959	0.6944	-83.665	173.33	1	1.24563	5.47268	1.3617e-26	18	TRUE	42.2318	22.818	281.846	0.5647	-84.0942	174.188	1	1.85081	TRUE	5.0022	0.200316	33.5521	24.5359	9229440	0.5363	-83.7121	175.424	-1	1.36747	TRUE
crypt_7day	Dph1_59054	116905	dph1	8.80155	NaN	NaN	0.3049	-185.047	380.094	1	NaN	0	238.733	165.751	3.0664	5.0891	TRUE	23.0982	15.4645	45.4409	0.3036	-186.248	378.496	1	1.49363	251.189	6.25365	1	TRUE	23.0982	15.4645	45.4409	0.3036	-186.248	378.496	1	1.49363	TRUE	251.189	6.25365	12.7901	6.42795	9229440	0.363	-185.4	378.8	1	1.98976	TRUE
crypt_7day	Adh4_59055	26876	adh4	11.7338	5.25754	13.011	0.4273	-228.338	466.676	-1	2.2318	0	1316.28	-906.035	17.9806	11.6992	TRUE	15.2268	11.2142	23.5749	0.08367	-231.808	469.616	-1	1.35781	1312.63	-33.6299	1	TRUE	15.2265	11.2142	23.5749	0.08367	-231.808	469.616	-1	1.35779	TRUE	1312.64	-33.6309	8.43816	5.09534	17.8829	0.1179	-230.631	469.263	-1	1.65605	TRUE
crypt_7day	Dus4l_59058	71916	dus4l	0.478097	NaN	NaN	0.7936	-103.191	214.381	1	NaN	0	10.7548	17.5523	18	0.439602	TRUE	30.0552	18.5411	79.0481	0.03009	-108.532	223.064	1	1.621	16.8618	0.554943	1	TRUE	30.0552	18.5411	79.0481	0.03009	-108.532	223.064	1	1.621	TRUE	16.8618	0.554943	16.4088	6.99065	9229440	0.03122	-107.657	223.315	1	2.34725	TRUE
crypt_7day	Shtn1_59104	71653	shtn1	13.5869	4.08958	9114000	0.01564	-182.046	374.091	1	3.32232	0	410.586	226.703	14.2919	13.3331	TRUE	15.7934	11.5526	25.1589	0.1149	-181.287	368.575	1	1.36709	400.48	7.96875	1	TRUE	15.7934	11.5526	24.8158	0.1149	-181.287	368.575	1	1.36709	TRUE	400.48	7.96875	13.8721	7.28282	24.9533	0.06828	-181.222	370.445	1	1.90477	TRUE
crypt_7day	Igkv1-35_59111	620105	igkv1-35	0.06222	4.37221e-07	9114000	0.9792	-48.4251	104.85	-1	142308	0	3.86792	-3.74245	1	0.0119168	TRUE	63.9573	28.1857	NaN	0.146	-52.3017	110.603	-1	2.26914	1.2337	-0.0546926	1	TRUE	63.9573	28.1857	9229440	0.146	-52.3017	110.603	-1	2.26914	TRUE	1.2337	-0.0546926	49.2473	37.2368	9229440	0.1432	-51.6381	111.276	-1	1.32254	TRUE
crypt_7day	Slc25a35_59114	71998	slc25a35	25.1646	6.30437	9114000	0.06265	-142.988	295.976	1	3.99161	0	63.2647	81.0429	1.84748	23.2774	TRUE	26.6319	16.9874	56.4576	0.1167	-143.028	294.056	1	1.56774	63.2114	0.804388	1.21569	TRUE	26.1364	16.8762	57.7145	0.1868	-143.077	292.155	1	1.54871	TRUE	62.2308	1.66597	26.6859	12.337	9229440	0.114	-143.057	294.114	1	2.16308	TRUE
crypt_7day	Dcdc2a_59155	195208	dcdc2a	29.9603	14.2048	9114000	0.9303	-76.1929	162.386	1	2.10917	0	0.922677	117.897	17.8756	35.0303	TRUE	29.9901	21.7578	37.1971	0.9939	-76.1929	158.386	1	1.37836	0.922677	1.76376e-26	18	TRUE	27.6846	17.5538	65.2499	0.703	-77.4594	160.919	1	1.57713	TRUE	0.350177	0.254142	28.4011	21.3382	38.0219	0.9489	-76.3292	160.658	-1	1.331	TRUE
crypt_7day	Nkx2-4_59165	228731	nkx2-4	0.0150754	3.038e-14	0.0261549	1	-20.7467	51.4934	-1	4.96228e+11	0	3.13824	-3.13825	3.65467	0.0156834	TRUE	63.0181	27.9962	NaN	0.0003511	-32.2021	70.4042	-1	2.25095	0.712313	-0.0317598	1	TRUE	63.0181	27.9962	9229440	0.0003511	-32.2021	70.4042	-1	2.25095	TRUE	0.712313	-0.0317598	48.6619	37.1515	9229440	0.0002561	-31.4792	70.9583	-1	1.30982	TRUE
crypt_7day	Pla2g2f_59171	26971	pla2g2f	13.9755	7.8303	9114000	0.4518	-74.7951	159.59	1	1.7848	0	1.94831	9.07328	17.9032	13.2569	TRUE	24.4471	15.8547	39.6697	0.4587	-75.2925	158.585	1	1.54195	2.03906	0.0538427	1.50555	TRUE	22.6727	15.2576	43.9392	0.519	-75.5856	157.171	1	1.48599	TRUE	1.72402	0.294582	25.0209	13.6893	9229440	0.4376	-75.3653	158.731	1	1.82777	TRUE
crypt_7day	Sult2a7_59174	638251	sult2a7	0.0268296	0.00122068	9114000	0.9452	-69.7627	149.525	-1	21.9792	0	7.34255	-7.00408	5.24397	0.0203187	TRUE	78.4892	30.7643	303800	0.09951	-74.1997	154.399	-1	2.55131	2.06237	-0.0818805	1	TRUE	78.4893	30.7643	9229440	0.09951	-74.1997	154.399	-1	2.55131	TRUE	2.06237	-0.0818804	60.2672	38.2953	9229440	0.06412	-74.0158	156.032	-1	1.57375	TRUE
crypt_7day	Polr1e_59180	64424	polr1e	27.919	13.7959	9114000	0.06512	-131.947	273.894	1	2.02372	0	36.3419	139.69	3.85037	38.2783	TRUE	28.3654	19.9177	39.4624	0.1245	-131.948	271.896	1	1.42413	36.353	0.000256836	3.50705	TRUE	26.4245	17.0044	59.0421	0.1066	-132.867	271.735	1	1.55398	TRUE	33.6967	1.2409	27.8851	19.9983	38.6303	0.1245	-131.948	271.895	-1	1.39437	TRUE
crypt_7day	Samhd1_59186	56045	samhd1	1.48076	NaN	NaN	0.7108	-154.178	318.356	-1	NaN	0	124.595	-59.9635	17.8636	1.15445	TRUE	32.3984	19.4616	96.3279	0.1952	-157.169	320.338	-1	1.66473	109.217	-1.98787	1	TRUE	32.3984	19.4616	96.3279	0.1952	-157.169	320.338	-1	1.66473	TRUE	109.217	-1.98787	14.745	6.59076	9229440	0.2944	-155.955	319.91	-1	2.23722	TRUE
crypt_7day	1810055G02Rik_59189	72056	1810055g02rik	28.5154	NaN	NaN	0.5977	-167.422	344.845	-1	NaN	0	171.672	-104.657	1.31522	9.08804	TRUE	28.36	17.8411	68.874	0.7738	-167.742	341.483	-1	1.58959	166.15	-3.04614	1	TRUE	28.36	17.8411	68.874	0.7738	-167.742	341.483	-1	1.58959	TRUE	166.15	-3.04614	24.4968	8.60865	9229440	0.7335	-167.489	342.977	-1	2.8456	TRUE
crypt_7day	Mcpt2_59194	17225	mcpt2	10.0503	6.29301	13.0706	0.955	-141.674	293.349	1	1.59706	0	8.55311	124.756	3.6843	12.096	TRUE	10.2979	8.0274	15.7363	0.6962	-143.023	292.047	1	1.28284	6.54846	4.22192	1	TRUE	10.2979	8.0274	14.2404	0.6962	-143.023	292.047	1	1.28284	TRUE	6.54842	4.22192	8.08612	5.0752	14.7041	0.6586	-142.722	293.444	1	1.59326	TRUE
crypt_7day	Sept5_59196	18951	2021-09-05	6.24618	5.12958	9114000	0.3732	-147.433	302.867	1	1.21768	0	63.6771	51.8306	18	5.31495	TRUE	30.4617	18.7046	81.7493	0.1051	-149.859	305.718	1	1.62857	67.457	1.72572	1	TRUE	30.4618	18.7046	81.7493	0.1051	-149.859	305.718	1	1.62857	TRUE	67.4571	1.72572	9.79037	5.38701	51.076	0.3403	-147.567	303.135	1	1.8174	TRUE
crypt_7day	Cdx1_59211	12590	cdx1	13.5888	0.221305	9114000	0.5623	-155.852	319.704	1	61.403	0	145.81	98.9254	1	8.06177	TRUE	23.8159	15.8083	48.0841	0.4677	-156.661	319.322	1	1.50654	154.275	2.66634	1	TRUE	23.8159	15.8083	48.0841	0.4677	-156.661	319.322	1	1.50654	TRUE	154.275	2.66634	14.1714	6.79257	9229440	0.5207	-155.978	319.957	1	2.08631	TRUE
crypt_7day	Fam83h_59213	105732	fam83h	NaN	NaN	NaN	0.1032	-98.3762	204.752	1	NaN	0	1.99453	11.3817	1	0.185451	TRUE	26.7906	16.8424	56.2329	0.2009	-97.5145	203.029	1	1.59066	6.43161	0.162298	1.3158	TRUE	25.9413	16.7889	56.8339	0.3038	-97.5387	201.077	1	1.54515	TRUE	6.03912	0.473755	26.8097	13.1257	9229440	0.2061	-97.4803	202.961	1	2.04253	TRUE
crypt_7day	Ccdc166_59217	223648	ccdc166	17.0223	13.497	30.2546	1	-65.3062	140.612	1	1.26119	0	-7.25903e-06	8.83765	10.2303	16.5728	TRUE	25.109	16.7646	30.2568	1	-65.3065	138.613	1	1.49774	-0.00704257	0.000358756	2.96172	TRUE	19.0986	13.4213	32.9491	0.736	-66.6893	139.379	1	1.42301	TRUE	-0.568868	0.27314	24.2639	16.8558	29.8333	1	-65.3162	138.632	-1	1.4395	TRUE
crypt_7day	Mep1b_59253	17288	mep1b	8.69222	1.69955	9114000	0.141	-248.173	504.345	-1	5.11442	0	2186.78	-1622.98	1	8.79373	TRUE	19.6255	13.7035	34.4078	0.09198	-249.451	504.902	-1	1.43215	2055.45	-42.5946	1	TRUE	19.6262	13.7035	34.4078	0.09198	-249.451	504.902	-1	1.4322	TRUE	2055.39	-42.5919	10.1099	5.65401	9229440	0.1287	-248.29	504.579	-1	1.78809	TRUE
crypt_7day	Togaram1_59254	328108	togaram1	18.9386	NaN	NaN	0.3562	-127.128	262.256	1	NaN	0	49.2702	36.8194	1	6.00287	TRUE	27.1896	17.34	62.7297	0.3143	-127.893	261.787	1	1.56803	53.2205	1.05035	1	TRUE	27.1896	17.34	62.7297	0.3143	-127.893	261.787	1	1.56803	TRUE	53.2205	1.05035	16.6801	7.21467	9229440	0.3278	-127.248	262.495	1	2.31197	TRUE
crypt_7day	Pum3_59259	52874	pum3	8.09564	2.88673	12.8766	0.08786	-184.419	378.838	1	2.80443	0	459.457	344.632	2.82191	9.36907	TRUE	12.0252	9.19552	17.2486	0.07028	-186.236	378.472	1	1.30772	463.57	12.0081	1	TRUE	12.0252	9.19552	17.2451	0.07028	-186.236	378.472	1	1.30772	TRUE	463.57	12.0081	6.23864	4.13431	11.4886	0.1768	-184.303	376.607	1	1.50899	TRUE
crypt_7day	Tmem37_59264	170706	tmem37	6.81102	0.576494	9114000	0.7651	-112.771	233.542	-1	11.8146	0	25.6077	-24.0839	1	1.93149	TRUE	26.0269	16.8273	57.2187	0.3833	-114.488	234.976	-1	1.54671	20.5285	-0.756129	1	TRUE	26.0269	16.8273	57.2187	0.3833	-114.488	234.976	-1	1.54671	TRUE	20.5285	-0.756129	11.8855	6.07913	9229440	0.6097	-113.199	234.399	-1	1.95513	TRUE
crypt_7day	Haus4_59265	219072	haus4	NaN	NaN	NaN	0.5139	-135.715	281.429	1	NaN	0	40.6827	32.976	4.18979	0.0322898	TRUE	39.3485	21.91	192.102	0.356	-137.327	280.655	1	1.79592	58.9906	0.943231	1	TRUE	39.3484	21.91	192.102	0.356	-137.327	280.655	1	1.79591	TRUE	58.9906	0.943231	41.6208	14.0664	9229440	0.2386	-137.325	282.65	1	2.95888	TRUE
crypt_7day	Tanc1_59270	66860	tanc1	14.5367	6.39652	26.7247	0.01374	-152.071	314.142	1	2.2726	0	134.741	169.281	1.41676	23.947	TRUE	16.862	12.176	27.404	0.05336	-152.194	310.388	1	1.38486	135.029	3.32647	1	TRUE	16.8621	12.176	27.2699	0.05336	-152.194	310.388	1	1.38486	TRUE	135.029	3.32647	15.6016	7.9114	27.2124	0.02827	-152.169	312.338	1	1.97204	TRUE
crypt_7day	Fev_59276	260298	fev	4.05799e-14	4.05799e-14	4.05801e-14	0.9947	-11.5313	31.0627	-1	1	1	1.79164	-1.76125	1.98696	3.038e-14	TRUE	83.0274	31.4542	NaN	0.01247	-18.6996	43.3993	-1	2.63963	0.389922	-0.0165665	1	TRUE	83.0275	31.4542	9229440	0.01247	-18.6996	43.3993	-1	2.63963	TRUE	0.389922	-0.0165665	55.3165	37.6148	9229440	0.00729	-18.4252	44.8504	-1	1.4706	TRUE
crypt_7day	Gpatch1_59278	67471	gpatch1	29.2228	18.5619	9114000	0.2634	-116.266	242.533	1	1.57434	0	26.1654	1164.09	2.66574	131.666	TRUE	29.2337	19.1968	58.7565	0.4084	-116.266	240.533	1	1.52284	26.1641	0.00276351	2.64278	TRUE	28.9523	18.089	72.2431	0.4472	-116.65	239.3	1	1.60055	TRUE	24.7059	0.721802	28.9802	18.2498	9229440	0.4028	-116.287	240.574	-1	1.58797	TRUE
crypt_7day	Slc36a1_59284	215335	slc36a1	14.8681	NaN	NaN	0.1227	-158.248	326.495	-1	NaN	0	87.2682	-73.3718	2.35845	5.73218	TRUE	26.7426	17.1447	60.5458	0.1469	-159.444	324.888	-1	1.55982	81.7413	-2.56539	1	TRUE	26.7426	17.1447	60.5458	0.1469	-159.444	324.888	-1	1.55982	TRUE	81.7413	-2.56539	13.0255	6.37217	9229440	0.2016	-158.341	324.681	-1	2.04412	TRUE
crypt_7day	Slc7a15_59285	328059	slc7a15	2.34573	0.892502	9114000	0.6172	-148.896	307.793	-1	2.62826	0	81.5427	-70.3679	2.01448	1.44129	TRUE	25.1299	16.421	53.3174	0.06013	-153.297	312.594	-1	1.53035	64.6292	-2.30148	1	TRUE	25.1298	16.421	53.3174	0.06013	-153.297	312.594	-1	1.53035	TRUE	64.6293	-2.30148	7.52901	4.61088	46.3144	0.3746	-150.121	308.242	-1	1.63288	TRUE
crypt_7day	Kif18b_59290	70218	kif18b	31.0191	23.3581	9114000	0.5497	-99.803	207.606	1	1.32798	0	11.0627	32.1324	18	31.6724	TRUE	30.7854	23.6823	151.516	0.6925	-99.803	205.606	1	1.29993	11.0627	2.12161e-26	18	TRUE	40.9732	22.4287	235.655	0.6017	-100.101	206.202	1	1.82682	TRUE	10.2605	0.322073	34.3188	22.2363	9229440	0.5085	-99.93	207.86	-1	1.54337	TRUE
crypt_7day	Slc26a7_59292	208890	slc26a7	0.0255039	NaN	NaN	0.8286	-87.2842	184.568	-1	NaN	0	11.446	-10.2822	5.11909	0.01664	TRUE	95.598	30.5745	303800	0.1282	-91.1181	188.236	-1	3.12672	3.44961	-0.107558	1	TRUE	95.5981	33.1409	9229440	0.1282	-91.1181	188.236	-1	2.8846	TRUE	3.44961	-0.107557	85.7519	31.8956	9229440	0.07326	-91.118	190.236	-1	2.68852	TRUE
crypt_7day	Tmem70_59313	70397	tmem70	20.2306	10.106	31.392	0.2245	-116.762	243.524	1	2.00184	0	20.4831	5940.81	1.22009	2064.27	TRUE	20.2412	13.2991	31.3892	0.3587	-116.762	241.524	1	1.522	20.4816	0.540151	1.21642	TRUE	18.697	13.2034	31.87	0.4803	-116.827	239.654	1	1.41607	TRUE	19.8075	1.12322	20.5672	10.4603	31.3305	0.359	-116.76	241.521	1	1.96622	TRUE
crypt_7day	1700001L19Rik_59316	69315	1700001l19rik	6.99537e-14	6.99537e-14	6.9954e-14	0.9021	-8.33131	24.6626	-1	1	1	1.51769	-1.45643	1.06237	3.038e-14	TRUE	83.3465	31.501	NaN	0.02309	-14.3215	34.6429	-1	2.64584	0.364907	-0.0146133	1	TRUE	83.3465	31.501	9229440	0.02309	-14.3215	34.6429	-1	2.64584	TRUE	0.364907	-0.0146133	63.35	38.4185	9229440	0.01252	-14.1849	36.3699	-1	1.64895	TRUE
crypt_7day	Abca2_59329	11305	abca2	NaN	NaN	NaN	0.4378	-105.753	221.505	-1	NaN	0	23.2019	-14.6282	13.3099	0.322905	TRUE	58.3669	27.0097	NaN	0.0488	-109.962	225.924	-1	2.16096	15.2843	-0.297339	1	TRUE	58.3669	27.0097	9229440	0.0488	-109.962	225.924	-1	2.16096	TRUE	15.2843	-0.297338	78.1722	40.5203	9229440	0.0268	-109.885	227.77	-1	1.92921	TRUE
crypt_7day	Wdr53_59333	68980	wdr53	NaN	NaN	NaN	0.3418	-118.337	246.673	1	NaN	1	17.5151	15.259	1.00275	9.30395e-05	TRUE	61.5355	30.0518	303800	0.2226	-119.516	247.033	1	2.04765	28.7547	0.125058	1.26183	TRUE	74.4116	30.1015	9229440	0.3361	-119.518	245.036	1	2.47202	TRUE	28.5361	0.304128	57.5666	29.9445	9229440	0.223	-119.514	247.028	1	1.92244	TRUE
crypt_7day	AF529169_59352	209743	minar1	29.7353	14.3431	9114000	0.2423	-77.7914	165.583	1	2.07314	0	2.89072	182.356	17.7634	35.6169	TRUE	29.7733	21.3017	32.3796	0.5233	-77.7914	161.583	1	1.3977	2.89072	2.10105e-26	18	TRUE	24.2546	16.0152	49.7724	0.204	-79.3149	164.63	1	1.51447	TRUE	2.19014	0.305424	26.9514	19.3082	34.6973	0.279	-78.2405	164.481	-1	1.39585	TRUE
crypt_7day	Tcn2_59354	21452	tcn2	15.3552	0.0220592	9114000	0.3876	-141.118	290.236	-1	696.091	0	63.3585	-48.4791	1	2.69722	TRUE	29.3989	18.2735	74.9109	0.2187	-142.562	291.124	-1	1.60883	54.4336	-1.46005	1	TRUE	29.3989	18.2735	74.9109	0.2187	-142.562	291.124	-1	1.60883	TRUE	54.4336	-1.46005	15.5922	6.86665	9229440	0.268	-141.646	291.292	-1	2.27071	TRUE
crypt_7day	Endog_59357	13804	endog	0.182729	0.0130394	9114000	0.2181	-114.641	237.282	1	14.0136	0	16.3005	26.4649	1	0.0619596	TRUE	43.3243	23.1474	335.973	0.007362	-119.675	245.35	1	1.87167	31.6452	0.52464	1	TRUE	43.3243	23.1474	335.973	0.007362	-119.675	245.35	1	1.87167	TRUE	31.6452	0.524641	8.95435	5.04744	33.4867	0.05927	-116.3	240.599	1	1.77404	TRUE
crypt_7day	Irs2_59366	384783	irs2	3.00384	0.954571	9.40064	0.4877	-138.086	284.173	-1	3.1468	0	117.944	-94.9693	1	4.52207	TRUE	14.6062	10.8372	22.2605	0.07986	-141.289	288.578	-1	1.34778	105.661	-2.83663	1	TRUE	14.6062	10.8372	22.2605	0.07986	-141.289	288.578	-1	1.34778	TRUE	105.661	-2.83663	7.18036	4.55247	14.5344	0.1835	-139.477	286.953	-1	1.57724	TRUE
crypt_7day	Dhrs11_59369	192970	dhrs11	16.1851	1.00198	9114000	0.7749	-192.851	393.703	-1	16.1531	0	547.413	-295.559	1	11.3817	TRUE	23.471	15.6439	46.7961	0.784	-193.183	392.366	-1	1.50033	529.752	-7.46175	1	TRUE	23.4709	15.6439	46.7961	0.784	-193.183	392.366	-1	1.50032	TRUE	529.753	-7.4618	18.9243	8.19404	9229440	0.7235	-192.991	393.983	-1	2.30952	TRUE
crypt_7day	Aco1_59384	11428	aco1	1.21776	NaN	NaN	0.5164	-156.893	321.787	-1	NaN	0	147.605	-73.1902	18	1.09395	TRUE	27.436	17.4468	63.9706	0.06838	-160.393	326.787	-1	1.57255	127.532	-2.56737	1	TRUE	27.436	17.4468	63.9706	0.06838	-160.393	326.787	-1	1.57255	TRUE	127.532	-2.56737	10.1427	5.53122	80.2088	0.1711	-158.467	324.935	-1	1.83372	TRUE
crypt_7day	Rsl1d1_59386	66409	rsl1d1	16.055	11.0432	25.2717	0.9106	-156.287	322.573	1	1.45384	0	146.176	56351.3	1.12405	6791.63	TRUE	16.0573	11.0599	25.2748	0.9698	-156.287	320.573	1	1.45185	146.172	2.785	1.12256	TRUE	14.9121	11.0239	22.9027	0.9878	-156.32	318.64	1	1.35271	TRUE	144.605	4.21821	16.2832	8.65204	25.1372	0.9711	-156.28	320.56	1	1.88201	TRUE
crypt_7day	Asb13_59389	142688	asb13	2.38402	0.752912	7.36738	0.07754	-151.697	311.395	-1	3.1664	0	223.358	-129.928	1	3.215	TRUE	17.2005	12.3695	28.08	0.001583	-157.216	320.433	-1	1.39056	200.776	-3.74924	1	TRUE	17.2005	12.3695	28.08	0.001583	-157.216	320.433	-1	1.39056	TRUE	200.776	-3.74924	5.15213	3.54424	9.21604	0.04973	-152.241	312.481	-1	1.45366	TRUE
crypt_7day	Ugp2_59414	216558	ugp2	NaN	NaN	NaN	0.06241	-175.785	361.57	1	NaN	0	288.869	97.3253	4.74218	0.026147	TRUE	70.4688	29.4179	303800	0.03462	-178.132	362.264	1	2.39544	354.523	1.63609	1	TRUE	70.4689	29.4179	9229440	0.03462	-178.132	362.264	1	2.39544	TRUE	354.523	1.63609	42.6983	35.4893	130.093	0.06567	-176.538	361.075	1	1.20313	TRUE
crypt_7day	Rnf169_59422	108937	rnf169	0.0295341	NaN	NaN	0.4788	-130.016	270.032	-1	NaN	0	79.1312	-36.5727	9.67339	0.02504	TRUE	69.1113	29.1722	303800	0.05661	-134.15	274.299	-1	2.36908	52.5926	-0.491655	1	TRUE	69.1114	29.1722	9229440	0.05661	-134.15	274.299	-1	2.36908	TRUE	52.5926	-0.491655	51.7096	29.1836	9229440	0.02979	-134.14	276.28	-1	1.77187	TRUE
crypt_7day	Khk_59426	16548	khk	7.62368	3.24006	19.0943	0.5272	-208.202	426.404	-1	2.35294	0	737.103	-489.14	1.50375	6.79036	TRUE	17.4269	12.498	28.6314	0.4495	-209.456	424.912	-1	1.39438	704.545	-15.793	1	TRUE	17.4269	12.498	28.6314	0.4495	-209.456	424.912	-1	1.39438	TRUE	704.54	-15.7929	9.72644	5.56398	22.5208	0.6055	-208.451	424.901	-1	1.74811	TRUE
crypt_7day	Sult1b1_59449	56362	sult1b1	14.1361	5.58205	9114000	0.1619	-263.324	536.649	-1	2.53242	0	2529.34	-1489.49	15.5428	12.7934	TRUE	23.5878	15.6998	47.2288	0.3445	-263.567	533.134	-1	1.50243	2564.65	-52.4539	1	TRUE	22.4443	15.5274	48.8479	0.3255	-263.658	533.316	-1	1.44546	TRUE	2564.84	-52.465	21.4101	9.12124	9229440	0.2394	-263.507	535.013	-1	2.34728	TRUE
crypt_7day	Abcg8_59452	67470	abcg8	3.90201	NaN	NaN	0.4916	-149.994	309.988	-1	NaN	0	122.714	-91.0123	5.99541	3.69808	TRUE	18.5142	13.1034	31.388	0.013	-156.013	318.025	-1	1.41293	110.127	-3.36863	1	TRUE	18.5139	13.1034	31.388	0.013	-156.013	318.025	-1	1.41291	TRUE	110.128	-3.3687	5.94421	3.93965	11.6931	0.1606	-152.072	312.144	-1	1.50882	TRUE
crypt_7day	Hapln1_59454	12950	hapln1	28.6757	13.815	30.3544	0.9987	-72.6856	153.371	1	2.07569	0	0.115014	16.5996	18	29.5277	TRUE	29.5125	18.7864	30.3553	0.9998	-72.6856	151.371	1	1.57095	0.115014	2.1361e-26	18	TRUE	20.459	14.1416	36.8206	0.6052	-74.4449	154.89	1	1.44672	TRUE	-0.637171	0.316274	25.2513	18.4258	30.6702	0.9835	-72.8278	153.656	-1	1.37043	TRUE
crypt_7day	Cdhr2_59458	268663	cdhr2	5.045	0.866877	9114000	0.5487	-188.519	387.038	-1	5.81974	0	355.452	-219.94	1.08334	2.31254	TRUE	25.5878	16.6296	55.273	0.1571	-191.453	388.907	-1	1.53869	310.341	-6.52342	1	TRUE	25.5878	16.6296	55.273	0.1571	-191.453	388.907	-1	1.53869	TRUE	310.341	-6.52342	9.41411	5.31204	73.9114	0.427	-189.385	386.77	-1	1.77222	TRUE
crypt_7day	Slc35g3_59462	56293	slc35g3	0.00236306	0.00038674	0.00502495	0.4266	-75.3735	156.747	-1	6.1102	4	10.7041	-8.83219	1	3.038e-14	TRUE	649.536	31.4985	303800	0.00527	-81.2292	168.458	1	20.6212	3.01514	0.0120279	1	TRUE	649.525	47.2807	9229440	0.00527	-81.2292	168.458	1	13.7376	TRUE	3.01514	0.0120281	53.6943	35.2702	9229440	0.002589	-81.0896	170.179	1	1.52237	TRUE
crypt_7day	Acaa2_59487	52538	acaa2	NaN	NaN	NaN	0.1044	-264.586	535.171	-1	NaN	1	3966.21	-1224.95	1	3.038e-14	TRUE	38.3618	21.9059	189.673	0.02213	-265.741	539.483	-1	1.75121	3134.01	-24.5811	1.09104	TRUE	37.3598	21.5633	219.857	0.04027	-265.84	537.68	-1	1.73256	TRUE	3143.25	-33.4561	40.9599	12.9864	9229440	0.01998	-265.861	539.722	-1	3.15406	TRUE
crypt_7day	Zswim4_59488	212168	zswim4	NaN	NaN	NaN	0.7079	-124.219	256.438	1	NaN	1	24.7849	24.7664	1	0.00291342	TRUE	42.5471	22.9139	295.851	0.4325	-125.576	257.151	1	1.85682	41.3192	0.629369	1	TRUE	42.5471	22.9139	295.851	0.4325	-125.576	257.151	1	1.85682	TRUE	41.3192	0.629369	92.6365	42.673	9229440	0.3145	-125.515	259.031	1	2.17085	TRUE
crypt_7day	Pdgfrb_59490	18596	pdgfrb	27.1712	5.35746	9114000	0.1313	-99.6736	209.347	-1	5.07166	0	16.7363	-22.4571	1.55829	22.0474	TRUE	28.0026	17.6634	65.8717	0.2186	-99.7363	207.473	-1	1.58535	16.6395	-0.338412	1.09633	TRUE	27.8763	17.6358	66.2564	0.3289	-99.7478	205.496	-1	1.58067	TRUE	16.7779	-0.46877	27.8374	11.5658	9229440	0.2168	-99.7475	207.495	-1	2.40687	TRUE
crypt_7day	Dmp1_59512	13406	dmp1	NaN	NaN	NaN	0.2834	-73.8231	157.646	1	NaN	0	1.54003	5.70061	17.9834	12.0136	TRUE	31.7344	19.2061	90.9822	0.3727	-74.6048	155.21	1	1.65231	1.56344	0.204808	1	TRUE	31.7344	19.2061	90.9822	0.3727	-74.6048	155.21	1	1.65231	TRUE	1.56345	0.204808	89.918	44.3379	9229440	0.2709	-74.5031	157.006	1	2.02802	TRUE
crypt_7day	Zfp574_59522	232976	zfp574	NaN	NaN	NaN	0.5757	-138.984	287.967	1	NaN	0	63.8933	33.3366	17.9863	5.49195	TRUE	32.3454	19.4414	95.8863	0.534	-140.046	286.091	1	1.66374	65.0973	1.23745	1	TRUE	32.3454	19.4414	95.8863	0.534	-140.046	286.091	1	1.66374	TRUE	65.0973	1.23745	18.1236	7.12384	9229440	0.6759	-139.155	286.31	1	2.54408	TRUE
crypt_7day	Lgals2_59528	107753	lgals2	1.43689	NaN	NaN	0.782	-276.134	562.268	1	NaN	0	3342.97	3188.22	14.3179	1.41681	TRUE	18.7863	13.2521	32.1077	0.00424	-284.165	574.33	1	1.41761	3884.36	116.711	1	TRUE	18.6372	13.2491	32.125	0.004233	-284.167	574.334	1	1.40668	TRUE	3883.96	116.761	6.10066	4.01315	12.2409	0.04818	-280.383	568.766	1	1.52017	TRUE
crypt_7day	Pcdhga6_59580	93714	pcdhga6	NaN	NaN	NaN	0.9168	-101.055	210.11	-1	NaN	0	15.6969	-11.8549	1	0.0206554	TRUE	51.5477	25.4003	303800	0.5493	-102.579	211.158	-1	2.02941	8.35305	-0.274246	1	TRUE	51.5476	25.4003	9229440	0.5493	-102.579	211.158	-1	2.02941	TRUE	8.35305	-0.274246	62.0276	39.7396	9229440	0.4753	-102.337	212.674	-1	1.56085	TRUE
crypt_7day	Rnf187_59582	108660	rnf187	0.464311	NaN	NaN	0.05497	-156.608	321.216	1	NaN	0	118.799	86.8948	18	0.439388	TRUE	39.0849	21.8241	186.254	9e-05	-165.042	336.083	1	1.79091	153.874	2.05056	1	TRUE	39.0849	21.8241	186.254	9e-05	-165.042	336.083	1	1.79091	TRUE	153.874	2.05056	76.9859	42.2694	9229440	9e-05	-164.907	337.814	1	1.82132	TRUE
crypt_7day	Slc52a3_59583	69698	slc52a3	30.1018	14.3104	9114000	0.8192	-128.426	264.853	1	2.10349	0	24.3832	237.821	18	33.5923	TRUE	30.1382	22.7891	41.8149	0.9082	-128.426	262.853	1	1.32248	24.3832	6.88758e-26	18	TRUE	30.9719	18.9075	85.3024	0.5439	-129.675	265.349	1	1.63807	TRUE	22.3112	0.968854	29.4639	23.0969	40.186	0.8255	-128.409	264.817	-1	1.27566	TRUE
crypt_7day	Tacr2_59590	21337	tacr2	NaN	NaN	NaN	0.3263	-91.9593	191.919	1	NaN	1	2.1423	7.64792	1.04827	3.038e-14	TRUE	31.2631	28.6179	303800	0.3195	-92.5722	191.144	1	1.09243	7.84021	1.31543e-26	18	TRUE	66.6927	28.7201	9229440	0.2201	-93.1431	192.286	1	2.32216	TRUE	7.59668	0.163095	35.7803	28.9538	9229440	0.2404	-92.3857	192.771	-1	1.23577	TRUE
crypt_7day	Chst12_59591	59031	chst12	4.26346e-13	4.26346e-13	4.26347e-13	0.6571	-104.002	216.003	-1	1	1	34.7762	-15.7546	1	3.038e-14	TRUE	43.1895	23.1072	328.359	0.2305	-106.221	218.442	-1	1.86909	23.722	-0.362169	1	TRUE	43.1895	23.1072	328.359	0.2305	-106.221	218.442	-1	1.86909	TRUE	23.722	-0.36217	63.0077	40.5156	9229440	0.1766	-105.946	219.892	-1	1.55515	TRUE
crypt_7day	Leap2_59596	259301	leap2	3.91756	1.19897	13.3205	0.9634	-199.173	408.345	-1	3.26744	0	381.118	-394.602	1.17647	3.60826	TRUE	18.8337	13.2779	32.2343	0.1852	-202.788	411.576	-1	1.41842	322.189	-12.1426	1	TRUE	18.8335	13.2779	32.2343	0.1852	-202.788	411.576	-1	1.41841	TRUE	322.194	-12.143	6.65252	4.27119	14.1697	0.8729	-199.647	407.295	-1	1.55753	TRUE
crypt_7day	Gdpd2_59601	71584	gdpd2	4.86355	1.42254	9114000	0.09259	-188.932	387.864	-1	3.41892	0	280.302	-279.992	1.20537	4.03778	TRUE	19.4293	13.5989	33.8588	0.03187	-191.83	389.66	-1	1.42874	242.446	-8.68144	1	TRUE	19.4293	13.5989	33.8588	0.03187	-191.83	389.66	-1	1.42874	TRUE	242.446	-8.68144	7.45458	4.62079	17.4519	0.1256	-189.32	386.639	-1	1.61327	TRUE
crypt_7day	2610318N02Rik_59608	70458	2610318n02rik	NaN	NaN	NaN	9e-05	-108.488	226.976	-1	NaN	1	33.4483	-12.9529	14.6368	0.00521587	TRUE	46.6084	24.8333	2672.86	9e-05	-109.309	226.619	-1	1.87685	24.5773	-0.23381	1.11641	TRUE	49.2212	24.8007	3111.95	0.0001474	-109.317	224.633	-1	1.98467	TRUE	24.6967	-0.346322	70.508	16.4775	9229440	9e-05	-109.312	226.624	-1	4.27905	TRUE
crypt_7day	Cox10_59611	70383	cox10	20.0958	13.3438	35.1796	0.2712	-144.651	299.303	1	1.506	0	106.884	2494.71	1.05213	888.102	TRUE	20.1672	13.8359	35.0683	0.4181	-144.651	297.303	1	1.4576	106.886	2.00688	1.03889	TRUE	19.8675	13.8318	35.0946	0.5614	-144.654	295.308	1	1.43636	TRUE	106.593	2.28976	20.1734	9.66235	9229440	0.4178	-144.653	297.305	1	2.08784	TRUE
crypt_7day	Mogs_59619	57377	mogs	4.29535	0.53249	20.2903	0.5902	-183.837	375.673	1	8.06654	0	489.727	252.845	1	3.7442	TRUE	18.9169	13.323	32.4574	0.1817	-186.216	378.432	1	1.41987	527.15	7.62913	1	TRUE	18.9169	13.323	32.4574	0.1817	-186.216	378.432	1	1.41987	TRUE	527.15	7.62913	8.16263	4.9212	116.672	0.4513	-184.271	376.542	1	1.65867	TRUE
crypt_7day	Spats2_59641	72572	spats2	14.5838	0.0477261	9114000	0.6175	-125.024	258.047	1	305.573	0	20.1655	28.6297	1	1.2495	TRUE	27.3038	17.3896	63.3015	0.5277	-125.773	257.547	1	1.57012	26.8937	0.986143	1	TRUE	27.3038	17.3896	63.3015	0.5277	-125.773	257.547	1	1.57012	TRUE	26.8937	0.986143	18.1884	7.52372	9229440	0.5405	-125.249	258.499	1	2.41747	TRUE
crypt_7day	Twsg1_59645	65960	twsg1	NaN	NaN	NaN	0.06044	-155.283	318.567	-1	NaN	0	163.072	-45.2683	18	2.55488	TRUE	30.3993	18.6796	81.3278	0.07695	-155.74	317.48	-1	1.62741	158.334	-2.03615	1	TRUE	30.3993	18.6796	81.3278	0.07695	-155.74	317.48	-1	1.62741	TRUE	158.334	-2.03615	30.4773	12.0728	9229440	0.04148	-155.739	319.478	-1	2.52446	TRUE
crypt_7day	Agpat5_59660	52123	agpat5	5.33429	NaN	NaN	0.2856	-203.026	416.052	1	NaN	0	532.524	506.133	1.3014	6.13122	TRUE	15.0689	11.1189	23.2361	0.2029	-204.757	415.514	1	1.35525	574.241	16.0293	1	TRUE	15.069	11.1189	23.2361	0.2029	-204.757	415.514	1	1.35526	TRUE	574.243	16.0292	8.34625	5.05952	17.5862	0.3016	-203.565	415.13	1	1.64961	TRUE
crypt_7day	Gm5737_59680	436008	gm5737	25.2435	14.6341	30.4474	0.6999	-58.8934	127.787	1	1.72498	0	0.442201	717.15	2.79056	158.917	TRUE	25.2503	14.8734	30.4465	0.8401	-58.8931	125.786	1	1.69768	0.441483	0.000541656	2.7738	TRUE	19.198	13.4749	33.2205	0.7218	-59.6107	125.221	1	1.42472	TRUE	-0.0317779	0.223222	23.4971	14.4611	30.4868	0.823	-58.9417	125.883	-1	1.62485	TRUE
crypt_7day	Fam83c_59686	71405	fam83c	1.881e-08	1.881e-08	1.89345e-08	0.537	17.8104	-27.6208	-1	1	1	0.688973	-0.638573	1.12457	6.06414e-09	TRUE	64.3267	28.2593	303800	0.0292	13.1517	-20.3035	-1	2.2763	0.200319	-0.00882702	1	TRUE	64.3267	28.2593	9229440	0.0292	13.1517	-20.3035	-1	2.2763	TRUE	0.20032	-0.00882702	49.8011	37.3313	9229440	0.02432	13.7692	-19.5383	-1	1.33403	TRUE
crypt_7day	Pola1_59693	18968	pola1	15.5876	5.82966	9114000	0.9617	-170.59	351.18	1	2.67384	0	133.641	154.596	1.73972	12.2053	TRUE	21.1782	14.5116	39.0139	0.9701	-170.895	347.79	1	1.4594	136.014	4.45257	1	TRUE	21.1781	14.5116	39.0139	0.9701	-170.895	347.79	1	1.45939	TRUE	136.014	4.45258	15.5039	7.36732	9229440	0.9906	-170.589	349.178	1	2.10442	TRUE
crypt_7day	Ccdc34_59696	68201	ccdc34	29.6342	14.2739	9114000	0.08971	-169.932	349.863	1	2.07611	0	190.71	165.003	16.0946	29.22	TRUE	30.1143	22.0912	42.256	0.2607	-169.932	345.863	1	1.36318	190.71	2.21292e-25	18	TRUE	29.3333	18.2466	74.5126	0.1291	-170.95	347.9	1	1.6076	TRUE	183.313	3.21959	29.0434	21.1815	9229440	0.1427	-170.119	348.239	-1	1.37117	TRUE
crypt_7day	Hsh2d_59699	209488	hsh2d	21.5152	12.424	30.1249	0.3307	-108.565	227.131	1	1.73175	0	10.7732	5457.53	1.65761	706.067	TRUE	21.5246	13.4423	30.1249	0.4896	-108.565	225.13	1	1.60126	10.7723	0.104507	1.65306	TRUE	17.8502	12.7359	29.6826	0.5039	-109.015	224.029	1	1.40157	TRUE	9.54308	0.946989	21.8577	12.576	29.2057	0.4881	-108.57	225.139	1	1.73805	TRUE
crypt_7day	Dagla_59700	269060	dagla	29.9966	14.166	9114000	0.1145	-126.294	260.588	1	2.11751	0	45.4099	40.0116	18	28.7462	TRUE	30.2564	18.1442	65.6022	0.1145	-126.294	260.588	1	1.66755	45.4099	1.23038e-23	16.4412	TRUE	28.444	17.8765	69.3405	0.1768	-126.399	258.798	1	1.59114	TRUE	42.7857	0.963208	28.6991	15.0854	9229440	0.1153	-126.285	260.57	1	1.90244	TRUE
crypt_7day	Cdh8_59726	12564	cdh8	NaN	NaN	NaN	0.3168	-87.5733	183.147	-1	NaN	1	8.71305	-6.75378	1.116	3.038e-14	TRUE	32.2226	30.4883	NaN	0.174	-89.0577	184.115	-1	1.05688	3.36459	-6.92393e-27	18	TRUE	236.6	41.9249	9229440	0.1309	-89.4593	184.919	-1	5.64342	TRUE	3.18517	-0.0415013	38.7718	31.9546	9229440	0.1672	-88.4422	184.884	1	1.21334	TRUE
crypt_7day	Etv6_59751	14011	etv6	0.205918	0.00897823	9114000	0.982	-163	334.001	-1	22.9353	0	326.661	-89.4224	1	0.0372364	TRUE	50.3522	25.0957	303800	0.1535	-166.822	339.645	-1	2.00641	271.394	-1.67243	1	TRUE	50.3522	25.0957	9229440	0.1535	-166.822	339.645	-1	2.00641	TRUE	271.393	-1.67243	46.8232	37.2412	9229440	0.2157	-165.691	339.381	-1	1.2573	TRUE
crypt_7day	Fam13b_59758	225358	fam13b	67.3933	NaN	NaN	0.9792	-113.626	237.252	-1	NaN	0	37.0224	-19.214	3.46974	0.875771	TRUE	38.3205	21.572	170.782	0.1838	-117.298	240.597	-1	1.7764	30.7996	-0.555252	1	TRUE	38.3205	21.572	170.782	0.1838	-117.298	240.597	-1	1.7764	TRUE	30.7996	-0.555252	13.9826	6.31254	91.03	0.3731	-115.656	239.313	-1	2.21505	TRUE
crypt_7day	Trim40_59760	195359	trim40	0.00550167	4.2709e-08	9114000	0.6778	-143.057	294.114	-1	128818	1	138.765	-69.6379	1	0.00330215	TRUE	44.4889	23.4902	417.117	0.01297	-149.126	304.252	-1	1.89393	88.174	-1.15778	1	TRUE	44.4889	23.4902	417.117	0.01297	-149.126	304.252	-1	1.89393	TRUE	88.174	-1.15778	82.1652	41.9392	9229440	0.006461	-149.038	306.075	-1	1.95915	TRUE
crypt_7day	Sec16b_59803	89867	sec16b	11.238	1.86325	9114000	0.2584	-163.075	334.15	-1	6.0314	0	179.415	-142.569	1	9.87537	TRUE	21.1221	14.483	38.839	0.2262	-163.891	333.781	-1	1.45841	169.227	-3.67502	1	TRUE	21.1221	14.483	38.839	0.2262	-163.891	333.781	-1	1.45841	TRUE	169.227	-3.67503	12.9624	6.56358	9229440	0.2267	-163.254	334.507	-1	1.9749	TRUE
crypt_7day	Gsto2_59810	68214	gsto2	5.93569	NaN	NaN	0.06438	-92.4226	194.845	1	NaN	0	3.03946	10.9617	16.8405	4.80166	TRUE	45.3926	23.7505	508.084	0.008348	-96.5597	199.119	1	1.91123	5.14665	0.263481	1	TRUE	45.3926	23.7505	508.084	0.008348	-96.5597	199.119	1	1.91123	TRUE	5.14665	0.263481	5.56398	3.7054	12.0947	0.8237	-89.5566	187.113	1	1.50159	TRUE
crypt_7day	Nol11_59822	68979	nol11	NaN	NaN	NaN	0.0367	-128.536	267.072	1	NaN	0	31.2547	25.8638	5.22084	0.0312458	TRUE	51.584	25.4094	303800	0.02479	-130.712	267.423	1	2.03011	46.6172	0.598716	1	TRUE	51.584	25.4094	9229440	0.02479	-130.712	267.423	1	2.03011	TRUE	46.6172	0.598716	59.4349	18.069	9229440	0.01203	-130.71	269.42	1	3.28933	TRUE
crypt_7day	Nufip2_59826	68564	nufip2	24.0146	5.41156	9114000	0.03479	-212.767	435.535	1	4.43765	0	1270.33	994.672	1.11808	50.5126	TRUE	25.1261	16.4193	53.3018	0.1233	-212.788	431.577	1	1.53028	1274.03	12.016	1	TRUE	25.1268	16.4193	53.3018	0.1233	-212.788	431.577	1	1.53032	TRUE	1274.03	12.0158	24.403	10.2361	9229440	0.07081	-212.776	433.553	1	2.38401	TRUE
crypt_7day	Kbtbd8_59830	243574	kbtbd8	5.49587	4.63131	9114000	0.8452	-120.992	249.984	1	1.18668	0	26.664	29.4097	18	5.08555	TRUE	25.2192	16.4619	53.6934	0.2115	-123.857	253.715	1	1.53197	29.1948	1.01232	1	TRUE	25.2193	16.4619	53.6934	0.2115	-123.857	253.715	1	1.53198	TRUE	29.1948	1.01231	7.93163	4.77098	49.3385	0.8493	-120.98	249.96	1	1.66247	TRUE
crypt_7day	Ddx28_59843	71986	ddx28	NaN	NaN	NaN	0.2181	-139.568	287.137	1	NaN	0	60.713	33.7322	1	1.50592	TRUE	33.5059	19.8789	106.198	0.2795	-139.832	285.665	1	1.6855	67.8147	1.18753	1	TRUE	33.5058	19.8789	106.198	0.2795	-139.832	285.665	1	1.6855	TRUE	67.8147	1.18753	35.0476	12.1494	9229440	0.1804	-139.822	287.643	1	2.88472	TRUE
crypt_7day	Rcc1l_59849	94254	rcc1l	2.52696	NaN	NaN	0.3398	-158.609	327.217	1	NaN	0	108.29	105.656	5.67272	2.29295	TRUE	17.6346	12.6151	29.1437	0.03282	-163.004	332.009	1	1.3979	122.622	4.29477	1	TRUE	17.6346	12.6151	29.1437	0.03282	-163.004	332.009	1	1.3979	TRUE	122.622	4.29476	7.84199	4.80421	17.7722	0.08237	-161.062	330.125	1	1.63232	TRUE
crypt_7day	Ceacam18_59850	72431	ceacam18	29.9167	1.74621	9114000	0.3591	-155.071	318.142	-1	17.1324	0	120.479	-70.3098	1	4.70344	TRUE	27.3812	17.4231	63.6921	0.4582	-155.221	316.443	-1	1.57155	112.579	-2.22824	1	TRUE	27.3811	17.4231	63.6921	0.4582	-155.221	316.443	-1	1.57154	TRUE	112.579	-2.22825	26.6384	10.3385	9229440	0.3302	-155.192	318.385	-1	2.57662	TRUE
crypt_7day	Cfap298_59853	68001	cfap298	7.5998	NaN	NaN	0.1114	-152.327	314.655	1	NaN	0	115.435	73.8532	2.01228	4.25874	TRUE	20.9152	14.3771	38.1993	0.1536	-153.349	312.699	1	1.45476	122.199	2.7693	1	TRUE	20.9152	14.3771	38.1993	0.1536	-153.349	312.699	1	1.45476	TRUE	122.199	2.7693	12.6767	6.4818	9229440	0.1519	-152.682	313.364	1	1.95574	TRUE
crypt_7day	Slc25a43_59871	194744	slc25a43	NaN	NaN	NaN	0.1944	-86.1447	180.289	-1	NaN	0	13.9252	-8.68277	18	0.0930362	TRUE	46.9095	24.1765	778.714	0.01469	-90.187	186.374	-1	1.94029	9.37713	-0.213598	1	TRUE	46.9095	24.1765	778.714	0.01469	-90.187	186.374	-1	1.94029	TRUE	9.37713	-0.213598	49.4843	38.045	9229440	0.01453	-89.3192	186.638	-1	1.30068	TRUE
crypt_7day	Ust_59872	338362	ust	4.52909e-13	4.52909e-13	4.52911e-13	0.7365	-69.5866	147.173	-1	1	1	7.50949	-6.01866	1.01428	3.038e-14	TRUE	129.452	36.5088	303800	0.0902	-73.3461	152.692	-1	3.54578	2.66306	-0.0484822	1	TRUE	129.454	36.5088	9229440	0.0902	-73.3461	152.692	-1	3.54583	TRUE	2.66306	-0.0484815	43.3636	34.8627	9229440	0.1082	-72.3787	152.757	-1	1.24384	TRUE
crypt_7day	Mns1_59889	17427	mns1	NaN	NaN	NaN	0.7873	-109.945	229.89	1	NaN	0	12.3803	16.8805	17.2071	14.1478	TRUE	30.7592	20.4138	82.2741	0.8938	-109.968	227.936	1	1.50678	12.3838	0.0155663	2.04795	TRUE	32.7251	19.5859	99.1083	0.8986	-110.227	226.455	1	1.67085	TRUE	11.5066	0.53424	30.7805	19.2146	9229440	0.8941	-109.967	227.934	-1	1.60193	TRUE
crypt_7day	Sash1_59911	70097	sash1	NaN	NaN	NaN	0.4623	-134.076	278.151	-1	NaN	0	113.63	-30.1814	1.57733	0.148085	TRUE	35.9383	20.7579	133.317	0.3145	-135.747	277.494	-1	1.73131	100.127	-0.988384	1	TRUE	35.9383	20.7579	133.317	0.3145	-135.747	277.494	-1	1.73131	TRUE	100.127	-0.988384	41.0259	12.3751	9229440	0.2083	-135.729	279.459	-1	3.3152	TRUE
crypt_7day	Hsd17b2_59915	15486	hsd17b2	15.0584	5.78427	9114000	0.7003	-158.94	325.88	-1	2.60334	0	122.207	-73.5176	18	13.1457	TRUE	27.4819	17.4405	61.5528	0.6514	-159.075	326.15	-1	1.57575	123.113	-1.32399	1.1883	TRUE	27.199	17.3442	62.7769	0.7699	-159.116	324.231	-1	1.56819	TRUE	124.423	-2.49943	27.4141	12.0855	9229440	0.6386	-159.11	326.221	-1	2.26835	TRUE
crypt_7day	Aacs_59922	78894	aacs	13.3754	5.41452	9114000	0.1534	-140.943	291.886	1	2.47028	0	72.9801	52.7346	17.1308	12.4305	TRUE	21.7015	14.7762	40.6796	0.2755	-141.475	288.95	1	1.46868	72.1777	1.91908	1	TRUE	21.7015	14.7762	40.6796	0.2755	-141.475	288.95	1	1.46868	TRUE	72.1777	1.91909	15.6385	7.36385	9229440	0.2258	-141.142	290.284	1	2.12369	TRUE
crypt_7day	Nop9_59944	67842	nop9	14.4255	10.7197	23.906	0.307	-142.075	292.149	1	1.3457	0	105.873	49342.4	1	16794.3	TRUE	14.438	10.7339	23.9093	0.4391	-142.074	290.149	1	1.34508	105.881	2.93295	1	TRUE	14.438	10.7339	21.9122	0.4391	-142.074	290.149	1	1.34508	TRUE	105.881	2.93296	14.6782	7.84865	24.0025	0.3073	-142.073	292.146	1	1.87016	TRUE
crypt_7day	Vwce_59947	71768	vwce	27.5606	14.0972	9114000	0.6789	-130.367	270.734	-1	1.95504	0	48.0634	-55.623	2.18787	25.1477	TRUE	28.4269	18.1825	63.3862	0.8178	-130.384	268.769	-1	1.56342	48.1132	-0.223427	1.46977	TRUE	28.276	17.8056	68.4112	0.8703	-130.531	267.063	-1	1.58804	TRUE	49.2384	-1.08678	28.5959	15.1029	9229440	0.8081	-130.411	268.823	-1	1.8934	TRUE
crypt_7day	Sart3_59958	53890	sart3	13.6113	11.187	26.5749	0.4687	-172.027	352.054	1	1.21671	0	362.37	188.886	18	13.5654	TRUE	18.8445	11.8579	27.6663	0.406	-172.247	352.493	1	1.58919	360.506	1.56912	1.40775	TRUE	15.8207	11.5687	24.8766	0.4843	-172.48	350.96	1	1.36754	TRUE	354.444	6.22861	19.0111	10.3884	26.8	0.4067	-172.244	352.488	1	1.83003	TRUE
crypt_7day	Tars_59963	110960	tars	1.51379	NaN	NaN	0.11	-144.931	299.862	1	NaN	0	67.8197	64.9824	14.0137	1.42232	TRUE	26.3426	16.968	58.6615	0.001487	-151.713	309.427	1	1.55249	80.7845	2.10105	1	TRUE	26.3426	16.968	58.6615	0.001487	-151.713	309.427	1	1.55249	TRUE	80.7845	2.10105	8.78686	5.08377	55.1219	0.005369	-149.264	306.528	1	1.72841	TRUE
crypt_7day	Plek2_59967	27260	plek2	6.64919	3.71198	10.8978	0.596	-157.215	324.43	1	1.79128	0	106.213	310.055	1.407	17.1988	TRUE	9.07887	7.1685	12.9676	0.5651	-158.217	322.433	1	1.2665	110.155	7.30325	1	TRUE	9.07887	7.1685	12.264	0.5651	-158.217	322.433	1	1.2665	TRUE	110.155	7.30325	6.25326	4.18871	10.8875	0.6981	-157.374	322.747	1	1.49288	TRUE
crypt_7day	Nkapl_59973	66707	nkapl	NaN	NaN	NaN	0.6849	-75.6192	161.238	1	NaN	0	3.30547	6.2559	8.02563	3.85968	TRUE	28.6684	17.9706	70.6048	0.4401	-77.2777	160.555	1	1.59529	4.10673	0.244185	1	TRUE	28.6684	17.9706	70.6048	0.4401	-77.2777	160.555	1	1.59529	TRUE	4.10673	0.244185	14.1287	6.58159	9229440	0.6111	-76.2197	160.439	1	2.1467	TRUE
crypt_7day	1700123O20Rik_59981	58248	1700123o20rik	14.8591	6.13382	27.4441	0.9816	-145.886	299.772	1	2.42249	0	169.105	299.097	1	79.5489	TRUE	17.1478	12.3395	27.9529	0.9894	-145.965	297.931	1	1.38967	170.593	2.75134	1	TRUE	17.1478	12.3395	27.9529	0.9894	-145.965	297.931	1	1.38967	TRUE	170.593	2.75134	14.8758	7.55396	27.4612	0.9811	-145.889	299.778	1	1.96927	TRUE
crypt_7day	Ccdc144b_59993	241943	ccdc144b	26.6419	13.8801	9114000	1	-51.4556	112.911	1	1.91943	0	-4.83105e-05	5.14649	14.6776	25.4346	TRUE	29.6134	21.5179	33.6855	1	-51.4556	110.911	1	1.37622	-1.10874e-05	1.1019e-19	13.2461	TRUE	24.3786	16.0733	50.26	0.7617	-52.7546	111.509	1	1.51671	TRUE	-0.342183	0.145302	27.0698	19.9501	34.1533	0.9993	-51.4929	110.986	-1	1.35688	TRUE
crypt_7day	Rhoc_59994	11853	rhoc	4.9604	NaN	NaN	0.8099	-190.766	391.532	-1	NaN	0	417.266	-201.201	1.67586	2.05628	TRUE	24.8068	16.2723	51.9804	0.3498	-193.071	392.143	-1	1.52448	379.73	-7.0381	1	TRUE	24.8078	16.2723	51.9804	0.3498	-193.071	392.143	-1	1.52454	TRUE	379.727	-7.03781	11.003	5.84219	643.02	0.6029	-191.652	391.304	-1	1.88337	TRUE
crypt_7day	Cyp2d26_59998	76279	cyp2d26	6.68107	3.68707	14.473	0.9242	-194.595	399.19	-1	1.81203	0	467.394	-305.602	3.94811	6.05441	TRUE	17.3606	12.4604	28.4691	0.3113	-197.331	400.662	-1	1.39326	450.127	-11.3201	1	TRUE	17.3613	12.4604	28.4691	0.3113	-197.331	400.662	-1	1.39332	TRUE	450.12	-11.3199	6.92439	4.40629	14.685	0.9464	-194.727	397.454	-1	1.57148	TRUE
crypt_7day	Invs_60001	16348	invs	0.118104	NaN	NaN	0.2305	-80.592	171.184	-1	NaN	0	12.1707	-8.13112	16.8504	0.0998805	TRUE	28.6508	17.9633	70.5051	0.08821	-83.2276	172.455	-1	1.59496	8.52356	-0.288246	1	TRUE	28.6508	17.9633	70.5051	0.08821	-83.2276	172.455	-1	1.59496	TRUE	8.52356	-0.288246	28.0108	9.98591	9229440	0.05107	-83.1583	174.317	-1	2.80503	TRUE
crypt_7day	Relch_60016	227446	relch	0.00236306	0.00038674	0.00502495	0.01544	-144.82	295.64	-1	6.1102	4	156.244	-46.7296	1	3.038e-14	TRUE	48.3716	24.7765	2751.16	0.0009405	-147.108	302.216	1	1.95232	109.231	0.890962	1.03151	TRUE	49.1227	24.7747	2773.74	0.002278	-147.108	300.217	1	1.98278	TRUE	109.127	0.991419	47.6942	18.4503	9229440	0.0009404	-147.108	302.216	1	2.58501	TRUE
crypt_7day	Cdh6_60020	12563	cdh6	0.0357074	3.02453e-07	9114000	0.5898	-81.3145	170.629	-1	118059	1	11.514	-7.98696	1	0.000710747	TRUE	42.9874	23.0467	317.494	0.2628	-83.1457	172.291	-1	1.86523	6.00184	-0.191678	1	TRUE	42.9873	23.0467	317.494	0.2628	-83.1457	172.291	-1	1.86523	TRUE	6.00184	-0.191678	84.5949	42.2445	9229440	0.1772	-83.063	174.126	-1	2.00251	TRUE
crypt_7day	Plpp3_60023	67916	plpp3	13.7772	5.31346	26.9726	0.01698	-142.561	295.123	-1	2.59289	0	101.181	-87.1621	2.04121	13.9826	TRUE	18.1587	12.6365	29.1757	0.02584	-142.996	293.993	-1	1.437	100.75	-2.01188	1.05977	TRUE	17.6438	12.6202	29.1666	0.04964	-143.009	292.017	-1	1.39806	TRUE	101.22	-2.46315	16.2539	8.08663	29.0849	0.02619	-142.981	293.961	-1	2.00997	TRUE
crypt_7day	Dqx1_60047	93838	dqx1	4.41388	0.0573623	9114000	0.2279	-148.6	305.2	-1	76.9474	0	105.651	-64.1533	1	1.1644	TRUE	26.0044	16.8172	57.1172	0.09424	-150.48	306.96	-1	1.5463	89.052	-2.05668	1	TRUE	26.0044	16.8172	57.1172	0.09424	-150.48	306.96	-1	1.5463	TRUE	89.052	-2.05668	13.8554	6.61183	9229440	0.1079	-149.575	307.151	-1	2.09555	TRUE
crypt_7day	Muc13_60061	17063	muc13	2.64856	0.576873	11.6708	0.5183	-264.903	537.807	-1	4.59124	0	4269.39	-2614.61	1	2.74441	TRUE	16.8617	12.1758	27.269	0.1079	-267.797	541.595	-1	1.38485	3819.19	-82.5279	1	TRUE	16.3216	12.1273	27.511	0.1049	-267.836	541.673	-1	1.34586	TRUE	3819.19	-82.5279	8.30873	5.01078	18.6264	0.2019	-266.265	540.529	-1	1.65817	TRUE
crypt_7day	Psmd7_60063	17463	psmd7	29.6897	14.0607	33.8642	0.6621	-90.7725	191.545	1	2.11154	0	6.92334	207.486	17.6935	35.1039	TRUE	29.7415	20.9148	32.2516	0.9027	-90.7725	187.545	1	1.42203	6.92334	3.07184e-26	18	TRUE	24.3172	16.0445	50.0177	0.4017	-92.537	191.074	1	1.51561	TRUE	5.94559	0.439839	27.1405	20.9324	33.1264	0.7891	-90.8327	189.665	-1	1.29658	TRUE
crypt_7day	Cd101_60068	630146	cd101	6.55613	0.700658	9114000	0.3925	-109.728	227.457	-1	9.3571	0	25.9883	-24.3477	1	2.7017	TRUE	24.9459	16.3365	52.5519	0.1439	-111.794	229.587	-1	1.527	21.5014	-0.732004	1	TRUE	24.9459	16.3365	52.5519	0.1439	-111.794	229.587	-1	1.527	TRUE	21.5014	-0.732004	10.1678	5.57354	133.953	0.3059	-110.09	228.179	-1	1.8243	TRUE
[truncated: 18,310 more rows]
[truncated: 91 more columns]
