# Supplementary material for: Crypt and Villus Transcriptomic Responses in Mouse Small Intestine Following Oral Exposure to Hexavalent Chromium
Source: Toxicol Sci. 2021 Dec 22;186(1):43–57. doi: 10.1093/toxsci/kfab152 (PMC8883354; doi:10.1093/toxsci/kfab152)
Supplement: kfab152_Supplementary_Data [file kfab152_supplementary_data.zip › toxsci-21-0384-File015.xlsx]

## Sheet: S4 BMDExpress
Supplemental Table S4. Results output from functional classification analysis using BMDExpress. Details regarding the parameters used for this analysis can be found in the Supplemental Materials file, and descriptions of the output are available in the BMDExpress software documentation.
Analysis	GO/Pathway/Gene Set/Gene ID	GO/Pathway/Gene Set/Gene Name	All Genes (Expression Data)	All Genes (Platform)	Input Genes	Genes with BMD <= Highest Dose	Genes with BMD p-Value >=	Genes with BMD/BMDL <=	Genes with BMDU/BMDL <=	Genes with BMD <= N-Fold Lowest Positive Dose	Genes That Passed All Filters	Fisher's A Parameter	Fisher's B Parameter	Fisher's C Parameter	Fisher's D Parameter	Fisher's Exact Left P-Value	Fisher's Exact Right P-Value	Fisher's Exact Two Tail	Percentage	Entrez Gene IDs	Gene Symbols	Probe IDs	Genes with Conflicting Probesets	BMD Mean	BMD Median	BMD Minimum	BMD Standard Deviation	BMD wMean	BMD wSD	BMDL Mean	BMDL Median	BMDL Minimum	BMDL Standard Deviation	BMDL wMean	BMDL wSD	BMDU Mean	BMDU Median	BMDU Minimum	BMDU Standard Deviation	BMDU wMean	BMDU wSD	5th Percentile Index	BMD at 5th Percentile of Total Genes	10th Percentile Index	BMD at 10th Percentile of Total Genes	BMD List	BMDL List	BMDU List	Probes with Adverse Direction Up
crypt_90day	R-MMU-8953854	Metabolism of RNA	503	543	293	282	240	286	267	289	215	215	1441	328	6693	1	1.133e-30	1.263e-30	39.59	98758;98053;83701;80886;77134;76938;76936;76846;75956;75416;75062;74778;74326;74035;72662;71997;71844;71805;71702;70640;70247;70233;69865;69823;69583;69241;69077;69072;68981;68979;68816;68705;68598;68533;68479;68278;68219;68011;67996;67973;67959;67958;67941;67897;67891;67797;67755;67678;67671;67619;67465;67418;67248;67186;67134;66998;66997;66877;66810;66679;66585;66511;66491;66489;66483;66475;664…	hnrnpf;gtf2f1;srrt;senp3;hnrnpa0;rbm17;hnrnpm;rps9;srrm2;nop14;sf3a3;rrp7a;hnrnpr;nol9;dis3;smg9;nupl1;nup93;cdc5l;dcp2;psmd1;cd2bp2;a1cf;fyttd1;tnfsf13;polr2d;psmd11;ebna1bp2;snrpa1;nol11;ppil1;gtf2f2;dnajc8;mphosph6;phf5a;ddx39;nudt21;snrpg;srsf6;mphosph10;puf60;u2surp;rps27l;rnmt;rpl4;snrnp48;ddx47;lsm3;rpl38;nob1;sf3a1;ppil4;rpl39;rplp2;nop56;psmd5;psmd12;crnkl1;rbm22;rae1;snrnp40;chtop;polr2…	Hnrnpf_68755;Gtf2f1_61602;Srrt_30656,Srrt_65562,Srrt_76011;Senp3_65534;Hnrnpa0_61625;Rbm17_58918;Hnrnpm_82241;Rps9_64050;Srrm2_80688;Nop14_71399;Sf3a3_31773;Rrp7a_63484,Rrp7a_65682;Hnrnpr_62523;Nol9_65265;Dis3_30964;Smg9_68873,Smg9_76553;Gm49336_61134;Nup93_29093,Nup93_64245;Gm9046_67142;Dcp2_59004;Psmd1_56896,Gm21972_63865;Cd2bp2_30625;A1cf_65843;Fyttd1_79693;Tnfsf13_81871;Polr2d_30447;Psmd11_65…	98758(0.1939);83701(0.2294);80886(-0.227);76936(0.06087);76846(-0.5);75956(-0.03023);75416(0.01834);74778(0.3463);74035(0.3164);72662(-0.1171);71997(-0.3048);71805(0.1559);71702(-0.06446);70233(-0.1201);69583(0.09954);69241(0.2518);69077(-0.08656);69072(-0.1512);68816(-0.1578);68598(-0.04066);68278(0.3253);68011(0.2458);67996(-0.1668);67941(-0.5305);67897(-0.0492);67755(0.3005);67619(-0.2263);671…	11.8803	8.5291	0.363754	9.22091	12.9982	9.39671	8.57016	4.87419	0.149708	7.14841	9.3678	7.261	20.7487	17.4112	1.0758	17.2822	21.8271	16.7801	26.5	3.10326	53.5	4.28911	5.20432;21.163;4.152686666666667;1.4874;5.19797;8.75661;13.7421;6.32395;7.06983;4.6395;14.0409;11.84319;2.34269;29.3664;3.87272;16.190355;11.9573;12.355235;23.1915;3.37754;9.262415;1.30135;3.36175;2.5031;8.5291;27.8872;16.6833;2.51419;7.29094;27.2427;21.2548;3.90434;4.37378;29.8841;4.32303;2.7961850000000004;3.489;4.16058;15.046075000000002;4.79356;13.86466;4.35348;3.55532;2.768106;4.74486;3.1597…	3.54351;14.435;2.6870266666666667;0.533216;3.51198;5.02283;10.7078;3.92163;4.2953;2.62486;10.4483;8.159559999999999;1.42058;24.358;2.7865;11.33126;10.442;8.472675;15.432;2.49039;6.80142;0.466115;2.47884;1.92689;4.87419;19.5672;12.0229;1.93965;4.47512;23.1307;16.4333;1.992555;3.07344;22.2943;2.53249;1.9768150000000002;2.56115;2.96765;10.346615;3.29251;9.203439999999999;3.0527;2.57676;1.058845;4.12…	9.3454;39.4676;7.859613333333335;5.46335;9.83216;132.172;19.3713;26.2195;33.0906;7.15159;21.2611;21.757450000000002;5.69988;35.4454;6.3239;20.525525000000002;24.8874;21.5292;46.4611;5.21983;14.454654999999999;5.41688;5.33552;3.53793;46.4178;59.4204;27.0959;3.53364;17.4112;30.9875;32.8719;10.52301;7.53167;34.0301;6.59329;3.580205;5.45384;6.8394;30.167244999999998;8.82382;28.522705;7.61648;5.43262;…	194
crypt_90day	R-MMU-372790	Signaling by GPCR	997	1021	157	140	115	148	112	150	78	78	1578	943	6078	1.679e-27	1	2.731e-27	7.64	79235;76192;70335;67861;64095;58991;57257;56307;545156;51792;50501;387348;27400;26413;26385;258896;258822;258749;258704;258640;258219;23945;238871;230857;225362;213649;20779;207212;20604;20305;20304;20132;19660;19228;19219;19049;19045;18783;18755;18706;18575;18545;18441;16971;16800;16653;16439;15461;15200;14745;14735;14707;14702;14680;14679;14608;14272;14062;13610;13605;13137;12912;12314;11853;11…	lrat;abhd12;reep6;akr1b10;gpr35;ghrl;vav3;metap2;kalrn;ppp2r1a;prok2;tas2r120;hsd17b6;mapk1;grk6;olfr1206;olfr39;olfr556;olfr411;olfr152;olfr94;mgll;pde4d;ece1;reep2;arhgef19;src;arhgef17;sst;ccl6;ccl5;rrh;rbp2;pth1r;ptger4;ppp1r1b;ppp1ca;pla2g4a;prkch;pik3ca;pde1c;pcp2;p2ry1;lrp1;arhgef2;kras;itpr2;hras;hbegf;lpar1;gpc4;gng5;gng2;gnal;gnai3;gpr83;fnta;f2r;s1pr3;ect2;cd55b;creb1;calm2;rhoc;rhoa;a…	Lrat_69123;Abhd12_68595;Reep6_56568;Akr1b10_76620;Gpr35_80575;Ghrl_65988,Ghrl_77249;Vav3_31719;Metap2_66153,Metap2_75185;Kalrn_69416;Ppp2r1a_77514;Prok2_75096;Tas2r120_53897;Hsd17b6_29340;Mapk1_29588;Grk6_77592;Olfr1206_66505;Olfr39_64179;Olfr556_69781;Olfr411_73136;Olfr152_73465;Olfr94_69561;Mgll_63987;Pde4d_67785;Ece1_78400;Reep2_57354;Arhgef19_69244;Src_61324;Arhgef17_60447;Sst_54808;Ccl6_7490…	79235(0.1198);76192(-0.1601);64095(0.02107);545156(0.4588);51792(-0.202);50501(-0.008053);26413(-0.5697);258749(-0.1194);258704(0.1007);23945(0.4278);238871(0.2454);230857(0.4156);213649(-0.07653);20779(0.3964);20305(0.2225);19228(0.2018);19219(0.08027);18783(-0.08001);18755(-0.06138);18706(-0.2224);16971(-0.005064);16800(0.1907);15461(0.1253);14745(0.2987);14680(0.237);14062(-0.006415);13605(0.2…	11.6397	7.04404	0.476843	10.0558	13.0738	10.2582	7.79397	4.18099	0.150612	7.34639	8.81892	7.49248	27.2185	16.9267	1.75001	29.2194	29.0728	29.9615	50.5	13.5394			0.476843;4.80745;7.49896;2.76152;6.04771;1.3149;1.40901;4.41978;4.89759;3.11548;12.7359;25.6889;1.86759;4.39004;2.6747;20.1332;9.27217;19.6026;30.0638;29.1505;18.0903;19.9053;30.319;6.07808;28.4177;18.1958;10.1902;24.6315;1.73135;3.2814;1.59795;4.58346;2.41616;28.6501;3.85859;5.12401;3.69373;17.69375;6.58912;12.3928;27.662;30.2786;6.09032;29.8371;9.192793333333332;3.18626;7.821622666666666;28.753…	0.150612;3.33803;4.51283;0.730368;3.82096;0.5736654999999999;0.661141;2.76957;3.35165;2.32951;10.7237;16.5869;0.675545;3.0674;2.04508;13.9071;6.50752;13.6291;20.4542;25.0289;12.8138;5.32118;24.0503;3.95923;24.4065;12.8718;5.3122;12.5985;0.853096;2.4394;0.777004;3.17355;1.45831;9.08272;2.25497;3.42898;2.69801;13.307549999999999;4.17475;10.4535;17.447;21.7579;3.90403;18.3461;5.057017;2.37604;4.1872…	1.75001;8.26302;46.2458;8.73473;27.0148;4.95735;3.61449;6.37272;9.0425;4.66628;17.5407;56.7201;6.1045;7.80787;3.82651;36.2886;11.7531;34.7365;41.7679;32.9557;30.6012;138.489;50.6193;12.1777;41.091;30.8767;35.9825;70.4778;3.71228;4.95869;3.47122;8.34291;5.59859;170.863;6.18943;11.1793;5.94089;27.30865;14.5621;16.4043;66.5005;55.5906;34.9255;79.5819;17.449176666666666;4.78605;18.640539999999998;31.…	37
crypt_90day	R-MMU-388396	GPCR downstream signalling	967	990	152	135	110	145	109	145	75	75	1581	915	6106	5.964e-27	1	9.495e-27	7.58	79235;76192;70335;67861;58991;57257;56307;545156;51792;50501;387348;27400;26413;26385;258896;258822;258749;258704;258640;258219;23945;238871;225362;213649;20779;207212;20604;20305;20304;20132;19660;19228;19219;19049;19045;18783;18755;18706;18575;18545;18441;16971;16800;16653;16439;15461;15200;14745;14735;14707;14702;14680;14679;14608;14272;14062;13610;13605;12912;12314;11853;11848;11806;11652;115…	lrat;abhd12;reep6;akr1b10;ghrl;vav3;metap2;kalrn;ppp2r1a;prok2;tas2r120;hsd17b6;mapk1;grk6;olfr1206;olfr39;olfr556;olfr411;olfr152;olfr94;mgll;pde4d;reep2;arhgef19;src;arhgef17;sst;ccl6;ccl5;rrh;rbp2;pth1r;ptger4;ppp1r1b;ppp1ca;pla2g4a;prkch;pik3ca;pde1c;pcp2;p2ry1;lrp1;arhgef2;kras;itpr2;hras;hbegf;lpar1;gpc4;gng5;gng2;gnal;gnai3;gpr83;fnta;f2r;s1pr3;ect2;creb1;calm2;rhoc;rhoa;apoa1;akt2;adora2b…	Lrat_69123;Abhd12_68595;Reep6_56568;Akr1b10_76620;Ghrl_65988,Ghrl_77249;Vav3_31719;Metap2_66153,Metap2_75185;Kalrn_69416;Ppp2r1a_77514;Prok2_75096;Tas2r120_53897;Hsd17b6_29340;Mapk1_29588;Grk6_77592;Olfr1206_66505;Olfr39_64179;Olfr556_69781;Olfr411_73136;Olfr152_73465;Olfr94_69561;Mgll_63987;Pde4d_67785;Reep2_57354;Arhgef19_69244;Src_61324;Arhgef17_60447;Sst_54808;Ccl6_74906;Ccl5_72484;Rrh_68628;…	79235(0.1198);76192(-0.1601);545156(0.4588);51792(-0.202);50501(-0.008053);26413(-0.5697);258749(-0.1194);258704(0.1007);23945(0.4278);238871(0.2454);213649(-0.07653);20779(0.3964);20305(0.2225);19228(0.2018);19219(0.08027);18783(-0.08001);18755(-0.06138);18706(-0.2224);16971(-0.005064);16800(0.1907);15461(0.1253);14745(0.2987);14680(0.237);14062(-0.006415);13605(0.2699);12912(-0.2366);11848(0.10…	11.8884	7.56874	0.476843	10.1762	13.3437	10.3274	7.96271	4.45941	0.150612	7.44305	9.00177	7.55455	27.6925	17.4492	1.75001	29.6569	29.6884	30.2728	48.5	14.7972			0.476843;4.80745;7.49896;2.76152;1.3149;1.40901;4.41978;4.89759;3.11548;12.7359;25.6889;1.86759;4.39004;2.6747;20.1332;9.27217;19.6026;30.0638;29.1505;18.0903;19.9053;30.319;28.4177;18.1958;10.1902;24.6315;1.73135;3.2814;1.59795;4.58346;2.41616;28.6501;3.85859;5.12401;3.69373;17.69375;6.58912;12.3928;27.662;30.2786;6.09032;29.8371;9.192793333333332;3.18626;7.821622666666666;28.7535;4.27117;1.9385…	0.150612;3.33803;4.51283;0.730368;0.5736654999999999;0.661141;2.76957;3.35165;2.32951;10.7237;16.5869;0.675545;3.0674;2.04508;13.9071;6.50752;13.6291;20.4542;25.0289;12.8138;5.32118;24.0503;24.4065;12.8718;5.3122;12.5985;0.853096;2.4394;0.777004;3.17355;1.45831;9.08272;2.25497;3.42898;2.69801;13.307549999999999;4.17475;10.4535;17.447;21.7579;3.90403;18.3461;5.057017;2.37604;4.187239;25.7684;1.993…	1.75001;8.26302;46.2458;8.73473;4.95735;3.61449;6.37272;9.0425;4.66628;17.5407;56.7201;6.1045;7.80787;3.82651;36.2886;11.7531;34.7365;41.7679;32.9557;30.6012;138.489;50.6193;41.091;30.8767;35.9825;70.4778;3.71228;4.95869;3.47122;8.34291;5.59859;170.863;6.18943;11.1793;5.94089;27.30865;14.5621;16.4043;66.5005;55.5906;34.9255;79.5819;17.449176666666666;4.78605;18.640539999999998;31.9218;9.5405;7.53…	35
villus_90day	R-MMU-418555	G alpha (s) signalling events	473	477	19	16	14	16	10	17	6	6	1265	471	6935	9.524e-26	1	1.755e-25	1.26	258315;14706;14688;11541;11540;109689	olfr767;gng4;gnb1;adora2b;adora2a;arrb1	Olfr767_62870;Gng4_67611;Gnb1_69795;Adora2b_55350;Adora2a_75770;Arrb1_65997,Arrb1_72310	14688(-0.1907)	12.0554	7.14977	0.25291	13.3397	13.668	14.3772	8.44504	3.73859	0.131729	10.1001	9.93748	10.8752	35.6887	24.8638	0.561654	45.771	27.162	33.6363					30.6989;26.3756;10.3773;3.92223;0.705323;0.25291	21.4515;21.0622;5.45811;2.01907;0.547647;0.13172855	40.657;41.9475;120.917;9.07059;0.978696;0.5616545	4
villus_90day	R-MMU-381753	Olfactory Signaling Pathway	356	360	10	8	7	7	3	8	2	2	1269	358	7048	1.001e-22	1	1.493e-22	0.56	258315;14688	olfr767;gnb1	Olfr767_62870;Gnb1_69795	14688(-0.1907)	20.5381	20.5381	10.3773	14.3695	25.8157	12.2791	13.4548	13.4548	5.45811	11.309	17.6084	9.66386	80.787	80.787	40.657	56.7524	59.9431	48.4964					30.6989;10.3773	21.4515;5.45811	40.657;120.917	2
crypt_90day	R-MMU-418555	G alpha (s) signalling events	473	477	36	30	31	33	27	34	20	20	1636	457	6564	6.67e-23	1	1.494e-22	4.19	70335;26385;258896;258822;258749;258704;258640;258219;238871;225362;19228;19219;14707;14702;14680;14608;11541;114640;109689;100502887	reep6;grk6;olfr1206;olfr39;olfr556;olfr411;olfr152;olfr94;pde4d;reep2;pth1r;ptger4;gng5;gng2;gnal;gpr83;adora2b;pth2;arrb1;olfr331	Reep6_56568;Grk6_77592;Olfr1206_66505;Olfr39_64179;Olfr556_69781;Olfr411_73136;Olfr152_73465;Olfr94_69561;Pde4d_67785;Reep2_57354;Pth1r_77216;Ptger4_29247;Gng5_67242;Gng2_80221;Gnal_31497;Gpr83_76570;Adora2b_55350;Pth2_59690;Arrb1_68857;Olfr331_54795	258749(-0.1194);258704(0.1007);238871(0.2454);19228(0.2018);19219(0.08027);14680(0.237);109689(0.443);100502887(0.1591)	15.5006	14.4278	0.762144	10.9777	18.1155	10.2128	10.5766	8.20619	0.329453	8.31545	12.5603	7.9229	37.3379	35.5125	2.87286	36.3382	39.2026	36.0013					7.49896;2.6747;20.1332;9.27217;19.6026;30.0638;29.1505;18.0903;30.319;28.4177;28.6501;3.85859;8.12713;0.762144;3.29317;24.7781;7.56874;25.4091;1.57591;10.7654	4.51283;2.04508;13.9071;6.50752;13.6291;20.4542;25.0289;12.8138;24.0503;24.4065;9.08272;2.25497;4.57937;0.329453;2.43368;16.1746;4.45941;16.4612;1.07247;7.32967	46.2458;3.82651;36.2886;11.7531;34.7365;41.7679;32.9557;30.6012;50.6193;41.091;170.863;6.18943;41.4651;2.92933;5.07973;52.7367;48.1341;55.4638;2.87286;31.1377	12
crypt_90day	R-MMU-381753	Olfactory Signaling Pathway	356	360	15	12	13	15	12	14	10	10	1646	350	6671	1.107e-21	1	2.507e-21	2.78	70335;258896;258822;258749;258704;258640;258219;225362;14680;100502887	reep6;olfr1206;olfr39;olfr556;olfr411;olfr152;olfr94;reep2;gnal;olfr331	Reep6_56568;Olfr1206_66505;Olfr39_64179;Olfr556_69781;Olfr411_73136;Olfr152_73465;Olfr94_69561;Reep2_57354;Gnal_31497;Olfr331_54795	258749(-0.1194);258704(0.1007);14680(0.237);100502887(0.1591)	17.6288	18.8464	3.29317	9.65645	18.1083	9.17924	13.1023	13.2215	2.43368	8.09321	13.542	7.76999	31.1657	33.8461	5.07973	13.0732	29.3039	12.2521					7.49896;20.1332;9.27217;19.6026;30.0638;29.1505;18.0903;28.4177;3.29317;10.7654	4.51283;13.9071;6.50752;13.6291;20.4542;25.0289;12.8138;24.4065;2.43368;7.32967	46.2458;36.2886;11.7531;34.7365;41.7679;32.9557;30.6012;41.091;5.07973;31.1377	7
crypt_90day	R-MMU-72203	Processing of Capped Intron-Containing Pre-mRNA	216	223	136	128	119	131	124	135	103	103	1553	120	6901	1	9.535e-21	1.109e-20	46.19	98758;98053;83701;77134;76938;76936;75956;75062;74326;71844;71805;71702;70233;69823;69241;68981;68816;68705;68598;68479;68278;68219;68011;67996;67959;67958;67797;67678;67465;67418;66877;66810;66679;66585;66511;66491;66420;66231;66125;66101;66055;64340;60365;60321;59013;57905;56488;56194;54188;53379;53317;51810;51796;51786;50783;445007;433702;386612;331401;319322;28000;27756;269966;269113;245841;2…	hnrnpf;gtf2f1;srrt;hnrnpa0;rbm17;hnrnpm;srrm2;sf3a3;hnrnpr;nupl1;nup93;cdc5l;cd2bp2;fyttd1;polr2d;snrpa1;ppil1;gtf2f2;dnajc8;phf5a;ddx39;nudt21;snrpg;srsf6;puf60;u2surp;snrnp48;lsm3;sf3a1;ppil4;crnkl1;rbm22;rae1;snrnp40;chtop;polr2l;polr2e;thoc7;sf3b5;ppih;sf3b6;dhx38;rbm8a;wbp11;hnrnph1;isy1;nxt1;prpf40a;cpsf4;hnrnpa2b1;plrg1;hnrnpu;srrm1;cpsf2;lsm4;nup85;ncbp1;thoc6;thoc2;sf3b2;prpf19;lsm2;nup9…	Hnrnpf_68755;Gtf2f1_61602;Srrt_30656,Srrt_65562,Srrt_76011;Hnrnpa0_61625;Rbm17_58918;Hnrnpm_82241;Srrm2_80688;Sf3a3_31773;Hnrnpr_62523;Gm49336_61134;Nup93_29093,Nup93_64245;Gm9046_67142;Cd2bp2_30625;Fyttd1_79693;Polr2d_30447;Snrpa1_77747;Ppil1_73423;Gtf2f2_31151,Gtf2f2_70703;Dnajc8_80376;Phf5a_72748;Ddx39_32102,Ddx39_68684;Nudt21_75742;Snrpg_75440;Srsf6_30916,Srsf6_32063;Puf60_29504,Puf60_68914;U…	98758(0.1939);83701(0.2294);76936(0.06087);75956(-0.03023);71805(0.1559);71702(-0.06446);70233(-0.1201);69241(0.2518);68816(-0.1578);68598(-0.04066);68278(0.3253);68011(0.2458);67996(-0.1668);66810(-0.3563);66679(-0.009754);66585(-0.1394);66511(0.05492);66101(0.1675);60365(0.3397);60321(0.1608);59013(-0.3072);57905(-0.007098);54188(0.3262);53317(-0.2754);51810(0.1956);51796(0.004485);445007(0.071…	13.4807	11.9451	1.00162	9.43571	14.4557	9.33904	9.63211	8.47268	0.331127	7.07966	10.2711	6.90509	22.8536	19.0385	1.0758	18.3796	24.0896	18.1849	10.5	3.19737	21.5	4.35435	5.20432;21.163;4.152686666666667;5.19797;8.75661;13.7421;7.06983;14.0409;2.34269;11.9573;12.355235;23.1915;1.30135;2.5031;27.8872;7.29094;21.2548;3.90434;4.37378;4.32303;2.7961850000000004;3.489;4.16058;15.046075000000002;13.86466;4.35348;3.15975;11.0539;4.03878;29.2709;4.4958;4.43192;22.5313;27.1705;12.7979;21.4325;26.7136;4.82879;4.69082;5.1599450000000004;6.31771;29.599;23.3707;1.00162;12.2315…	3.54351;14.435;2.6870266666666667;3.51198;5.02283;10.7078;4.2953;10.4483;1.42058;10.442;8.472675;15.432;0.466115;1.92689;19.5672;4.47512;16.4333;1.992555;3.07344;2.53249;1.9768150000000002;2.56115;2.96765;10.346615;9.203439999999999;3.0527;2.35372;6.61427;2.88668;23.0767;3.14686;3.09495;14.8217;20.169;10.9314;13.6611;18.6694;2.78733;3.25136;3.4302099999999998;4.0366;19.0069;16.9364;0.331127;8.814…	9.3454;39.4676;7.859613333333335;9.83216;132.172;19.3713;33.0906;21.2611;5.69988;24.8874;21.5292;46.4611;5.41688;3.53793;59.4204;17.4112;32.8719;10.52301;7.53167;6.59329;3.580205;5.45384;6.8394;30.167244999999998;28.522705;7.61648;4.78037;13.0785;6.67185;37.4542;7.79493;7.84627;27.8825;33.476;16.6444;29.5198;54.4442;7.20308;8.31805;19.5764;14.3037;30.8649;41.682;1.0758;21.66265;17.0893;33.9465;37…	95
crypt_90day	R-MMU-72163	mRNA Splicing - Major Pathway	160	167	106	101	92	102	98	105	83	83	1573	84	6937	1	2.076e-19	2.076e-19	49.7	98758;98053;83701;77134;76938;76936;75956;75062;74326;71702;70233;69241;68981;68816;68705;68598;68479;68219;68011;67996;67959;67958;67678;67465;67418;66877;66810;66585;66491;66420;66125;66101;66055;64340;60365;60321;59013;57905;56194;54188;53379;53317;51810;51796;51786;50783;433702;319322;28000;27756;245841;23983;238831;233908;230596;229279;22380;22185;20641;20639;20638;20637;20630;20624;20462;20…	hnrnpf;gtf2f1;srrt;hnrnpa0;rbm17;hnrnpm;srrm2;sf3a3;hnrnpr;cdc5l;cd2bp2;polr2d;snrpa1;ppil1;gtf2f2;dnajc8;phf5a;nudt21;snrpg;srsf6;puf60;u2surp;lsm3;sf3a1;ppil4;crnkl1;rbm22;snrnp40;polr2l;polr2e;sf3b5;ppih;sf3b6;dhx38;rbm8a;wbp11;hnrnph1;isy1;prpf40a;cpsf4;hnrnpa2b1;plrg1;hnrnpu;srrm1;cpsf2;lsm4;ncbp1;sf3b2;prpf19;lsm2;polr2h;pcbp1;ppwd1;fus;prpf38a;hnrnpa3;wbp4;u2af2;snrpd1;snrpb2;snrpb;snrnp70…	Hnrnpf_68755;Gtf2f1_61602;Srrt_30656,Srrt_65562,Srrt_76011;Hnrnpa0_61625;Rbm17_58918;Hnrnpm_82241;Srrm2_80688;Sf3a3_31773;Hnrnpr_62523;Gm9046_67142;Cd2bp2_30625;Polr2d_30447;Snrpa1_77747;Ppil1_73423;Gtf2f2_31151,Gtf2f2_70703;Dnajc8_80376;Phf5a_72748;Nudt21_75742;Snrpg_75440;Srsf6_30916,Srsf6_32063;Puf60_29504,Puf60_68914;U2surp_69837;Lsm3_30868;Sf3a1_79560;Ppil4_69678;Crnkl1_62702;Rbm22_78613;Snr…	98758(0.1939);83701(0.2294);76936(0.06087);75956(-0.03023);71702(-0.06446);70233(-0.1201);69241(0.2518);68816(-0.1578);68598(-0.04066);68011(0.2458);67996(-0.1668);66810(-0.3563);66585(-0.1394);66101(0.1675);60365(0.3397);60321(0.1608);59013(-0.3072);57905(-0.007098);54188(0.3262);53317(-0.2754);51810(0.1956);51796(0.004485);433702(0.1762);27756(0.02826);233908(0.4335);229279(0.2907);22185(0.3612…	13.5166	11.4581	1.00162	9.37759	14.51	9.29669	9.64247	8.28812	0.331127	7.04112	10.2801	6.84928	22.9539	18.9244	1.0758	18.8145	24.1665	18.9394	7.5	3.67116	15.5	4.35435	5.20432;21.163;4.152686666666667;5.19797;8.75661;13.7421;7.06983;14.0409;2.34269;23.1915;1.30135;27.8872;7.29094;21.2548;3.90434;4.37378;4.32303;3.489;4.16058;15.046075000000002;13.86466;4.35348;11.0539;4.03878;29.2709;4.4958;4.43192;27.1705;21.4325;26.7136;4.69082;5.1599450000000004;6.31771;29.599;23.3707;1.00162;12.23152;7.77865;21.8476;11.94506;10.071875;3.23498;3.74942;27.0844;6.34195;29.0865…	3.54351;14.435;2.6870266666666667;3.51198;5.02283;10.7078;4.2953;10.4483;1.42058;15.432;0.466115;19.5672;4.47512;16.4333;1.992555;3.07344;2.53249;2.56115;2.96765;10.346615;9.203439999999999;3.0527;6.61427;2.88668;23.0767;3.14686;3.09495;20.169;13.6611;18.6694;3.25136;3.4302099999999998;4.0366;19.0069;16.9364;0.331127;8.814455;4.71904;15.7989;8.90869;6.902225;2.40629;2.71612;21.0348;4.48747;12.623…	9.3454;39.4676;7.859613333333335;9.83216;132.172;19.3713;33.0906;21.2611;5.69988;46.4611;5.41688;59.4204;17.4112;32.8719;10.52301;7.53167;6.59329;5.45384;6.8394;30.167244999999998;28.522705;7.61648;13.0785;6.67185;37.4542;7.79493;7.84627;33.476;29.5198;54.4442;8.31805;19.5764;14.3037;30.8649;41.682;1.0758;21.66265;17.0893;37.886;19.0385;18.66375;4.894;5.87922;32.3846;10.7379;29.9862;32.4835;34.61…	77
crypt_90day	R-MMU-72172	mRNA Splicing	166	173	109	103	95	105	100	108	84	84	1572	89	6932	1	8.224e-19	8.224e-19	48.55	98758;98053;83701;77134;76938;76936;75956;75062;74326;71702;70233;69241;68981;68816;68705;68598;68479;68219;68011;67996;67959;67958;67797;67678;67465;67418;66877;66810;66585;66491;66420;66125;66101;66055;64340;60365;60321;59013;57905;56194;54188;53379;53317;51810;51796;51786;50783;433702;319322;28000;27756;245841;23983;238831;233908;230596;229279;22380;22185;20641;20639;20638;20637;20630;20624;20…	hnrnpf;gtf2f1;srrt;hnrnpa0;rbm17;hnrnpm;srrm2;sf3a3;hnrnpr;cdc5l;cd2bp2;polr2d;snrpa1;ppil1;gtf2f2;dnajc8;phf5a;nudt21;snrpg;srsf6;puf60;u2surp;snrnp48;lsm3;sf3a1;ppil4;crnkl1;rbm22;snrnp40;polr2l;polr2e;sf3b5;ppih;sf3b6;dhx38;rbm8a;wbp11;hnrnph1;isy1;prpf40a;cpsf4;hnrnpa2b1;plrg1;hnrnpu;srrm1;cpsf2;lsm4;ncbp1;sf3b2;prpf19;lsm2;polr2h;pcbp1;ppwd1;fus;prpf38a;hnrnpa3;wbp4;u2af2;snrpd1;snrpb2;snrpb…	Hnrnpf_68755;Gtf2f1_61602;Srrt_30656,Srrt_65562,Srrt_76011;Hnrnpa0_61625;Rbm17_58918;Hnrnpm_82241;Srrm2_80688;Sf3a3_31773;Hnrnpr_62523;Gm9046_67142;Cd2bp2_30625;Polr2d_30447;Snrpa1_77747;Ppil1_73423;Gtf2f2_31151,Gtf2f2_70703;Dnajc8_80376;Phf5a_72748;Nudt21_75742;Snrpg_75440;Srsf6_30916,Srsf6_32063;Puf60_29504,Puf60_68914;U2surp_69837;Snrnp48_73739;Lsm3_30868;Sf3a1_79560;Ppil4_69678;Crnkl1_62702;R…	98758(0.1939);83701(0.2294);76936(0.06087);75956(-0.03023);71702(-0.06446);70233(-0.1201);69241(0.2518);68816(-0.1578);68598(-0.04066);68011(0.2458);67996(-0.1668);66810(-0.3563);66585(-0.1394);66101(0.1675);60365(0.3397);60321(0.1608);59013(-0.3072);57905(-0.007098);54188(0.3262);53317(-0.2754);51810(0.1956);51796(0.004485);433702(0.1762);27756(0.02826);233908(0.4335);229279(0.2907);22185(0.3612…	13.3933	11.256	1.00162	9.38918	14.2857	9.33991	9.5557	8.18179	0.331127	7.04361	10.1234	6.871	22.7375	18.7941	1.0758	18.8056	23.7833	18.9454	7.5	3.54095	16.5	4.35435	5.20432;21.163;4.152686666666667;5.19797;8.75661;13.7421;7.06983;14.0409;2.34269;23.1915;1.30135;27.8872;7.29094;21.2548;3.90434;4.37378;4.32303;3.489;4.16058;15.046075000000002;13.86466;4.35348;3.15975;11.0539;4.03878;29.2709;4.4958;4.43192;27.1705;21.4325;26.7136;4.69082;5.1599450000000004;6.31771;29.599;23.3707;1.00162;12.23152;7.77865;21.8476;11.94506;10.071875;3.23498;3.74942;27.0844;6.34195…	3.54351;14.435;2.6870266666666667;3.51198;5.02283;10.7078;4.2953;10.4483;1.42058;15.432;0.466115;19.5672;4.47512;16.4333;1.992555;3.07344;2.53249;2.56115;2.96765;10.346615;9.203439999999999;3.0527;2.35372;6.61427;2.88668;23.0767;3.14686;3.09495;20.169;13.6611;18.6694;3.25136;3.4302099999999998;4.0366;19.0069;16.9364;0.331127;8.814455;4.71904;15.7989;8.90869;6.902225;2.40629;2.71612;21.0348;4.4874…	9.3454;39.4676;7.859613333333335;9.83216;132.172;19.3713;33.0906;21.2611;5.69988;46.4611;5.41688;59.4204;17.4112;32.8719;10.52301;7.53167;6.59329;5.45384;6.8394;30.167244999999998;28.522705;7.61648;4.78037;13.0785;6.67185;37.4542;7.79493;7.84627;33.476;29.5198;54.4442;8.31805;19.5764;14.3037;30.8649;41.682;1.0758;21.66265;17.0893;37.886;19.0385;18.66375;4.894;5.87922;32.3846;10.7379;29.9862;32.48…	78
crypt_7day	R-MMU-8953854	Metabolism of RNA	503	543	187	176	164	179	153	181	125	125	775	418	7359	1	5.918e-19	8.577e-19	23.02	98758;83701;83486;80886;76938;76846;75062;74778;71978;71805;70233;70052;69241;69072;68981;68816;68598;68278;68219;68193;68011;67996;67959;67891;67710;67678;67619;67465;67207;67134;67097;66899;66679;66489;66475;66249;66211;66101;60321;59029;59028;57905;57315;56417;56200;56086;55989;54364;54196;54188;53379;53317;51810;51796;51786;50783;445007;353258;28000;27756;27374;27367;269470;269261;268449;2644…	hnrnpf;srrt;rbm5;senp3;rbm17;rps9;sf3a3;rrp7a;ppp2r2a;nup93;cd2bp2;prpf4;polr2d;ebna1bp2;snrpa1;ppil1;dnajc8;ddx39;nudt21;rpl24;snrpg;srsf6;puf60;rpl4;polr2g;lsm3;nob1;sf3a1;lsm1;nop56;rps10;fip1l1;rae1;rpl35;rps23;pno1;rpl3l;ppih;wbp11;psmd14;rcl1;isy1;wdr46;adar;ddx21;set;nop58;rpp30;pabpn1;cpsf4;hnrnpa2b1;plrg1;hnrnpu;srrm1;cpsf2;lsm4;nup85;ltv1;prpf19;lsm2;prmt5;rpl3;wdr3;rpl12;rpl23a;psmb3;p…	Hnrnpf_77659;Srrt_65562;Rbm5_79508;Senp3_65534;Rbm17_58918;Rps9_77273;Sf3a3_31773;Rrp7a_65682;Ppp2r2a_64992;Nup93_64245;Cd2bp2_30625,Cd2bp2_75346;Prpf4_78949;Polr2d_67966;Ebna1bp2_72422;Snrpa1_77747;Ppil1_73423;Dnajc8_67811,Dnajc8_80376;Ddx39_32102,Ddx39_68684;Nudt21_75742;Gm17430_55995;Snrpg_75440;Srsf6_32063;Puf60_29504;Rpl4_62443;Polr2g_55303;Lsm3_30868;Nob1_79635;Sf3a1_79560;Lsm1_64833;Nop56_…	98758(0.1322);83701(0.4079);83486(0.03176);80886(0.08402);76846(-0.142);75062(0.2531);74778(0.2129);71805(-0.1422);70233(0.4214);70052(-0.185);69241(0.1545);69072(0.1372);68816(-0.02608);68598(0.08601);68278(0.1567);68011(0.02871);67996(-0.08097);67619(-0.07933);67134(-0.1955);66899(-0.2242);66679(0.1786);66489(0.2549);66211(-0.09531);66101(-0.1909);60321(-0.173);59029(-0.02549);57905(0.357);5598…	14.4252	16.5898	0.280029	9.54339	14.0284	9.66437	9.57517	11.1667	0.0852827	6.89497	9.26818	6.9112	34.0063	30.6177	0.92496	24.0302	32.4739	22.0162	26.5	4.05663	53.5	10.6475	22.9392;17.2152;29.9602;21.9941;4.93065;25.3131;15.2423;17.6052;23.7851;4.98814;9.388365;7.58991;19.9584;9.22986;14.9605;24.899;16.688435;2.20065;2.98891;29.2797;2.41538;4.17481;4.14474;1.93511;10.3691;17.5026;21.5114;23.3272;26.8059;20.2949;2.41573;3.51043;25.0379;3.51782;4.11552;4.87903;29.0475;26.2951;2.47895;6.12157;22.5982;7.66624;9.874;30.0688;1.99615;10.925920000000001;19.1635;18.9674;25.3…	15.3875;12.3775;22.413;14.9226;1.98081;16.5048;12.2152;12.5986;15.7937;2.37614;5.037940000000001;4.717;13.8797;7.27644;11.0533;18.7644;9.979135000000001;1.4011900000000002;1.67066;20.077;1.47511;1.96099;1.6853;1.27716;5.59453;14.2167;16.6808;15.5754;18.5312;14.0561;1.47363;1.84046;16.3788;1.86628;1.89293;2.10421;24.3675;16.9469;1.50616;3.98381;17.3193;4.75749;5.49144;20.6795;1.2978;7.321072;14.50…	44.8744;28.1138;35.9578;41.6378;12.056;54.0915;20.7333;29.0709;47.9678;10.9327;32.5369;16.186;35.3553;12.5028;23.0053;43.0757;43.13185;4.917115000000001;17.5836;30.008;28.5572;30.4348;9.8471;3.84603;122.985;23.6851;33.0565;46.2725;55.1354;36.3349;15.6534;30.8201;52.9335;28.3734;26.9591;11.8122;47.6172;58.4418;28.5767;14.2467;36.0315;16.1682;175.865;42.2993;4.35707;21.15786;30.61765;32.5935;92.621…	131
villus_7day	R-MMU-72766	Translation	183	220	69	68	64	69	61	69	57	57	599	163	7858	1	2.967e-17	2.967e-17	25.91	99045;78523;76846;76808;74776;69956;67891;67840;67707;67681;67671;67427;67308;67160;67097;67036;66489;66483;66475;66419;66242;66235;66223;66128;56347;55944;353242;320806;27176;27058;27050;26961;269261;268449;217869;217337;20103;20091;20090;20005;19988;19981;19943;19921;19899;18120;16898;16785;13685;13681;13665;13629;13627;121022;11837;110954;100503670	mrps26;mrpl9;rps9;rpl18a;ppa2;ptcd3;rpl4;mrpl57;mrpl24;mrpl18;rpl38;rps20;mrpl46;eef1g;rps10;mrpl45;rpl35;rpl36al;rps23;mrpl11;mrps16;eif1ax;mrpl35;mrps36;eif3c;eif3d;mrpl21;gfm2;rpl7a;srp9;rps3;rpl8;rpl12;rpl23a;eif5;srp68;rps5;rps3a1;rps29;rpl9;rpl6;rpl37a;rpl28;rpl19;rpl18;mrpl49;rps2;rpsa;eif4ebp1;eif4a1;eif2s1;eef2;eef1a1;mrps6;rplp0;rpl10;rpl5	Mrps26_70361;Mrpl9_73568;Rps9_64050,Rps9_77273;Rpl18a_78208;Ppa2_74115;Ptcd3_79156;Rpl4_62443;Mrpl57_63547;Mrpl24_80133;Mrpl18_62917;Rpl38_72967;Rps20_76485;Mrpl46_59776;Eef1g_68166;Rps10_63815;Mrpl45_65809,Mrpl45_72893;Gm10269_63037,Gm2000_63264;Rpl36al_63329;Rps23_70195;Mrpl11_53886;Mrps16_29202;Eif1ax_56430;Mrpl35_58468;Mrps36_78288;Eif3c_31671;Eif3d_62362;Mrpl21_79318;Gfm2_71346;Rpl7a-ps3_652…	76846(0.2047);69956(0.07731);67707(0.09451);67036(0.2476);66242(0.2186);56347(-0.243);353242(0.437);320806(-0.09026);27176(-0.002128);217869(0.4953);19921(0.1716);16898(-0.07466);13685(0.1788);13665(-0.2262);121022(0.3941);110954(0.4063)	13.5669	13.8353	2.30947	7.4743	12.9653	7.39523	9.82659	10.3011	0.866867	6.09163	9.4172	5.93934	24.0459	22.1316	4.62246	12.9687	22.6952	12.9776	10	5.89832	21	9.58142	15.8771;19.4376;11.954460000000001;4.26525;22.3021;23.1072;9.58142;19.5009;3.02194;21.3568;14.0896;22.4471;16.4038;13.6213;19.0389;16.23026;9.204235;22.1447;14.4728;5.66602;30.0185;13.8353;24.1665;14.4777;3.0013;18.888;21.2736;29.0109;9.21962;12.7978;9.90818;8.96054;18.2876;16.5962;4.0245;26.4129;14.6622;15.1059;5.91661;4.01653;18.6047;6.40856;6.74004;9.34043;13.3719;25.3976;6.69975;11.376875;5.9…	12.8215;13.2558;8.59582;3.00962;19.2207;17.4071;7.40344;15.386;0.866867;14.2055;10.3011;16.8174;11.6389;11.2708;15.2491;9.488685;7.315135;16.4177;10.467;1.93122;22.5937;11.4419;17.9584;10.532;1.35296;12.9737;16.3618;25.418;5.39899;9.5114;5.85478;5.04659;14.5668;11.918863333333334;2.034958666666667;17.8731;10.6409;12.2068;3.90826;2.88457;14.5848;2.63459;4.33691;7.23709;9.86615;19.1553;4.18192;7.39…	21.5659;36.2373;28.0516;7.35011;27.6613;40.0746;15.2107;28.7615;9.51314;42.8044;22.1316;38.2023;27.6069;17.4291;27.1603;44.5095;12.80052;38.1436;22.7623;27.9716;39.3753;17.7396;43.5557;22.9931;7.03297;34.5294;33.854;33.4251;12.1328;19.4046;13.2685;44.7393;26.0712;22.913433333333334;17.124599999999997;59.4204;23.5672;20.3877;11.3825;6.5146;27.3985;15.2712;12.9618;13.0348;20.8736;46.157;34.602;16.7…	63
villus_90day	R-MMU-388396	GPCR downstream signalling	967	990	134	122	113	116	89	129	64	64	1207	926	6480	2.426e-17	1	4.686e-17	6.46	98711;80901;80885;77669;76192;75547;70061;68039;66082;574402;57257;56349;56307;545156;51792;50778;387512;387353;381810;333329;27400;258315;223435;22139;217480;213649;20971;20779;20304;19739;19735;19660;19156;19045;18783;18755;18754;18753;18750;16952;16800;16439;15200;14735;14706;14688;14678;14293;13617;12778;12568;12314;12062;11848;11820;11816;11806;11651;11541;11540;110651;109934;109689;102294	rdh10;cxcr6;hcar2;arhgef38;abhd12;akap13;sdr9c7;nmb;abhd6;gpr17;vav3;net1;metap2;kalrn;ppp2r1a;rgs1;tas2r135;tas2r126;lpar5;cngb1;hsd17b6;olfr767;trio;ttr;dgkb;arhgef19;sdc4;src;ccl5;rgs9;rgs2;rbp2;psap;ppp1ca;pla2g4a;prkch;prkce;prkcd;prkca;anxa1;arhgef2;itpr2;hbegf;gpc4;gng4;gnb1;gnai2;fpr1;ednra;ackr3;cdk5;calm2;bdkrb2;rhoa;app;apoe;apoa1;akt1;adora2b;adora2a;rps6ka3;abr;arrb1;cyp4v3	Rdh10_57133;Cxcr6_58374;Hcar2_58336;Arhgef38_80663;Abhd12_68595;Akap13_70687;Sdr9c7_77565;Nmb_68774;Abhd6_81892;Gpr17_30332;Vav3_31719;Net1_29808;Metap2_66153,Metap2_75185;Kalrn_69416;Ppp2r1a_77514;Rgs1_82338,Rgs1_82339;Tas2r135_54475;Tas2r126_54895;Lpar5_57513;Cngb1_75995;Hsd17b6_29340,Hsd17b6_64775;Olfr767_62870;Trio_61293;Ttr_31176;Dgkb_76761;Arhgef19_69244,Arhgef19_74431;Sdc4_72308;Src_61324;…	80901(0.357);77669(0.3658);76192(-0.2379);75547(0.4112);66082(-0.2974);574402(0.2507);56349(-0.2452);545156(-0.2945);51792(0.1027);333329(0.3166);213649(0.1895);20971(-0.1325);20779(0.4622);19739(0.4679);19735(0.2006);18783(0.1886);18755(0.4694);18753(0.3352);16800(0.3224);16439(0.158);14688(-0.1907);14678(0.3269);14293(0.06886);11848(0.1001);11816(-0.4635);11651(-0.1249);109934(-0.4047)	9.28729	2.91905	0.187334	11.0657	9.72868	11.4581	6.19029	1.78986	0.0306806	7.75572	6.49384	8.00122	20.4325	9.53904	0.561654	24.849	20.0917	23.3118	48.5	21.4846			24.2786;8.591;2.54986;4.92918;0.537246;0.187334;30.7374;1.44673;1.87019;1.47078;1.11167;1.06673;1.0016105;0.5028;0.927198;21.28725;1.76665;2.41694;0.697006;25.7622;0.8483084999999999;30.6989;30.0476;30.8396;24.9273;7.8573485;0.536141;0.424654;0.860142;6.26617;23.5865;3.2376;11.3922;1.42045;16.876649999999998;5.21411;0.87118;6.806126333333334;0.192528;30.8272;3.1369676666666666;0.9561660000000001;…	17.5104;3.79578;1.45832;3.32622;0.182195;0.0653391;17.935;0.996725;1.1905;1.00917;0.534061;0.345395;0.3662035;0.240945;0.695184;16.96915;1.16446;1.86523;0.279105;16.6806;0.34853049999999997;21.4515;18.5109;22.6106;16.3;4.3990205;0.215947;0.185936;0.293501;2.72264;15.671;2.40346;8.74632;0.527677;12.1475;3.51358;0.309479;5.270827333333333;0.0306806;21.5;1.714492;0.5144745000000001;14.738;0.827926;2…	44.0542;23.9723;14.3479;10.3901;1.94862;0.71659;49.6529;2.61909;11.8797;2.69317;2.72139;1.94628;2.113805;1.36242;1.37727;32.16945;3.47926;3.39777;2.29695;56.3301;1.3702;40.657;79.4649;46.2484;52.7446;17.389955;1.66493;1.20481;4.52001;17.0149;47.4609;4.94858;16.1969;5.00691;27.5062;10.0075;3.68154;11.809869999999998;1.04903;48.3973;16.20714;1.9726915;40.8153;3.98159;41.9475;120.917;32.7456;61.356;…	41
villus_90day	R-MMU-372790	Signaling by GPCR	997	1021	141	129	120	123	93	136	68	68	1203	953	6453	4.891e-17	1	8.567e-17	6.66	98711;80901;80885;77669;76192;75547;70061;68039;66082;574402;57257;56349;56307;545156;51792;50778;387512;387353;381810;333329;27400;258315;223435;22139;217480;213649;20971;20779;20306;20304;20302;19739;19735;19660;19156;19045;18783;18755;18754;18753;18750;171530;16952;16800;16439;15200;14735;14706;14688;14678;14293;13617;13137;12778;12568;12314;12062;11848;11820;11816;11806;11651;11541;11540;1106…	rdh10;cxcr6;hcar2;arhgef38;abhd12;akap13;sdr9c7;nmb;abhd6;gpr17;vav3;net1;metap2;kalrn;ppp2r1a;rgs1;tas2r135;tas2r126;lpar5;cngb1;hsd17b6;olfr767;trio;ttr;dgkb;arhgef19;sdc4;src;ccl7;ccl5;ccl3;rgs9;rgs2;rbp2;psap;ppp1ca;pla2g4a;prkch;prkce;prkcd;prkca;ucn2;anxa1;arhgef2;itpr2;hbegf;gpc4;gng4;gnb1;gnai2;fpr1;ednra;cd55b;ackr3;cdk5;calm2;bdkrb2;rhoa;app;apoe;apoa1;akt1;adora2b;adora2a;rps6ka3;abr;a…	Rdh10_57133;Cxcr6_58374;Hcar2_58336;Arhgef38_80663;Abhd12_68595;Akap13_70687;Sdr9c7_77565;Nmb_68774;Abhd6_81892;Gpr17_30332;Vav3_31719;Net1_29808;Metap2_66153,Metap2_75185;Kalrn_69416;Ppp2r1a_77514;Rgs1_82338,Rgs1_82339;Tas2r135_54475;Tas2r126_54895;Lpar5_57513;Cngb1_75995;Hsd17b6_29340,Hsd17b6_64775;Olfr767_62870;Trio_61293;Ttr_31176;Dgkb_76761;Arhgef19_69244,Arhgef19_74431;Sdc4_72308;Src_61324;…	80901(0.357);77669(0.3658);76192(-0.2379);75547(0.4112);66082(-0.2974);574402(0.2507);56349(-0.2452);545156(-0.2945);51792(0.1027);333329(0.3166);213649(0.1895);20971(-0.1325);20779(0.4622);20302(0.1371);19739(0.4679);19735(0.2006);18783(0.1886);18755(0.4694);18753(0.3352);16800(0.3224);16439(0.158);14688(-0.1907);14678(0.3269);14293(0.06886);11848(0.1001);11816(-0.4635);11651(-0.1249);109934(-0.…	9.5361	3.18728	0.187334	11.1114	9.88002	11.422	6.34101	1.79059	0.0306806	7.75724	6.57966	7.9576	21.2597	10.1988	0.561654	24.8115	20.9023	23.2238	50.5	21.4846			24.2786;8.591;2.54986;4.92918;0.537246;0.187334;30.7374;1.44673;1.87019;1.47078;1.11167;1.06673;1.0016105;0.5028;0.927198;21.28725;1.76665;2.41694;0.697006;25.7622;0.8483084999999999;30.6989;30.0476;30.8396;24.9273;7.8573485;0.536141;0.424654;23.371;0.860142;25.7102;6.26617;23.5865;3.2376;11.3922;1.42045;16.876649999999998;5.21411;0.87118;6.806126333333334;0.192528;3.39057;30.8272;3.1369676666666…	17.5104;3.79578;1.45832;3.32622;0.182195;0.0653391;17.935;0.996725;1.1905;1.00917;0.534061;0.345395;0.3662035;0.240945;0.695184;16.96915;1.16446;1.86523;0.279105;16.6806;0.34853049999999997;21.4515;18.5109;22.6106;16.3;4.3990205;0.215947;0.185936;15.5678;0.293501;16.6571;2.72264;15.671;2.40346;8.74632;0.527677;12.1475;3.51358;0.309479;5.270827333333333;0.0306806;1.71596;21.5;1.714492;0.5144745000…	44.0542;23.9723;14.3479;10.3901;1.94862;0.71659;49.6529;2.61909;11.8797;2.69317;2.72139;1.94628;2.113805;1.36242;1.37727;32.16945;3.47926;3.39777;2.29695;56.3301;1.3702;40.657;79.4649;46.2484;52.7446;17.389955;1.66493;1.20481;46.661;4.52001;56.0993;17.0149;47.4609;4.94858;16.1969;5.00691;27.5062;10.0075;3.68154;11.809869999999998;1.04903;32.0281;48.3973;16.20714;1.9726915;40.8153;3.98159;41.9475;…	45
crypt_90day	R-MMU-500792	GPCR ligand binding	362	380	45	37	36	41	27	42	20	20	1636	360	6661	1.389e-15	1	2.77e-15	5.26	64095;50501;387348;230857;20604;20305;20304;20132;19228;19219;18441;14745;14707;14702;14062;13610;13137;11541;114640;109648	gpr35;prok2;tas2r120;ece1;sst;ccl6;ccl5;rrh;pth1r;ptger4;p2ry1;lpar1;gng5;gng2;f2r;s1pr3;cd55b;adora2b;pth2;npy	Gpr35_80575;Prok2_75096;Tas2r120_53897;Ece1_78400;Sst_54808;Ccl6_74906;Ccl5_72484;Rrh_68628;Pth1r_77216;Ptger4_29247;P2ry1_59710;Lpar1_65520;Gng5_67242;Gng2_80221;F2r_29379;S1pr3_54660;Cd55b_29966;Adora2b_55350;Pth2_59690;Npy_54411	64095(0.02107);50501(-0.008053);230857(0.4156);20305(0.2225);19228(0.2018);19219(0.08027);14745(0.2987);14062(-0.006415);13137(0.2856)	10.2773	6.0629	0.762144	10.2552	12.3083	10.8276	6.15286	3.8625	0.329453	6.10805	7.46062	6.46817	32.3054	14.8592	2.92933	39.7587	36.4832	42.9923	18	28.4457			6.04771;12.7359;25.6889;6.07808;1.73135;3.2814;1.59795;4.58346;28.6501;3.85859;6.09032;1.93852;8.12713;0.762144;2.35646;26.4526;4.14156;7.56874;25.4091;28.4457	3.82096;10.7237;16.5869;3.95923;0.853096;2.4394;0.777004;3.17355;9.08272;2.25497;3.90403;0.58663;4.57937;0.329453;1.41757;16.925;2.94628;4.45941;16.4612;17.7767	27.0148;17.5407;56.7201;12.1777;3.71228;4.95869;3.47122;8.34291;170.863;6.18943;34.9255;7.53014;41.4651;2.92933;6.5551;60.3051;6.90972;48.1341;55.4638;70.8989	10
crypt_7day	R-MMU-72163	mRNA Splicing - Major Pathway	160	167	70	66	66	68	61	68	54	54	846	113	7664	1	4.984e-15	4.984e-15	32.34	98758;83701;83486;76938;75062;70233;70052;69241;68981;68816;68598;68219;68011;67996;67959;67710;67678;67465;66899;66101;60321;57905;54196;54188;53379;53317;51810;51796;51786;50783;28000;27756;245841;233908;232989;229279;20643;20639;20638;20630;20624;20383;20227;20020;19656;18789;15568;13204;11991;11834;110809;108014;107701;107686	hnrnpf;srrt;rbm5;rbm17;sf3a3;cd2bp2;prpf4;polr2d;snrpa1;ppil1;dnajc8;nudt21;snrpg;srsf6;puf60;polr2g;lsm3;sf3a1;fip1l1;ppih;wbp11;isy1;pabpn1;cpsf4;hnrnpa2b1;plrg1;hnrnpu;srrm1;cpsf2;lsm4;prpf19;lsm2;polr2h;fus;hnrnpul1;hnrnpa3;snrpe;snrpb2;snrpb;snrpc;eftud2;srsf3;sart1;polr2a;rbmxl1;papola;elavl1;dhx15;hnrnpd;aqr;srsf1;srsf9;sf3b4;snrpd2	Hnrnpf_77659;Srrt_65562;Rbm5_79508;Rbm17_58918;Sf3a3_31773;Cd2bp2_30625,Cd2bp2_75346;Prpf4_78949;Polr2d_67966;Snrpa1_77747;Ppil1_73423;Dnajc8_67811,Dnajc8_80376;Nudt21_75742;Snrpg_75440;Srsf6_32063;Puf60_29504;Polr2g_55303;Lsm3_30868;Sf3a1_79560;Fip1l1_67691;Gm7879_65708;Wbp11_79167;Gm45140_75154;Pabpn1_75499;Cpsf4_31218;Hnrnpa2b1_30458;Plrg1_73044;Hnrnpu_67364;Srrm1_66200;Cpsf2_58381;Lsm4_64031;…	98758(0.1322);83701(0.4079);83486(0.03176);75062(0.2531);70233(0.4214);70052(-0.185);69241(0.1545);68816(-0.02608);68598(0.08601);68011(0.02871);67996(-0.08097);66899(-0.2242);66101(-0.1909);60321(-0.173);57905(0.357);54196(-0.33);53317(-0.2871);51810(0.07328);51796(0.2687);27756(0.4303);233908(0.2244);229279(0.3931);20643(0.2979);20638(0.2982);20624(0.3185);20383(0.2083);19656(-0.06534);18789(-0…	14.9529	16.7189	0.280029	9.71985	14.6946	9.73747	9.83403	12.065	0.0852827	6.87441	9.57572	6.86455	35.8577	31.4815	0.92496	22.9116	36.214	24.1753	7.5	2.73393	15.5	5.19895	22.9392;17.2152;29.9602;4.93065;15.2423;9.388365;7.58991;19.9584;14.9605;24.899;16.688435;2.98891;2.41538;4.17481;4.14474;10.3691;17.5026;23.3272;3.51043;26.2951;2.47895;7.66624;25.3298;25.2864;2.35731;29.1444;2.23515;26.5774;16.7493;5.46726;1.99207;19.63029;2.14868;24.7877;2.34423;4.21576;28.554;3.92853;20.5255;23.667;20.5696;25.9611;11.9782;27.0164;25.203;18.6397;28.3453;16.5898;0.280029;26.912…	15.3875;12.3775;22.413;1.98081;12.2152;5.037940000000001;4.717;13.8797;11.0533;18.7644;9.979135000000001;1.67066;1.47511;1.96099;1.6853;5.59453;14.2167;15.5754;1.84046;16.9469;1.50616;4.75749;10.4503;16.4926;1.43504;19.7211;0.696266;20.173;12.1111;3.68396;0.576397;12.17053;0.939846;16.2635;1.42686;1.61788;17.9227;1.90004;14.1761;15.7375;14.1989;16.7978;5.69244;17.2647;18.2443;14.3236;17.8349;12.0…	44.8744;28.1138;35.9578;12.056;20.7333;32.5369;16.186;35.3553;23.0053;43.0757;43.13185;17.5836;28.5572;30.4348;9.8471;122.985;23.6851;46.2725;30.8201;58.4418;28.5767;16.1682;92.6212;53.9781;13.1216;66.4753;7.66965;32.3335;27.0036;10.6457;8.25956;46.507299999999994;6.1906;51.9024;13.4851;11.5029;69.9574;15.5035;37.0189;47.524;37.1508;56.9225;29.2535;61.8737;46.696;27.5103;68.7928;26.63;0.92496;61.…	55
villus_90day	R-MMU-8953854	Metabolism of RNA	503	543	253	235	204	242	195	246	146	146	1125	397	7009	1	1.184e-14	2.095e-14	26.89	98758;83701;77134;76938;76846;76479;76130;74737;73736;73674;72662;72587;70579;70247;70052;69241;68705;68598;68479;68278;67996;67973;67959;67958;67941;67897;67891;67797;67671;67427;67248;67207;67097;66878;66810;66511;66483;66475;66413;66317;66249;66055;65961;60321;59029;59013;57750;57296;56422;56335;56200;56086;56040;55989;54401;54196;53379;53319;53317;51810;51796;51792;50912;445007;386612;353258;…	hnrnpf;srrt;hnrnpa0;rbm17;rps9;smndc1;las1l;pcf11;fcf1;wdr75;dis3;pan3;zc3h11a;psmd1;prpf4;polr2d;gtf2f2;dnajc8;phf5a;ddx39;srsf6;mphosph10;puf60;u2surp;rps27l;rnmt;rpl4;snrnp48;rpl38;rps20;rpl39;lsm1;rps10;riok3;rbm22;chtop;rpl36al;rps23;psmd6;wdr61;pno1;sf3b6;utp3;wbp11;psmd14;hnrnph1;wdr12;psmd8;hbs1l;mettl3;ddx21;set;rplp1;nop58;ywhab;pabpn1;hnrnpa2b1;nxf1;plrg1;hnrnpu;srrm1;ppp2r1a;exosc10;n…	Hnrnpf_68755;Srrt_65562,Srrt_80353;Hnrnpa0_61625;Rbm17_58918;Rps9_66643,Rps9_77273;Smndc1_74889;Las1l_78310;Pcf11_65570;Fcf1_77936;Wdr75_75882,Wdr75_77714;Dis3_30964;Pan3_80359;Zc3h11a_65749;Gm21972_63865;Prpf4_78949;Polr2d_30447;Gtf2f2_31151;Dnajc8_80057;Phf5a_72748;Ddx39_32102;Srsf6_30916,Srsf6_32063;Mphosph10_71344;Puf60_29504;U2surp_79565;Rps27l_74163;Rnmt_77392;Rpl4_62443;Snrnp48_73739;Rpl38…	98758(0.0463);83701(0.2265);76846(0.3757);76479(0.06624);74737(0.4173);73674(0.1177);72662(0.05091);72587(0.01804);70247(0.4936);70052(-0.1065);69241(0.3021);68705(0.07022);68598(0.00456);68278(0.4791);67996(0.08285);67959(0.4857);67941(-0.3393);67897(0.1294);66810(0.1559);66511(0.16);66413(0.3118);66317(0.05712);65961(-0.1336);60321(-0.09114);59029(-0.3321);59013(-0.5557);57750(0.3973);57296(-0.…	6.46375	3.10112	0.192528	7.88665	6.03342	7.4063	4.36112	1.67975	0.0306806	5.59794	4.06907	5.31875	13.8823	6.31413	0.707966	21.16	12.1942	15.6687	26.5	0.984838	53.5	1.80415	1.0175;2.08805;1.60417;1.46472;4.090845;27.6101;29.7988;2.19683;0.535367;30.485950000000003;0.892097;0.828072;1.03472;1.32411;1.10434;21.2021;27.214;1.69439;0.865918;0.730937;5.05604;1.98648;0.600998;1.41037;0.909523;3.28354;3.13395;1.31113;3.44921;11.229;11.3267;11.3915;1.64148;1.40588;0.539204;8.64341;2.50596;3.28796;14.52513;1.41568;14.0008;2.50774;25.7653;0.440888;6.51101;13.2433;3.31428;0.84…	0.341372;0.903605;1.08399;1.00274;2.94821;17.4944;20.0677;1.35342;0.262396;20.210749999999997;0.324364;0.393803;0.572516;0.931351;0.805037;16.6701;20.1811;1.13853;0.65757;0.45535;2.69186;1.24408;0.314661;0.979437;0.422327;1.68912;2.35429;0.922827;2.54768;8.63656;7.47422;8.24705;0.538607;0.975358;0.239663;6.8296;1.92635;2.43559;10.30813;0.537296;10.4343;1.11866;19.4918;0.231149;4.13518;9.95697;1.6…	1.12752;5.58136;2.99111;2.7366;7.13236;65.2185;30.5037;5.26971;1.41688;44.5774;1.06608;2.18252;1.12554;2.2686;1.74141;31.5904;50.9575;3.08682;1.25115;1.25215;12.54579;13.4968;1.41123;2.48631;2.58399;30.8354;4.6283;2.24873;5.26064;15.9099;16.5467;15.9702;5.82448;2.51355;1.62552;11.6472;3.54936;4.89673;29.18816;5.46285;21.1249;4.47852;44.5492;0.968222;14.4567;19.9057;13.9235;1.58685;2.30171;12.6456…	142
crypt_7day	R-MMU-72172	mRNA Splicing	166	173	70	66	66	68	61	68	54	54	846	119	7658	1	2.655e-14	2.655e-14	31.21	98758;83701;83486;76938;75062;70233;70052;69241;68981;68816;68598;68219;68011;67996;67959;67710;67678;67465;66899;66101;60321;57905;54196;54188;53379;53317;51810;51796;51786;50783;28000;27756;245841;233908;232989;229279;20643;20639;20638;20630;20624;20383;20227;20020;19656;18789;15568;13204;11991;11834;110809;108014;107701;107686	hnrnpf;srrt;rbm5;rbm17;sf3a3;cd2bp2;prpf4;polr2d;snrpa1;ppil1;dnajc8;nudt21;snrpg;srsf6;puf60;polr2g;lsm3;sf3a1;fip1l1;ppih;wbp11;isy1;pabpn1;cpsf4;hnrnpa2b1;plrg1;hnrnpu;srrm1;cpsf2;lsm4;prpf19;lsm2;polr2h;fus;hnrnpul1;hnrnpa3;snrpe;snrpb2;snrpb;snrpc;eftud2;srsf3;sart1;polr2a;rbmxl1;papola;elavl1;dhx15;hnrnpd;aqr;srsf1;srsf9;sf3b4;snrpd2	Hnrnpf_77659;Srrt_65562;Rbm5_79508;Rbm17_58918;Sf3a3_31773;Cd2bp2_30625,Cd2bp2_75346;Prpf4_78949;Polr2d_67966;Snrpa1_77747;Ppil1_73423;Dnajc8_67811,Dnajc8_80376;Nudt21_75742;Snrpg_75440;Srsf6_32063;Puf60_29504;Polr2g_55303;Lsm3_30868;Sf3a1_79560;Fip1l1_67691;Gm7879_65708;Wbp11_79167;Gm45140_75154;Pabpn1_75499;Cpsf4_31218;Hnrnpa2b1_30458;Plrg1_73044;Hnrnpu_67364;Srrm1_66200;Cpsf2_58381;Lsm4_64031;…	98758(0.1322);83701(0.4079);83486(0.03176);75062(0.2531);70233(0.4214);70052(-0.185);69241(0.1545);68816(-0.02608);68598(0.08601);68011(0.02871);67996(-0.08097);66899(-0.2242);66101(-0.1909);60321(-0.173);57905(0.357);54196(-0.33);53317(-0.2871);51810(0.07328);51796(0.2687);27756(0.4303);233908(0.2244);229279(0.3931);20643(0.2979);20638(0.2982);20624(0.3185);20383(0.2083);19656(-0.06534);18789(-0…	14.9529	16.7189	0.280029	9.71985	14.6946	9.73747	9.83403	12.065	0.0852827	6.87441	9.57572	6.86455	35.8577	31.4815	0.92496	22.9116	36.214	24.1753	7.5	2.73393	16.5	6.52858	22.9392;17.2152;29.9602;4.93065;15.2423;9.388365;7.58991;19.9584;14.9605;24.899;16.688435;2.98891;2.41538;4.17481;4.14474;10.3691;17.5026;23.3272;3.51043;26.2951;2.47895;7.66624;25.3298;25.2864;2.35731;29.1444;2.23515;26.5774;16.7493;5.46726;1.99207;19.63029;2.14868;24.7877;2.34423;4.21576;28.554;3.92853;20.5255;23.667;20.5696;25.9611;11.9782;27.0164;25.203;18.6397;28.3453;16.5898;0.280029;26.912…	15.3875;12.3775;22.413;1.98081;12.2152;5.037940000000001;4.717;13.8797;11.0533;18.7644;9.979135000000001;1.67066;1.47511;1.96099;1.6853;5.59453;14.2167;15.5754;1.84046;16.9469;1.50616;4.75749;10.4503;16.4926;1.43504;19.7211;0.696266;20.173;12.1111;3.68396;0.576397;12.17053;0.939846;16.2635;1.42686;1.61788;17.9227;1.90004;14.1761;15.7375;14.1989;16.7978;5.69244;17.2647;18.2443;14.3236;17.8349;12.0…	44.8744;28.1138;35.9578;12.056;20.7333;32.5369;16.186;35.3553;23.0053;43.0757;43.13185;17.5836;28.5572;30.4348;9.8471;122.985;23.6851;46.2725;30.8201;58.4418;28.5767;16.1682;92.6212;53.9781;13.1216;66.4753;7.66965;32.3335;27.0036;10.6457;8.25956;46.507299999999994;6.1906;51.9024;13.4851;11.5029;69.9574;15.5035;37.0189;47.524;37.1508;56.9225;29.2535;61.8737;46.696;27.5103;68.7928;26.63;0.92496;61.…	55
villus_7day	R-MMU-72706	GTP hydrolysis and joining of the 60S ribosomal subunit	76	110	42	42	40	42	36	42	34	34	622	76	7945	1	3.798e-13	3.798e-13	30.91	76846;76808;67891;67671;67427;67097;66489;66483;66475;66235;56347;55944;27176;27050;26961;269261;268449;217869;20103;20091;20090;20005;19988;19981;19943;19921;19899;16898;16785;13681;13665;11837;110954;100503670	rps9;rpl18a;rpl4;rpl38;rps20;rps10;rpl35;rpl36al;rps23;eif1ax;eif3c;eif3d;rpl7a;rps3;rpl8;rpl12;rpl23a;eif5;rps5;rps3a1;rps29;rpl9;rpl6;rpl37a;rpl28;rpl19;rpl18;rps2;rpsa;eif4a1;eif2s1;rplp0;rpl10;rpl5	Rps9_64050,Rps9_77273;Rpl18a_78208;Rpl4_62443;Rpl38_72967;Rps20_76485;Rps10_63815;Gm10269_63037,Gm2000_63264;Rpl36al_63329;Rps23_70195;Eif1ax_56430;Eif3c_31671;Eif3d_62362;Rpl7a-ps3_65268;Rps3_64318;Rpl8_62432;Rpl12_72017;Rpl23a_70926,Rpl23a-ps3_75555,Rpl23a-ps3_78647;Eif5_66997,Eif5_68243,Eif5_75655;Rps5_30110;Rps3a1_72766;Rps29_74452;Rpl9_77075;Rpl6_80263;Rpl37a_71564;Rpl28_76883;Rpl19_81863;Rp…	76846(0.2047);56347(-0.243);27176(-0.002128);217869(0.4953);19921(0.1716);16898(-0.07466);13665(-0.2262);110954(0.4063)	11.6446	10.6425	2.30947	5.96164	11.3951	6.35025	8.30897	7.3997	0.974064	4.78444	8.10448	4.98587	20.9174	19.0636	6.5146	11.1258	20.7227	11.9594	4.5	5.08179	10	6.86056	11.954460000000001;4.26525;9.58142;14.0896;22.4471;19.0389;9.204235;22.1447;14.4728;13.8353;3.0013;18.888;9.21962;9.90818;8.96054;18.2876;16.5962;4.0245;14.6622;15.1059;5.91661;4.01653;18.6047;6.40856;6.74004;9.34043;13.3719;6.69975;11.376875;2.30947;23.3009;5.898325;6.860564999999999;15.3829	8.59582;3.00962;7.40344;10.3011;16.8174;15.2491;7.315135;16.4177;10.467;11.4419;1.35296;12.9737;5.39899;5.85478;5.04659;14.5668;11.918863333333334;2.034958666666667;10.6409;12.2068;3.90826;2.88457;14.5848;2.63459;4.33691;7.23709;9.86615;4.18192;7.39597;0.974064;15.1143;3.534085;4.3771450000000005;12.4617	28.0516;7.35011;15.2107;22.1316;38.2023;27.1603;12.80052;38.1436;22.7623;17.7396;7.03297;34.5294;12.1328;13.2685;44.7393;26.0712;22.913433333333334;17.124599999999997;23.5672;20.3877;11.3825;6.5146;27.3985;15.2712;12.9618;13.0348;20.8736;34.602;16.708350000000003;6.60122;50.5995;9.772085;13.460550000000001;20.6912	41
crypt_7day	R-MMU-72203	Processing of Capped Intron-Containing Pre-mRNA	216	223	81	77	74	78	71	78	61	61	839	162	7615	1	4.216e-13	4.216e-13	27.35	98758;83701;83486;76938;75062;71805;70233;70052;69241;68981;68816;68598;68278;68219;68011;67996;67959;67710;67678;67465;66899;66679;66101;60321;57905;54196;54188;53379;53317;51810;51796;51786;50783;445007;28000;27756;245841;233908;232989;229279;20643;20639;20638;20630;20624;20383;20227;20020;19656;19069;18789;15568;13204;11991;11834;110809;108989;108014;107829;107701;107686	hnrnpf;srrt;rbm5;rbm17;sf3a3;nup93;cd2bp2;prpf4;polr2d;snrpa1;ppil1;dnajc8;ddx39;nudt21;snrpg;srsf6;puf60;polr2g;lsm3;sf3a1;fip1l1;rae1;ppih;wbp11;isy1;pabpn1;cpsf4;hnrnpa2b1;plrg1;hnrnpu;srrm1;cpsf2;lsm4;nup85;prpf19;lsm2;polr2h;fus;hnrnpul1;hnrnpa3;snrpe;snrpb2;snrpb;snrpc;eftud2;srsf3;sart1;polr2a;rbmxl1;nup88;papola;elavl1;dhx15;hnrnpd;aqr;srsf1;tpr;srsf9;thoc5;sf3b4;snrpd2	Hnrnpf_77659;Srrt_65562;Rbm5_79508;Rbm17_58918;Sf3a3_31773;Nup93_64245;Cd2bp2_30625,Cd2bp2_75346;Prpf4_78949;Polr2d_67966;Snrpa1_77747;Ppil1_73423;Dnajc8_67811,Dnajc8_80376;Ddx39_32102,Ddx39_68684;Nudt21_75742;Snrpg_75440;Srsf6_32063;Puf60_29504;Polr2g_55303;Lsm3_30868;Sf3a1_79560;Fip1l1_67691;Rae1_31403;Gm7879_65708;Wbp11_79167;Gm45140_75154;Pabpn1_75499;Cpsf4_31218;Hnrnpa2b1_30458;Plrg1_73044;H…	98758(0.1322);83701(0.4079);83486(0.03176);75062(0.2531);71805(-0.1422);70233(0.4214);70052(-0.185);69241(0.1545);68816(-0.02608);68598(0.08601);68278(0.1567);68011(0.02871);67996(-0.08097);66899(-0.2242);66679(0.1786);66101(-0.1909);60321(-0.173);57905(0.357);54196(-0.33);53317(-0.2871);51810(0.07328);51796(0.2687);445007(0.3211);27756(0.4303);233908(0.2244);229279(0.3931);20643(0.2979);20638(0.…	14.6994	16.5898	0.280029	9.49052	14.4477	9.5026	9.68057	11.1667	0.0852827	6.69829	9.42644	6.69259	34.7445	30.8201	0.92496	22.3856	34.9832	23.5286	10.5	3.52137	21.5	8.9081	22.9392;17.2152;29.9602;4.93065;15.2423;4.98814;9.388365;7.58991;19.9584;14.9605;24.899;16.688435;2.20065;2.98891;2.41538;4.17481;4.14474;10.3691;17.5026;23.3272;3.51043;25.0379;26.2951;2.47895;7.66624;25.3298;25.2864;2.35731;29.1444;2.23515;26.5774;16.7493;5.46726;17.86515;1.99207;19.63029;2.14868;24.7877;2.34423;4.21576;28.554;3.92853;20.5255;23.667;20.5696;25.9611;11.9782;27.0164;25.203;15.148…	15.3875;12.3775;22.413;1.98081;12.2152;2.37614;5.037940000000001;4.717;13.8797;11.0533;18.7644;9.979135000000001;1.4011900000000002;1.67066;1.47511;1.96099;1.6853;5.59453;14.2167;15.5754;1.84046;16.3788;16.9469;1.50616;4.75749;10.4503;16.4926;1.43504;19.7211;0.696266;20.173;12.1111;3.68396;12.377844999999999;0.576397;12.17053;0.939846;16.2635;1.42686;1.61788;17.9227;1.90004;14.1761;15.7375;14.198…	44.8744;28.1138;35.9578;12.056;20.7333;10.9327;32.5369;16.186;35.3553;23.0053;43.0757;43.13185;4.917115000000001;17.5836;28.5572;30.4348;9.8471;122.985;23.6851;46.2725;30.8201;52.9335;58.4418;28.5767;16.1682;92.6212;53.9781;13.1216;66.4753;7.66965;32.3335;27.0036;10.6457;36.02035;8.25956;46.507299999999994;6.1906;51.9024;13.4851;11.5029;69.9574;15.5035;37.0189;47.524;37.1508;56.9225;29.2535;61.87…	66
crypt_90day	R-MMU-373076	Class A/1 (Rhodopsin-like receptors)	277	295	32	26	24	29	18	29	14	14	1642	281	6740	2.448e-13	1	4.488e-13	4.75	64095;50501;230857;20604;20305;20304;20132;19219;18441;14745;14062;13610;11541;109648	gpr35;prok2;ece1;sst;ccl6;ccl5;rrh;ptger4;p2ry1;lpar1;f2r;s1pr3;adora2b;npy	Gpr35_80575;Prok2_75096;Ece1_78400;Sst_54808;Ccl6_74906;Ccl5_72484;Rrh_68628;Ptger4_29247;P2ry1_59710;Lpar1_65520;F2r_29379;S1pr3_54660;Adora2b_55350;Npy_54411	64095(0.02107);50501(-0.008053);230857(0.4156);20305(0.2225);19219(0.08027);14745(0.2987);14062(-0.006415)	8.05477	5.31558	1.59795	8.73636	8.47665	8.66733	5.21938	3.49726	0.58663	5.72628	5.65819	5.77384	22.2683	10.2603	3.47122	22.7047	21.7956	21.7234					6.04771;12.7359;6.07808;1.73135;3.2814;1.59795;4.58346;3.85859;6.09032;1.93852;2.35646;26.4526;7.56874;28.4457	3.82096;10.7237;3.95923;0.853096;2.4394;0.777004;3.17355;2.25497;3.90403;0.58663;1.41757;16.925;4.45941;17.7767	27.0148;17.5407;12.1777;3.71228;4.95869;3.47122;8.34291;6.18943;34.9255;7.53014;6.5551;60.3051;48.1341;70.8989	7
villus_7day	R-MMU-72613	Eukaryotic Translation Initiation	83	117	43	43	41	43	37	43	35	35	621	82	7939	1	5.021e-13	5.021e-13	29.91	76846;76808;67891;67671;67427;67097;66489;66483;66475;66235;56347;55944;27176;27050;26961;269261;268449;217869;20103;20091;20090;20005;19988;19981;19943;19921;19899;16898;16785;13685;13681;13665;11837;110954;100503670	rps9;rpl18a;rpl4;rpl38;rps20;rps10;rpl35;rpl36al;rps23;eif1ax;eif3c;eif3d;rpl7a;rps3;rpl8;rpl12;rpl23a;eif5;rps5;rps3a1;rps29;rpl9;rpl6;rpl37a;rpl28;rpl19;rpl18;rps2;rpsa;eif4ebp1;eif4a1;eif2s1;rplp0;rpl10;rpl5	Rps9_64050,Rps9_77273;Rpl18a_78208;Rpl4_62443;Rpl38_72967;Rps20_76485;Rps10_63815;Gm10269_63037,Gm2000_63264;Rpl36al_63329;Rps23_70195;Eif1ax_56430;Eif3c_31671;Eif3d_62362;Rpl7a-ps3_65268;Rps3_64318;Rpl8_62432;Rpl12_72017;Rpl23a_70926,Rpl23a-ps3_75555,Rpl23a-ps3_78647;Eif5_66997,Eif5_68243,Eif5_75655;Rps5_30110;Rps3a1_72766;Rps29_74452;Rpl9_77075;Rpl6_80263;Rpl37a_71564;Rpl28_76883;Rpl19_81863;Rp…	76846(0.2047);56347(-0.243);27176(-0.002128);217869(0.4953);19921(0.1716);16898(-0.07466);13685(0.1788);13665(-0.2262);110954(0.4063)	11.4815	9.90818	2.30947	5.95202	11.2744	6.32953	8.21605	7.39597	0.974064	4.74551	8.03709	4.94924	20.6873	17.7396	6.5146	11.0451	20.5489	11.8793	4.5	5.08179	10.5	6.8003	11.954460000000001;4.26525;9.58142;14.0896;22.4471;19.0389;9.204235;22.1447;14.4728;13.8353;3.0013;18.888;9.21962;9.90818;8.96054;18.2876;16.5962;4.0245;14.6622;15.1059;5.91661;4.01653;18.6047;6.40856;6.74004;9.34043;13.3719;6.69975;11.376875;5.93687;2.30947;23.3009;5.898325;6.860564999999999;15.3829	8.59582;3.00962;7.40344;10.3011;16.8174;15.2491;7.315135;16.4177;10.467;11.4419;1.35296;12.9737;5.39899;5.85478;5.04659;14.5668;11.918863333333334;2.034958666666667;10.6409;12.2068;3.90826;2.88457;14.5848;2.63459;4.33691;7.23709;9.86615;4.18192;7.39597;5.0566;0.974064;15.1143;3.534085;4.3771450000000005;12.4617	28.0516;7.35011;15.2107;22.1316;38.2023;27.1603;12.80052;38.1436;22.7623;17.7396;7.03297;34.5294;12.1328;13.2685;44.7393;26.0712;22.913433333333334;17.124599999999997;23.5672;20.3877;11.3825;6.5146;27.3985;15.2712;12.9618;13.0348;20.8736;34.602;16.708350000000003;12.8642;6.60122;50.5995;9.772085;13.460550000000001;20.6912	42
villus_7day	R-MMU-72737	Cap-dependent Translation Initiation	83	117	43	43	41	43	37	43	35	35	621	82	7939	1	5.021e-13	5.021e-13	29.91	76846;76808;67891;67671;67427;67097;66489;66483;66475;66235;56347;55944;27176;27050;26961;269261;268449;217869;20103;20091;20090;20005;19988;19981;19943;19921;19899;16898;16785;13685;13681;13665;11837;110954;100503670	rps9;rpl18a;rpl4;rpl38;rps20;rps10;rpl35;rpl36al;rps23;eif1ax;eif3c;eif3d;rpl7a;rps3;rpl8;rpl12;rpl23a;eif5;rps5;rps3a1;rps29;rpl9;rpl6;rpl37a;rpl28;rpl19;rpl18;rps2;rpsa;eif4ebp1;eif4a1;eif2s1;rplp0;rpl10;rpl5	Rps9_64050,Rps9_77273;Rpl18a_78208;Rpl4_62443;Rpl38_72967;Rps20_76485;Rps10_63815;Gm10269_63037,Gm2000_63264;Rpl36al_63329;Rps23_70195;Eif1ax_56430;Eif3c_31671;Eif3d_62362;Rpl7a-ps3_65268;Rps3_64318;Rpl8_62432;Rpl12_72017;Rpl23a_70926,Rpl23a-ps3_75555,Rpl23a-ps3_78647;Eif5_66997,Eif5_68243,Eif5_75655;Rps5_30110;Rps3a1_72766;Rps29_74452;Rpl9_77075;Rpl6_80263;Rpl37a_71564;Rpl28_76883;Rpl19_81863;Rp…	76846(0.2047);56347(-0.243);27176(-0.002128);217869(0.4953);19921(0.1716);16898(-0.07466);13685(0.1788);13665(-0.2262);110954(0.4063)	11.4815	9.90818	2.30947	5.95202	11.2744	6.32953	8.21605	7.39597	0.974064	4.74551	8.03709	4.94924	20.6873	17.7396	6.5146	11.0451	20.5489	11.8793	4.5	5.08179	10.5	6.8003	11.954460000000001;4.26525;9.58142;14.0896;22.4471;19.0389;9.204235;22.1447;14.4728;13.8353;3.0013;18.888;9.21962;9.90818;8.96054;18.2876;16.5962;4.0245;14.6622;15.1059;5.91661;4.01653;18.6047;6.40856;6.74004;9.34043;13.3719;6.69975;11.376875;5.93687;2.30947;23.3009;5.898325;6.860564999999999;15.3829	8.59582;3.00962;7.40344;10.3011;16.8174;15.2491;7.315135;16.4177;10.467;11.4419;1.35296;12.9737;5.39899;5.85478;5.04659;14.5668;11.918863333333334;2.034958666666667;10.6409;12.2068;3.90826;2.88457;14.5848;2.63459;4.33691;7.23709;9.86615;4.18192;7.39597;5.0566;0.974064;15.1143;3.534085;4.3771450000000005;12.4617	28.0516;7.35011;15.2107;22.1316;38.2023;27.1603;12.80052;38.1436;22.7623;17.7396;7.03297;34.5294;12.1328;13.2685;44.7393;26.0712;22.913433333333334;17.124599999999997;23.5672;20.3877;11.3825;6.5146;27.3985;15.2712;12.9618;13.0348;20.8736;34.602;16.708350000000003;12.8642;6.60122;50.5995;9.772085;13.460550000000001;20.6912	42
villus_7day	R-MMU-1799339	SRP-dependent cotranslational protein targeting to membrane	56	90	33	33	33	33	30	33	30	30	626	60	7961	1	1.046e-12	1.046e-12	33.33	76846;76808;67891;67671;67427;67097;66489;66483;66475;27176;27058;27050;26961;269261;268449;217337;20103;20091;20090;20005;19988;19981;19943;19921;19899;16898;16785;11837;110954;100503670	rps9;rpl18a;rpl4;rpl38;rps20;rps10;rpl35;rpl36al;rps23;rpl7a;srp9;rps3;rpl8;rpl12;rpl23a;srp68;rps5;rps3a1;rps29;rpl9;rpl6;rpl37a;rpl28;rpl19;rpl18;rps2;rpsa;rplp0;rpl10;rpl5	Rps9_64050,Rps9_77273;Rpl18a_78208;Rpl4_62443;Rpl38_72967;Rps20_76485;Rps10_63815;Gm10269_63037,Gm2000_63264;Rpl36al_63329;Rps23_70195;Rpl7a-ps3_65268;Srp9_79256;Rps3_64318;Rpl8_62432;Rpl12_72017;Rpl23a_70926,Rpl23a-ps3_75555,Rpl23a-ps3_78647;Srp68_62294;Rps5_30110;Rps3a1_72766;Rps29_74452;Rpl9_77075;Rpl6_80263;Rpl37a_71564;Rpl28_76883;Rpl19_81863;Rpl18_70616;Rps2_66062;Rpsa_68547,Rpsa_80387;Rplp…	76846(0.2047);27176(-0.002128);19921(0.1716);16898(-0.07466);110954(0.4063)	12.3256	11.6657	4.01653	5.7695	12.0632	5.71401	8.86659	7.99963	2.63459	4.62211	8.73933	4.58313	21.8796	20.5394	6.5146	11.8224	21.1197	11.1247	3.5	6.16258	8	8.96054	11.954460000000001;4.26525;9.58142;14.0896;22.4471;19.0389;9.204235;22.1447;14.4728;9.21962;12.7978;9.90818;8.96054;18.2876;16.5962;26.4129;14.6622;15.1059;5.91661;4.01653;18.6047;6.40856;6.74004;9.34043;13.3719;6.69975;11.376875;5.898325;6.860564999999999;15.3829	8.59582;3.00962;7.40344;10.3011;16.8174;15.2491;7.315135;16.4177;10.467;5.39899;9.5114;5.85478;5.04659;14.5668;11.918863333333334;17.8731;10.6409;12.2068;3.90826;2.88457;14.5848;2.63459;4.33691;7.23709;9.86615;4.18192;7.39597;3.534085;4.3771450000000005;12.4617	28.0516;7.35011;15.2107;22.1316;38.2023;27.1603;12.80052;38.1436;22.7623;12.1328;19.4046;13.2685;44.7393;26.0712;22.913433333333334;59.4204;23.5672;20.3877;11.3825;6.5146;27.3985;15.2712;12.9618;13.0348;20.8736;34.602;16.708350000000003;9.772085;13.460550000000001;20.6912	35
crypt_7day	R-MMU-1430728	Metabolism	1701	1739	408	361	375	378	329	400	265	265	635	1474	6303	1	6.465e-13	1.049e-12	15.24	99586;98386;97212;93692;80914;80879;79235;78925;78894;76893;76701;76500;76282;74246;74156;74147;74129;74114;72962;72416;72108;72094;72082;71805;71760;71720;70383;70337;70101;70025;69906;69698;69568;69487;69372;69219;68214;68041;67895;67834;67460;67383;67287;67184;66904;66902;66885;66853;66679;66612;66046;625249;621603;59029;58805;57874;56749;56632;56448;56388;56362;56209;56018;54447;54405;53357;5…	dpyd;lbr;hadha;glrx;uck2;slc16a3;lrat;srd5a1;aacs;cers2;ctrc;ip6k2;gpt;gale;acot12;ehhadh;dmgdh;crot;tymp;lrpprc;ddhd2;ugt2a3;cyp2c55;nup93;etnppl;osbpl3;cox10;iyd;cyp4f16;acot7;slc25a32;slc52a3;vkorc1l1;ndufaf5;mocs3;ddah1;gsto2;mid1ip1;ppa1;idh3a;decr1;carnmt1;parp6;ndufa13;pccb;mtap;acadsb;pnpla2;rae1;ormdl3;ndufb5;gpx4;aldh3b2;psmd14;mlxipl;hacd3;dhodh;sphk2;cyp2d22;cyp3a25;sult1b1;gde1;stard…	Dpyd_66282,Dpyd_79696;Lbr_69322;Hadha_31123;Glrx_70498;Uck2_66725;Slc16a3_69481;Lrat_69123;Srd5a1_29150;Aacs_59922;Cers2_78912;Ctrc_67083;Ip6k2_80745;Gpt_60619;Gale_29920;Acot12_54939;Ehhadh_58252;Dmgdh_30119;Crot_61759;Tymp_60321;Lrpprc_77746;Ddhd2_68909,Ddhd2_73126;Ugt2a3_62671;Cyp2c55_29661;Nup93_64245;Etnppl_57972;Osbpl3_63288;Cox10_59611;Iyd_29824,Iyd_69811;Cyp4f16_65408;Acot7_56840;Slc25a32…	98386(0.2823);93692(0.03998);80879(-0.02377);79235(0.346);78925(0.1992);76893(-0.2577);76500(0.1225);74246(0.329);72108(0.2052);71805(-0.1422);71720(0.2344);69568(-0.121);69219(0.07701);67834(0.2117);67287(0.2074);66904(-0.2441);66885(-0.03823);66853(0.0974);66679(0.1786);66046(0.2931);625249(-0.1697);59029(-0.02549);58805(0.4307);57874(-0.08242);56632(-0.1255);56018(0.04774);54405(0.3128);53357(…	15.9247	16.3753	0.0457452	9.52252	16.0991	9.88544	10.158	9.52987	0.00831641	7.19522	10.4529	7.54211	34.4588	32.4577	0.0457676	23.7536	33.4898	23.1949	85.5	8.8539	172.5	21.5509	6.737595000000001;21.6878;20.1804;12.5983;17.8604;9.74675;22.5065;27.9895;21.7015;6.85643;29.8332;0.0457452;3.24744;8.90914;6.28986;12.7127;25.4795;18.0004;3.90371;1.52448;15.638415;9.78337;4.74213;4.98814;29.9223;22.3949;19.8675;4.043480000000001;2.66166;24.9367;15.4281;30.1382;26.732;18.0311;24.7427;6.05267;5.56398;4.35245;26.6215;5.07774;20.1512;27.0849;25.1203;20.963;26.5247;15.7472;4.29695;1…	3.6631505;16.1288;13.998;5.87175;12.7416;5.40435;9.52656;21.8498;14.7762;4.30032;22.1192;0.00831641;1.25592;5.13843;1.83669;7.6423;21.5524;10.7457;1.87752;1.06292;7.767625;6.21605;2.01862;2.37614;18.058;10.8945;13.8318;1.9440600000000001;1.09327;16.3322;11.335;22.7891;22.6212;14.5968;21.2705;3.9569;3.7054;2.06164;14.6102;2.04812;12.3069;20.8214;8.05241;12.867;17.0487;11.5252;2.00934;5.68249;16.37…	14.43233;35.6953;36.0087;31.967;29.7083;67.9841;75.3086;49.4706;40.6796;35.2723;33.3283;0.0457676;10.7634;12.1308;25.7192;24.9256;35.2185;38.0781;9.09429;2.68744;44.912800000000004;17.5164;12.8456;10.9327;38.4564;64.9463;35.0946;9.879055000000001;7.25293;52.5139;24.0112;41.8149;37.9445;24.692;32.261;13.482;12.0947;10.4256;72.1419;13.1552;42.6115;47.4894;122.654;44.6656;59.5113;24.7131;30.3797;50.…	139
villus_7day	R-MMU-156827	L13a-mediated translational silencing of Ceruloplasmin expression	75	109	41	41	39	41	35	41	33	33	623	76	7945	1	1.625e-12	1.625e-12	30.28	76846;76808;67891;67671;67427;67097;66489;66483;66475;66235;56347;55944;27176;27050;26961;269261;268449;20103;20091;20090;20005;19988;19981;19943;19921;19899;16898;16785;13681;13665;11837;110954;100503670	rps9;rpl18a;rpl4;rpl38;rps20;rps10;rpl35;rpl36al;rps23;eif1ax;eif3c;eif3d;rpl7a;rps3;rpl8;rpl12;rpl23a;rps5;rps3a1;rps29;rpl9;rpl6;rpl37a;rpl28;rpl19;rpl18;rps2;rpsa;eif4a1;eif2s1;rplp0;rpl10;rpl5	Rps9_64050,Rps9_77273;Rpl18a_78208;Rpl4_62443;Rpl38_72967;Rps20_76485;Rps10_63815;Gm10269_63037,Gm2000_63264;Rpl36al_63329;Rps23_70195;Eif1ax_56430;Eif3c_31671;Eif3d_62362;Rpl7a-ps3_65268;Rps3_64318;Rpl8_62432;Rpl12_72017;Rpl23a_70926,Rpl23a-ps3_75555,Rpl23a-ps3_78647;Rps5_30110;Rps3a1_72766;Rps29_74452;Rpl9_77075;Rpl6_80263;Rpl37a_71564;Rpl28_76883;Rpl19_81863;Rpl18_70616;Rps2_66062;Rpsa_68547,R…	76846(0.2047);56347(-0.243);27176(-0.002128);19921(0.1716);16898(-0.07466);13665(-0.2262);110954(0.4063)	11.8755	11.3769	2.30947	5.89765	11.6204	6.31123	8.4991	7.40344	0.974064	4.7264	8.29002	4.94424	21.0323	20.3877	6.5146	11.2778	20.8327	12.1291	4.5	5.90747	9.5	7.91055	11.954460000000001;4.26525;9.58142;14.0896;22.4471;19.0389;9.204235;22.1447;14.4728;13.8353;3.0013;18.888;9.21962;9.90818;8.96054;18.2876;16.5962;14.6622;15.1059;5.91661;4.01653;18.6047;6.40856;6.74004;9.34043;13.3719;6.69975;11.376875;2.30947;23.3009;5.898325;6.860564999999999;15.3829	8.59582;3.00962;7.40344;10.3011;16.8174;15.2491;7.315135;16.4177;10.467;11.4419;1.35296;12.9737;5.39899;5.85478;5.04659;14.5668;11.918863333333334;10.6409;12.2068;3.90826;2.88457;14.5848;2.63459;4.33691;7.23709;9.86615;4.18192;7.39597;0.974064;15.1143;3.534085;4.3771450000000005;12.4617	28.0516;7.35011;15.2107;22.1316;38.2023;27.1603;12.80052;38.1436;22.7623;17.7396;7.03297;34.5294;12.1328;13.2685;44.7393;26.0712;22.913433333333334;23.5672;20.3877;11.3825;6.5146;27.3985;15.2712;12.9618;13.0348;20.8736;34.602;16.708350000000003;6.60122;50.5995;9.772085;13.460550000000001;20.6912	38
villus_90day	R-MMU-72766	Translation	183	220	103	99	90	99	90	101	73	73	1198	147	7259	1	1.989e-12	2.348e-12	33.18	94066;94063;94061;78523;76846;69956;68537;68135;67941;67891;67707;67681;67671;67427;67248;67204;67160;67097;67036;66661;66483;66475;66235;66230;66223;66128;64659;64656;60441;57312;56347;56040;50529;353242;27979;27395;27393;27367;27207;27176;269261;26905;268449;235606;226982;225363;223691;217869;216767;208643;20103;20102;20091;20090;20005;19988;19981;19951;19943;19934;19921;18100;16898;16785;13681…	mrpl36;mrpl16;mrpl1;mrpl9;rps9;ptcd3;mrpl13;eif3h;rps27l;rpl4;mrpl24;mrpl18;rpl38;rps20;rpl39;eif2s2;eef1g;rps10;mrpl45;srp72;rpl36al;rps23;eif1ax;mrps28;mrpl35;mrps36;mrps14;mrps23;mrpl38;mrps31;eif3c;rplp1;mrps7;mrpl21;eif3b;mrpl15;mrpl39;rpl3;rps11;rpl7a;rpl12;eif2s3x;rpl23a;apeh;eif5b;etf1;eif3l;eif5;mrpl22;eif4g1;rps5;rps4x;rps3a1;rps29;rpl9;rpl6;rpl37a;rpl32;rpl28;rpl22;rpl19;mrpl40;rps2;rp…	Mrpl36_56973;Mrpl16_59470;Mrpl1_55313;Mrpl9_73568;Rps9_66643,Rps9_77273;Ptcd3_79156;Mrpl13_77545;Eif3h_81880;Rps27l_74163;Rpl4_62443;Mrpl24_78805,Mrpl24_80133;Mrpl18_62917;Rpl38_72967;Rps20_76485;Rpl39_77972;Eif2s2_80019;Eef1g_68166;Rps10_63815;Mrpl45_72893;Srp72_30197,Srp72_73491;Rpl36al_63329;Rps23_70195;Eif1ax_56430;Mrps28_57218;Mrpl35_58468;Mrps36_78288;Mrps14_56370;Mrps23_76486;Mrpl38_67383;…	76846(0.3757);69956(0.0687);68135(-0.04558);67941(-0.3393);67707(0.441);66661(0.2482);64656(-0.313);56347(0.3276);27395(-0.1791);27176(-0.3079);26905(0.1583);217869(0.2138);208643(-0.05982);20102(0.155);19921(0.4015);18100(-0.2014);16898(0.03649);107733(-0.1693)	6.52277	3.53162	0.114386	6.75409	6.22246	6.39771	4.44674	2.57949	0.028765	4.85693	4.26135	4.65928	12.5867	7.15224	0.606487	14.2094	11.4784	12.4914	10	1.08059	21	1.93153	23.1839;5.00103;0.869731;1.59609;4.090845;1.47915;1.01794;8.28111;0.909523;3.13395;1.41907;0.869865;3.44921;11.229;11.3267;1.16143;3.73387;1.64148;17.2862;18.477685;2.50596;3.28796;1.93153;3.01471;1.03339;1.08059;9.4988;0.296278;2.85371;24.6524;8.696635;6.24178;20.7533;2.1349565;5.29211;1.41723;8.51754;4.50313;3.05618;12.9523;4.29203;26.068;1.815015;1.04524;1.44792;19.9719;1.03042;0.9169430000000…	17.2922;3.38173;0.323696;1.08287;2.94821;0.532174;0.34711;5.26464;0.422327;2.35429;0.7910539999999999;0.202331;2.54768;8.63656;7.47422;0.487881;2.7215;0.538607;12.3893;11.3875;1.92635;2.43559;0.608713;1.50503;0.301918;0.791457;5.34544;0.104095;2.16253;16.1728;6.347144999999999;3.98028;14.2653;1.4570585;3.54888;0.979797;4.89012;3.15079;2.29303;9.77084;3.03389;20.2156;0.6272074999999999;0.339533;0.…	38.9487;9.92545;1.00168;2.90609;7.13236;7.22046;1.07888;10.6615;2.58399;4.6283;4.112495;4.61583;5.26064;15.9099;16.5467;4.03999;5.84538;5.82448;28.4242;49.17595;3.54936;4.89673;7.15224;6.44412;4.40981;1.6876;23.9227;1.853;4.14952;51.6154;18.2382;15.6021;37.8882;4.28385;10.3614;2.55478;55.9421;7.77503;4.53388;19.0634;7.22672;30.5051;6.3043499999999995;1.42003;7.61818;29.4322;1.23755;1.594453333333…	73
villus_7day	R-MMU-72689	Formation of a pool of free 40S subunits	65	99	37	37	37	37	31	37	31	31	625	68	7953	1	2.88e-12	2.88e-12	31.31	76846;76808;67891;67671;67427;67097;66489;66483;66475;66235;56347;55944;27176;27050;26961;269261;268449;20103;20091;20090;20005;19988;19981;19943;19921;19899;16898;16785;11837;110954;100503670	rps9;rpl18a;rpl4;rpl38;rps20;rps10;rpl35;rpl36al;rps23;eif1ax;eif3c;eif3d;rpl7a;rps3;rpl8;rpl12;rpl23a;rps5;rps3a1;rps29;rpl9;rpl6;rpl37a;rpl28;rpl19;rpl18;rps2;rpsa;rplp0;rpl10;rpl5	Rps9_64050,Rps9_77273;Rpl18a_78208;Rpl4_62443;Rpl38_72967;Rps20_76485;Rps10_63815;Gm10269_63037,Gm2000_63264;Rpl36al_63329;Rps23_70195;Eif1ax_56430;Eif3c_31671;Eif3d_62362;Rpl7a-ps3_65268;Rps3_64318;Rpl8_62432;Rpl12_72017;Rpl23a_70926,Rpl23a-ps3_75555,Rpl23a-ps3_78647;Rps5_30110;Rps3a1_72766;Rps29_74452;Rpl9_77075;Rpl6_80263;Rpl37a_71564;Rpl28_76883;Rpl19_81863;Rpl18_70616;Rps2_66062;Rpsa_68547,R…	76846(0.2047);56347(-0.243);27176(-0.002128);19921(0.1716);16898(-0.07466);110954(0.4063)	11.8155	11.3769	3.0013	5.44938	11.4134	5.74934	8.52844	7.40344	1.35296	4.52559	8.24139	4.70738	20.5441	20.3877	6.5146	9.96687	19.9389	10.3429	3.5	5.90747	8.5	7.91055	11.954460000000001;4.26525;9.58142;14.0896;22.4471;19.0389;9.204235;22.1447;14.4728;13.8353;3.0013;18.888;9.21962;9.90818;8.96054;18.2876;16.5962;14.6622;15.1059;5.91661;4.01653;18.6047;6.40856;6.74004;9.34043;13.3719;6.69975;11.376875;5.898325;6.860564999999999;15.3829	8.59582;3.00962;7.40344;10.3011;16.8174;15.2491;7.315135;16.4177;10.467;11.4419;1.35296;12.9737;5.39899;5.85478;5.04659;14.5668;11.918863333333334;10.6409;12.2068;3.90826;2.88457;14.5848;2.63459;4.33691;7.23709;9.86615;4.18192;7.39597;3.534085;4.3771450000000005;12.4617	28.0516;7.35011;15.2107;22.1316;38.2023;27.1603;12.80052;38.1436;22.7623;17.7396;7.03297;34.5294;12.1328;13.2685;44.7393;26.0712;22.913433333333334;23.5672;20.3877;11.3825;6.5146;27.3985;15.2712;12.9618;13.0348;20.8736;34.602;16.708350000000003;9.772085;13.460550000000001;20.6912	36
crypt_90day	R-MMU-1640170	Cell Cycle	546	594	274	255	223	264	235	270	181	181	1475	413	6608	1	3.124e-12	4.266e-12	30.47	99412;98386;77891;77805;76044;75608;75430;74360;72590;72415;72119;71844;71805;70645;70620;70247;70024;69270;69077;68942;68240;68147;68014;67849;67121;67037;66998;66997;66977;66700;66679;66578;66442;66440;66413;66371;66311;66181;64898;60411;59046;59029;59008;59004;59001;57296;56505;56455;56086;55948;54401;52530;51885;51792;50850;445007;433759;382030;319189;319187;319183;319178;319159;319149;319148…	golga2;lbr;ube2s;esco1;ncapg2;chmp4b;anapc15;cep57;ppme1;sgo1;tpx2;nupl1;nup93;oip5;ube2v2;psmd1;mcm10;gins1;psmd11;chmp2b;rpa3;gar1;zwilch;cdca5;mastl;pmf1;psmd5;psmd12;nuf2;chmp3;rae1;mis18a;spc25;cdc26;psmd6;chmp4c;cenpw;nop10;lpin2;cenpk;arpp19;psmd14;anapc5;pias4;pole3;psmd8;ruvbl1;dynll1;set;sfn;ywhab;nhp2;tubgcp4;ppp2r1a;spast;nup85;hdac1;cnep1r1;hist2h2bb;hist1h2bn;hist1h2bj;hist1h2bb;his…	Golga2_66148;Lbr_31327,Lbr_69322,Lbr_80190;Ube2s_70738;Esco1_77722;Ncapg2_29968;Chmp4b_76371;Anapc15-ps_65990;Cep57_80103;Ppme1_65516;Sgo1_29058,Sgo1_70401;Tpx2_62667;Gm49336_61134;Nup93_29093,Nup93_64245;Oip5_30254;Ube2v2_68406;Psmd1_56896,Gm21972_63865;Mcm10_77146;Gins1_81903;Psmd11_65614;Chmp2b_55523;Rpa3_29303;Gar1_71343;Zwilch_68083;Cdca5_73903;Mastl_66383;Pmf1_73273;Psmd5_68389;Psmd12_31537…	99412(-0.1759);98386(0.2913);77805(-0.07491);76044(0.4029);75430(-0.1372);74360(-0.3293);71805(0.1559);70645(0.02731);70024(0.006329);69270(7.845E-4);69077(-0.08656);68014(-0.3397);67849(-0.06997);67037(0.006681);66997(0.4846);66700(-0.1087);66679(-0.009754);66578(0.317);66442(-0.1213);66413(-0.05531);64898(0.1952);60411(0.1141);59046(-0.4087);59029(0.1906);59008(-0.06507);59004(0.3996);59001(-0.…	12.4498	9.37191	1.10355	9.13816	13.3507	9.22674	8.9205	5.28374	0.499538	7.1097	9.60895	7.10152	22.6221	19.4862	1.72505	16.7096	23.1334	15.644	28.5	3.80666	58.5	5.11058	7.85527;14.519689999999999;22.8038;9.61292;5.46976;3.62431;3.37307;6.07088;5.68672;12.73005;17.4917;11.9573;12.355235;22.3761;13.316;9.262415;1.77734;21.3339;16.6833;1.54211;17.785;5.27985;22.1253;23.4908;3.02218;4.92106;26.6354;9.01563;23.0668;5.53522;22.5313;19.9082;10.1521;3.50792;6.30252;11.1463;5.34132;16.8252;1.10355;25.8792;13.8873;17.0861;5.74943;2.77861;28.8861;3.79407;16.820095;16.2289;…	4.55871;10.766863333333333;16.6485;5.24306;3.11307;2.63171;2.50343;3.53509;3.44091;8.74092;14.3918;10.442;8.472675;15.0379;9.99476;6.80142;1.15328;14.5212;12.0229;1.06824;12.6448;3.03418;16.3358;18.1537;1.65569;3.37147;17.005;6.5514399999999995;16.8904;3.65333;14.8217;13.7897;6.27271;2.5698;3.93785;5.44754;2.92653;13.3924;0.807289;18.2209;11.8026;12.2526;3.72358;1.5364;17.9591;2.75147;12.443235;1…	30.9855;22.781676666666666;39.6975;70.5855;7.92785;5.82591;5.09466;8.44603;7.83712;23.30129;23.1727;24.8874;21.5292;43.5235;19.8078;14.454654999999999;4.40162;40.0177;27.0959;2.60653;29.8141;7.65623;37.3366;37.8471;27.6594;8.9675;61.1989;14.507000000000001;40.1542;11.8516;27.8825;35.6237;30.9467;5.48095;8.36132;14.1662;10.1606;23.4331;1.72505;50.888;19.2696;28.0684;30.078;14.0014;73.5189;6.00707;…	157
villus_7day	R-MMU-388396	GPCR downstream signalling	967	990	78	68	67	56	35	74	26	26	630	964	7057	1.946e-12	1	4.288e-12	2.63	76192;67861;574402;56307;546896;26946;258238;257884;238055;216869;20304;18755;18709;17773;16800;15461;14680;14607;11848;11820;11814;11808;11806;11651;109689;102294	abhd12;akr1b10;gpr17;metap2;olfr455;trpc7;olfr417;olfr744;apob;arrb2;ccl5;prkch;pik3r2;mtnr1a;arhgef2;hras;gnal;gip;rhoa;app;apoc3;apoa4;apoa1;akt1;arrb1;cyp4v3	Abhd12_68595;Akr1b10_76620;Gpr17_55830;Metap2_66153,Metap2_75185;Olfr455_70223;Trpc7_29868;Olfr417_75221;Olfr744_66678;Apob_77502;Arrb2_73360;Ccl5_72484;Prkch_31675;Pik3r2_64706;Mtnr1a_70532;Arhgef2_31993,Arhgef2_66835;Hras_30509;Gnal_64497;Gip_82161;Rhoa_67338;App_29787;Apoc3_30821;Apoa4_57848;Apoa1_31604,Apoa1_68759;Akt1_30988;Arrb1_72310;Cyp4v3_61456,Gm45753_74372	76192(0.01836);574402(0.1388);26946(-0.05685);216869(-0.008207);18755(0.2925);18709(-0.2042);17773(0.1007);16800(0.01855);15461(-0.2777);14680(0.1624);11848(0.1005);11651(0.1077);109689(0.1589)	13.8238	11.4496	3.70862	9.11321	15.6704	9.89501	8.99274	6.39415	1.60966	7.00252	10.6036	7.76737	32.3037	22.3332	5.76063	31.5493	34.3769	33.0371					8.57021;28.5009;4.91421;9.65136;28.1128;29.5485;29.5512;25.4525;8.23186;14.7038;4.66129;11.4784;26.7227;12.4259;12.4408;3.70862;15.0659;9.4844;24.5927;13.3689;4.70724;4.71601;7.637449999999999;11.4207;5.76386;3.9874599999999996	4.94315;17.3166;3.34446;6.47405;23.4246;20.3781;20.424;22.0512;3.93343;6.31426;1.94187;5.78439;16.5988;9.27816;7.212505;1.76746;10.8771;5.22224;15.6912;7.05331;2.10927;2.48725;4.609445;9.15932;3.80542;1.6096599999999999	53.6813;80.1581;9.62805;16.458695;44.8494;30.9524;30.9701;32.0203;20.0782;155.494;11.82;27.6036;68.2238;18.6581;26.393549999999998;14.4443;24.3413;20.3252;56.5764;31.4783;12.352;6.26482;14.5001;15.2409;11.622;5.76063	12
villus_7day	R-MMU-372790	Signaling by GPCR	997	1021	82	72	71	58	37	78	28	28	628	993	7028	3.292e-12	1	5.694e-12	2.74	76192;67861;64095;574402;56307;546896;26946;258238;257884;238055;230857;216869;20304;18755;18709;17773;16800;15461;14680;14607;11848;11820;11814;11808;11806;11651;109689;102294	abhd12;akr1b10;gpr35;gpr17;metap2;olfr455;trpc7;olfr417;olfr744;apob;ece1;arrb2;ccl5;prkch;pik3r2;mtnr1a;arhgef2;hras;gnal;gip;rhoa;app;apoc3;apoa4;apoa1;akt1;arrb1;cyp4v3	Abhd12_68595;Akr1b10_76620;Gpr35_53825;Gpr17_55830;Metap2_66153,Metap2_75185;Olfr455_70223;Trpc7_29868;Olfr417_75221;Olfr744_66678;Apob_77502;Ece1_78400;Arrb2_73360;Ccl5_72484;Prkch_31675;Pik3r2_64706;Mtnr1a_70532;Arhgef2_31993,Arhgef2_66835;Hras_30509;Gnal_64497;Gip_82161;Rhoa_67338;App_29787;Apoc3_30821;Apoa4_57848;Apoa1_31604,Apoa1_68759;Akt1_30988;Arrb1_72310;Cyp4v3_61456,Gm45753_74372	76192(0.01836);64095(0.2903);574402(0.1388);26946(-0.05685);230857(0.2261);216869(-0.008207);18755(0.2925);18709(-0.2042);17773(0.1007);16800(0.01855);15461(-0.2777);14680(0.1624);11848(0.1005);11651(0.1077);109689(0.1589)	14.5591	11.9521	3.70862	9.18184	16.416	9.72126	9.45557	6.76368	1.60966	6.95085	11.0373	7.5226	33.9001	25.3674	5.76063	30.9615	36.0959	31.9655					8.57021;28.5009;22.8538;4.91421;9.65136;28.1128;29.5485;29.5512;25.4525;8.23186;25.3825;14.7038;4.66129;11.4784;26.7227;12.4259;12.4408;3.70862;15.0659;9.4844;24.5927;13.3689;4.70724;4.71601;7.637449999999999;11.4207;5.76386;3.9874599999999996	4.94315;17.3166;14.9102;3.34446;6.47405;23.4246;20.3781;20.424;22.0512;3.93343;16.0344;6.31426;1.94187;5.78439;16.5988;9.27816;7.212505;1.76746;10.8771;5.22224;15.6912;7.05331;2.10927;2.48725;4.609445;9.15932;3.80542;1.6096599999999999	53.6813;80.1581;48.6931;9.62805;16.458695;44.8494;30.9524;30.9701;32.0203;20.0782;60.6146;155.494;11.82;27.6036;68.2238;18.6581;26.393549999999998;14.4443;24.3413;20.3252;56.5764;31.4783;12.352;6.26482;14.5001;15.2409;11.622;5.76063	13
villus_7day	R-MMU-392499	Metabolism of proteins	1500	1578	295	269	244	270	239	293	187	187	469	1391	6630	1	9.948e-12	1.569e-11	11.85	99045;94181;93765;78928;78523;77125;76846;76808;75761;74996;74776;72077;70247;70163;70008;69956;69834;69162;68628;68365;67952;67891;67840;67707;67681;67671;67427;67308;67160;67097;67036;66901;66489;66483;66475;66419;66413;66397;66341;66251;66242;66235;66223;66128;66105;654821;59048;59040;59004;56455;56418;56386;56347;56273;55989;55944;54624;54607;54601;545260;54342;53868;53323;52615;50933;50527;3…	mrps26;nans;ube2n;pigt;mrpl9;il33;rps9;rpl18a;apol7a;usp47;ppa2;gcnt3;psmd1;lypd8;ace2;ptcd3;rab43;sec31a;fbxw9;rab14;tomm20;rpl4;mrpl57;mrpl24;mrpl18;rpl38;rps20;mrpl46;eef1g;rps10;mrpl45;proz;rpl35;rpl36al;rps23;mrpl11;psmd6;sar1b;eid3;arfgap3;mrps16;eif1ax;mrpl35;mrps36;ube2d3;gcnt7;c1galt1c1;rhot1;pias4;dynll1;ykt6;b4galt6;eif3c;pex14;nop58;eif3d;paf1;socs6;foxo4;arsi;gnpnat1;rab25;ube2k;suz1…	Mrps26_70361;Nans_59767;Ube2n_75469;Pigt_63729;Mrpl9_73568;Il33_69626;Rps9_64050,Rps9_77273;Rpl18a_78208;Apol7a_77758;Usp47_58985;Ppa2_74115;Gcnt3_55814;Psmd1_56896;Lypd8_54228;Ace2_54478;Ptcd3_79156;Rab43_72380;Sec31a_67894;Fbxw9_80452;Rab14_79040;Tomm20_64222;Rpl4_62443;Mrpl57_63547;Mrpl24_80133;Mrpl18_62917;Rpl38_72967;Rps20_76485;Mrpl46_59776;Eef1g_68166;Rps10_63815;Mrpl45_65809,Mrpl45_72893;…	78928(0.4427);77125(-0.08879);76846(0.2047);70247(0.4102);69956(0.07731);69834(0.3584);69162(0.3453);67707(0.09451);67036(0.2476);66413(-0.0363);66242(0.2186);66105(-0.3006);59040(0.08895);59004(0.2365);56455(-0.07893);56418(0.3538);56347(-0.243);55989(-0.3318);54624(0.1405);54607(0.01635);54601(0.05318);53323(-0.04484);52615(-0.2416);50933(-0.1352);353242(0.437);330119(0.1256);320806(-0.09026);3…	13.5186	12.7978	0.624826	8.29955	13.2395	8.31685	9.24356	8.59582	0.214678	6.35772	9.18249	6.39394	28.3699	23.5672	2.70346	20.3432	26.6826	20.0005	77.5	9.81072	156.5	23.2767	15.8771;26.8303;23.2902;4.24297;19.4376;7.35974;11.954460000000001;4.26525;3.97766;25.5999;22.3021;4.28486;24.1898;5.48023;8.38531;23.1072;17.6102;4.18422;10.7131;9.87462;4.8662;9.58142;19.5009;3.02194;21.3568;14.0896;22.4471;16.4038;13.6213;19.0389;16.23026;2.5651900000000003;9.204235;22.1447;14.4728;5.66602;17.6315;1.89636;22.2569;1.69798;30.0185;13.8353;24.1665;14.4777;3.18351;25.6129;17.1089;…	12.8215;16.6432;17.3298;3.01784;13.2558;2.43039;8.59582;3.00962;1.66258;18.2738;19.2207;3.02451;15.5141;3.54613;4.27369;17.4071;10.0031;2.96742;6.14659;5.30273;3.36402;7.40344;15.386;0.866867;14.2055;10.3011;16.8174;11.6389;11.2708;15.2491;9.488685;0.9685174999999999;7.315135;16.4177;10.467;1.93122;13.6786;1.21336;17.4063;0.747925;22.5937;11.4419;17.9584;10.532;1.67794;21.9606;13.2809;19.5763;15.…	21.5659;68.8819;40.9616;7.01618;36.2373;30.5588;28.0516;7.35011;11.6404;51.6125;27.6613;7.32325;54.6419;10.9704;19.2292;40.0746;40.889;7.0717;16.2022;41.3578;8.55982;15.2107;28.7615;9.51314;42.8044;22.1316;38.2023;27.6069;17.4291;27.1603;44.5095;8.096015;12.80052;38.1436;22.7623;27.9716;26.1341;5.02227;34.9726;4.45737;39.3753;17.7396;43.5557;22.9931;29.0704;34.5369;25.2361;52.0097;50.8981;30.2998…	160
crypt_90day	R-MMU-392499	Metabolism of proteins	1500	1578	648	612	518	615	531	635	398	398	1258	1180	5841	1	1.549e-11	2.46e-11	25.22	99683;99412;99045;98733;98193;97484;94066;94064;94063;89867;83962;80718;78523;77891;77125;76983;76863;76846;76843;76687;76630;76453;75826;75761;74776;74493;74158;74112;72584;72194;72084;72077;71999;71974;71954;71844;71805;71472;70620;70495;70247;70163;69956;69940;69834;69740;69527;69363;69077;68572;68537;68468;68135;67952;67941;67891;67768;67728;67681;67671;67569;67455;67311;67308;67270;67248;672…	sec24b;golga2;mrps26;obsl1;dcaf8;cog8;mrpl36;mrpl27;mrpl16;sec16b;btbd1;rab27b;mrpl9;ube2s;il33;scfd1;dcun1d5;rps9;dtl;spcs3;stambpl1;prss23;senp2;apol7a;ppa2;tnks2;josd1;usp16;cul4b;fbxl20;pigx;gcnt3;fbxo22;prmt3;suds3;nupl1;nup93;usp19;ube2v2;atp6ap2;psmd1;lypd8;ptcd3;exoc1;rab43;dph5;mrps9;spaca4;psmd11;mrpl58;mrpl13;ly6g6c;eif3h;tomm20;rps27l;rpl4;n6amt1;dph2;mrpl18;rpl38;mgat4c;klhl13;nanp;m…	Sec24b_75794;Golga2_66148;Mrps26_70361;Obsl1_76166;Dcaf8_68116;Cog8_63216;Mrpl36_56973;Mrpl27_63270;Mrpl16_59470;Sec16b_59803;Btbd1_81890,Btbd1_81891;Rab27b_54911;Mrpl9_73568;Ube2s_70738;Il33_69626;Scfd1_65955;Dcun1d5_71596;Rps9_64050;Dtl_77361;Spcs3_29472;Stambpl1_71656;Prss23_29074;Senp2_62665;Apol7a_77758,Apol7a_80104;Ppa2_74115;Tnks2_67404;Josd1_62892;Usp16_71880;Cul4b_82207;Fbxl20_64787;Pigx…	99683(0.08216);99412(-0.1759);98733(0.2036);97484(-0.1965);83962(-0.2557);77125(0.2364);76983(-0.07484);76846(-0.5);76843(0.4903);76687(0.05199);76630(0.2164);76453(0.4627);75761(0.2716);74493(0.09682);72584(-0.1872);72194(-0.0483);72084(-0.02865);71999(-0.2869);71974(0.2639);71805(0.1559);71472(-0.2524);69956(-0.1945);69940(0.034);69834(0.125);69527(-0.1388);69077(-0.08656);68572(0.08204);68537(…	10.6968	6.31323	0.458477	9.08884	11.2595	9.20248	7.4058	4.03737	0.225006	6.93537	7.80359	6.95949	22.2377	13.6671	1.20223	22.7478	23.1244	22.9736	77.5	3.53782	156.5	4.96293	20.5638;7.85527;4.5284;11.6352;4.83048;5.01611;26.231;27.3571;4.37424;2.62899;19.000095;3.35357;1.87418;22.8038;6.10072;7.32402;6.25063;6.32395;29.4505;7.47001;2.94858;1.13523;2.39378;2.0572814999999998;25.6861;8.73663;3.67642;3.87717;6.29664;3.80381;4.9915;1.21126;3.93528;1.65146;8.28448;11.9573;12.355235;3.74382;13.316;7.95545;9.262415;3.91444;4.29413;7.24194;13.7176;29.7505;8.09568;9.29199;16.…	12.9915;4.55871;1.41444;5.65271;3.31374;3.37963;21.4116;17.317;3.06915;1.46642;14.368115000000001;2.47166;0.973555;16.6485;3.94143;4.10642;4.05609;3.92163;18.1899;4.53101;2.22372;0.355168;1.8518;1.139928;19.8086;4.99062;2.66172;2.77888;3.9521;2.74803;3.37621;0.984362;2.8255;1.10956;5.58237;10.442;8.472675;2.69884;9.99476;5.89874;6.80142;2.823;3.03179;4.38049;9.22096;20.7169;4.78453;6.57184;12.022…	42.1876;30.9855;12.69;36.7482;8.89768;10.4179;30.2135;64.8741;7.59783;10.803;22.93565;5.20146;3.75576;39.6975;13.2131;10.0894;12.3135;26.2195;77.0472;16.482;4.33708;5.14007;3.35282;4.41576;43.6029;82.4263;5.96509;6.45084;29.3363;6.14462;9.96643;1.5522;6.44154;3.12385;10.4348;24.8874;21.5292;6.15461;19.8078;9.61481;14.454654999999999;6.41437;7.29289;36.0652;23.8793;32.3804;95.9893;11.742;27.0959;8…	289
crypt_7day	R-MMU-418555	G alpha (s) signalling events	473	477	27	21	26	20	18	21	12	12	888	465	7312	1.54e-11	1	2.465e-11	2.52	28193;259011;258812;258770;258659;18583;18352;18321;14701;14683;14607;109689	reep3;olfr389;olfr923;olfr472;olfr732;pde7a;olfr52;olfr23;gng12;gnas;gip;arrb1	Reep3_73192;Olfr389_72459;Olfr923_58241;Olfr472_73765;Olfr732_66658;Pde7a_74883;Olfr52_75670;Olfr396-ps1_66705;Gng12_60479;Gnas_66082;Gip_82161;Arrb1_68857	259011(0.1297);18583(0.2248);18321(-0.08026);14683(-0.1983);14607(-0.03603);109689(0.197)	25.5836	28.6992	4.81262	7.52898	27.1423	4.99104	18.7099	21.0133	1.30219	6.77675	20.1072	4.90003	39.1746	35.593	8.20346	15.5087	40.7146	13.0644					24.9613;29.9502;29.8991;27.3353;29.2093;29.7114;29.2798;29.9524;28.1892;27.0175;4.81262;16.6851	16.3436;22.0516;19.9751;23.9423;18.3319;22.6835;24.7672;22.804;17.7689;23.6773;1.30219;10.871	52.6158;35.8792;35.9103;34.6128;29.9081;58.9603;46.0661;35.3068;67.9366;33.6239;8.20346;31.0722	8
villus_7day	R-MMU-975956	Nonsense Mediated Decay (NMD) independent of the Exon Junction Complex (EJC)	60	92	32	32	31	32	29	32	28	28	628	64	7957	1	7.084e-11	7.084e-11	30.43	76846;76808;67891;67671;67427;67097;66489;66483;66475;27176;27050;26961;269261;268449;20103;20091;20090;20005;19988;19981;19943;19921;19899;16898;16785;11837;110954;100503670	rps9;rpl18a;rpl4;rpl38;rps20;rps10;rpl35;rpl36al;rps23;rpl7a;rps3;rpl8;rpl12;rpl23a;rps5;rps3a1;rps29;rpl9;rpl6;rpl37a;rpl28;rpl19;rpl18;rps2;rpsa;rplp0;rpl10;rpl5	Rps9_64050,Rps9_77273;Rpl18a_78208;Rpl4_62443;Rpl38_72967;Rps20_76485;Rps10_63815;Gm10269_63037,Gm2000_63264;Rpl36al_63329;Rps23_70195;Rpl7a-ps3_65268;Rps3_64318;Rpl8_62432;Rpl12_72017;Rpl23a_70926,Rpl23a-ps3_75555,Rpl23a-ps3_78647;Rps5_30110;Rps3a1_72766;Rps29_74452;Rpl9_77075;Rpl6_80263;Rpl37a_71564;Rpl28_76883;Rpl19_81863;Rpl18_70616;Rps2_66062;Rpsa_68547,Rpsa_80387;Rplp0_32164,Rplp0_73631;Rpl…	76846(0.2047);27176(-0.002128);19921(0.1716);16898(-0.07466);110954(0.4063)	11.8056	10.6425	4.01653	5.30227	11.7528	5.54607	8.5219	7.3997	2.63459	4.4501	8.52677	4.5569	20.6273	20.5394	6.5146	9.80165	20.4722	10.1432	3.5	6.16258	8.5	9.08239	11.954460000000001;4.26525;9.58142;14.0896;22.4471;19.0389;9.204235;22.1447;14.4728;9.21962;9.90818;8.96054;18.2876;16.5962;14.6622;15.1059;5.91661;4.01653;18.6047;6.40856;6.74004;9.34043;13.3719;6.69975;11.376875;5.898325;6.860564999999999;15.3829	8.59582;3.00962;7.40344;10.3011;16.8174;15.2491;7.315135;16.4177;10.467;5.39899;5.85478;5.04659;14.5668;11.918863333333334;10.6409;12.2068;3.90826;2.88457;14.5848;2.63459;4.33691;7.23709;9.86615;4.18192;7.39597;3.534085;4.3771450000000005;12.4617	28.0516;7.35011;15.2107;22.1316;38.2023;27.1603;12.80052;38.1436;22.7623;12.1328;13.2685;44.7393;26.0712;22.913433333333334;23.5672;20.3877;11.3825;6.5146;27.3985;15.2712;12.9618;13.0348;20.8736;34.602;16.708350000000003;9.772085;13.460550000000001;20.6912	33
crypt_7day	R-MMU-162582	Signal Transduction	2283	2344	343	282	297	303	243	325	164	164	736	2180	5597	5.302e-11	1	8.921e-11	7	98758;83602;80857;79235;78405;74325;73804;72508;72415;71514;71435;69241;68549;68014;67710;66556;60411;59029;574402;56847;56692;56433;56307;56150;544963;54383;52615;51813;50501;445007;384783;353344;328572;320634;319183;319178;30878;28193;27402;27400;26965;269523;26951;26934;269275;269060;268980;26876;26446;26443;26413;264064;263803;259302;259011;258812;258770;258659;252870;245841;245688;245026;243…	hnrnpf;gtf2a1;fgf20;lrat;ntf5;cltb;kif2c;rps6kb1;sgo1;sfpq;arhgap21;polr2d;sgo2a;zwilch;polr2g;drap1;cenpk;psmd14;gpr17;aldh1a3;lamtor3;vps29;metap2;mad2l1;iqgap2;phc2;suz12;ccnc;prok2;nup85;irs2;opn5;ep300;ocrl;hist1h2bj;hist1h2bb;apln;reep3;pdhx;hsd17b6;cul1;vcp;zw10;racgap1;acvr1c;dagla;strn;adh4;psmb3;psma6;mapk1;cdk8;pkn3;srgap3;olfr389;olfr923;olfr472;olfr732;usp7;polr2h;rbbp7;col6a6;chrm2;…	Hnrnpf_77659;Gtf2a1_81875;Fgf20_62560;Lrat_69123;Ntf5_79154;Cltb_30121;Kif2c_82016;Rps6kb1_69706;Sgo1_29058,Sgo1_70401;Sfpq_60148;Arhgap21_71379;Polr2d_67966;Sgo2a_55215;Zwilch_31068,Zwilch_32048,Zwilch_68083;Polr2g_55303;Drap1_69214;Cenpk_75329;Psmd14_30229;Gpr17_30332;Aldh1a3_73711;Lamtor3_73076;Vps29_72403;Metap2_75185;Mad2l1_69041;Iqgap2_62174;Phc2_79412;Suz12_69768,Suz12_81864;Ccnc_75884;Pro…	98758(0.1322);83602(-0.1942);79235(0.346);78405(-0.1891);74325(0.1929);73804(-0.275);71435(-0.003266);69241(0.1545);68549(-0.04476);68014(-0.2348);66556(0.3241);60411(-0.03633);59029(-0.02549);574402(0.2842);56847(0.1183);56692(0.1601);56433(-0.4482);54383(-0.2104);52615(-0.2052);51813(0.1456);50501(-0.156);445007(0.3211);328572(0.09725);320634(-0.002301);30878(0.2917);27402(0.02458);26965(-0.325…	17.2806	19.6296	0.322013	10.4075	17.5626	10.6684	11.8463	13.2164	0.108351	8.16281	12.1423	8.31927	36.6173	34.8011	1.1426	23.6374	35.5287	21.9693	116.5	26.5304			22.9392;19.3087;29.9066;22.5065;27.7122;2.58608;29.2764;24.0081;20.1061;26.9404;30.2571;19.9584;30.2699;11.769393333333333;10.3691;0.322013;29.8547;6.12157;28.2635;3.0048;29.9215;14.8359;1.99059;3.18675;2.25984;29.9742;5.508045;21.6376;30.0345;17.86515;2.55597;29.9835;29.4543;29.9772;11.4106;23.7856;30.2719;24.9613;26.6725;24.87475;29.7151;2.60154;22.1204;2.30655;13.978;28.2744;3.46288;12.32;4.21…	15.3875;14.3923;19.2265;9.52656;22.9307;1.12169;18.7374;17.7833;14.91835;18.3669;23.994;13.8797;25.2971;9.125746666666666;5.59453;0.108351;18.4598;3.98381;17.8003;0.826299;27.2383;6.44549;1.30526;1.72799;0.834303;22.8268;2.04218;14.7441;22.4138;12.377844999999999;1.54448;23.1486;18.2963;23.9573;5.61491;15.7939;22.9692;16.3436;19.4756;16.1885;19.4694;1.54217;16.6384;1.43403;11.4444;20.0631;1.73305…	44.8744;26.8283;36.6107;75.3086;43.3794;7.48111;30.0034;41.4679;32.97935;56.6813;47.0858;35.3553;42.4893;25.121333333333336;122.985;1.1426;77.756;14.2467;68.3424;9.10505;32.6325;137.91;4.00429;16.8916;7.89999;35.845;19.1505;40.4729;38.0105;36.02035;6.80433;35.7694;75.2505;34.9891;30.0245;47.9697;50.2185;52.6158;50.461;55.44415000000001;72.3492;18.7938;36.022;6.15508;20.607;58.9287;11.1014;13.0429…	125
villus_90day	R-MMU-72706	GTP hydrolysis and joining of the 60S ribosomal subunit	76	110	54	52	45	54	53	54	43	43	1228	67	7339	1	2.3049e-10	2.3049e-10	39.09	76846;68135;67941;67891;67671;67427;67248;67204;67097;66483;66475;66235;56347;56040;27979;27367;27207;27176;269261;26905;268449;226982;223691;217869;208643;20103;20102;20091;20090;20005;19988;19981;19951;19943;19934;19921;16898;16785;13681;13669;11837;110954;100503670	rps9;eif3h;rps27l;rpl4;rpl38;rps20;rpl39;eif2s2;rps10;rpl36al;rps23;eif1ax;eif3c;rplp1;eif3b;rpl3;rps11;rpl7a;rpl12;eif2s3x;rpl23a;eif5b;eif3l;eif5;eif4g1;rps5;rps4x;rps3a1;rps29;rpl9;rpl6;rpl37a;rpl32;rpl28;rpl22;rpl19;rps2;rpsa;eif4a1;eif3a;rplp0;rpl10;rpl5	Rps9_66643,Rps9_77273;Eif3h_81880;Rps27l_74163;Rpl4_62443;Rpl38_72967;Rps20_76485;Rpl39_77972;Eif2s2_80019;Rps10_63815;Rpl36al_63329;Rps23_70195;Eif1ax_56430;Eif3c_31671,Eif3c_74567;Rplp1_73549;Eif3b_74173;Rpl3_80442;Rps11_64407;Rpl7a-ps3_65268;Rpl12_72017;Eif2s3x_69940;Rpl23a-ps3_75555,Rpl23a-ps3_78647;Eif5b_77778;Eif3l_61868;Eif5_30417,Eif5_66997,Eif5_75655;Eif4g1_29119;Rps5_30110;Rps4x_73337;R…	76846(0.3757);68135(-0.04558);67941(-0.3393);56347(0.3276);27176(-0.3079);26905(0.1583);217869(0.2138);208643(-0.05982);20102(0.155);19921(0.4015);16898(0.03649)	5.68368	4.29203	0.909523	4.72534	6.00051	5.07932	3.96355	3.03389	0.38043	3.65747	4.23299	3.94405	9.85298	7.61818	1.23755	8.81408	9.54943	7.25278	4.5	1.34326	10	1.97821	4.090845;8.28111;0.909523;3.13395;3.44921;11.229;11.3267;1.16143;1.64148;2.50596;3.28796;1.93153;8.696635;6.24178;5.29211;4.50313;3.05618;12.9523;4.29203;26.068;1.815015;1.44792;1.03042;0.9169430000000002;3.39621;2.90863;7.33911;6.17627;5.25124;8.59146;1.36805;7.13698;8.907855000000001;1.97821;7.5308399999999995;12.639945;11.3102;3.2363299999999997;1.31846;9.63016;6.50817;6.417649999999999;3.49114	2.94821;5.26464;0.422327;2.35429;2.54768;8.63656;7.47422;0.487881;0.538607;1.92635;2.43559;0.608713;6.347144999999999;3.98028;3.54888;3.15079;2.29303;9.77084;3.03389;20.2156;0.6272074999999999;0.38043;0.465257;0.6220213333333333;2.49976;2.23739;4.46189;3.95343;4.11471;5.61405;0.681608;4.9433;6.500245;1.30768;4.029705;10.026914999999999;7.69445;2.41144;0.941434;7.53419;4.06567;4.75467;2.57949	7.13236;10.6615;2.58399;4.6283;5.26064;15.9099;16.5467;4.03999;5.82448;3.54936;4.89673;7.15224;18.2382;15.6021;10.3614;7.77503;4.53388;19.0634;7.22672;30.5051;6.3043499999999995;7.61818;1.23755;1.5944533333333333;5.26555;4.33949;51.647;10.8318;8.18994;10.9492;2.79207;8.89276;10.9433;3.24347;10.15033;18.947699999999998;15.8745;4.85898;2.15474;13.214;8.56917;9.26478;5.30268	44
crypt_7day	R-MMU-372790	Signaling by GPCR	997	1021	106	87	100	87	72	96	52	52	848	969	6808	1.3047e-10	1	2.4415e-10	5.09	79235;574402;56307;50501;353344;30878;28193;27400;269060;26413;259011;258812;258770;258659;243764;240816;23925;238055;230857;213649;20604;20312;20308;20305;20304;19682;19660;18753;18750;18583;18389;18352;18321;170752;16956;16800;16443;14745;14701;14683;14607;14272;14062;12778;12540;11814;11808;11806;11651;109934;109689;102294	lrat;gpr17;metap2;prok2;opn5;apln;reep3;hsd17b6;dagla;mapk1;olfr389;olfr923;olfr472;olfr732;chrm2;rgsl1;kel;apob;ece1;arhgef19;sst;cx3cl1;ccl9;ccl6;ccl5;rdh5;rbp2;prkcd;prkca;pde7a;oprl1;olfr52;olfr23;bco2;lpl;arhgef2;itsn1;lpar1;gng12;gnas;gip;fnta;f2r;ackr3;cdc42;apoc3;apoa4;apoa1;akt1;abr;arrb1;cyp4v3	Lrat_69123;Gpr17_30332;Metap2_75185;Prok2_73563;Opn5_58979;Apln_68427;Reep3_73192;Hsd17b6_29340,Hsd17b6_64775;Dagla_59700;Mapk1_29588;Olfr389_72459;Olfr923_58241;Olfr472_73765;Olfr732_66658;Chrm2_55332;Rgsl1_76676;Kel_69038;Apob_68264,Apob_77502;Ece1_78400;Arhgef19_74431;Sst_54808;Cx3cl1_75930;Ccl9_29568;Ccl6_74906;Ccl5_72484;Rdh5_69456;Rbp2_54266;Prkcd_65153;Prkca_56923;Pde7a_74883;Oprl1_78689;O…	79235(0.346);574402(0.2842);50501(-0.156);30878(0.2917);26413(-0.4559);259011(0.1297);240816(-0.09574);23925(0.03718);230857(0.4942);213649(0.1197);20312(0.1382);20308(0.3159);20305(-0.2337);19682(0.09168);18753(0.4454);18583(0.2248);18389(0.05535);18321(-0.08026);16956(-0.1298);16800(0.2125);16443(-0.2137);14745(-0.07017);14683(-0.1983);14607(-0.03603);14062(0.03498);11651(0.1229);109934(-0.192)…	18.9106	24.1891	1.21378	10.8696	19.5236	10.9273	12.7591	15.117	0.463217	8.478	13.4972	8.67655	39.3118	35.8948	4.00429	22.3224	37.6304	20.5021	50.5	30.2289			22.5065;28.2635;1.99059;30.0345;29.9835;30.2719;24.9613;24.87475;28.2744;18.2923;29.9502;29.8991;27.3353;29.2093;30.001;19.3928;26.7409;2.32942;4.45103;23.441;1.21378;3.6065;5.39365;25.6202;3.42052;30.1859;23.7057;9.25468;29.7479;29.7114;28.769;29.2798;29.9524;18.5578;12.2502;4.26916;25.3969;2.87009;28.1892;27.0175;4.81262;25.904;5.06455;9.77678;27.9378;4.51037;4.05806;5.594385;19.5429;24.6725;16…	9.52656;17.8003;1.30526;22.4138;23.1486;22.9692;16.3436;16.1885;20.0631;12.9814;22.0516;19.9751;23.9423;18.3319;22.6716;13.5794;22.8027;0.9756210000000001;2.003;15.6295;0.463217;1.8535;2.0501;16.6446;1.63937;24.9048;15.7829;5.23738;17.1251;22.6835;18.0127;24.7672;22.804;7.01325;9.02392;1.98651;12.8508;1.63024;17.7689;23.6773;1.30219;16.7722;2.07634;5.37642;17.6623;2.07025;1.99699;2.55234;13.6596;…	75.3086;68.3424;4.00429;38.0105;35.7694;50.2185;52.6158;55.44415000000001;58.9287;30.8102;35.8792;35.9103;34.6128;29.9081;36.7312;33.7572;37.355;7.060935000000001;15.06;46.6856;5.45055;19.8699;12.557;55.4175;8.70603;39.7507;47.8835;56.5375;83.5297;58.9603;71.1804;46.0661;35.3068;69.8468;29.0093;17.0062;74.0007;30.0574;67.9366;33.6239;8.20346;56.6671;14.418;84.0206;66.5852;11.429;9.56972;14.0533;3…	22
crypt_7day	R-MMU-388396	GPCR downstream signalling	967	990	104	85	98	85	70	94	50	50	850	940	6837	1.8405e-10	1	4.0486e-10	5.05	79235;574402;56307;50501;353344;30878;28193;27400;269060;26413;259011;258812;258770;258659;243764;240816;238055;213649;20604;20312;20308;20305;20304;19682;19660;18753;18750;18583;18389;18352;18321;170752;16956;16800;16443;14745;14701;14683;14607;14272;14062;12778;12540;11814;11808;11806;11651;109934;109689;102294	lrat;gpr17;metap2;prok2;opn5;apln;reep3;hsd17b6;dagla;mapk1;olfr389;olfr923;olfr472;olfr732;chrm2;rgsl1;apob;arhgef19;sst;cx3cl1;ccl9;ccl6;ccl5;rdh5;rbp2;prkcd;prkca;pde7a;oprl1;olfr52;olfr23;bco2;lpl;arhgef2;itsn1;lpar1;gng12;gnas;gip;fnta;f2r;ackr3;cdc42;apoc3;apoa4;apoa1;akt1;abr;arrb1;cyp4v3	Lrat_69123;Gpr17_30332;Metap2_75185;Prok2_73563;Opn5_58979;Apln_68427;Reep3_73192;Hsd17b6_29340,Hsd17b6_64775;Dagla_59700;Mapk1_29588;Olfr389_72459;Olfr923_58241;Olfr472_73765;Olfr732_66658;Chrm2_55332;Rgsl1_76676;Apob_68264,Apob_77502;Arhgef19_74431;Sst_54808;Cx3cl1_75930;Ccl9_29568;Ccl6_74906;Ccl5_72484;Rdh5_69456;Rbp2_54266;Prkcd_65153;Prkca_56923;Pde7a_74883;Oprl1_78689;Olfr52_75670;Olfr396-p…	79235(0.346);574402(0.2842);50501(-0.156);30878(0.2917);26413(-0.4559);259011(0.1297);240816(-0.09574);213649(0.1197);20312(0.1382);20308(0.3159);20305(-0.2337);19682(0.09168);18753(0.4454);18583(0.2248);18389(0.05535);18321(-0.08026);16956(-0.1298);16800(0.2125);16443(-0.2137);14745(-0.07017);14683(-0.1983);14607(-0.03603);14062(0.03498);11651(0.1229);109934(-0.192);109689(0.197)	19.0432	24.1891	1.21378	10.8367	19.5707	10.9322	12.7733	15.117	0.463217	8.38989	13.4219	8.59859	39.836	35.8948	4.00429	22.5003	38.0253	20.7632	48.5	30.2289			22.5065;28.2635;1.99059;30.0345;29.9835;30.2719;24.9613;24.87475;28.2744;18.2923;29.9502;29.8991;27.3353;29.2093;30.001;19.3928;2.32942;23.441;1.21378;3.6065;5.39365;25.6202;3.42052;30.1859;23.7057;9.25468;29.7479;29.7114;28.769;29.2798;29.9524;18.5578;12.2502;4.26916;25.3969;2.87009;28.1892;27.0175;4.81262;25.904;5.06455;9.77678;27.9378;4.51037;4.05806;5.594385;19.5429;24.6725;16.6851;4.176905	9.52656;17.8003;1.30526;22.4138;23.1486;22.9692;16.3436;16.1885;20.0631;12.9814;22.0516;19.9751;23.9423;18.3319;22.6716;13.5794;0.9756210000000001;15.6295;0.463217;1.8535;2.0501;16.6446;1.63937;24.9048;15.7829;5.23738;17.1251;22.6835;18.0127;24.7672;22.804;7.01325;9.02392;1.98651;12.8508;1.63024;17.7689;23.6773;1.30219;16.7722;2.07634;5.37642;17.6623;2.07025;1.99699;2.55234;13.6596;14.6045;10.871…	75.3086;68.3424;4.00429;38.0105;35.7694;50.2185;52.6158;55.44415000000001;58.9287;30.8102;35.8792;35.9103;34.6128;29.9081;36.7312;33.7572;7.060935000000001;46.6856;5.45055;19.8699;12.557;55.4175;8.70603;39.7507;47.8835;56.5375;83.5297;58.9603;71.1804;46.0661;35.3068;69.8468;29.0093;17.0062;74.0007;30.0574;67.9366;33.6239;8.20346;56.6671;14.418;84.0206;66.5852;11.429;9.56972;14.0533;34.176;58.612;…	21
crypt_7day	R-MMU-381753	Olfactory Signaling Pathway	356	360	17	14	17	11	9	12	7	7	893	353	7424	2.0503e-10	1	4.6465e-10	1.94	28193;259011;258812;258770;258659;18352;18321	reep3;olfr389;olfr923;olfr472;olfr732;olfr52;olfr23	Reep3_73192;Olfr389_72459;Olfr923_58241;Olfr472_73765;Olfr732_66658;Olfr52_75670;Olfr396-ps1_66705	259011(0.1297);18321(-0.08026)	28.6553	29.2798	24.9613	1.87044	28.8845	1.52004	21.1737	22.0516	16.3436	3.07813	21.4794	2.88664	38.6142	35.8792	29.9081	7.8434	37.5212	6.98092					24.9613;29.9502;29.8991;27.3353;29.2093;29.2798;29.9524	16.3436;22.0516;19.9751;23.9423;18.3319;24.7672;22.804	52.6158;35.8792;35.9103;34.6128;29.9081;46.0661;35.3068	6
villus_7day	R-MMU-927802	Nonsense-Mediated Decay (NMD)	80	112	36	36	33	36	33	36	30	30	626	82	7939	1	4.9107e-10	4.9107e-10	26.79	76846;76808;67891;67671;67427;67097;66489;66483;66475;60365;27176;27050;26961;269261;268449;20103;20091;20090;20005;19988;19981;19943;19921;19899;192170;16898;16785;11837;110954;100503670	rps9;rpl18a;rpl4;rpl38;rps20;rps10;rpl35;rpl36al;rps23;rbm8a;rpl7a;rps3;rpl8;rpl12;rpl23a;rps5;rps3a1;rps29;rpl9;rpl6;rpl37a;rpl28;rpl19;rpl18;eif4a3;rps2;rpsa;rplp0;rpl10;rpl5	Rps9_64050,Rps9_77273;Rpl18a_78208;Rpl4_62443;Rpl38_72967;Rps20_76485;Rps10_63815;Gm10269_63037,Gm2000_63264;Rpl36al_63329;Rps23_70195;Rbm8a2_56377;Rpl7a-ps3_65268;Rps3_64318;Rpl8_62432;Rpl12_72017;Rpl23a_70926,Rpl23a-ps3_75555,Rpl23a-ps3_78647;Rps5_30110;Rps3a1_72766;Rps29_74452;Rpl9_77075;Rpl6_80263;Rpl37a_71564;Rpl28_76883;Rpl19_81863;Rpl18_70616;Eif4a3_63120;Rps2_66062;Rpsa_68547,Rpsa_80387;R…	76846(0.2047);60365(0.4628);27176(-0.002128);19921(0.1716);16898(-0.07466);110954(0.4063)	11.4068	9.7448	4.01653	5.34459	11.4338	5.54517	8.20466	7.35555	2.63459	4.46247	8.2643	4.55318	20.7025	20.5394	6.5146	10.0663	20.761	10.3657	4.5	6.16258	10.5	9.08239	11.954460000000001;4.26525;9.58142;14.0896;22.4471;19.0389;9.204235;22.1447;14.4728;6.94001;9.21962;9.90818;8.96054;18.2876;16.5962;14.6622;15.1059;5.91661;4.01653;18.6047;6.40856;6.74004;9.34043;13.3719;4.70676;6.69975;11.376875;5.898325;6.860564999999999;15.3829	8.59582;3.00962;7.40344;10.3011;16.8174;15.2491;7.315135;16.4177;10.467;4.28098;5.39899;5.85478;5.04659;14.5668;11.918863333333334;10.6409;12.2068;3.90826;2.88457;14.5848;2.63459;4.33691;7.23709;9.86615;3.24574;4.18192;7.39597;3.534085;4.3771450000000005;12.4617	28.0516;7.35011;15.2107;22.1316;38.2023;27.1603;12.80052;38.1436;22.7623;34.8372;12.1328;13.2685;44.7393;26.0712;22.913433333333334;23.5672;20.3877;11.3825;6.5146;27.3985;15.2712;12.9618;13.0348;20.8736;8.67322;34.602;16.708350000000003;9.772085;13.460550000000001;20.6912	35
villus_7day	R-MMU-975957	Nonsense Mediated Decay (NMD) enhanced by the Exon Junction Complex (EJC)	80	112	36	36	33	36	33	36	30	30	626	82	7939	1	4.9107e-10	4.9107e-10	26.79	76846;76808;67891;67671;67427;67097;66489;66483;66475;60365;27176;27050;26961;269261;268449;20103;20091;20090;20005;19988;19981;19943;19921;19899;192170;16898;16785;11837;110954;100503670	rps9;rpl18a;rpl4;rpl38;rps20;rps10;rpl35;rpl36al;rps23;rbm8a;rpl7a;rps3;rpl8;rpl12;rpl23a;rps5;rps3a1;rps29;rpl9;rpl6;rpl37a;rpl28;rpl19;rpl18;eif4a3;rps2;rpsa;rplp0;rpl10;rpl5	Rps9_64050,Rps9_77273;Rpl18a_78208;Rpl4_62443;Rpl38_72967;Rps20_76485;Rps10_63815;Gm10269_63037,Gm2000_63264;Rpl36al_63329;Rps23_70195;Rbm8a2_56377;Rpl7a-ps3_65268;Rps3_64318;Rpl8_62432;Rpl12_72017;Rpl23a_70926,Rpl23a-ps3_75555,Rpl23a-ps3_78647;Rps5_30110;Rps3a1_72766;Rps29_74452;Rpl9_77075;Rpl6_80263;Rpl37a_71564;Rpl28_76883;Rpl19_81863;Rpl18_70616;Eif4a3_63120;Rps2_66062;Rpsa_68547,Rpsa_80387;R…	76846(0.2047);60365(0.4628);27176(-0.002128);19921(0.1716);16898(-0.07466);110954(0.4063)	11.4068	9.7448	4.01653	5.34459	11.4338	5.54517	8.20466	7.35555	2.63459	4.46247	8.2643	4.55318	20.7025	20.5394	6.5146	10.0663	20.761	10.3657	4.5	6.16258	10.5	9.08239	11.954460000000001;4.26525;9.58142;14.0896;22.4471;19.0389;9.204235;22.1447;14.4728;6.94001;9.21962;9.90818;8.96054;18.2876;16.5962;14.6622;15.1059;5.91661;4.01653;18.6047;6.40856;6.74004;9.34043;13.3719;4.70676;6.69975;11.376875;5.898325;6.860564999999999;15.3829	8.59582;3.00962;7.40344;10.3011;16.8174;15.2491;7.315135;16.4177;10.467;4.28098;5.39899;5.85478;5.04659;14.5668;11.918863333333334;10.6409;12.2068;3.90826;2.88457;14.5848;2.63459;4.33691;7.23709;9.86615;3.24574;4.18192;7.39597;3.534085;4.3771450000000005;12.4617	28.0516;7.35011;15.2107;22.1316;38.2023;27.1603;12.80052;38.1436;22.7623;34.8372;12.1328;13.2685;44.7393;26.0712;22.913433333333334;23.5672;20.3877;11.3825;6.5146;27.3985;15.2712;12.9618;13.0348;20.8736;8.67322;34.602;16.708350000000003;9.772085;13.460550000000001;20.6912	35
crypt_90day	R-MMU-375276	Peptide ligand-binding receptors	165	182	20	16	13	18	10	17	7	7	1649	175	6846	7.7326e-10	1	1.3868e-09	3.85	50501;230857;20604;20305;20304;14062;109648	prok2;ece1;sst;ccl6;ccl5;f2r;npy	Prok2_75096;Ece1_78400;Sst_54808;Ccl6_74906;Ccl5_72484;F2r_29379;Npy_54411	50501(-0.008053);230857(0.4156);20305(0.2225);14062(-0.006415)	8.03241	3.2814	1.59795	9.81953	5.84556	6.31409	5.42096	2.4394	0.777004	6.45844	4.23988	4.79967	17.0449	6.5551	3.47122	24.2978	10.3593	13.2436					12.7359;6.07808;1.73135;3.2814;1.59795;2.35646;28.4457	10.7237;3.95923;0.853096;2.4394;0.777004;1.41757;17.7767	17.5407;12.1777;3.71228;4.95869;3.47122;6.5551;70.8989	2
villus_7day	R-MMU-8953854	Metabolism of RNA	503	543	135	123	107	124	109	135	81	81	575	462	7559	1	1.1441e-09	1.4003e-09	14.92	98758;76846;76808;74778;74737;70640;70247;69865;69241;69072;68705;68598;68278;67891;67671;67465;67427;67097;66899;66810;66489;66483;66475;66413;66249;66138;60365;57315;56086;55989;51810;51786;50783;353258;28000;27374;27176;27050;26961;269261;268449;26446;26442;229279;22631;20924;20641;20638;20595;20383;20103;20091;20090;20005;19988;19981;19943;19921;19899;192170;19181;19179;19171;19167;16898;1678…	hnrnpf;rps9;rpl18a;rrp7a;pcf11;dcp2;psmd1;a1cf;polr2d;ebna1bp2;gtf2f2;dnajc8;ddx39;rpl4;rpl38;sf3a1;rps20;rps10;fip1l1;rbm22;rpl35;rpl36al;rps23;psmd6;pno1;bud23;rbm8a;wdr46;set;nop58;hnrnpu;cpsf2;lsm4;ltv1;prpf19;prmt5;rpl7a;rps3;rpl8;rpl12;rpl23a;psmb3;psma5;hnrnpa3;ywhaz;supt5;snrpd1;snrpb;smn1;srsf3;rps5;rps3a1;rps29;rpl9;rpl6;rpl37a;rpl28;rpl19;rpl18;eif4a3;psmc2;psmc1;psmb10;psma3;rps2;rpsa…	Hnrnpf_68755;Rps9_64050,Rps9_77273;Rpl18a_78208;Rrp7a_65682;Pcf11_78893;Dcp2_59004;Psmd1_56896;A1cf_65843;Polr2d_67966;Ebna1bp2_72422;Gtf2f2_31151;Dnajc8_67811,Dnajc8_80376;Ddx39_32102,Ddx39_68684;Rpl4_62443;Rpl38_72967;Sf3a1_79560;Rps20_76485;Rps10_63815;Fip1l1_67691;Rbm22_29281;Gm10269_63037,Gm2000_63264;Rpl36al_63329;Rps23_70195;Psmd6_65109;Pno1_72908;Bud23_63755;Rbm8a2_56377;Wdr46_56524;Set_6…	98758(-0.2796);76846(0.2047);74778(0.2464);74737(0.2493);70247(0.4102);69241(-0.1727);69072(0.06384);68705(0.2735);68598(-0.02168);68278(0.1939);66899(-0.51);66810(0.2765);66413(-0.0363);66138(-0.2476);60365(0.4628);55989(-0.3318);51810(-0.09511);27176(-0.002128);26446(-0.1854);229279(0.2757);22631(-0.03532);20638(0.4473);20595(-0.3104);20383(-0.2805);19921(0.1716);19179(-0.01256);19171(0.05672);…	13.4772	14.4728	0.0278759	7.70059	13.6051	8.08905	9.60484	9.86615	0.00693587	5.87575	9.69202	6.09308	25.9514	25.2136	0.243415	17.3061	24.7119	15.0995	26.5	9.28003	53.5	17.3801	2.62452;11.954460000000001;4.26525;23.386;3.86184;19.4735;24.1898;0.0278759;1.14468;16.4473;29.8542;24.5386;5.56466;9.58142;14.0896;17.2685;22.4471;19.0389;17.3859;30.0407;9.204235;22.1447;14.4728;17.6315;18.4917;7.44032;6.94001;29.6977;19.3435;22.8812;21.4263;15.5041;19.0552;1.62399;30.0554;17.2215;9.21962;9.90818;8.96054;18.2876;16.5962;17.3743;6.57404;11.635316666666666;19.8705;1.45007;17.7267…	1.46439;8.59582;3.00962;16.9325;2.77256;15.1404;15.5141;0.00693587;0.426511;13.4518;20.7711;17.3719;4.224735;7.40344;10.3011;12.115;16.8174;15.2491;12.1787;21.2789;7.315135;16.4177;10.467;13.6786;12.7674;4.60808;4.28098;23.3053;15.5345;14.9229;15.7154;11.1301;13.06;1.07269;22.2276;13.8024;5.39899;5.85478;5.04659;14.5668;11.918863333333334;12.1724;4.11713;8.532153333333333;15.6468;0.99795;12.3622;…	12.264;28.0516;7.35011;43.5189;6.38111;29.4416;54.6419;0.243415;2.39605;64.3753;35.6547;44.355199999999996;8.205635000000001;15.2107;22.1316;29.8799;38.2023;27.1603;30.1991;42.9923;12.80052;38.1436;22.7623;26.1341;33.3405;16.0155;34.8372;32.0264;27.5132;48.8087;37.1236;25.3794;35.0415;3.7783;41.76;24.0229;12.1328;13.2685;44.7393;26.0712;22.913433333333334;30.1676;32.6255;18.244633333333333;29.526…	85
villus_7day	R-MMU-418555	G alpha (s) signalling events	473	477	31	25	28	17	8	28	7	7	649	470	7551	7.9209e-10	1	1.8943e-09	1.47	546896;258238;257884;216869;14680;14607;109689	olfr455;olfr417;olfr744;arrb2;gnal;gip;arrb1	Olfr455_70223;Olfr417_75221;Olfr744_66678;Arrb2_73360;Gnal_64497;Gip_82161;Arrb1_72310	216869(-0.008207);14680(0.1624);109689(0.1589)	18.3049	15.0659	5.76386	9.41896	22.1679	7.60455	13.1598	10.8771	3.80542	8.56128	16.4766	7.43174	45.6603	30.9701	11.622	49.5327	49.5601	47.7605					28.1128;29.5512;25.4525;14.7038;15.0659;9.4844;5.76386	23.4246;20.424;22.0512;6.31426;10.8771;5.22224;3.80542	44.8494;30.9701;32.0203;155.494;24.3413;20.3252;11.622	4
villus_90day	R-MMU-72613	Eukaryotic Translation Initiation	83	117	54	52	45	54	53	54	43	43	1228	74	7332	1	2.2278e-09	2.2278e-09	36.75	76846;68135;67941;67891;67671;67427;67248;67204;67097;66483;66475;66235;56347;56040;27979;27367;27207;27176;269261;26905;268449;226982;223691;217869;208643;20103;20102;20091;20090;20005;19988;19981;19951;19943;19934;19921;16898;16785;13681;13669;11837;110954;100503670	rps9;eif3h;rps27l;rpl4;rpl38;rps20;rpl39;eif2s2;rps10;rpl36al;rps23;eif1ax;eif3c;rplp1;eif3b;rpl3;rps11;rpl7a;rpl12;eif2s3x;rpl23a;eif5b;eif3l;eif5;eif4g1;rps5;rps4x;rps3a1;rps29;rpl9;rpl6;rpl37a;rpl32;rpl28;rpl22;rpl19;rps2;rpsa;eif4a1;eif3a;rplp0;rpl10;rpl5	Rps9_66643,Rps9_77273;Eif3h_81880;Rps27l_74163;Rpl4_62443;Rpl38_72967;Rps20_76485;Rpl39_77972;Eif2s2_80019;Rps10_63815;Rpl36al_63329;Rps23_70195;Eif1ax_56430;Eif3c_31671,Eif3c_74567;Rplp1_73549;Eif3b_74173;Rpl3_80442;Rps11_64407;Rpl7a-ps3_65268;Rpl12_72017;Eif2s3x_69940;Rpl23a-ps3_75555,Rpl23a-ps3_78647;Eif5b_77778;Eif3l_61868;Eif5_30417,Eif5_66997,Eif5_75655;Eif4g1_29119;Rps5_30110;Rps4x_73337;R…	76846(0.3757);68135(-0.04558);67941(-0.3393);56347(0.3276);27176(-0.3079);26905(0.1583);217869(0.2138);208643(-0.05982);20102(0.155);19921(0.4015);16898(0.03649)	5.68368	4.29203	0.909523	4.72534	6.00051	5.07932	3.96355	3.03389	0.38043	3.65747	4.23299	3.94405	9.85298	7.61818	1.23755	8.81408	9.54943	7.25278	4.5	1.34326	10.5	2.24208	4.090845;8.28111;0.909523;3.13395;3.44921;11.229;11.3267;1.16143;1.64148;2.50596;3.28796;1.93153;8.696635;6.24178;5.29211;4.50313;3.05618;12.9523;4.29203;26.068;1.815015;1.44792;1.03042;0.9169430000000002;3.39621;2.90863;7.33911;6.17627;5.25124;8.59146;1.36805;7.13698;8.907855000000001;1.97821;7.5308399999999995;12.639945;11.3102;3.2363299999999997;1.31846;9.63016;6.50817;6.417649999999999;3.49114	2.94821;5.26464;0.422327;2.35429;2.54768;8.63656;7.47422;0.487881;0.538607;1.92635;2.43559;0.608713;6.347144999999999;3.98028;3.54888;3.15079;2.29303;9.77084;3.03389;20.2156;0.6272074999999999;0.38043;0.465257;0.6220213333333333;2.49976;2.23739;4.46189;3.95343;4.11471;5.61405;0.681608;4.9433;6.500245;1.30768;4.029705;10.026914999999999;7.69445;2.41144;0.941434;7.53419;4.06567;4.75467;2.57949	7.13236;10.6615;2.58399;4.6283;5.26064;15.9099;16.5467;4.03999;5.82448;3.54936;4.89673;7.15224;18.2382;15.6021;10.3614;7.77503;4.53388;19.0634;7.22672;30.5051;6.3043499999999995;7.61818;1.23755;1.5944533333333333;5.26555;4.33949;51.647;10.8318;8.18994;10.9492;2.79207;8.89276;10.9433;3.24347;10.15033;18.947699999999998;15.8745;4.85898;2.15474;13.214;8.56917;9.26478;5.30268	44
villus_90day	R-MMU-72737	Cap-dependent Translation Initiation	83	117	54	52	45	54	53	54	43	43	1228	74	7332	1	2.2278e-09	2.2278e-09	36.75	76846;68135;67941;67891;67671;67427;67248;67204;67097;66483;66475;66235;56347;56040;27979;27367;27207;27176;269261;26905;268449;226982;223691;217869;208643;20103;20102;20091;20090;20005;19988;19981;19951;19943;19934;19921;16898;16785;13681;13669;11837;110954;100503670	rps9;eif3h;rps27l;rpl4;rpl38;rps20;rpl39;eif2s2;rps10;rpl36al;rps23;eif1ax;eif3c;rplp1;eif3b;rpl3;rps11;rpl7a;rpl12;eif2s3x;rpl23a;eif5b;eif3l;eif5;eif4g1;rps5;rps4x;rps3a1;rps29;rpl9;rpl6;rpl37a;rpl32;rpl28;rpl22;rpl19;rps2;rpsa;eif4a1;eif3a;rplp0;rpl10;rpl5	Rps9_66643,Rps9_77273;Eif3h_81880;Rps27l_74163;Rpl4_62443;Rpl38_72967;Rps20_76485;Rpl39_77972;Eif2s2_80019;Rps10_63815;Rpl36al_63329;Rps23_70195;Eif1ax_56430;Eif3c_31671,Eif3c_74567;Rplp1_73549;Eif3b_74173;Rpl3_80442;Rps11_64407;Rpl7a-ps3_65268;Rpl12_72017;Eif2s3x_69940;Rpl23a-ps3_75555,Rpl23a-ps3_78647;Eif5b_77778;Eif3l_61868;Eif5_30417,Eif5_66997,Eif5_75655;Eif4g1_29119;Rps5_30110;Rps4x_73337;R…	76846(0.3757);68135(-0.04558);67941(-0.3393);56347(0.3276);27176(-0.3079);26905(0.1583);217869(0.2138);208643(-0.05982);20102(0.155);19921(0.4015);16898(0.03649)	5.68368	4.29203	0.909523	4.72534	6.00051	5.07932	3.96355	3.03389	0.38043	3.65747	4.23299	3.94405	9.85298	7.61818	1.23755	8.81408	9.54943	7.25278	4.5	1.34326	10.5	2.24208	4.090845;8.28111;0.909523;3.13395;3.44921;11.229;11.3267;1.16143;1.64148;2.50596;3.28796;1.93153;8.696635;6.24178;5.29211;4.50313;3.05618;12.9523;4.29203;26.068;1.815015;1.44792;1.03042;0.9169430000000002;3.39621;2.90863;7.33911;6.17627;5.25124;8.59146;1.36805;7.13698;8.907855000000001;1.97821;7.5308399999999995;12.639945;11.3102;3.2363299999999997;1.31846;9.63016;6.50817;6.417649999999999;3.49114	2.94821;5.26464;0.422327;2.35429;2.54768;8.63656;7.47422;0.487881;0.538607;1.92635;2.43559;0.608713;6.347144999999999;3.98028;3.54888;3.15079;2.29303;9.77084;3.03389;20.2156;0.6272074999999999;0.38043;0.465257;0.6220213333333333;2.49976;2.23739;4.46189;3.95343;4.11471;5.61405;0.681608;4.9433;6.500245;1.30768;4.029705;10.026914999999999;7.69445;2.41144;0.941434;7.53419;4.06567;4.75467;2.57949	7.13236;10.6615;2.58399;4.6283;5.26064;15.9099;16.5467;4.03999;5.82448;3.54936;4.89673;7.15224;18.2382;15.6021;10.3614;7.77503;4.53388;19.0634;7.22672;30.5051;6.3043499999999995;7.61818;1.23755;1.5944533333333333;5.26555;4.33949;51.647;10.8318;8.18994;10.9492;2.79207;8.89276;10.9433;3.24347;10.15033;18.947699999999998;15.8745;4.85898;2.15474;13.214;8.56917;9.26478;5.30268	44
villus_90day	R-MMU-156827	L13a-mediated translational silencing of Ceruloplasmin expression	75	109	52	50	43	52	51	52	41	41	1230	68	7338	1	2.3655e-09	2.3655e-09	37.61	76846;68135;67941;67891;67671;67427;67248;67204;67097;66483;66475;66235;56347;56040;27979;27367;27207;27176;269261;26905;268449;223691;208643;20103;20102;20091;20090;20005;19988;19981;19951;19943;19934;19921;16898;16785;13681;13669;11837;110954;100503670	rps9;eif3h;rps27l;rpl4;rpl38;rps20;rpl39;eif2s2;rps10;rpl36al;rps23;eif1ax;eif3c;rplp1;eif3b;rpl3;rps11;rpl7a;rpl12;eif2s3x;rpl23a;eif3l;eif4g1;rps5;rps4x;rps3a1;rps29;rpl9;rpl6;rpl37a;rpl32;rpl28;rpl22;rpl19;rps2;rpsa;eif4a1;eif3a;rplp0;rpl10;rpl5	Rps9_66643,Rps9_77273;Eif3h_81880;Rps27l_74163;Rpl4_62443;Rpl38_72967;Rps20_76485;Rpl39_77972;Eif2s2_80019;Rps10_63815;Rpl36al_63329;Rps23_70195;Eif1ax_56430;Eif3c_31671,Eif3c_74567;Rplp1_73549;Eif3b_74173;Rpl3_80442;Rps11_64407;Rpl7a-ps3_65268;Rpl12_72017;Eif2s3x_69940;Rpl23a-ps3_75555,Rpl23a-ps3_78647;Eif3l_61868;Eif4g1_29119;Rps5_30110;Rps4x_73337;Rps3a1_72766;Rps29_74452;Rpl9_77075;Rpl6_80263…	76846(0.3757);68135(-0.04558);67941(-0.3393);56347(0.3276);27176(-0.3079);26905(0.1583);208643(-0.05982);20102(0.155);19921(0.4015);16898(0.03649)	5.90325	4.50313	0.909523	4.73067	6.34107	5.08728	4.13244	3.15079	0.422327	3.66286	4.50047	3.94733	10.1089	7.77503	1.23755	8.9261	9.86776	7.36293	4.5	1.50476	9.5	2.70729	4.090845;8.28111;0.909523;3.13395;3.44921;11.229;11.3267;1.16143;1.64148;2.50596;3.28796;1.93153;8.696635;6.24178;5.29211;4.50313;3.05618;12.9523;4.29203;26.068;1.815015;1.03042;3.39621;2.90863;7.33911;6.17627;5.25124;8.59146;1.36805;7.13698;8.907855000000001;1.97821;7.5308399999999995;12.639945;11.3102;3.2363299999999997;1.31846;9.63016;6.50817;6.417649999999999;3.49114	2.94821;5.26464;0.422327;2.35429;2.54768;8.63656;7.47422;0.487881;0.538607;1.92635;2.43559;0.608713;6.347144999999999;3.98028;3.54888;3.15079;2.29303;9.77084;3.03389;20.2156;0.6272074999999999;0.465257;2.49976;2.23739;4.46189;3.95343;4.11471;5.61405;0.681608;4.9433;6.500245;1.30768;4.029705;10.026914999999999;7.69445;2.41144;0.941434;7.53419;4.06567;4.75467;2.57949	7.13236;10.6615;2.58399;4.6283;5.26064;15.9099;16.5467;4.03999;5.82448;3.54936;4.89673;7.15224;18.2382;15.6021;10.3614;7.77503;4.53388;19.0634;7.22672;30.5051;6.3043499999999995;1.23755;5.26555;4.33949;51.647;10.8318;8.18994;10.9492;2.79207;8.89276;10.9433;3.24347;10.15033;18.947699999999998;15.8745;4.85898;2.15474;13.214;8.56917;9.26478;5.30268	40
crypt_90day	R-MMU-69278	Cell Cycle, Mitotic	470	512	230	215	189	221	196	227	152	152	1504	360	6661	1	1.6205e-09	2.5176e-09	29.69	99412;98386;77891;77805;76044;75608;75430;74360;72590;72415;72119;71844;71805;70247;70024;69270;69077;68942;68240;68014;67849;67121;67037;66998;66997;66977;66700;66679;66442;66440;66413;66371;64898;60411;59046;59029;59008;59001;57296;56455;56086;51885;51792;50850;445007;433759;382030;319189;319187;319183;319178;319159;319149;319148;27373;27214;269966;26965;269113;268697;26446;26445;26443;26440;26…	golga2;lbr;ube2s;esco1;ncapg2;chmp4b;anapc15;cep57;ppme1;sgo1;tpx2;nupl1;nup93;psmd1;mcm10;gins1;psmd11;chmp2b;rpa3;zwilch;cdca5;mastl;pmf1;psmd5;psmd12;nuf2;chmp3;rae1;spc25;cdc26;psmd6;chmp4c;lpin2;cenpk;arpp19;psmd14;anapc5;pole3;psmd8;dynll1;set;tubgcp4;ppp2r1a;spast;nup85;hdac1;cnep1r1;hist2h2bb;hist1h2bn;hist1h2bj;hist1h2bb;hist1h4j;hist1h3d;hist1h3c;csnk1e;dbf4;nup98;cul1;nup54;ccnb1;psmb3…	Golga2_66148;Lbr_31327,Lbr_69322,Lbr_80190;Ube2s_70738;Esco1_77722;Ncapg2_29968;Chmp4b_76371;Anapc15-ps_65990;Cep57_80103;Ppme1_65516;Sgo1_29058,Sgo1_70401;Tpx2_62667;Gm49336_61134;Nup93_29093,Nup93_64245;Psmd1_56896,Gm21972_63865;Mcm10_77146;Gins1_81903;Psmd11_65614;Chmp2b_55523;Rpa3_29303;Zwilch_68083;Cdca5_73903;Mastl_66383;Pmf1_73273;Psmd5_68389;Psmd12_31537,Psmd12_32034;Nuf2_31593;Chmp3_6597…	99412(-0.1759);98386(0.2913);77805(-0.07491);76044(0.4029);75430(-0.1372);74360(-0.3293);71805(0.1559);70024(0.006329);69270(7.845E-4);69077(-0.08656);68014(-0.3397);67849(-0.06997);67037(0.006681);66997(0.4846);66700(-0.1087);66679(-0.009754);66442(-0.1213);66413(-0.05531);64898(0.1952);60411(0.1141);59046(-0.4087);59029(0.1906);59008(-0.06507);59001(-0.02999);57296(-0.4033);56455(-0.3029);51792…	12.6563	10.0855	1.10355	9.2419	13.2439	9.2414	9.13338	5.7419	0.499538	7.24844	9.59928	7.19602	22.8956	20.6436	1.72505	16.7946	22.6866	15.1372	24.5	3.56611	50.5	5.38101	7.85527;14.519689999999999;22.8038;9.61292;5.46976;3.62431;3.37307;6.07088;5.68672;12.73005;17.4917;11.9573;12.355235;9.262415;1.77734;21.3339;16.6833;1.54211;17.785;22.1253;23.4908;3.02218;4.92106;26.6354;9.01563;23.0668;5.53522;22.5313;10.1521;3.50792;6.30252;11.1463;1.10355;25.8792;13.8873;17.0861;5.74943;28.8861;3.79407;16.2289;9.37191;5.17921;3.11548;4.07962;28.2888;30.0866;3.38404;27.5311;9…	4.55871;10.766863333333333;16.6485;5.24306;3.11307;2.63171;2.50343;3.53509;3.44091;8.74092;14.3918;10.442;8.472675;6.80142;1.15328;14.5212;12.0229;1.06824;12.6448;16.3358;18.1537;1.65569;3.37147;17.005;6.5514399999999995;16.8904;3.65333;14.8217;6.27271;2.5698;3.93785;5.44754;0.807289;18.2209;11.8026;12.2526;3.72358;17.9591;2.75147;13.1223;6.03626;3.47588;2.32951;2.90443;23.9411;23.158;2.49506;23.…	30.9855;22.781676666666666;39.6975;70.5855;7.92785;5.82591;5.09466;8.44603;7.83712;23.30129;23.1727;24.8874;21.5292;14.454654999999999;4.40162;40.0177;27.0959;2.60653;29.8141;37.3366;37.8471;27.6594;8.9675;61.1989;14.507000000000001;40.1542;11.8516;27.8825;30.9467;5.48095;8.36132;14.1662;1.72505;50.888;19.2696;28.0684;30.078;73.5189;6.00707;21.9224;16.27835;10.508;4.66628;6.83784;32.6803;38.8362;…	130
crypt_90day	R-MMU-72766	Translation	183	220	105	102	84	103	101	104	79	79	1577	141	6880	1	2.171e-09	2.9082e-09	35.91	99045;94066;94064;94063;78523;76846;74776;69956;69527;68572;68537;68135;67941;67891;67768;67681;67671;67308;67270;67248;67204;67186;67160;67036;66656;66489;66483;66475;66258;66235;66230;66223;66163;66128;66085;66047;65111;64656;64655;60441;57312;56347;55944;353242;320806;27979;27395;27393;26905;268449;235606;232536;22384;217869;216767;209354;208643;20813;20103;20091;20090;20005;19981;19951;19943;…	mrps26;mrpl36;mrpl27;mrpl16;mrpl9;rps9;ppa2;ptcd3;mrps9;mrpl58;mrpl13;eif3h;rps27l;rpl4;n6amt1;mrpl18;rpl38;mrpl46;mrpl42;rpl39;eif2s2;rplp2;eef1g;mrpl45;eef1d;rpl35;rpl36al;rps23;mrps17;eif1ax;mrps28;mrpl35;mrpl4;mrps36;eif3f;mrpl54;dap3;mrps23;mrps22;mrpl38;mrps31;eif3c;eif3d;mrpl21;gfm2;eif3b;mrpl15;mrpl39;eif2s3x;rpl23a;apeh;mrps35;eif4h;eif5;mrpl22;eif2b1;eif4g1;srp14;rps5;rps3a1;rps29;rpl9;…	Mrps26_70361;Mrpl36_56973;Mrpl27_63270;Mrpl16_59470;Mrpl9_73568;Rps9_64050;Ppa2_74115;Ptcd3_79156;Mrps9_65855;Mrpl58_80547;Mrpl13_77545;Eif3h_81880;Rps27l_74163;Rpl4_62443;N6amt1_54069;Mrpl18_62917;Rpl38_72967;Mrpl46_59776;Mrpl42_76320;Rpl39_77972;Eif2s2_80019;Rplp2_71319;Eef1g_68166;Mrpl45_72893;Eef1d_75410;Gm10269_63037,Gm2000_63264;Rpl36al_63329;Rps23_70195;Mrps17_29337,Mrps17_63952,Mrps17_755…	76846(-0.5);69956(-0.1945);69527(-0.1388);68572(0.08204);68537(0.09018);68135(0.09762);67941(-0.5305);67036(0.3127);66656(-0.2056);66489(0.1978);66258(0.08756);66163(-0.2268);65111(-0.1043);64656(-0.1066);56347(0.2895);320806(-0.0426);27395(-0.1626);26905(0.3792);268449(0.2156);232536(-0.3114);217869(0.0683);209354(0.197);208643(-0.2894);20813(0.06429);19921(-0.09709);18100(-0.1744);13665(0.05218…	11.4633	6.32395	0.458477	9.88862	12.5813	10.3333	8.40478	4.14597	0.225006	8.05361	9.22413	8.43052	19.9979	11.5855	1.20223	18.7839	23.0881	22.1077	10	3.1701	21	4.5284	4.5284;26.231;27.3571;4.37424;1.87418;6.32395;25.6861;4.29413;8.09568;4.64851;5.45874;29.321;3.55532;4.74486;28.1495;4.74949;5.42108;5.42184;30.2538;6.9078;2.34985;7.91189;3.60782;2.16871;29.2839;12.773425000000001;2.26545;4.99593;13.00406;5.35793;29.4948;6.87171;4.88757;4.05833;4.96374;3.66246;3.86663;3.65664;29.7325;18.1713;4.57876;28.6584;2.13138;4.69508;3.48338;5.13758;8.76498;17.3789;27.5279…	1.41444;21.4116;17.317;3.06915;0.973555;3.92163;19.8086;3.03179;4.78453;3.21941;3.25481;26.0156;2.57676;4.12099;21.4312;3.30036;4.76229;3.60745;25.3288;4.14597;1.82003;4.48256;2.20777;1.07733;19.8092;9.688744999999999;1.7439;4.64317;9.93628;3.37747;23.5202;2.09171;3.33899;2.37672;3.35401;2.66424;2.7823;2.66565;18.304;12.8583;3.19082;25.4522;1.67107;2.992095;2.55269;2.49016;6.26892;12.4179;19.237;…	12.69;30.2135;64.8741;7.59783;3.75576;26.2195;43.6029;7.29289;95.9893;8.33002;7.66074;33.0438;5.43262;6.70747;53.0167;8.20038;10.8848;11.0269;37.3531;26.3495;3.24146;25.8886;5.61513;4.76228;30.0192;20.64264;3.09583;9.88794;28.602603333333334;7.28597;37.65;18.5335;9.16853;6.35197;10.2213;5.8259;6.31654;5.76901;78.8861;30.8125;7.99659;32.0291;2.91188;8.70647;5.4654;11.5855;10.8395;28.7905;58.0615;1…	60
crypt_90day	R-MMU-453279	Mitotic G1 phase and G1/S transition	126	127	69	64	59	67	64	69	53	53	1603	74	6947	1	2.6976e-09	3.5233e-09	41.73	70247;70024;69077;68240;66998;66997;66413;59029;59001;57296;51792;433759;27214;26965;26446;26445;26443;26440;23834;22187;21781;21402;20779;19646;19186;19182;19181;19179;19177;19175;19171;19167;19166;19075;18973;18393;17219;17216;16912;16452;13559;12576;12572;12571;12567;12545;12544;12530;12447;12444;12443;12428;11652	psmd1;mcm10;psmd11;rpa3;psmd5;psmd12;psmd6;psmd14;pole3;psmd8;ppp2r1a;hdac1;dbf4;cul1;psmb3;psmb2;psma6;psma1;cdc6;ubb;tfdp1;skp1a;src;rbbp4;psme1;psmc3;psmc2;psmc1;psmb7;psmb6;psmb10;psma3;psma2;prim1;pole;orc2;mcm6;mcm2;psmb9;jak2;e2f5;cdkn1b;cdk7;cdk6;cdk4;cdc7;cdc45;cdc25a;ccne1;ccnd2;ccnd1;ccna2;akt2	Psmd1_56896,Gm21972_63865;Mcm10_77146;Psmd11_65614;Rpa3_29303;Psmd5_68389;Psmd12_31537,Psmd12_32034;Psmd6_65109;Psmd14_30229;Pole3_72880;Psmd8_31614;Ppp2r1a_77514;Gm10093_65299;Dbf4_74602;Cul1_77492;Psmb3_71124;Psmb2_56689;Psma6_55725;Psma1_73656;Cdc6_69474;Ubb_80147;Tfdp1_29388,Tfdp1_64767,Tfdp1_71475;Skp1a_29544,Skp1a_68997;Src_61324;Rbbp4_79997;Psme1_30476;Psmc3_54556;Psmc2_60765;Psmc1_71591;P…	70024(0.006329);69077(-0.08656);66997(0.4846);66413(-0.05531);59029(0.1906);59001(-0.02999);57296(-0.4033);51792(-0.202);433759(-0.174);27214(0.4161);26965(-0.4875);26446(0.122);23834(-0.03032);21781(0.3934);20779(0.3964);19646(-0.1444);19179(-0.004574);19171(-0.3639);19167(0.4807);19075(-0.446);18973(-0.2966);18393(-0.08674);17219(0.426);17216(-0.1558);16912(0.1788);12576(-0.1722);12571(0.06151)…	11.452	6.94051	1.77734	9.17367	12.3539	9.45398	8.02259	4.46031	0.952281	6.78494	8.70715	7.01858	22.3077	14.507	2.59252	18.8366	21.9923	16.0598	5.5	2.96099	11.5	4.26913	9.262415;1.77734;16.6833;17.785;26.6354;9.01563;6.30252;17.0861;28.8861;3.79407;3.11548;30.0866;4.30023;3.83893;2.38324;19.7943;2.80651;7.4626;22.2266;4.59921;27.576400000000003;3.424235;10.1902;5.80208;6.94051;4.84836;2.53583;1.92578;29.7489;10.019;4.37737;4.88334;8.13507;5.23953;19.6703;4.23803;4.32747;15.2287;2.02339;19.974;4.39743;12.220695000000001;23.390949999999997;5.82205;18.22092;5.71783…	6.80142;1.15328;12.0229;12.6448;17.005;6.5514399999999995;3.93785;12.2526;17.9591;2.75147;2.32951;23.158;3.03761;2.76808;1.84675;13.73;2.13521;4.46031;14.9647;3.17137;19.67676666666667;2.20833;5.3122;3.80885;4.27558;2.85757;1.95349;1.52325;21.4866;5.02182;1.82893;2.8419;4.79186;3.51048;13.6648;2.9975;3.0312;11.171;0.952281;12.6399;3.07509;8.17211;16.9506;3.76363;15.41999;3.75483;10.1617;2.82766;4…	14.454654999999999;4.40162;27.0959;29.8141;61.1989;14.507000000000001;8.36132;28.0684;73.5189;6.00707;4.66628;38.8362;7.27769;6.25059;3.33309;35.2909;4.07109;35.5452;43.0039;8.61961;54.82426666666667;5.036925;35.9825;11.8248;38.8618;7.08096;3.58994;2.59252;32.2743;26.0576;4.64199;7.37079;85.7844;10.58;34.9314;7.18854;7.66333;23.7735;4.38811;40.5202;7.767;23.863084999999998;32.76505;31.1068;25.741…	41
villus_90day	R-MMU-1430728	Metabolism	1701	1739	654	618	526	610	471	627	335	335	936	1404	6002	1	1.9788e-09	3.7386e-09	19.26	99586;99010;97212;93692;83493;80982;80911;80879;80721;79196;78801;78330;78038;77590;76947;76893;76408;76282;76205;75678;74450;74159;74156;74147;74134;74114;73166;72962;72157;72094;72090;71934;71911;71780;71720;71670;71207;70337;70316;70247;70101;69573;69487;69219;69083;68631;68603;68493;68465;68421;68401;68375;68342;68268;68255;68214;68198;68044;68041;67876;67863;67834;67512;67460;67273;67073;670…	dpyd;lpcat4;hadha;glrx;sacm1l;cemip;acox3;slc16a3;slc19a3;osbpl5;ak7;ndufv3;mccc2;chst15;ndufaf6;cers2;abcc3;gpt;stard3nl;ippk;pank2;acbd5;acot12;ehhadh;cyp2s1;crot;tm7sf2;tymp;pgm2;ugt2a3;entpd8;car13;bdh1;isyna1;osbpl3;acy3;nudt4;iyd;ndufab1;psmd1;cyp4f16;hilpda;ndufaf5;ddah1;sult1c2;cryl1;pmvk;ndufaf4;adipor2;lmbrd1;g6pc3;ndufa8;ndufb10;zdhhc21;tmem86b;gsto2;ndufb2;chac2;mid1ip1;coq10b;slc25a1…	Dpyd_79696;Lpcat4_61483;Hadha_31123;Glrx_31414,Glrx_70498;Sacm1l_30565;Cemip_76422;Acox3_63363;Slc16a3_69481;Slc19a3_61662;Osbpl5_70469;Ak7_56546;Ndufv3_76222;Mccc2_65296;Chst15_61163;Ndufaf6_68782;Cers2_78912;Abcc3_65055;Gpt_60619;Stard3nl_80015;Ippk_61492;Pank2_31061;Acbd5_80478;Acot12_54939;Ehhadh_58252;Cyp2s1_77829;Crot_61759;Tm7sf2_77577;Tymp_60321;Pgm2_30214;Ugt2a3_62671;Entpd8_29407,Entpd8…	97212(0.3966);93692(-0.1677);83493(0.05097);80911(-0.04517);80879(0.1907);79196(0.1001);78330(-0.2468);78038(0.2313);76893(-0.05553);76205(-0.07726);74450(0.04278);74134(0.05994);73166(-0.1418);72157(-0.0482);71911(-0.241);71720(-0.06701);70247(0.4936);69219(0.1171);68421(0.3026);68268(-0.0226);67834(0.2884);67041(0.2278);67003(0.3389);665563(-0.2054);66413(0.3118);66065(0.02188);66046(-0.005621)…	5.78316	1.9978	0.00711979	7.9696	6.03893	8.19281	3.71652	0.921453	0.0021167	5.58496	3.94501	5.77594	12.6924	4.24057	0.0196236	18.8961	12.5134	18.0348	85.5	0.852656	172.5	2.18273	0.692031;15.7095;1.74376;1.892525;0.674372;4.96058;1.01384;3.32195;25.3871;18.0235;1.04346;24.3521;5.14685;22.4579;1.09026;6.94962;0.472595;0.573505;31.0364;4.92814;2.42513;0.0255451;2.46137;0.863518;0.0986543;4.19889;24.8264;4.32938;1.06563;0.733864;1.25182;1.28561;1.02928;14.7226;3.96511;8.51026;0.996212;0.7408414999999999;0.956135;1.32411;0.548438;24.1943;21.8784;16.1341;3.57671;0.909196;13.02…	0.415853;11.4739;1.15397;0.7407284999999999;0.319803;1.99998;0.419756;1.2904;12.5109;5.7086;0.767105;17.947;3.46039;15.1239;0.385013;4.33419;0.190313;0.345105;21.2654;4.12681;1.42651;0.00934838;1.42302;0.40854;0.013231;2.99107;16.2535;2.16402;0.780011;0.320605;0.5236045;0.909305;0.329383;10.8796;2.84533;2.89453;0.35362;0.317751;0.327034;0.931351;0.288172;15.9589;14.8364;11.7245;2.61921;0.334206;1…	1.22701;24.7491;3.42307;5.0381350000000005;1.07385;28.0228;3.23656;9.3361;76.7873;96.5957;1.61893;42.6351;10.3099;43.4116;3.22543;15.8357;1.74412;1.01012;69.3993;11.1119;17.82;0.293402;4.81969;2.20996;0.322633;6.89875;52.3274;4.58174;1.6728;1.43703;2.46213;2.22582;1.26795;22.6138;6.47158;37.0916;1.05192;1.9705400000000002;1.06177;2.2686;1.04957;49.7878;41.459;25.7056;5.57171;1.07437;17.0101;2.216…	191
crypt_90day	R-MMU-450531	Regulation of mRNA stability by proteins that bind AU-rich elements	84	85	49	48	43	48	47	49	40	40	1616	45	6976	1	3.8563e-09	3.8563e-09	47.06	72662;70640;70247;69583;69077;66998;66997;66446;66413;66362;59029;57296;56086;54401;50911;26446;26445;26443;26440;22631;22187;208643;193740;19186;19182;19181;19179;19177;19175;19171;19167;19166;17164;16912;15568;15481;12192;11991;103573;103554	dis3;dcp2;psmd1;tnfsf13;psmd11;psmd5;psmd12;exosc7;psmd6;exosc3;psmd14;psmd8;set;ywhab;exosc9;psmb3;psmb2;psma6;psma1;ywhaz;ubb;eif4g1;hspa1a;psme1;psmc3;psmc2;psmc1;psmb7;psmb6;psmb10;psma3;psma2;mapkapk2;psmb9;elavl1;hspa8;zfp36l1;hnrnpd;xpo1;psme4	Dis3_30964;Dcp2_59004;Psmd1_56896,Gm21972_63865;Tnfsf13_81871;Psmd11_65614;Psmd5_68389;Psmd12_31537,Psmd12_32034;Exosc7_29212;Psmd6_65109;Exosc3_29716;Psmd14_30229;Psmd8_31614;Set_63995,Set_72199;Ywhab_60393;Exosc9_76192,Exosc9_78049;Psmb3_71124;Psmb2_56689;Psma6_55725;Psma1_73656;Ywhaz_31838,Ywhaz_76102;Ubb_80147;Eif4g1_29119;Hspa1a_31063,Hspa1a_69206;Psme1_30476;Psmc3_54556;Psmc2_60765;Psmc1_71…	72662(-0.1171);69583(0.09954);69077(-0.08656);66997(0.4846);66413(-0.05531);66362(0.03996);59029(0.1906);57296(-0.4033);50911(-0.3664);26446(0.122);208643(-0.2894);19179(-0.004574);19171(-0.3639);19167(0.4807);17164(0.1321);16912(0.1788);15568(0.1024);15481(-0.1068);11991(0.372);103554(0.2682)	9.47454	6.45399	1.92578	7.99349	10.6227	8.67971	6.55159	3.93316	0.952281	6.16571	7.44633	6.83069	20.9065	14.4808	2.59252	18.407	21.0819	16.0934	3.5	2.45953	7.5	3.58581	3.87272;3.37754;9.262415;8.5291;16.6833;26.6354;9.01563;16.4454;6.30252;6.11622;17.0861;3.79407;9.37191;3.98963;6.746835;2.38324;19.7943;2.80651;7.4626;4.361800000000001;4.59921;2.15225;27.68745;6.94051;4.84836;2.53583;1.92578;29.7489;10.019;4.37737;4.88334;8.13507;6.60546;2.02339;20.2928;16.629154999999997;6.14761;27.806;3.16726;4.41963	2.7865;2.49039;6.80142;4.87419;12.0229;17.005;6.5514399999999995;12.4566;3.93785;2.55419;12.2526;2.75147;6.03626;2.86198;3.403195;1.84675;13.73;2.13521;4.46031;2.843095;3.17137;1.69031;23.3612;4.27558;2.85757;1.95349;1.52325;21.4866;5.02182;1.82893;2.8419;4.79186;4.10078;0.952281;13.9899;12.369914999999999;3.92847;22.6682;2.35772;3.09098	6.3239;5.21983;14.454654999999999;46.4178;27.0959;61.1989;14.507000000000001;24.7414;8.36132;13.6874;28.0684;6.00707;16.27835;6.51704;27.1537;3.33309;35.2909;4.07109;35.5452;6.445265;8.61961;2.9572;41.540400000000005;38.8618;7.08096;3.58994;2.59252;32.2743;26.0576;4.64199;7.37079;85.7844;31.6845;4.38811;36.7667;31.248085;34.8065;32.7088;4.80076;7.76781	36
villus_7day	R-MMU-1428517	The citric acid (TCA) cycle and respiratory electron transport	153	159	53	46	46	49	43	53	35	35	621	124	7897	1	5.5469e-09	5.5469e-09	22.01	78330;76947;72416;69487;68375;68349;67834;67273;67003;66218;66108;56451;54405;27273;26940;230075;225887;22228;217666;20917;20501;18604;18293;17722;17716;17711;17448;170718;16828;12858;11958;11950;11949;11946;110323	ndufv3;ndufaf6;lrpprc;ndufaf5;ndufa8;ndufs3;idh3a;ndufa10;uqcrc2;ndufb9;ndufa9;suclg1;ndufa1;pdk4;ecsit;ndufb6;ndufs8;ucp2;l2hgdh;suclg2;slc16a1;pdk2;ogdh;nd6;nd1;cytb;mdh2;idh3b;ldha;cox5a;atp5k;atp5f1;atp5c1;atp5a1;cox6b1	Ndufv3_71065;Ndufaf6_68782;Lrpprc_77746;Ndufaf5_65651;Ndufa8_56959;Ndufs3_69453;Idh3a_29922;Ndufa10_72042;Uqcrc2_72440;Ndufb9_59550;Ndufa9_30682;Suclg1_74901;Ndufa1_80186;Pdk4_72485;Ecsit_73332;Ndufb6_31712,Ndufb6_69101;Ndufs8_59070;Ucp2_62427;L2hgdh_68916;Suclg2_71694;Slc16a1_62217;Pdk2_68472;Ogdh_65900,Ogdh_76423;mt-Nd6_82094;mt-Nd1_82075;mt-Cytb_31381;Mdh2_73385;Idh3b_73219;Ldha_77657;Cox5a_56…	78330(-0.168);67834(0.2437);67003(0.1618);66108(0.3598);56451(5.16E-4);54405(0.2048);217666(0.2701);18293(0.4234);17722(-0.115);17716(-0.3251);11950(0.3636)	11.7176	9.40511	1.48455	8.61337	10.6499	8.45119	8.05502	5.18945	0.603967	6.43427	7.16109	6.276	25.0268	21.0803	4.15839	18.0172	24.1645	18.693	6.5	3.12608	14.5	6.91305	5.77507;20.4588;20.5718;9.46165;17.4642;23.1623;29.3337;5.32359;20.1762;7.14357;5.94535;19.1771;17.3367;3.86828;19.2629;2.271055;22.8997;9.40511;6.68253;13.8962;12.0001;2.89109;1.4845515;3.5789;27.0582;24.0286;2.35828;20.546;1.81588;8.04213;3.15098;3.59842;14.8499;3.101185;1.99742	3.82442;16.453;13.8235;7.32091;12.2209;16.4634;21.1429;3.58723;13.6283;4.33643;2.88166;13.1227;14.2546;1.08293;15.0826;1.1652185;16.3668;5.18945;4.22204;10.1847;9.00783;1.03567;0.6039675;2.61347;19.0386;15.4456;1.41315;13.8108;0.815163;4.8525;0.962123;2.3624519999999998;10.7511;1.5607;1.29906	11.3279;29.65;39.9971;13.2385;30.4131;43.7707;30.1818;10.1544;38.6519;32.1151;12.7384;35.4188;40.6456;15.3018;28.6777;5.14107;42.6121;82.242;15.8625;21.7087;17.8232;8.08541;4.740015;5.63766;59.9591;53.9174;21.0803;39.9077;4.15839;18.1648;9.9568;16.62024;23.8404;6.37046;5.82665	33
crypt_90day	R-MMU-68882	Mitotic Anaphase	212	216	110	106	95	106	94	108	77	77	1579	139	6882	1	5.0677e-09	6.499e-09	35.65	98386;77891;75608;75430;72415;71805;70247;69077;68942;68014;67849;67037;66998;66997;66977;66700;66442;66440;66413;66371;60411;59029;59008;57296;56455;51792;50850;445007;269966;268697;26446;26445;26443;26440;24061;23825;229841;227613;226747;22196;22187;22145;22143;217232;20877;208092;19387;19386;19384;19186;19182;19181;19179;19177;19175;19171;19167;19166;18817;18221;16912;16906;16905;16319;16211;1…	lbr;ube2s;chmp4b;anapc15;sgo1;nup93;psmd1;psmd11;chmp2b;zwilch;cdca5;pmf1;psmd5;psmd12;nuf2;chmp3;spc25;cdc26;psmd6;chmp4c;cenpk;psmd14;anapc5;psmd8;dynll1;ppp2r1a;spast;nup85;nup98;ccnb1;psmb3;psmb2;psma6;psma1;smc1a;banf1;cenpe;tubb4b;ahctf1;ube2i;ubb;tuba4a;tuba1b;cdc27;aurkb;chmp6;rangap1;ranbp2;ran;psme1;psmc3;psmc2;psmc1;psmb7;psmb6;psmb10;psma3;psma2;plk1;nudc;psmb9;lmnb1;lmna;incenp;kpnb1…	Lbr_31327,Lbr_69322,Lbr_80190;Ube2s_70738;Chmp4b_76371;Anapc15-ps_65990;Sgo1_29058,Sgo1_70401;Nup93_29093,Nup93_64245;Psmd1_56896,Gm21972_63865;Psmd11_65614;Chmp2b_55523;Zwilch_68083;Cdca5_73903;Pmf1_73273;Psmd5_68389;Psmd12_31537,Psmd12_32034;Nuf2_31593;Chmp3_65972;Spc25_82242;Cdc26_69987;Psmd6_65109;Chmp4c_55155;Cenpk_29938;Psmd14_30229;Anapc5_67493;Psmd8_31614;Dynll1_79280;Ppp2r1a_77514;Spast_…	98386(0.2913);75430(-0.1372);71805(0.1559);69077(-0.08656);68014(-0.3397);67849(-0.06997);67037(0.006681);66997(0.4846);66700(-0.1087);66442(-0.1213);66413(-0.05531);60411(0.1141);59029(0.1906);59008(-0.06507);57296(-0.4033);56455(-0.3029);51792(-0.202);445007(0.07121);26446(0.122);24061(0.175);229841(-0.2051);227613(0.3387);226747(0.06779);22196(0.4906);22145(0.2682);208092(-0.4616);19179(-0.004…	11.4177	8.94687	1.54211	8.80697	12.112	8.91185	8.2012	5.02182	0.952281	6.8097	8.72024	6.87561	20.4336	16.4911	2.59252	16.3047	20.4595	14.4475	9.5	2.83659	20.5	4.07824	14.519689999999999;22.8038;3.62431;3.37307;12.73005;12.355235;9.262415;16.6833;1.54211;22.1253;23.4908;4.92106;26.6354;9.01563;23.0668;5.53522;10.1521;3.50792;6.30252;11.1463;25.8792;17.0861;5.74943;3.79407;16.2289;3.11548;4.07962;28.2888;2.91529;3.46518;2.38324;19.7943;2.80651;7.4626;23.7358;2.84027;3.85452;6.51955;10.77057;8.946865;4.59921;22.71636666666667;29.4496;23.7893;2.83292;2.51928;14.90…	10.766863333333333;16.6485;2.63171;2.50343;8.74092;8.472675;6.80142;12.0229;1.06824;16.3358;18.1537;3.37147;17.005;6.5514399999999995;16.8904;3.65333;6.27271;2.5698;3.93785;5.44754;18.2209;12.2526;3.72358;2.75147;13.1223;2.32951;2.90443;23.9411;2.20074;2.5492;1.84675;13.73;2.13521;4.46031;16.4668;2.15542;2.78098;4.22444;7.43951;6.61668;3.17137;16.322666666666667;19.6623;15.7155;2.15119;1.9351;11.…	22.781676666666666;39.6975;5.82591;5.09466;23.30129;21.5292;14.454654999999999;27.0959;2.60653;37.3366;37.8471;8.9675;61.1989;14.507000000000001;40.1542;11.8516;30.9467;5.48095;8.36132;14.1662;50.888;28.0684;30.078;6.00707;21.9224;4.66628;6.83784;32.6803;4.28263;5.36377;3.33309;35.2909;4.07109;35.5452;28.8216;4.13298;6.22899;12.2342;19.486165;13.72321;8.61961;41.006499999999996;30.2641;48.7338;4.…	75
crypt_90day	R-MMU-2555396	Mitotic Metaphase and Anaphase	213	217	111	107	95	107	95	109	77	77	1579	140	6881	1	6.4203e-09	7.6334e-09	35.48	98386;77891;75608;75430;72415;71805;70247;69077;68942;68014;67849;67037;66998;66997;66977;66700;66442;66440;66413;66371;60411;59029;59008;57296;56455;51792;50850;445007;269966;268697;26446;26445;26443;26440;24061;23825;229841;227613;226747;22196;22187;22145;22143;217232;20877;208092;19387;19386;19384;19186;19182;19181;19179;19177;19175;19171;19167;19166;18817;18221;16912;16906;16905;16319;16211;1…	lbr;ube2s;chmp4b;anapc15;sgo1;nup93;psmd1;psmd11;chmp2b;zwilch;cdca5;pmf1;psmd5;psmd12;nuf2;chmp3;spc25;cdc26;psmd6;chmp4c;cenpk;psmd14;anapc5;psmd8;dynll1;ppp2r1a;spast;nup85;nup98;ccnb1;psmb3;psmb2;psma6;psma1;smc1a;banf1;cenpe;tubb4b;ahctf1;ube2i;ubb;tuba4a;tuba1b;cdc27;aurkb;chmp6;rangap1;ranbp2;ran;psme1;psmc3;psmc2;psmc1;psmb7;psmb6;psmb10;psma3;psma2;plk1;nudc;psmb9;lmnb1;lmna;incenp;kpnb1…	Lbr_31327,Lbr_69322,Lbr_80190;Ube2s_70738;Chmp4b_76371;Anapc15-ps_65990;Sgo1_29058,Sgo1_70401;Nup93_29093,Nup93_64245;Psmd1_56896,Gm21972_63865;Psmd11_65614;Chmp2b_55523;Zwilch_68083;Cdca5_73903;Pmf1_73273;Psmd5_68389;Psmd12_31537,Psmd12_32034;Nuf2_31593;Chmp3_65972;Spc25_82242;Cdc26_69987;Psmd6_65109;Chmp4c_55155;Cenpk_29938;Psmd14_30229;Anapc5_67493;Psmd8_31614;Dynll1_79280;Ppp2r1a_77514;Spast_…	98386(0.2913);75430(-0.1372);71805(0.1559);69077(-0.08656);68014(-0.3397);67849(-0.06997);67037(0.006681);66997(0.4846);66700(-0.1087);66442(-0.1213);66413(-0.05531);60411(0.1141);59029(0.1906);59008(-0.06507);57296(-0.4033);56455(-0.3029);51792(-0.202);445007(0.07121);26446(0.122);24061(0.175);229841(-0.2051);227613(0.3387);226747(0.06779);22196(0.4906);22145(0.2682);208092(-0.4616);19179(-0.004…	11.4177	8.94687	1.54211	8.80697	12.112	8.91185	8.2012	5.02182	0.952281	6.8097	8.72024	6.87561	20.4336	16.4911	2.59252	16.3047	20.4595	14.4475	9.5	2.83659	20.5	4.07824	14.519689999999999;22.8038;3.62431;3.37307;12.73005;12.355235;9.262415;16.6833;1.54211;22.1253;23.4908;4.92106;26.6354;9.01563;23.0668;5.53522;10.1521;3.50792;6.30252;11.1463;25.8792;17.0861;5.74943;3.79407;16.2289;3.11548;4.07962;28.2888;2.91529;3.46518;2.38324;19.7943;2.80651;7.4626;23.7358;2.84027;3.85452;6.51955;10.77057;8.946865;4.59921;22.71636666666667;29.4496;23.7893;2.83292;2.51928;14.90…	10.766863333333333;16.6485;2.63171;2.50343;8.74092;8.472675;6.80142;12.0229;1.06824;16.3358;18.1537;3.37147;17.005;6.5514399999999995;16.8904;3.65333;6.27271;2.5698;3.93785;5.44754;18.2209;12.2526;3.72358;2.75147;13.1223;2.32951;2.90443;23.9411;2.20074;2.5492;1.84675;13.73;2.13521;4.46031;16.4668;2.15542;2.78098;4.22444;7.43951;6.61668;3.17137;16.322666666666667;19.6623;15.7155;2.15119;1.9351;11.…	22.781676666666666;39.6975;5.82591;5.09466;23.30129;21.5292;14.454654999999999;27.0959;2.60653;37.3366;37.8471;8.9675;61.1989;14.507000000000001;40.1542;11.8516;30.9467;5.48095;8.36132;14.1662;50.888;28.0684;30.078;6.00707;21.9224;4.66628;6.83784;32.6803;4.28263;5.36377;3.33309;35.2909;4.07109;35.5452;28.8216;4.13298;6.22899;12.2342;19.486165;13.72321;8.61961;41.006499999999996;30.2641;48.7338;4.…	75
villus_7day	R-MMU-1430728	Metabolism	1701	1739	327	302	267	293	246	324	191	191	465	1548	6473	1	4.6783e-09	8.1896e-09	10.98	99586;99031;93692;85031;80911;78330;78038;76947;76893;74776;74156;74147;72962;72416;72094;72090;72082;71911;71720;71207;70337;70247;69487;68603;68556;68375;68365;68349;68214;67861;67834;67273;67073;67041;67003;66612;66586;665563;66413;66234;66218;66108;66071;64291;59010;59004;56752;56615;56551;56451;56421;56388;56386;56362;56348;56209;56185;56045;56018;545260;54405;54391;52123;50799;319660;27399;…	dpyd;osbpl6;glrx;pla1a;acox3;ndufv3;mccc2;ndufaf6;cers2;ppa2;acot12;ehhadh;tymp;lrpprc;ugt2a3;entpd8;cyp2c55;bdh1;osbpl3;nudt4;iyd;psmd1;ndufaf5;pmvk;uckl1;ndufa8;rab14;ndufs3;gsto2;akr1b10;idh3a;ndufa10;pi4k2b;oxct1;uqcrc2;ormdl3;crls1;mthfd2l;psmd6;msmo1;ndufb9;ndufa9;ethe1;osbpl1a;sqor;pias4;aldh9a1;mgst1;txn2;suclg1;pfkp;cyp3a25;b4galt6;sult1b1;hsd17b12;gde1;hao2;samhd1;stard10;arsi;ndufa1;rf…	Dpyd_66282,Dpyd_79696;Osbpl6_61977;Glrx_70498;Pla1a_54601;Acox3_63363;Ndufv3_71065;Mccc2_65296;Ndufaf6_68782;Cers2_78912;Ppa2_74115;Acot12_54939;Ehhadh_58252;Tymp_60321;Lrpprc_77746;Ugt2a3_62671;Entpd8_29407,Entpd8_73349;Cyp2c55_29661;Bdh1_30459;Osbpl3_63288,Osbpl3_80541;Nudt4_62507;Iyd_29824,Iyd_69811;Psmd1_56896;Ndufaf5_65651;Pmvk_57655;Uckl1_80592;Ndufa8_56959;Rab14_79040;Ndufs3_69453;Gsto2_59…	93692(-0.2015);80911(-0.1299);78330(-0.168);78038(0.1266);76893(0.1271);72090(0.05418);71911(-0.1403);70247(0.4102);68556(-0.1401);67834(0.2437);67003(0.1618);665563(-0.1254);66413(-0.0363);66108(0.3598);64291(-0.09168);59010(-0.2218);59004(0.2365);56752(-0.02674);56451(5.16E-4);56421(0.3705);56362(0.4733);56185(0.4056);56018(0.01573);54405(0.2048);27399(0.1859);270198(0.2523);269437(0.05307);268…	12.0622	9.83324	0.0374122	8.8372	11.8932	9.04019	8.10849	6.15348	0.0103478	6.74235	8.12423	7.01467	24.6903	19.5209	0.352683	19.1135	24.0687	18.9206	85.5	8.13699	172.5	25.6026	0.6690015;5.35404;15.0494;29.9478;3.24226;5.77507;19.6916;20.4588;19.9128;22.3021;4.47182;7.60167;1.33812;20.5718;1.98152;3.6206750000000003;8.78376;24.9003;2.967495;27.1659;3.5879149999999997;24.1898;9.46165;12.223;1.82336;17.4642;9.87462;23.1623;1.51111;28.5009;29.3337;5.32359;3.7717;9.194475;20.1762;15.6335;25.5623;23.3391;17.6315;6.65468;7.14357;5.94535;18.3852;5.17364;8.874984999999999;23.36…	0.321497;3.57716;8.40306;23.0408;1.26355;3.82442;13.3845;16.453;13.4957;19.2207;2.37612;4.65154;0.777908;13.8235;0.642009;1.4304999999999999;3.73344;17.9111;1.0928900000000001;16.781;2.02177;15.5141;7.32091;5.3234;1.17352;12.2209;5.30273;16.4634;1.0291;17.3166;21.1429;3.58723;1.19073;7.909985;13.6283;11.2041;16.1113;20.1897;13.6786;4.25835;4.33643;2.88166;14.6761;2.33903;6.298895;15.1453;13.9796;…	1.497893;10.9999;34.0477;36.5054;10.2329;11.3279;37.0504;29.65;37.7706;27.6613;9.71508;17.6127;2.42706;39.9971;6.75119;11.2299;24.4562;49.1108;6.4951;70.9836;7.16827;54.6419;13.2385;14.3197;4.46806;30.4131;41.3578;43.7707;2.8299;80.1581;30.1818;10.1544;4.89011;14.950199999999999;38.6519;25.6915;61.5765;28.7232;26.1341;13.6044;32.1151;12.7384;26.164;14.0957;26.35;50.8981;41.1153;3.85652;23.6515;35…	119
crypt_7day	R-MMU-1640170	Cell Cycle	546	594	165	145	149	155	136	163	106	106	794	488	7289	1	6.9736e-09	1.1233e-08	17.85	98386;78798;77891;76816;75430;73804;72415;71978;71805;70024;68549;68475;68147;68014;67177;67121;66679;66634;66578;66311;60411;59029;57441;56505;56150;56086;54392;54130;445007;319183;319178;27401;272551;27214;26965;269582;26951;268697;26446;26443;26413;259279;245688;245474;244329;23996;23825;235559;229841;226747;22196;22146;22144;218914;21781;217653;21762;21749;214901;214444;20878;20877;20873;2084…	lbr;eml4;ube2s;sdccag8;anapc15;kif2c;sgo1;ppp2r2a;nup93;mcm10;sgo2a;ssna1;gar1;zwilch;cdt1;mastl;rae1;mcm8;mis18a;cenpw;cenpk;psmd14;gmnn;ruvbl1;mad2l1;set;ncapg;actr1a;nup85;hist1h2bj;hist1h2bb;skp2;gins2;dbf4;cul1;clspn;zw10;ccnb1;psmb3;psma6;mapk1;tubgcp3;rbbp7;dkc1;mcph1;psmc4;banf1;topbp1;cenpe;ahctf1;ube2i;tuba1c;tuba3a;wapl;tfdp1;mis18bp1;psmd2;terf1;chtf18;cdk5rap2;aurka;aurkb;plk4;stag2;…	Lbr_69322;Eml4_62291;Ube2s_78703;Sdccag8_65316;Anapc15-ps_65990;Kif2c_82016;Sgo1_29058,Sgo1_70401;Ppp2r2a_64992;Nup93_64245;Mcm10_30477,Mcm10_77146;Sgo2a_55215;Ssna1_71991;Gar1_71343,Gar1_78319;Zwilch_31068,Zwilch_32048,Zwilch_68083;Cdt1_31064;Mastl_66383;Rae1_31403;Mcm8_80685;Mis18a_31724;Cenpw_64386;Cenpk_75329;Psmd14_30229;Gmnn_66273;Ruvbl1_29584,Ruvbl1_73055;Mad2l1_69041;Set_63995,Set_72199;N…	98386(0.2823);77891(0.4494);75430(-0.1291);73804(-0.275);71805(-0.1422);70024(-0.1517);68549(-0.04476);68014(-0.2348);67177(0.006994);66679(0.1786);66634(0.279);66578(0.124);60411(-0.03633);59029(-0.02549);57441(-0.02588);56505(0.2735);445007(0.3211);27401(-0.219);272551(0.06701);27214(0.4796);26965(-0.3257);26951(0.1434);26446(-0.1851);26413(-0.4559);259279(-0.05229);245688(0.005997);245474(-0.1…	17.8857	19.3481	1.40985	8.85172	17.5983	9.01039	12.4615	13.7057	1.18214	6.90318	12.2314	6.92547	34.3743	33.1114	4.51544	16.7334	34.4649	16.7248	28.5	11.9117	58.5	20.5191	21.6878;29.2641;28.7548;16.4695;6.62865;29.2764;20.1061;23.7851;4.98814;11.907145;30.2699;22.4717;2.7102449999999996;11.769393333333333;30.3089;20.2096;25.0379;22.19;17.8829;1.99204;29.8547;6.12157;4.7075;25.9349;3.18675;10.925920000000001;28.9085;7.85408;17.86515;11.4106;23.7856;30.2388;22.9886;22.480449999999998;29.7151;12.059579999999999;22.1204;4.04732;4.21259;3.38389;18.2923;30.2164;17.219;1…	16.1288;19.9118;19.9375;8.28129;3.43341;18.7374;14.91835;15.7937;2.37614;7.76311;25.2971;15.159;1.583695;9.125746666666666;24.9491;14.0116;16.3788;18.5715;14.1663;1.29208;18.4598;3.98381;2.03098;16.77475;1.72799;7.321072;25.5612;4.41162;12.377844999999999;5.61491;15.7939;22.4163;15.4114;17.46495;19.4694;7.625614;16.6384;1.9423;1.58498;1.81035;12.9814;24.9834;12.38;12.6866;15.3353;1.53084;2.467;14…	35.6953;67.1588;62.731;41.2367;13.7185;30.0034;32.97935;47.9678;10.9327;22.516659999999998;42.4893;43.2457;29.1126;25.121333333333336;45.0548;36.0845;52.9335;29.8997;25.3353;4.51544;77.756;14.2467;14.5834;57.16415;16.8916;21.15786;30.3076;10.9328;36.02035;30.0245;47.9697;51.6596;45.0495;35.37735;72.3492;26.7132;36.022;30.3139;13.9285;30.2949;30.8102;40.4722;28.1248;29.4617;44.4959;6.24148;19.7996…	126
villus_7day	R-MMU-6791226	Major pathway of rRNA processing in the nucleolus and cytosol	139	173	43	41	41	43	39	43	36	36	620	137	7884	1	1.6262e-08	1.6262e-08	20.81	76846;76808;74778;69072;67891;67671;67427;67097;66489;66483;66475;66249;66138;57315;55989;353258;27176;27050;26961;269261;268449;20103;20091;20090;20005;19988;19981;19943;19921;19899;16898;16785;11837;110954;104662;100503670	rps9;rpl18a;rrp7a;ebna1bp2;rpl4;rpl38;rps20;rps10;rpl35;rpl36al;rps23;pno1;bud23;wdr46;nop58;ltv1;rpl7a;rps3;rpl8;rpl12;rpl23a;rps5;rps3a1;rps29;rpl9;rpl6;rpl37a;rpl28;rpl19;rpl18;rps2;rpsa;rplp0;rpl10;tsr1;rpl5	Rps9_64050,Rps9_77273;Rpl18a_78208;Rrp7a_65682;Ebna1bp2_72422;Rpl4_62443;Rpl38_72967;Rps20_76485;Rps10_63815;Gm10269_63037,Gm2000_63264;Rpl36al_63329;Rps23_70195;Pno1_72908;Bud23_63755;Wdr46_56524;Nop58_71221;Ltv1_74041;Rpl7a-ps3_65268;Rps3_64318;Rpl8_62432;Rpl12_72017;Rpl23a_70926,Rpl23a-ps3_75555,Rpl23a-ps3_78647;Rps5_30110;Rps3a1_72766;Rps29_74452;Rpl9_77075;Rpl6_80263;Rpl37a_71564;Rpl28_76883…	76846(0.2047);74778(0.2464);69072(0.06384);66138(-0.2476);55989(-0.3318);27176(-0.002128);19921(0.1716);16898(-0.07466);110954(0.4063)	13.1565	12.6632	1.62399	6.73386	13.1392	6.9489	9.54019	9.23099	1.07269	5.41517	9.51209	5.49012	23.8205	21.5026	3.7783	13.4816	23.0565	12.6605	7.5	6.8003	16.5	11.6657	11.954460000000001;4.26525;23.386;16.4473;9.58142;14.0896;22.4471;19.0389;9.204235;22.1447;14.4728;18.4917;7.44032;29.6977;22.8812;1.62399;9.21962;9.90818;8.96054;18.2876;16.5962;14.6622;15.1059;5.91661;4.01653;18.6047;6.40856;6.74004;9.34043;13.3719;6.69975;11.376875;5.898325;6.860564999999999;23.1113;15.3829	8.59582;3.00962;16.9325;13.4518;7.40344;10.3011;16.8174;15.2491;7.315135;16.4177;10.467;12.7674;4.60808;23.3053;14.9229;1.07269;5.39899;5.85478;5.04659;14.5668;11.918863333333334;10.6409;12.2068;3.90826;2.88457;14.5848;2.63459;4.33691;7.23709;9.86615;4.18192;7.39597;3.534085;4.3771450000000005;17.7729;12.4617	28.0516;7.35011;43.5189;64.3753;15.2107;22.1316;38.2023;27.1603;12.80052;38.1436;22.7623;33.3405;16.0155;32.0264;48.8087;3.7783;12.1328;13.2685;44.7393;26.0712;22.913433333333334;23.5672;20.3877;11.3825;6.5146;27.3985;15.2712;12.9618;13.0348;20.8736;34.602;16.708350000000003;9.772085;13.460550000000001;38.1098;20.6912	40
villus_7day	R-MMU-72312	rRNA processing	139	173	43	41	41	43	39	43	36	36	620	137	7884	1	1.6262e-08	1.6262e-08	20.81	76846;76808;74778;69072;67891;67671;67427;67097;66489;66483;66475;66249;66138;57315;55989;353258;27176;27050;26961;269261;268449;20103;20091;20090;20005;19988;19981;19943;19921;19899;16898;16785;11837;110954;104662;100503670	rps9;rpl18a;rrp7a;ebna1bp2;rpl4;rpl38;rps20;rps10;rpl35;rpl36al;rps23;pno1;bud23;wdr46;nop58;ltv1;rpl7a;rps3;rpl8;rpl12;rpl23a;rps5;rps3a1;rps29;rpl9;rpl6;rpl37a;rpl28;rpl19;rpl18;rps2;rpsa;rplp0;rpl10;tsr1;rpl5	Rps9_64050,Rps9_77273;Rpl18a_78208;Rrp7a_65682;Ebna1bp2_72422;Rpl4_62443;Rpl38_72967;Rps20_76485;Rps10_63815;Gm10269_63037,Gm2000_63264;Rpl36al_63329;Rps23_70195;Pno1_72908;Bud23_63755;Wdr46_56524;Nop58_71221;Ltv1_74041;Rpl7a-ps3_65268;Rps3_64318;Rpl8_62432;Rpl12_72017;Rpl23a_70926,Rpl23a-ps3_75555,Rpl23a-ps3_78647;Rps5_30110;Rps3a1_72766;Rps29_74452;Rpl9_77075;Rpl6_80263;Rpl37a_71564;Rpl28_76883…	76846(0.2047);74778(0.2464);69072(0.06384);66138(-0.2476);55989(-0.3318);27176(-0.002128);19921(0.1716);16898(-0.07466);110954(0.4063)	13.1565	12.6632	1.62399	6.73386	13.1392	6.9489	9.54019	9.23099	1.07269	5.41517	9.51209	5.49012	23.8205	21.5026	3.7783	13.4816	23.0565	12.6605	7.5	6.8003	16.5	11.6657	11.954460000000001;4.26525;23.386;16.4473;9.58142;14.0896;22.4471;19.0389;9.204235;22.1447;14.4728;18.4917;7.44032;29.6977;22.8812;1.62399;9.21962;9.90818;8.96054;18.2876;16.5962;14.6622;15.1059;5.91661;4.01653;18.6047;6.40856;6.74004;9.34043;13.3719;6.69975;11.376875;5.898325;6.860564999999999;23.1113;15.3829	8.59582;3.00962;16.9325;13.4518;7.40344;10.3011;16.8174;15.2491;7.315135;16.4177;10.467;12.7674;4.60808;23.3053;14.9229;1.07269;5.39899;5.85478;5.04659;14.5668;11.918863333333334;10.6409;12.2068;3.90826;2.88457;14.5848;2.63459;4.33691;7.23709;9.86615;4.18192;7.39597;3.534085;4.3771450000000005;17.7729;12.4617	28.0516;7.35011;43.5189;64.3753;15.2107;22.1316;38.2023;27.1603;12.80052;38.1436;22.7623;33.3405;16.0155;32.0264;48.8087;3.7783;12.1328;13.2685;44.7393;26.0712;22.913433333333334;23.5672;20.3877;11.3825;6.5146;27.3985;15.2712;12.9618;13.0348;20.8736;34.602;16.708350000000003;9.772085;13.460550000000001;38.1098;20.6912	40
villus_7day	R-MMU-8868773	rRNA processing in the nucleus and cytosol	139	173	43	41	41	43	39	43	36	36	620	137	7884	1	1.6262e-08	1.6262e-08	20.81	76846;76808;74778;69072;67891;67671;67427;67097;66489;66483;66475;66249;66138;57315;55989;353258;27176;27050;26961;269261;268449;20103;20091;20090;20005;19988;19981;19943;19921;19899;16898;16785;11837;110954;104662;100503670	rps9;rpl18a;rrp7a;ebna1bp2;rpl4;rpl38;rps20;rps10;rpl35;rpl36al;rps23;pno1;bud23;wdr46;nop58;ltv1;rpl7a;rps3;rpl8;rpl12;rpl23a;rps5;rps3a1;rps29;rpl9;rpl6;rpl37a;rpl28;rpl19;rpl18;rps2;rpsa;rplp0;rpl10;tsr1;rpl5	Rps9_64050,Rps9_77273;Rpl18a_78208;Rrp7a_65682;Ebna1bp2_72422;Rpl4_62443;Rpl38_72967;Rps20_76485;Rps10_63815;Gm10269_63037,Gm2000_63264;Rpl36al_63329;Rps23_70195;Pno1_72908;Bud23_63755;Wdr46_56524;Nop58_71221;Ltv1_74041;Rpl7a-ps3_65268;Rps3_64318;Rpl8_62432;Rpl12_72017;Rpl23a_70926,Rpl23a-ps3_75555,Rpl23a-ps3_78647;Rps5_30110;Rps3a1_72766;Rps29_74452;Rpl9_77075;Rpl6_80263;Rpl37a_71564;Rpl28_76883…	76846(0.2047);74778(0.2464);69072(0.06384);66138(-0.2476);55989(-0.3318);27176(-0.002128);19921(0.1716);16898(-0.07466);110954(0.4063)	13.1565	12.6632	1.62399	6.73386	13.1392	6.9489	9.54019	9.23099	1.07269	5.41517	9.51209	5.49012	23.8205	21.5026	3.7783	13.4816	23.0565	12.6605	7.5	6.8003	16.5	11.6657	11.954460000000001;4.26525;23.386;16.4473;9.58142;14.0896;22.4471;19.0389;9.204235;22.1447;14.4728;18.4917;7.44032;29.6977;22.8812;1.62399;9.21962;9.90818;8.96054;18.2876;16.5962;14.6622;15.1059;5.91661;4.01653;18.6047;6.40856;6.74004;9.34043;13.3719;6.69975;11.376875;5.898325;6.860564999999999;23.1113;15.3829	8.59582;3.00962;16.9325;13.4518;7.40344;10.3011;16.8174;15.2491;7.315135;16.4177;10.467;12.7674;4.60808;23.3053;14.9229;1.07269;5.39899;5.85478;5.04659;14.5668;11.918863333333334;10.6409;12.2068;3.90826;2.88457;14.5848;2.63459;4.33691;7.23709;9.86615;4.18192;7.39597;3.534085;4.3771450000000005;17.7729;12.4617	28.0516;7.35011;43.5189;64.3753;15.2107;22.1316;38.2023;27.1603;12.80052;38.1436;22.7623;33.3405;16.0155;32.0264;48.8087;3.7783;12.1328;13.2685;44.7393;26.0712;22.913433333333334;23.5672;20.3877;11.3825;6.5146;27.3985;15.2712;12.9618;13.0348;20.8736;34.602;16.708350000000003;9.772085;13.460550000000001;38.1098;20.6912	40
crypt_90day	R-MMU-69206	G1/S Transition	104	104	56	52	49	55	53	56	45	45	1611	59	6962	1	1.1191e-08	1.7279e-08	43.27	70247;70024;69077;68240;66998;66997;66413;59029;59001;57296;51792;27214;26965;26446;26445;26443;26440;23834;22187;21402;19186;19182;19181;19179;19177;19175;19171;19167;19166;19075;18973;18393;17219;17216;16912;12576;12572;12567;12545;12544;12530;12447;12443;12428;11652	psmd1;mcm10;psmd11;rpa3;psmd5;psmd12;psmd6;psmd14;pole3;psmd8;ppp2r1a;dbf4;cul1;psmb3;psmb2;psma6;psma1;cdc6;ubb;skp1a;psme1;psmc3;psmc2;psmc1;psmb7;psmb6;psmb10;psma3;psma2;prim1;pole;orc2;mcm6;mcm2;psmb9;cdkn1b;cdk7;cdk4;cdc7;cdc45;cdc25a;ccne1;ccnd1;ccna2;akt2	Psmd1_56896,Gm21972_63865;Mcm10_77146;Psmd11_65614;Rpa3_29303;Psmd5_68389;Psmd12_31537,Psmd12_32034;Psmd6_65109;Psmd14_30229;Pole3_72880;Psmd8_31614;Ppp2r1a_77514;Dbf4_74602;Cul1_77492;Psmb3_71124;Psmb2_56689;Psma6_55725;Psma1_73656;Cdc6_69474;Ubb_80147;Skp1a_29544,Skp1a_68997;Psme1_30476;Psmc3_54556;Psmc2_60765;Psmc1_71591;Psmb7_67113;Psmb6_69968;Psmb10_76244;Psma3_79203;Psma2_31299;Prim1_73208;…	70024(0.006329);69077(-0.08656);66997(0.4846);66413(-0.05531);59029(0.1906);59001(-0.02999);57296(-0.4033);51792(-0.202);27214(0.4161);26965(-0.4875);26446(0.122);23834(-0.03032);19179(-0.004574);19171(-0.3639);19167(0.4807);19075(-0.446);18973(-0.2966);18393(-0.08674);17219(0.426);17216(-0.1558);16912(0.1788);12576(-0.1722);12567(-0.1348);12544(-0.2225);12530(-0.3579);12447(0.02766);12443(0.3176…	10.5921	6.30252	1.77734	8.68991	11.0164	8.7356	7.38256	4.27558	0.952281	6.28587	7.71627	6.36505	20.6859	11.9987	2.59252	19.0786	19.2292	15.1837	4.5	2.67117	9.5	3.89445	9.262415;1.77734;16.6833;17.785;26.6354;9.01563;6.30252;17.0861;28.8861;3.79407;3.11548;4.30023;3.83893;2.38324;19.7943;2.80651;7.4626;22.2266;4.59921;3.424235;6.94051;4.84836;2.53583;1.92578;29.7489;10.019;4.37737;4.88334;8.13507;5.23953;19.6703;4.23803;4.32747;15.2287;2.02339;12.220695000000001;23.390949999999997;18.22092;5.71783;12.379;3.94996;4.88945;30.2043;25.05935;5.29226	6.80142;1.15328;12.0229;12.6448;17.005;6.5514399999999995;3.93785;12.2526;17.9591;2.75147;2.32951;3.03761;2.76808;1.84675;13.73;2.13521;4.46031;14.9647;3.17137;2.20833;4.27558;2.85757;1.95349;1.52325;21.4866;5.02182;1.82893;2.8419;4.79186;3.51048;13.6648;2.9975;3.0312;11.171;0.952281;8.17211;16.9506;15.41999;3.75483;10.1617;2.82766;4.50064;24.9107;16.31605;3.5608	14.454654999999999;4.40162;27.0959;29.8141;61.1989;14.507000000000001;8.36132;28.0684;73.5189;6.00707;4.66628;7.27769;6.25059;3.33309;35.2909;4.07109;35.5452;43.0039;8.61961;5.036925;38.8618;7.08096;3.58994;2.59252;32.2743;26.0576;4.64199;7.37079;85.7844;10.58;34.9314;7.18854;7.66333;23.7735;4.38811;23.863084999999998;32.76505;25.741950000000003;11.9987;18.1532;6.54867;10.1118;40.1783;34.1032;10.…	38
villus_90day	R-MMU-72689	Formation of a pool of free 40S subunits	65	99	47	45	39	47	46	47	37	37	1234	62	7344	1	1.7449e-08	1.7449e-08	37.37	76846;68135;67941;67891;67671;67427;67248;67097;66483;66475;66235;56347;56040;27979;27367;27207;27176;269261;268449;223691;20103;20102;20091;20090;20005;19988;19981;19951;19943;19934;19921;16898;16785;13669;11837;110954;100503670	rps9;eif3h;rps27l;rpl4;rpl38;rps20;rpl39;rps10;rpl36al;rps23;eif1ax;eif3c;rplp1;eif3b;rpl3;rps11;rpl7a;rpl12;rpl23a;eif3l;rps5;rps4x;rps3a1;rps29;rpl9;rpl6;rpl37a;rpl32;rpl28;rpl22;rpl19;rps2;rpsa;eif3a;rplp0;rpl10;rpl5	Rps9_66643,Rps9_77273;Eif3h_81880;Rps27l_74163;Rpl4_62443;Rpl38_72967;Rps20_76485;Rpl39_77972;Rps10_63815;Rpl36al_63329;Rps23_70195;Eif1ax_56430;Eif3c_31671,Eif3c_74567;Rplp1_73549;Eif3b_74173;Rpl3_80442;Rps11_64407;Rpl7a-ps3_65268;Rpl12_72017;Rpl23a-ps3_75555,Rpl23a-ps3_78647;Eif3l_61868;Rps5_30110;Rps4x_73337;Rps3a1_72766;Rps29_74452;Rpl9_77075;Rpl6_80263;Rpl37a_71564;Rpl32_70945,Rpl32_82074;Rp…	76846(0.3757);68135(-0.04558);67941(-0.3393);56347(0.3276);27176(-0.3079);20102(0.155);19921(0.4015);16898(0.03649)	5.67808	5.25124	0.909523	3.48364	6.05331	3.67576	3.92663	3.54888	0.422327	2.63679	4.2471	2.79389	10.0676	8.18994	1.23755	8.57546	9.69199	6.4844	3.5	1.72825	8.5	2.9824	4.090845;8.28111;0.909523;3.13395;3.44921;11.229;11.3267;1.64148;2.50596;3.28796;1.93153;8.696635;6.24178;5.29211;4.50313;3.05618;12.9523;4.29203;1.815015;1.03042;2.90863;7.33911;6.17627;5.25124;8.59146;1.36805;7.13698;8.907855000000001;1.97821;7.5308399999999995;12.639945;11.3102;3.2363299999999997;9.63016;6.50817;6.417649999999999;3.49114	2.94821;5.26464;0.422327;2.35429;2.54768;8.63656;7.47422;0.538607;1.92635;2.43559;0.608713;6.347144999999999;3.98028;3.54888;3.15079;2.29303;9.77084;3.03389;0.6272074999999999;0.465257;2.23739;4.46189;3.95343;4.11471;5.61405;0.681608;4.9433;6.500245;1.30768;4.029705;10.026914999999999;7.69445;2.41144;7.53419;4.06567;4.75467;2.57949	7.13236;10.6615;2.58399;4.6283;5.26064;15.9099;16.5467;5.82448;3.54936;4.89673;7.15224;18.2382;15.6021;10.3614;7.77503;4.53388;19.0634;7.22672;6.3043499999999995;1.23755;4.33949;51.647;10.8318;8.18994;10.9492;2.79207;8.89276;10.9433;3.24347;10.15033;18.947699999999998;15.8745;4.85898;13.214;8.56917;9.26478;5.30268	37
villus_7day	R-MMU-381753	Olfactory Signaling Pathway	356	360	20	17	19	9	5	17	4	4	652	356	7665	1.1466e-08	1	1.935e-08	1.11	546896;258238;257884;14680	olfr455;olfr417;olfr744;gnal	Olfr455_70223;Olfr417_75221;Olfr744_66678;Gnal_64497	14680(0.1624)	24.5456	26.7827	15.0659	6.54391	24.4652	6.573	19.1942	21.2376	10.8771	5.67877	19.0926	5.67095	33.0453	31.4952	24.3413	8.57231	32.6532	8.29155					28.1128;29.5512;25.4525;15.0659	23.4246;20.424;22.0512;10.8771	44.8494;30.9701;32.0203;24.3413	4
villus_90day	R-MMU-6791226	Major pathway of rRNA processing in the nucleolus and cytosol	139	173	87	79	71	86	73	84	54	54	1217	119	7287	1	1.7994e-08	2.2736e-08	31.21	76846;76130;73736;73674;72662;67973;67941;67891;67671;67427;67248;67097;66878;66483;66475;66249;65961;57750;56200;56040;55989;50912;353258;27367;27207;27176;269536;269261;268449;234374;223499;217995;21771;216987;208144;20103;20102;20091;20090;20005;19988;19981;19951;19943;19934;19921;195434;17975;16898;16785;11837;110954;104662;100503670	rps9;las1l;fcf1;wdr75;dis3;mphosph10;rps27l;rpl4;rpl38;rps20;rpl39;rps10;riok3;rpl36al;rps23;pno1;utp3;wdr12;ddx21;rplp1;nop58;exosc10;ltv1;rpl3;rps11;rpl7a;tex10;rpl12;rpl23a;ddx49;dcaf13;heatr1;utp4;utp6;dhx37;rps5;rps4x;rps3a1;rps29;rpl9;rpl6;rpl37a;rpl32;rpl28;rpl22;rpl19;utp14b;ncl;rps2;rpsa;rplp0;rpl10;tsr1;rpl5	Rps9_66643,Rps9_77273;Las1l_78310;Fcf1_77936;Wdr75_75882,Wdr75_77714;Dis3_30964;Mphosph10_71344;Rps27l_74163;Rpl4_62443;Rpl38_72967;Rps20_76485;Rpl39_77972;Rps10_63815;Riok3_60738;Rpl36al_63329;Rps23_70195;Pno1_72908;Utp3_29831;Wdr12_78236;Ddx21_78742;Rplp1_73549;Nop58_66044,Nop58_71221;Exosc10_77589;Ltv1_74041;Rpl3_80442;Rps11_64407;Rpl7a-ps3_65268;Tex10_66209;Rpl12_72017;Rpl23a-ps3_75555,Rpl23a…	76846(0.3757);73674(0.1177);72662(0.05091);67941(-0.3393);65961(-0.1336);57750(0.3973);55989(0.04932);50912(-0.1905);27176(-0.3079);269536(-0.2979);217995(0.003957);208144(0.2673);20102(0.155);19921(0.4015);16898(0.03649)	7.35162	4.33529	0.535367	7.74724	7.33835	7.68938	4.98921	2.99105	0.262396	5.49653	4.97231	5.46033	13.917	8.96872	1.06608	13.9417	13.5883	13.3347	7.5	1.71738	16.5	2.9824	4.090845;29.7988;0.535367;30.485950000000003;0.892097;1.98648;0.909523;3.13395;3.44921;11.229;11.3267;1.64148;1.40588;2.50596;3.28796;14.0008;25.7653;3.31428;1.03629;6.24178;3.68227;4.59144;2.32349;4.50313;3.05618;12.9523;26.0768;4.29203;1.815015;5.54569;23.7353;2.42558;2.82119;24.4732;4.37855;2.90863;7.33911;6.17627;5.25124;8.59146;1.36805;7.13698;8.907855000000001;1.97821;7.5308399999999995;12.…	2.94821;20.0677;0.262396;20.210749999999997;0.324364;1.24408;0.422327;2.35429;2.54768;8.63656;7.47422;0.538607;0.975358;1.92635;2.43559;10.4343;19.4918;1.67038;0.33598;3.98028;2.0799700000000003;3.16974;1.38741;3.15079;2.29303;9.77084;16.8219;3.03389;0.6272074999999999;3.6268;18.0101;0.806077;1.5383;16.0895;1.15553;2.23739;4.46189;3.95343;4.11471;5.61405;0.681608;4.9433;6.500245;1.30768;4.029705;…	7.13236;30.5037;1.41688;44.5774;1.06608;13.4968;2.58399;4.6283;5.26064;15.9099;16.5467;5.82448;2.51355;3.54936;4.89673;21.1249;44.5492;13.9235;1.36702;15.6021;7.07348;8.50136;18.3676;7.77503;4.53388;19.0634;57.746;7.22672;6.3043499999999995;30.1517;39.1782;9.04469;13.2483;50.8929;5.62172;4.33949;51.647;10.8318;8.18994;10.9492;2.79207;8.89276;10.9433;3.24347;10.15033;18.947699999999998;10.6439;13.…	56
villus_90day	R-MMU-72312	rRNA processing	139	173	87	79	71	86	73	84	54	54	1217	119	7287	1	1.7994e-08	2.2736e-08	31.21	76846;76130;73736;73674;72662;67973;67941;67891;67671;67427;67248;67097;66878;66483;66475;66249;65961;57750;56200;56040;55989;50912;353258;27367;27207;27176;269536;269261;268449;234374;223499;217995;21771;216987;208144;20103;20102;20091;20090;20005;19988;19981;19951;19943;19934;19921;195434;17975;16898;16785;11837;110954;104662;100503670	rps9;las1l;fcf1;wdr75;dis3;mphosph10;rps27l;rpl4;rpl38;rps20;rpl39;rps10;riok3;rpl36al;rps23;pno1;utp3;wdr12;ddx21;rplp1;nop58;exosc10;ltv1;rpl3;rps11;rpl7a;tex10;rpl12;rpl23a;ddx49;dcaf13;heatr1;utp4;utp6;dhx37;rps5;rps4x;rps3a1;rps29;rpl9;rpl6;rpl37a;rpl32;rpl28;rpl22;rpl19;utp14b;ncl;rps2;rpsa;rplp0;rpl10;tsr1;rpl5	Rps9_66643,Rps9_77273;Las1l_78310;Fcf1_77936;Wdr75_75882,Wdr75_77714;Dis3_30964;Mphosph10_71344;Rps27l_74163;Rpl4_62443;Rpl38_72967;Rps20_76485;Rpl39_77972;Rps10_63815;Riok3_60738;Rpl36al_63329;Rps23_70195;Pno1_72908;Utp3_29831;Wdr12_78236;Ddx21_78742;Rplp1_73549;Nop58_66044,Nop58_71221;Exosc10_77589;Ltv1_74041;Rpl3_80442;Rps11_64407;Rpl7a-ps3_65268;Tex10_66209;Rpl12_72017;Rpl23a-ps3_75555,Rpl23a…	76846(0.3757);73674(0.1177);72662(0.05091);67941(-0.3393);65961(-0.1336);57750(0.3973);55989(0.04932);50912(-0.1905);27176(-0.3079);269536(-0.2979);217995(0.003957);208144(0.2673);20102(0.155);19921(0.4015);16898(0.03649)	7.35162	4.33529	0.535367	7.74724	7.33835	7.68938	4.98921	2.99105	0.262396	5.49653	4.97231	5.46033	13.917	8.96872	1.06608	13.9417	13.5883	13.3347	7.5	1.71738	16.5	2.9824	4.090845;29.7988;0.535367;30.485950000000003;0.892097;1.98648;0.909523;3.13395;3.44921;11.229;11.3267;1.64148;1.40588;2.50596;3.28796;14.0008;25.7653;3.31428;1.03629;6.24178;3.68227;4.59144;2.32349;4.50313;3.05618;12.9523;26.0768;4.29203;1.815015;5.54569;23.7353;2.42558;2.82119;24.4732;4.37855;2.90863;7.33911;6.17627;5.25124;8.59146;1.36805;7.13698;8.907855000000001;1.97821;7.5308399999999995;12.…	2.94821;20.0677;0.262396;20.210749999999997;0.324364;1.24408;0.422327;2.35429;2.54768;8.63656;7.47422;0.538607;0.975358;1.92635;2.43559;10.4343;19.4918;1.67038;0.33598;3.98028;2.0799700000000003;3.16974;1.38741;3.15079;2.29303;9.77084;16.8219;3.03389;0.6272074999999999;3.6268;18.0101;0.806077;1.5383;16.0895;1.15553;2.23739;4.46189;3.95343;4.11471;5.61405;0.681608;4.9433;6.500245;1.30768;4.029705;…	7.13236;30.5037;1.41688;44.5774;1.06608;13.4968;2.58399;4.6283;5.26064;15.9099;16.5467;5.82448;2.51355;3.54936;4.89673;21.1249;44.5492;13.9235;1.36702;15.6021;7.07348;8.50136;18.3676;7.77503;4.53388;19.0634;57.746;7.22672;6.3043499999999995;30.1517;39.1782;9.04469;13.2483;50.8929;5.62172;4.33949;51.647;10.8318;8.18994;10.9492;2.79207;8.89276;10.9433;3.24347;10.15033;18.947699999999998;10.6439;13.…	56
villus_90day	R-MMU-8868773	rRNA processing in the nucleus and cytosol	139	173	87	79	71	86	73	84	54	54	1217	119	7287	1	1.7994e-08	2.2736e-08	31.21	76846;76130;73736;73674;72662;67973;67941;67891;67671;67427;67248;67097;66878;66483;66475;66249;65961;57750;56200;56040;55989;50912;353258;27367;27207;27176;269536;269261;268449;234374;223499;217995;21771;216987;208144;20103;20102;20091;20090;20005;19988;19981;19951;19943;19934;19921;195434;17975;16898;16785;11837;110954;104662;100503670	rps9;las1l;fcf1;wdr75;dis3;mphosph10;rps27l;rpl4;rpl38;rps20;rpl39;rps10;riok3;rpl36al;rps23;pno1;utp3;wdr12;ddx21;rplp1;nop58;exosc10;ltv1;rpl3;rps11;rpl7a;tex10;rpl12;rpl23a;ddx49;dcaf13;heatr1;utp4;utp6;dhx37;rps5;rps4x;rps3a1;rps29;rpl9;rpl6;rpl37a;rpl32;rpl28;rpl22;rpl19;utp14b;ncl;rps2;rpsa;rplp0;rpl10;tsr1;rpl5	Rps9_66643,Rps9_77273;Las1l_78310;Fcf1_77936;Wdr75_75882,Wdr75_77714;Dis3_30964;Mphosph10_71344;Rps27l_74163;Rpl4_62443;Rpl38_72967;Rps20_76485;Rpl39_77972;Rps10_63815;Riok3_60738;Rpl36al_63329;Rps23_70195;Pno1_72908;Utp3_29831;Wdr12_78236;Ddx21_78742;Rplp1_73549;Nop58_66044,Nop58_71221;Exosc10_77589;Ltv1_74041;Rpl3_80442;Rps11_64407;Rpl7a-ps3_65268;Tex10_66209;Rpl12_72017;Rpl23a-ps3_75555,Rpl23a…	76846(0.3757);73674(0.1177);72662(0.05091);67941(-0.3393);65961(-0.1336);57750(0.3973);55989(0.04932);50912(-0.1905);27176(-0.3079);269536(-0.2979);217995(0.003957);208144(0.2673);20102(0.155);19921(0.4015);16898(0.03649)	7.35162	4.33529	0.535367	7.74724	7.33835	7.68938	4.98921	2.99105	0.262396	5.49653	4.97231	5.46033	13.917	8.96872	1.06608	13.9417	13.5883	13.3347	7.5	1.71738	16.5	2.9824	4.090845;29.7988;0.535367;30.485950000000003;0.892097;1.98648;0.909523;3.13395;3.44921;11.229;11.3267;1.64148;1.40588;2.50596;3.28796;14.0008;25.7653;3.31428;1.03629;6.24178;3.68227;4.59144;2.32349;4.50313;3.05618;12.9523;26.0768;4.29203;1.815015;5.54569;23.7353;2.42558;2.82119;24.4732;4.37855;2.90863;7.33911;6.17627;5.25124;8.59146;1.36805;7.13698;8.907855000000001;1.97821;7.5308399999999995;12.…	2.94821;20.0677;0.262396;20.210749999999997;0.324364;1.24408;0.422327;2.35429;2.54768;8.63656;7.47422;0.538607;0.975358;1.92635;2.43559;10.4343;19.4918;1.67038;0.33598;3.98028;2.0799700000000003;3.16974;1.38741;3.15079;2.29303;9.77084;16.8219;3.03389;0.6272074999999999;3.6268;18.0101;0.806077;1.5383;16.0895;1.15553;2.23739;4.46189;3.95343;4.11471;5.61405;0.681608;4.9433;6.500245;1.30768;4.029705;…	7.13236;30.5037;1.41688;44.5774;1.06608;13.4968;2.58399;4.6283;5.26064;15.9099;16.5467;5.82448;2.51355;3.54936;4.89673;21.1249;44.5492;13.9235;1.36702;15.6021;7.07348;8.50136;18.3676;7.77503;4.53388;19.0634;57.746;7.22672;6.3043499999999995;30.1517;39.1782;9.04469;13.2483;50.8929;5.62172;4.33949;51.647;10.8318;8.18994;10.9492;2.79207;8.89276;10.9433;3.24347;10.15033;18.947699999999998;10.6439;13.…	56
villus_90day	R-MMU-392499	Metabolism of proteins	1500	1578	586	556	485	544	423	555	304	304	967	1274	6132	1	1.5588e-08	2.6347e-08	19.26	99412;98193;97884;94192;94066;94063;94061;80718;78928;78523;77891;77407;77125;76846;76630;76509;75826;75761;75717;72584;71991;71974;71898;71665;70620;70495;70247;70163;70020;69956;69608;69162;68537;68468;68135;67952;67951;67941;67891;67707;67681;67671;67569;67427;67248;67204;67160;67097;67036;66913;66901;66889;66848;66661;66483;66475;66413;66397;66341;66317;66235;66230;66223;66128;66105;66050;652…	golga2;dcaf8;b3galnt2;c1galt1;mrpl36;mrpl16;mrpl1;rab27b;pigt;mrpl9;ube2s;rab35;il33;rps9;stambpl1;plet1;senp2;apol7a;cul5;cul4b;ercc8;prmt3;apol9b;fuca1;ube2v2;atp6ap2;psmd1;lypd8;ino80b;ptcd3;sec24d;sec31a;mrpl13;ly6g6c;eif3h;tomm20;tubb6;rps27l;rpl4;mrpl24;mrpl18;rpl38;mgat4c;rps20;rpl39;eif2s2;eef1g;rps10;mrpl45;kdelr2;proz;rnf128;fuca2;srp72;rpl36al;rps23;psmd6;sar1b;eid3;wdr61;eif1ax;mrps28…	Golga2_78925;Dcaf8_66735;B3galnt2_72367;C1galt1_60779;Mrpl36_56973;Mrpl16_59470;Mrpl1_55313;Rab27b_54911;Pigt_63729,Pigt_77150;Mrpl9_73568;Ube2s_78703;Rab35_61351;Il33_69626;Rps9_66643,Rps9_77273;Stambpl1_71656;Plet1_59910;Senp2_62665;Apol7a_77758,Apol7a_80104;Cul5_69667;Cul4b_82208;Ercc8_79301;Prmt3_73704,Prmt3_75849;Apol9b_62923;Fuca1_61854;Ube2v2_68406;Atp6ap2_71366;Gm21972_63865;Lypd8_54228;I…	99412(0.09829);97884(0.03973);78928(0.2942);77891(0.4416);77125(-0.003152);76846(0.3757);76630(0.04913);75761(0.4447);75717(0.08956);72584(-0.09192);70247(0.4936);69956(0.0687);69608(0.2634);69162(-0.1914);68135(-0.04558);67951(0.3515);67941(-0.3393);67707(0.441);66913(-0.4529);66889(0.1368);66661(0.2482);66413(0.3118);66317(0.05712);66105(-0.251);65256(0.1626);64656(-0.313);59042(-0.1646);59040(…	6.30376	2.88482	0.0172888	7.78063	5.98494	7.45361	4.13792	1.55231	0.00669934	5.55227	3.95008	5.39506	14.8867	5.84211	0.084112	20.6011	13.5435	19.4364	77.5	1.04527	156.5	3.10861	1.37497;1.57065;15.3624;0.674902;23.1839;5.00103;0.869731;4.9327;6.19156;1.59609;22.3135;0.567568;2.30129;4.090845;0.942573;9.5158;1.72777;2.3881245;30.3349;30.181;1.96268;3.383795;7.73756;0.334279;0.668327;1.92481;1.32411;25.652;1.64845;1.47915;13.0216;0.416673;1.01794;1.89044;8.28111;5.75919;16.0489;0.909523;3.13395;1.41907;0.869865;3.44921;8.6193;11.229;11.3267;1.16143;3.73387;1.64148;17.2862;…	0.958301;1.05996;12.5064;0.280477;17.2922;3.38173;0.323696;3.36989;4.301130000000001;1.08287;15.0527;0.205715;1.37824;2.94821;0.384774;5.2379;1.13582;0.757472;23.2459;15.5987;1.24499;2.293015;3.46438;0.201956;0.315368;0.528363;0.931351;16.6322;0.632399;0.532174;10.7812;0.189301;0.34711;1.22569;5.26464;3.85638;11.6744;0.422327;2.35429;0.7910539999999999;0.202331;2.54768;5.02434;8.63656;7.47422;0.4…	2.41642;3.02362;26.9199;2.41338;38.9487;9.92545;1.00168;9.12362;9.033985000000001;2.90609;42.9177;3.98557;20.5747;7.13236;3.61095;134.016;3.79131;2.857455;42.0113;97.6214;4.62028;6.282730000000001;23.1384;0.552019;1.93354;9.05073;2.2686;55.8555;5.97797;7.22046;19.5041;1.15664;1.07888;3.80817;10.6615;10.3135;25.5116;2.58399;4.6283;4.112495;4.61583;5.26064;20.9364;15.9099;16.5467;4.03999;5.84538;5.…	245
crypt_90day	R-MMU-69620	Cell Cycle Checkpoints	256	278	132	121	111	129	113	130	91	91	1565	187	6834	1	2.655e-08	3.803e-08	32.73	77891;75430;72415;70620;70247;70024;69077;68240;68014;67037;66998;66997;66977;66442;66440;66413;60411;59029;59008;59004;57296;56455;55948;54401;51792;445007;319189;319187;319183;319178;319159;27214;269966;269582;268697;26446;26445;26443;26440;26374;23834;229841;226747;22631;22427;22187;22059;217232;210766;20877;19387;19386;19186;19182;19181;19179;19177;19175;19171;19167;19166;18817;18393;18221;17…	ube2s;anapc15;sgo1;ube2v2;psmd1;mcm10;psmd11;rpa3;zwilch;pmf1;psmd5;psmd12;nuf2;spc25;cdc26;psmd6;cenpk;psmd14;anapc5;pias4;psmd8;dynll1;sfn;ywhab;ppp2r1a;nup85;hist2h2bb;hist1h2bn;hist1h2bj;hist1h2bb;hist1h4j;dbf4;nup98;clspn;ccnb1;psmb3;psmb2;psma6;psma1;cop1;cdc6;cenpe;ahctf1;ywhaz;wrn;ubb;trp53;cdc27;brcc3;aurkb;rangap1;ranbp2;psme1;psmc3;psmc2;psmc1;psmb7;psmb6;psmb10;psma3;psma2;plk1;orc2;n…	Ube2s_70738;Anapc15-ps_65990;Sgo1_29058,Sgo1_70401;Ube2v2_68406;Psmd1_56896,Gm21972_63865;Mcm10_77146;Psmd11_65614;Rpa3_29303;Zwilch_68083;Pmf1_73273;Psmd5_68389;Psmd12_31537,Psmd12_32034;Nuf2_31593;Spc25_82242;Cdc26_69987;Psmd6_65109;Cenpk_29938;Psmd14_30229;Anapc5_67493;Pias4_79127;Psmd8_31614;Dynll1_79280;Sfn_31323;Ywhab_60393;Ppp2r1a_77514;Nup85_29233;Hist2h2bb_68252;Hist1h2bn_31345;Hist1h2bj…	75430(-0.1372);70024(0.006329);69077(-0.08656);68014(-0.3397);67037(0.006681);66997(0.4846);66442(-0.1213);66413(-0.05531);60411(0.1141);59029(0.1906);59008(-0.06507);59004(0.3996);57296(-0.4033);56455(-0.3029);51792(-0.202);445007(0.07121);27214(0.4161);269582(0.2083);26446(0.122);26374(-0.1908);23834(-0.03032);229841(-0.2051);226747(0.06779);22059(-0.001689);210766(-0.2199);19179(-0.004574);191…	11.5508	8.13507	1.77734	8.79787	12.222	8.81375	8.32063	4.79186	0.952281	6.8203	8.77094	6.67825	21.7597	19.4571	2.59252	17.1068	22.2427	16.3105	12.5	3.27016	26.5	4.35454	22.8038;3.37307;12.73005;13.316;9.262415;1.77734;16.6833;17.785;22.1253;4.92106;26.6354;9.01563;23.0668;10.1521;3.50792;6.30252;25.8792;17.0861;5.74943;2.77861;3.79407;16.2289;18.1268;3.98963;3.11548;28.2888;27.5311;9.11388;26.1809;25.8651;20.5344;4.30023;2.91529;16.091;3.46518;2.38324;19.7943;2.80651;7.4626;4.31935;22.2266;3.85452;10.77057;4.361800000000001;13.4347;4.59921;4.25173;23.7893;6.0613…	16.6485;2.50343;8.74092;9.99476;6.80142;1.15328;12.0229;12.6448;16.3358;3.37147;17.005;6.5514399999999995;16.8904;6.27271;2.5698;3.93785;18.2209;12.2526;3.72358;1.5364;2.75147;13.1223;14.8517;2.86198;2.32951;23.9411;23.6591;5.06148;19.5411;21.3714;15.6278;3.03761;2.20074;12.8119;2.5492;1.84675;13.73;2.13521;4.46031;3.02478;14.9647;2.78098;7.43951;2.843095;8.88449;3.17137;3.0175;15.7155;3.55388;2.…	39.6975;5.09466;23.30129;19.8078;14.454654999999999;4.40162;27.0959;29.8141;37.3366;8.9675;61.1989;14.507000000000001;40.1542;30.9467;5.48095;8.36132;50.888;28.0684;30.078;14.0014;6.00707;21.9224;24.3462;6.51704;4.66628;32.6803;31.1665;47.7516;47.8388;29.54;32.1432;7.27769;4.28263;22.2796;5.36377;3.33309;35.2909;4.07109;35.5452;7.67414;43.0039;6.22899;19.486165;6.445265;23.7934;8.61961;7.07445;48…	78
crypt_7day	R-MMU-72766	Translation	183	220	77	69	69	74	61	75	50	50	850	170	7607	1	5.3449e-08	6.2602e-08	22.73	99045;98221;78523;76846;69956;69527;68193;68135;67895;67891;67840;67204;67160;67097;66489;66475;66258;66242;66235;66211;66047;65111;57312;56347;56282;55944;54709;353242;27979;27367;269261;268449;226982;217869;208643;20103;20091;19988;19921;19899;16785;14852;13681;13665;13629;121022;11837;108067;107733;100503670	mrps26;eif3m;mrpl9;rps9;ptcd3;mrps9;rpl24;eif3h;ppa1;rpl4;mrpl57;eif2s2;eef1g;rps10;rpl35;rps23;mrps17;mrps16;eif1ax;rpl3l;mrpl54;dap3;mrps31;eif3c;mrpl12;eif3d;eif3i;mrpl21;eif3b;rpl3;rpl12;rpl23a;eif5b;eif5;eif4g1;rps5;rps3a1;rpl6;rpl19;rpl18;rpsa;gspt1;eif4a1;eif2s1;eef2;mrps6;rplp0;eif2b3;mrpl41;rpl5	Mrps26_70361;Eif3m_77434;Mrpl9_73568;Rps9_77273;Ptcd3_79156;Mrps9_65855;Gm17430_55995;Eif3h_58500;Ppa1_72049;Rpl4_62443;Mrpl57_63547;Eif2s2_80019;Eef1g_68166;Rps10_63815;Gm2000_63264;Rps23_70195;Mrps17_75561;Mrps16_29202;Eif1ax_56430;Rpl3l_66037;Mrpl54_73812;Dap3_65756;Mrps31_79347;Eif3c_31671;Mrpl12_68993;Eif3d_62362;Eif3i_31685;Mrpl21_79318;Eif3b_74173;Rpl3_80442;Rpl12_72017;Rpl23a-ps3_75555,Rp…	76846(-0.142);69956(0.04518);69527(0.23);68135(-0.1841);66489(0.2549);66258(0.3348);66242(0.2914);66211(-0.09531);65111(-0.01998);56347(-0.1186);56282(0.08267);54709(0.0771);353242(0.4212);268449(0.2762);217869(0.1241);208643(0.242);19921(0.101);13665(0.3555);121022(0.3682);107733(-0.2733)	9.83126	4.1016	1.55045	9.44131	9.431	9.37898	6.42386	1.90592	0.64158	6.77643	6.06305	6.45822	26.684	19.7108	3.84603	19.996	26.4971	20.4882	10	2.5292	21	3.779	23.6074;5.51757;4.08768;25.3131;3.50539;2.36493;29.2797;25.6874;26.6215;1.93511;18.9649;4.57055;1.93769;2.41573;3.51782;4.11552;3.36964;2.42377;2.64724;29.0475;3.04305;2.47237;2.5292;8.97026;26.3655;15.1259;2.68268;2.84864;5.59133;3.99774;11.7462;3.321465;11.4154;2.04725;8.06458;3.779;23.0531;2.77419;2.15121;19.3054;23.8146;25.4687;5.08302;6.26816;1.55045;3.90532;20.8418;17.5318;2.27277;2.61183	15.7091;2.08955;1.56063;16.5048;1.85367;1.44814;20.077;18.3858;14.6102;1.27716;13.3491;2.48841;1.27764;1.47363;1.86628;1.89293;1.74432;1.46086;1.59752;24.3675;1.66545;1.46776;1.51332;5.18692;16.9782;11.1534;1.56832;1.64587;3.77679;1.91892;9.01068;1.75557;5.69499;1.1686;4.84446;1.87215;16.2741;1.62652;0.695251;13.5326;15.8078;16.5756;1.87646;4.07961;0.64158;2.83712;14.3084;14.2023;1.41125;1.06866	47.3016;13.2453;13.3819;54.0915;29.6309;29.551;30.008;48.9335;72.1419;3.84603;32.5869;9.14243;4.06067;15.6534;28.3734;26.9591;12.7703;13.9079;8.23924;47.6172;13.5027;12.2643;17.3145;90.2213;58.7674;23.3581;16.2104;29.4854;10.3465;15.2451;17.7498;21.6718;33.0538;4.76702;73.9953;14.8621;42.1756;29.2889;7.07009;33.5155;48.08;54.7576;14.4576;13.3177;4.73646;6.23179;38.4327;23.8456;16.3993;7.63266	51
villus_90day	R-MMU-975956	Nonsense Mediated Decay (NMD) independent of the Exon Junction Complex (EJC)	60	92	43	42	36	43	43	43	34	34	1237	58	7348	1	9.1026e-08	9.1026e-08	36.96	76846;67941;67891;67671;67427;67248;67097;66483;66475;56040;27367;27207;27176;269261;268449;225363;208643;20103;20102;20091;20090;20005;19988;19981;19951;19943;19934;19921;19704;16898;16785;11837;110954;100503670	rps9;rps27l;rpl4;rpl38;rps20;rpl39;rps10;rpl36al;rps23;rplp1;rpl3;rps11;rpl7a;rpl12;rpl23a;etf1;eif4g1;rps5;rps4x;rps3a1;rps29;rpl9;rpl6;rpl37a;rpl32;rpl28;rpl22;rpl19;upf1;rps2;rpsa;rplp0;rpl10;rpl5	Rps9_66643,Rps9_77273;Rps27l_74163;Rpl4_62443;Rpl38_72967;Rps20_76485;Rpl39_77972;Rps10_63815;Rpl36al_63329;Rps23_70195;Rplp1_73549;Rpl3_80442;Rps11_64407;Rpl7a-ps3_65268;Rpl12_72017;Rpl23a-ps3_75555,Rpl23a-ps3_78647;Etf1_64811;Eif4g1_29119;Rps5_30110;Rps4x_73337;Rps3a1_72766;Rps29_74452;Rpl9_77075;Rpl6_80263;Rpl37a_71564;Rpl32_70945,Rpl32_82074;Rpl28_76883;Rpl22_29339,Rpl22_69841;Rpl19_81862,Rpl…	76846(0.3757);67941(-0.3393);27176(-0.3079);208643(-0.05982);20102(0.155);19921(0.4015);16898(0.03649)	5.90558	4.39758	0.909523	4.2265	6.29163	4.21934	4.14729	3.09234	0.422327	3.26074	4.46055	3.24582	10.3547	7.50087	2.58399	9.37099	9.90771	7.07597	3.5	1.89661	8.5	3.09506	4.090845;0.909523;3.13395;3.44921;11.229;11.3267;1.64148;2.50596;3.28796;6.24178;4.50313;3.05618;12.9523;4.29203;1.815015;19.9719;3.39621;2.90863;7.33911;6.17627;5.25124;8.59146;1.36805;7.13698;8.907855000000001;1.97821;7.5308399999999995;12.639945;2.19444;11.3102;3.2363299999999997;6.50817;6.417649999999999;3.49114	2.94821;0.422327;2.35429;2.54768;8.63656;7.47422;0.538607;1.92635;2.43559;3.98028;3.15079;2.29303;9.77084;3.03389;0.6272074999999999;15.6454;2.49976;2.23739;4.46189;3.95343;4.11471;5.61405;0.681608;4.9433;6.500245;1.30768;4.029705;10.026914999999999;1.34605;7.69445;2.41144;4.06567;4.75467;2.57949	7.13236;2.58399;4.6283;5.26064;15.9099;16.5467;5.82448;3.54936;4.89673;15.6021;7.77503;4.53388;19.0634;7.22672;6.3043499999999995;29.4322;5.26555;4.33949;51.647;10.8318;8.18994;10.9492;2.79207;8.89276;10.9433;3.24347;10.15033;18.947699999999998;5.72659;15.8745;4.85898;8.56917;9.26478;5.30268	34
crypt_7day	R-MMU-72706	GTP hydrolysis and joining of the 60S ribosomal subunit	76	110	40	39	39	38	32	40	31	31	869	79	7698	1	1.2889e-07	1.2889e-07	28.18	98221;76846;68193;68135;67891;67204;67097;66489;66475;66235;66211;56347;55944;54709;27979;27367;269261;268449;226982;217869;208643;20103;20091;19988;19921;19899;16785;13681;13665;11837;100503670	eif3m;rps9;rpl24;eif3h;rpl4;eif2s2;rps10;rpl35;rps23;eif1ax;rpl3l;eif3c;eif3d;eif3i;eif3b;rpl3;rpl12;rpl23a;eif5b;eif5;eif4g1;rps5;rps3a1;rpl6;rpl19;rpl18;rpsa;eif4a1;eif2s1;rplp0;rpl5	Eif3m_77434;Rps9_77273;Gm17430_55995;Eif3h_58500;Rpl4_62443;Eif2s2_80019;Rps10_63815;Gm2000_63264;Rps23_70195;Eif1ax_56430;Rpl3l_66037;Eif3c_31671;Eif3d_62362;Eif3i_31685;Eif3b_74173;Rpl3_80442;Rpl12_72017;Rpl23a-ps3_75555,Rpl23a-ps3_78647;Eif5b_77778;Eif5_75655;Eif4g1_29119;Rps5_30110;Rps3a1_72766;Rpl6_80263;Rpl19_81863;Rpl18_70616;Rpsa_68547;Eif4a1_78383;Eif2s1_79590;Rplp0_32164,Rplp0_73631;Rpl…	76846(-0.142);68135(-0.1841);66489(0.2549);66211(-0.09531);56347(-0.1186);54709(0.0771);268449(0.2762);217869(0.1241);208643(0.242);19921(0.101);13665(0.3555)	10.2159	5.51757	1.93511	9.27372	9.11434	8.96155	6.7497	2.48841	0.695251	6.98274	5.93203	6.44368	27.1471	21.6718	3.84603	20.5654	25.7883	20.8713	4.5	2.62953	10	3.779	5.51757;25.3131;29.2797;25.6874;1.93511;4.57055;2.41573;3.51782;4.11552;2.64724;29.0475;8.97026;15.1259;2.68268;5.59133;3.99774;11.7462;3.321465;11.4154;2.04725;8.06458;3.779;23.0531;2.77419;2.15121;19.3054;23.8146;5.08302;6.26816;20.8418;2.61183	2.08955;16.5048;20.077;18.3858;1.27716;2.48841;1.47363;1.86628;1.89293;1.59752;24.3675;5.18692;11.1534;1.56832;3.77679;1.91892;9.01068;1.75557;5.69499;1.1686;4.84446;1.87215;16.2741;1.62652;0.695251;13.5326;15.8078;1.87646;4.07961;14.3084;1.06866	13.2453;54.0915;30.008;48.9335;3.84603;9.14243;15.6534;28.3734;26.9591;8.23924;47.6172;90.2213;23.3581;16.2104;10.3465;15.2451;17.7498;21.6718;33.0538;4.76702;73.9953;14.8621;42.1756;29.2889;7.07009;33.5155;48.08;14.4576;13.3177;38.4327;7.63266	33
villus_90day	R-MMU-500792	GPCR ligand binding	362	380	43	39	40	38	29	41	23	23	1248	357	7049	7.1875e-08	1	1.5261e-07	6.05	80901;80885;68039;574402;387512;387353;381810;20306;20304;20302;19156;171530;16952;14706;14688;14293;13617;13137;12778;12062;11820;11541;11540	cxcr6;hcar2;nmb;gpr17;tas2r135;tas2r126;lpar5;ccl7;ccl5;ccl3;psap;ucn2;anxa1;gng4;gnb1;fpr1;ednra;cd55b;ackr3;bdkrb2;app;adora2b;adora2a	Cxcr6_58374;Hcar2_58336;Nmb_68774;Gpr17_30332;Tas2r135_54475;Tas2r126_54895;Lpar5_57513;Ccl7_30624;Ccl5_72484;Ccl3_30767;Psap_60839;Ucn2_61820;Anxa1_29973;Gng4_67611;Gnb1_69795;Fpr1_72651;Ednra_59879;Cd55b_70673;Ackr3_65273;Bdkrb2_54168;App_29787,App_73782;Adora2b_55350;Adora2a_75770	80901(0.357);574402(0.2507);20302(0.1371);14688(-0.1907);14293(0.06886)	11.1599	3.92223	0.319147	11.5963	9.67076	11.1356	7.55499	2.01907	0.18893	8.25015	6.7272	8.10116	27.2417	16.1969	0.75118	30.4594	21.6323	24.8063	18	26.3756			8.591;2.54986;1.44673;1.47078;1.76665;2.41694;0.697006;23.371;0.860142;25.7102;11.3922;3.39057;30.8272;26.3756;10.3773;26.843;13.8119;1.59625;29.5401;28.6972;0.31914699999999996;3.92223;0.705323	3.79578;1.45832;0.996725;1.00917;1.16446;1.86523;0.279105;15.5678;0.293501;16.6571;8.74632;1.71596;21.5;21.0622;5.45811;17.1612;10.3162;1.06938;18.3044;22.5881;0.18893;2.01907;0.547647	23.9723;14.3479;2.61909;2.69317;3.47926;3.39777;2.29695;46.661;4.52001;56.0993;16.1969;32.0281;48.3973;41.9475;120.917;61.356;20.7449;3.19478;76.2184;34.6712;0.75118;9.07059;0.978696	17
crypt_7day	R-MMU-72613	Eukaryotic Translation Initiation	83	117	42	41	41	40	33	42	32	32	868	85	7692	1	1.7359e-07	1.7359e-07	27.35	98221;76846;68193;68135;67891;67204;67097;66489;66475;66235;66211;56347;55944;54709;27979;27367;269261;268449;226982;217869;208643;20103;20091;19988;19921;19899;16785;13681;13665;11837;108067;100503670	eif3m;rps9;rpl24;eif3h;rpl4;eif2s2;rps10;rpl35;rps23;eif1ax;rpl3l;eif3c;eif3d;eif3i;eif3b;rpl3;rpl12;rpl23a;eif5b;eif5;eif4g1;rps5;rps3a1;rpl6;rpl19;rpl18;rpsa;eif4a1;eif2s1;rplp0;eif2b3;rpl5	Eif3m_77434;Rps9_77273;Gm17430_55995;Eif3h_58500;Rpl4_62443;Eif2s2_80019;Rps10_63815;Gm2000_63264;Rps23_70195;Eif1ax_56430;Rpl3l_66037;Eif3c_31671;Eif3d_62362;Eif3i_31685;Eif3b_74173;Rpl3_80442;Rpl12_72017;Rpl23a-ps3_75555,Rpl23a-ps3_78647;Eif5b_77778;Eif5_75655;Eif4g1_29119;Rps5_30110;Rps3a1_72766;Rpl6_80263;Rpl19_81863;Rpl18_70616;Rpsa_68547;Eif4a1_78383;Eif2s1_79590;Rplp0_32164,Rplp0_73631;Eif…	76846(-0.142);68135(-0.1841);66489(0.2549);66211(-0.09531);56347(-0.1186);54709(0.0771);268449(0.2762);217869(0.1241);208643(0.242);19921(0.101);13665(0.3555)	10.4445	5.55445	1.93511	9.21413	9.3097	8.9455	6.9826	3.1326	0.695251	6.99438	6.12397	6.48967	27.044	22.5149	3.84603	20.2394	25.7432	20.6191	4.5	2.62953	10.5	3.88837	5.51757;25.3131;29.2797;25.6874;1.93511;4.57055;2.41573;3.51782;4.11552;2.64724;29.0475;8.97026;15.1259;2.68268;5.59133;3.99774;11.7462;3.321465;11.4154;2.04725;8.06458;3.779;23.0531;2.77419;2.15121;19.3054;23.8146;5.08302;6.26816;20.8418;17.5318;2.61183	2.08955;16.5048;20.077;18.3858;1.27716;2.48841;1.47363;1.86628;1.89293;1.59752;24.3675;5.18692;11.1534;1.56832;3.77679;1.91892;9.01068;1.75557;5.69499;1.1686;4.84446;1.87215;16.2741;1.62652;0.695251;13.5326;15.8078;1.87646;4.07961;14.3084;14.2023;1.06866	13.2453;54.0915;30.008;48.9335;3.84603;9.14243;15.6534;28.3734;26.9591;8.23924;47.6172;90.2213;23.3581;16.2104;10.3465;15.2451;17.7498;21.6718;33.0538;4.76702;73.9953;14.8621;42.1756;29.2889;7.07009;33.5155;48.08;14.4576;13.3177;38.4327;23.8456;7.63266	34
crypt_7day	R-MMU-72737	Cap-dependent Translation Initiation	83	117	42	41	41	40	33	42	32	32	868	85	7692	1	1.7359e-07	1.7359e-07	27.35	98221;76846;68193;68135;67891;67204;67097;66489;66475;66235;66211;56347;55944;54709;27979;27367;269261;268449;226982;217869;208643;20103;20091;19988;19921;19899;16785;13681;13665;11837;108067;100503670	eif3m;rps9;rpl24;eif3h;rpl4;eif2s2;rps10;rpl35;rps23;eif1ax;rpl3l;eif3c;eif3d;eif3i;eif3b;rpl3;rpl12;rpl23a;eif5b;eif5;eif4g1;rps5;rps3a1;rpl6;rpl19;rpl18;rpsa;eif4a1;eif2s1;rplp0;eif2b3;rpl5	Eif3m_77434;Rps9_77273;Gm17430_55995;Eif3h_58500;Rpl4_62443;Eif2s2_80019;Rps10_63815;Gm2000_63264;Rps23_70195;Eif1ax_56430;Rpl3l_66037;Eif3c_31671;Eif3d_62362;Eif3i_31685;Eif3b_74173;Rpl3_80442;Rpl12_72017;Rpl23a-ps3_75555,Rpl23a-ps3_78647;Eif5b_77778;Eif5_75655;Eif4g1_29119;Rps5_30110;Rps3a1_72766;Rpl6_80263;Rpl19_81863;Rpl18_70616;Rpsa_68547;Eif4a1_78383;Eif2s1_79590;Rplp0_32164,Rplp0_73631;Eif…	76846(-0.142);68135(-0.1841);66489(0.2549);66211(-0.09531);56347(-0.1186);54709(0.0771);268449(0.2762);217869(0.1241);208643(0.242);19921(0.101);13665(0.3555)	10.4445	5.55445	1.93511	9.21413	9.3097	8.9455	6.9826	3.1326	0.695251	6.99438	6.12397	6.48967	27.044	22.5149	3.84603	20.2394	25.7432	20.6191	4.5	2.62953	10.5	3.88837	5.51757;25.3131;29.2797;25.6874;1.93511;4.57055;2.41573;3.51782;4.11552;2.64724;29.0475;8.97026;15.1259;2.68268;5.59133;3.99774;11.7462;3.321465;11.4154;2.04725;8.06458;3.779;23.0531;2.77419;2.15121;19.3054;23.8146;5.08302;6.26816;20.8418;17.5318;2.61183	2.08955;16.5048;20.077;18.3858;1.27716;2.48841;1.47363;1.86628;1.89293;1.59752;24.3675;5.18692;11.1534;1.56832;3.77679;1.91892;9.01068;1.75557;5.69499;1.1686;4.84446;1.87215;16.2741;1.62652;0.695251;13.5326;15.8078;1.87646;4.07961;14.3084;14.2023;1.06866	13.2453;54.0915;30.008;48.9335;3.84603;9.14243;15.6534;28.3734;26.9591;8.23924;47.6172;90.2213;23.3581;16.2104;10.3465;15.2451;17.7498;21.6718;33.0538;4.76702;73.9953;14.8621;42.1756;29.2889;7.07009;33.5155;48.08;14.4576;13.3177;38.4327;23.8456;7.63266	34
crypt_90day	R-MMU-6791226	Major pathway of rRNA processing in the nucleolus and cytosol	139	173	86	84	66	86	80	85	62	62	1594	111	6910	1	1.279e-07	2.1672e-07	35.84	80886;76846;75416;74778;74035;72662;69072;68979;68533;67973;67941;67891;67755;67671;67619;67248;67186;67134;66489;66483;66475;66446;66362;66249;66138;65961;59028;57750;57315;56200;55989;53414;50911;27373;269536;269470;268449;229504;223499;217995;21771;216987;216156;208144;20103;20091;20090;20005;19981;19951;19943;19921;19899;195434;17975;16785;14791;11837;110954;105372;104662;100608	senp3;rps9;nop14;rrp7a;nol9;dis3;ebna1bp2;nol11;mphosph6;mphosph10;rps27l;rpl4;ddx47;rpl38;nob1;rpl39;rplp2;nop56;rpl35;rpl36al;rps23;exosc7;exosc3;pno1;bud23;utp3;rcl1;wdr12;wdr46;ddx21;nop58;bysl;exosc9;csnk1e;tex10;wdr3;rpl23a;isg20l2;dcaf13;heatr1;utp4;utp6;wdr18;dhx37;rps5;rps3a1;rps29;rpl9;rpl37a;rpl32;rpl28;rpl19;rpl18;utp14b;ncl;rpsa;emg1;rplp0;rpl10;utp15;tsr1;noc4l	Senp3_65534;Rps9_64050;Nop14_71399;Rrp7a_63484,Rrp7a_65682;Nol9_65265;Dis3_30964;Ebna1bp2_72422;Nol11_59822;Mphosph6_80740;Mphosph10_71344;Rps27l_74163;Rpl4_62443;Ddx47_64292;Rpl38_72967;Nob1_79635;Rpl39_77972;Rplp2_71319;Nop56_31376,Nop56_75997,Nop56_77900;Gm10269_63037,Gm2000_63264;Rpl36al_63329;Rps23_70195;Exosc7_29212;Exosc3_29716;Pno1_72908;Bud23_63755;Utp3_29831;Rcl1_60124;Wdr12_71396;Wdr46…	80886(-0.227);76846(-0.5);75416(0.01834);74778(0.3463);74035(0.3164);72662(-0.1171);69072(-0.1512);67941(-0.5305);67755(0.3005);67619(-0.2263);67134(0.4232);66489(0.1978);66362(0.03996);66138(-0.2354);65961(-0.1366);57750(0.4056);55989(0.2767);50911(-0.3664);27373(-0.2518);269536(0.01968);269470(0.4804);268449(0.2156);229504(-0.04957);217995(-0.1456);21771(0.3931);208144(-0.08);19921(-0.09709);11…	11.9907	7.84978	1.4874	9.36737	12.9945	9.61626	9.0927	4.75639	0.533216	7.88521	9.89659	8.15845	18.8268	17.8112	2.8729	12.5005	19.8227	12.2741	7.5	3.27435	16.5	4.69218	1.4874;6.32395;4.6395;11.84319;29.3664;3.87272;2.51419;27.2427;29.8841;4.79356;3.55532;4.74486;27.9053;5.42108;4.94156;6.9078;7.91189;14.873069999999998;12.773425000000001;2.26545;4.99593;16.4454;6.11622;11.244;3.37456;10.932;1.87304;3.56637;3.61814;3.05388;15.455806666666666;12.9732;6.746835;7.78768;30.331;9.38673;10.441506666666667;3.17415;26.5603;6.326816666666667;17.2389;19.4325;25.0171;4.331…	0.533216;3.92163;2.62486;8.159559999999999;24.358;2.7865;1.93965;23.1307;22.2943;3.29251;2.57676;4.12099;23.2055;4.76229;3.37178;4.14597;4.48256;9.944796666666667;9.688744999999999;1.7439;4.64317;12.4566;2.55419;8.64469;2.48905;8.43437;0.90597;2.6216;2.6445;2.29823;12.183640000000002;9.7769;3.403195;4.5002;24.2305;7.36479;7.688386666666667;1.66709;21.144;4.750493333333334;13.9674;13.5392;16.2837;…	5.46335;26.2195;7.15159;21.757450000000002;35.4454;6.3239;3.53364;30.9875;34.0301;8.82382;5.43262;6.70747;32.4419;10.8848;9.23195;26.3495;25.8886;30.230873333333335;20.64264;3.09583;9.88794;24.7414;13.6874;15.9506;5.20962;15.4047;4.16878;5.4925;5.66871;4.49663;19.048633333333335;19.14;27.1537;28.7566;50.7639;12.8196;13.611039999999997;29.8634;31.082;9.400256666666667;23.4279;34.2507;53.7527;7.440…	54
crypt_90day	R-MMU-72312	rRNA processing	139	173	86	84	66	86	80	85	62	62	1594	111	6910	1	1.279e-07	2.1672e-07	35.84	80886;76846;75416;74778;74035;72662;69072;68979;68533;67973;67941;67891;67755;67671;67619;67248;67186;67134;66489;66483;66475;66446;66362;66249;66138;65961;59028;57750;57315;56200;55989;53414;50911;27373;269536;269470;268449;229504;223499;217995;21771;216987;216156;208144;20103;20091;20090;20005;19981;19951;19943;19921;19899;195434;17975;16785;14791;11837;110954;105372;104662;100608	senp3;rps9;nop14;rrp7a;nol9;dis3;ebna1bp2;nol11;mphosph6;mphosph10;rps27l;rpl4;ddx47;rpl38;nob1;rpl39;rplp2;nop56;rpl35;rpl36al;rps23;exosc7;exosc3;pno1;bud23;utp3;rcl1;wdr12;wdr46;ddx21;nop58;bysl;exosc9;csnk1e;tex10;wdr3;rpl23a;isg20l2;dcaf13;heatr1;utp4;utp6;wdr18;dhx37;rps5;rps3a1;rps29;rpl9;rpl37a;rpl32;rpl28;rpl19;rpl18;utp14b;ncl;rpsa;emg1;rplp0;rpl10;utp15;tsr1;noc4l	Senp3_65534;Rps9_64050;Nop14_71399;Rrp7a_63484,Rrp7a_65682;Nol9_65265;Dis3_30964;Ebna1bp2_72422;Nol11_59822;Mphosph6_80740;Mphosph10_71344;Rps27l_74163;Rpl4_62443;Ddx47_64292;Rpl38_72967;Nob1_79635;Rpl39_77972;Rplp2_71319;Nop56_31376,Nop56_75997,Nop56_77900;Gm10269_63037,Gm2000_63264;Rpl36al_63329;Rps23_70195;Exosc7_29212;Exosc3_29716;Pno1_72908;Bud23_63755;Utp3_29831;Rcl1_60124;Wdr12_71396;Wdr46…	80886(-0.227);76846(-0.5);75416(0.01834);74778(0.3463);74035(0.3164);72662(-0.1171);69072(-0.1512);67941(-0.5305);67755(0.3005);67619(-0.2263);67134(0.4232);66489(0.1978);66362(0.03996);66138(-0.2354);65961(-0.1366);57750(0.4056);55989(0.2767);50911(-0.3664);27373(-0.2518);269536(0.01968);269470(0.4804);268449(0.2156);229504(-0.04957);217995(-0.1456);21771(0.3931);208144(-0.08);19921(-0.09709);11…	11.9907	7.84978	1.4874	9.36737	12.9945	9.61626	9.0927	4.75639	0.533216	7.88521	9.89659	8.15845	18.8268	17.8112	2.8729	12.5005	19.8227	12.2741	7.5	3.27435	16.5	4.69218	1.4874;6.32395;4.6395;11.84319;29.3664;3.87272;2.51419;27.2427;29.8841;4.79356;3.55532;4.74486;27.9053;5.42108;4.94156;6.9078;7.91189;14.873069999999998;12.773425000000001;2.26545;4.99593;16.4454;6.11622;11.244;3.37456;10.932;1.87304;3.56637;3.61814;3.05388;15.455806666666666;12.9732;6.746835;7.78768;30.331;9.38673;10.441506666666667;3.17415;26.5603;6.326816666666667;17.2389;19.4325;25.0171;4.331…	0.533216;3.92163;2.62486;8.159559999999999;24.358;2.7865;1.93965;23.1307;22.2943;3.29251;2.57676;4.12099;23.2055;4.76229;3.37178;4.14597;4.48256;9.944796666666667;9.688744999999999;1.7439;4.64317;12.4566;2.55419;8.64469;2.48905;8.43437;0.90597;2.6216;2.6445;2.29823;12.183640000000002;9.7769;3.403195;4.5002;24.2305;7.36479;7.688386666666667;1.66709;21.144;4.750493333333334;13.9674;13.5392;16.2837;…	5.46335;26.2195;7.15159;21.757450000000002;35.4454;6.3239;3.53364;30.9875;34.0301;8.82382;5.43262;6.70747;32.4419;10.8848;9.23195;26.3495;25.8886;30.230873333333335;20.64264;3.09583;9.88794;24.7414;13.6874;15.9506;5.20962;15.4047;4.16878;5.4925;5.66871;4.49663;19.048633333333335;19.14;27.1537;28.7566;50.7639;12.8196;13.611039999999997;29.8634;31.082;9.400256666666667;23.4279;34.2507;53.7527;7.440…	54
crypt_90day	R-MMU-8868773	rRNA processing in the nucleus and cytosol	139	173	86	84	66	86	80	85	62	62	1594	111	6910	1	1.279e-07	2.1672e-07	35.84	80886;76846;75416;74778;74035;72662;69072;68979;68533;67973;67941;67891;67755;67671;67619;67248;67186;67134;66489;66483;66475;66446;66362;66249;66138;65961;59028;57750;57315;56200;55989;53414;50911;27373;269536;269470;268449;229504;223499;217995;21771;216987;216156;208144;20103;20091;20090;20005;19981;19951;19943;19921;19899;195434;17975;16785;14791;11837;110954;105372;104662;100608	senp3;rps9;nop14;rrp7a;nol9;dis3;ebna1bp2;nol11;mphosph6;mphosph10;rps27l;rpl4;ddx47;rpl38;nob1;rpl39;rplp2;nop56;rpl35;rpl36al;rps23;exosc7;exosc3;pno1;bud23;utp3;rcl1;wdr12;wdr46;ddx21;nop58;bysl;exosc9;csnk1e;tex10;wdr3;rpl23a;isg20l2;dcaf13;heatr1;utp4;utp6;wdr18;dhx37;rps5;rps3a1;rps29;rpl9;rpl37a;rpl32;rpl28;rpl19;rpl18;utp14b;ncl;rpsa;emg1;rplp0;rpl10;utp15;tsr1;noc4l	Senp3_65534;Rps9_64050;Nop14_71399;Rrp7a_63484,Rrp7a_65682;Nol9_65265;Dis3_30964;Ebna1bp2_72422;Nol11_59822;Mphosph6_80740;Mphosph10_71344;Rps27l_74163;Rpl4_62443;Ddx47_64292;Rpl38_72967;Nob1_79635;Rpl39_77972;Rplp2_71319;Nop56_31376,Nop56_75997,Nop56_77900;Gm10269_63037,Gm2000_63264;Rpl36al_63329;Rps23_70195;Exosc7_29212;Exosc3_29716;Pno1_72908;Bud23_63755;Utp3_29831;Rcl1_60124;Wdr12_71396;Wdr46…	80886(-0.227);76846(-0.5);75416(0.01834);74778(0.3463);74035(0.3164);72662(-0.1171);69072(-0.1512);67941(-0.5305);67755(0.3005);67619(-0.2263);67134(0.4232);66489(0.1978);66362(0.03996);66138(-0.2354);65961(-0.1366);57750(0.4056);55989(0.2767);50911(-0.3664);27373(-0.2518);269536(0.01968);269470(0.4804);268449(0.2156);229504(-0.04957);217995(-0.1456);21771(0.3931);208144(-0.08);19921(-0.09709);11…	11.9907	7.84978	1.4874	9.36737	12.9945	9.61626	9.0927	4.75639	0.533216	7.88521	9.89659	8.15845	18.8268	17.8112	2.8729	12.5005	19.8227	12.2741	7.5	3.27435	16.5	4.69218	1.4874;6.32395;4.6395;11.84319;29.3664;3.87272;2.51419;27.2427;29.8841;4.79356;3.55532;4.74486;27.9053;5.42108;4.94156;6.9078;7.91189;14.873069999999998;12.773425000000001;2.26545;4.99593;16.4454;6.11622;11.244;3.37456;10.932;1.87304;3.56637;3.61814;3.05388;15.455806666666666;12.9732;6.746835;7.78768;30.331;9.38673;10.441506666666667;3.17415;26.5603;6.326816666666667;17.2389;19.4325;25.0171;4.331…	0.533216;3.92163;2.62486;8.159559999999999;24.358;2.7865;1.93965;23.1307;22.2943;3.29251;2.57676;4.12099;23.2055;4.76229;3.37178;4.14597;4.48256;9.944796666666667;9.688744999999999;1.7439;4.64317;12.4566;2.55419;8.64469;2.48905;8.43437;0.90597;2.6216;2.6445;2.29823;12.183640000000002;9.7769;3.403195;4.5002;24.2305;7.36479;7.688386666666667;1.66709;21.144;4.750493333333334;13.9674;13.5392;16.2837;…	5.46335;26.2195;7.15159;21.757450000000002;35.4454;6.3239;3.53364;30.9875;34.0301;8.82382;5.43262;6.70747;32.4419;10.8848;9.23195;26.3495;25.8886;30.230873333333335;20.64264;3.09583;9.88794;24.7414;13.6874;15.9506;5.20962;15.4047;4.16878;5.4925;5.66871;4.49663;19.048633333333335;19.14;27.1537;28.7566;50.7639;12.8196;13.611039999999997;29.8634;31.082;9.400256666666667;23.4279;34.2507;53.7527;7.440…	54
crypt_90day	R-MMU-5607761	Dectin-1 mediated noncanonical NF-kB signaling	57	57	30	30	29	29	29	30	28	28	1628	29	6992	1	2.7356e-07	2.7356e-07	49.12	70247;69077;66998;66997;66413;59029;57296;53859;26965;26446;26445;26443;26440;22192;22187;21402;19698;19186;19182;19181;19179;19177;19175;19171;19167;19166;16912;103554	psmd1;psmd11;psmd5;psmd12;psmd6;psmd14;psmd8;map3k14;cul1;psmb3;psmb2;psma6;psma1;ube2m;ubb;skp1a;relb;psme1;psmc3;psmc2;psmc1;psmb7;psmb6;psmb10;psma3;psma2;psmb9;psme4	Psmd1_56896,Gm21972_63865;Psmd11_65614;Psmd5_68389;Psmd12_31537,Psmd12_32034;Psmd6_65109;Psmd14_30229;Psmd8_31614;Map3k14_66710;Cul1_77492;Psmb3_71124;Psmb2_56689;Psma6_55725;Psma1_73656;Ube2m_73504;Ubb_80147;Skp1a_29544,Skp1a_68997;Relb_29454;Psme1_30476;Psmc3_54556;Psmc2_60765;Psmc1_71591;Psmb7_67113;Psmb6_69968;Psmb10_76244;Psma3_79203;Psma2_31299;Psmb9_72120;Psme4_66005	69077(-0.08656);66997(0.4846);66413(-0.05531);59029(0.1906);57296(-0.4033);26965(-0.4875);26446(0.122);19698(-0.09533);19179(-0.004574);19171(-0.3639);19167(0.4807);16912(0.1788);103554(0.2682)	9.21586	5.59293	1.92578	8.04083	9.77342	8.60747	5.9674	3.55461	0.952281	5.34266	6.4496	6.0034	21.2267	9.33291	2.59252	22.6011	19.1818	18.8807	1.5	2.20331	4.5	3.11537	9.262415;16.6833;26.6354;9.01563;6.30252;17.0861;3.79407;26.3428;3.83893;2.38324;19.7943;2.80651;7.4626;4.66805;4.59921;3.424235;14.0876;6.94051;4.84836;2.53583;1.92578;29.7489;10.019;4.37737;4.88334;8.13507;2.02339;4.41963	6.80142;12.0229;17.005;6.5514399999999995;3.93785;12.2526;2.75147;13.5493;2.76808;1.84675;13.73;2.13521;4.46031;2.37454;3.17137;2.20833;8.89633;4.27558;2.85757;1.95349;1.52325;21.4866;5.02182;1.82893;2.8419;4.79186;0.952281;3.09098	14.454654999999999;27.0959;61.1989;14.507000000000001;8.36132;28.0684;6.00707;79.4877;6.25059;3.33309;35.2909;4.07109;35.5452;10.0462;8.61961;5.036925;26.5619;38.8618;7.08096;3.58994;2.59252;32.2743;26.0576;4.64199;7.37079;85.7844;4.38811;7.76781	23
crypt_90day	R-MMU-5676590	NIK-->noncanonical NF-kB signaling	57	57	30	30	29	29	29	30	28	28	1628	29	6992	1	2.7356e-07	2.7356e-07	49.12	70247;69077;66998;66997;66413;59029;57296;53859;26965;26446;26445;26443;26440;22192;22187;21402;19698;19186;19182;19181;19179;19177;19175;19171;19167;19166;16912;103554	psmd1;psmd11;psmd5;psmd12;psmd6;psmd14;psmd8;map3k14;cul1;psmb3;psmb2;psma6;psma1;ube2m;ubb;skp1a;relb;psme1;psmc3;psmc2;psmc1;psmb7;psmb6;psmb10;psma3;psma2;psmb9;psme4	Psmd1_56896,Gm21972_63865;Psmd11_65614;Psmd5_68389;Psmd12_31537,Psmd12_32034;Psmd6_65109;Psmd14_30229;Psmd8_31614;Map3k14_66710;Cul1_77492;Psmb3_71124;Psmb2_56689;Psma6_55725;Psma1_73656;Ube2m_73504;Ubb_80147;Skp1a_29544,Skp1a_68997;Relb_29454;Psme1_30476;Psmc3_54556;Psmc2_60765;Psmc1_71591;Psmb7_67113;Psmb6_69968;Psmb10_76244;Psma3_79203;Psma2_31299;Psmb9_72120;Psme4_66005	69077(-0.08656);66997(0.4846);66413(-0.05531);59029(0.1906);57296(-0.4033);26965(-0.4875);26446(0.122);19698(-0.09533);19179(-0.004574);19171(-0.3639);19167(0.4807);16912(0.1788);103554(0.2682)	9.21586	5.59293	1.92578	8.04083	9.77342	8.60747	5.9674	3.55461	0.952281	5.34266	6.4496	6.0034	21.2267	9.33291	2.59252	22.6011	19.1818	18.8807	1.5	2.20331	4.5	3.11537	9.262415;16.6833;26.6354;9.01563;6.30252;17.0861;3.79407;26.3428;3.83893;2.38324;19.7943;2.80651;7.4626;4.66805;4.59921;3.424235;14.0876;6.94051;4.84836;2.53583;1.92578;29.7489;10.019;4.37737;4.88334;8.13507;2.02339;4.41963	6.80142;12.0229;17.005;6.5514399999999995;3.93785;12.2526;2.75147;13.5493;2.76808;1.84675;13.73;2.13521;4.46031;2.37454;3.17137;2.20833;8.89633;4.27558;2.85757;1.95349;1.52325;21.4866;5.02182;1.82893;2.8419;4.79186;0.952281;3.09098	14.454654999999999;27.0959;61.1989;14.507000000000001;8.36132;28.0684;6.00707;79.4877;6.25059;3.33309;35.2909;4.07109;35.5452;10.0462;8.61961;5.036925;26.5619;38.8618;7.08096;3.58994;2.59252;32.2743;26.0576;4.64199;7.37079;85.7844;4.38811;7.76781	23
crypt_7day	R-MMU-69278	Cell Cycle, Mitotic	470	512	142	123	127	134	118	140	90	90	810	422	7355	1	2.1802e-07	2.9495e-07	17.58	98386;78798;77891;76816;75430;73804;72415;71978;71805;70024;68549;68475;68014;67177;67121;66679;66634;60411;59029;57441;56150;56086;54392;54130;445007;319183;319178;27401;272551;27214;26965;26951;268697;26446;26443;26413;259279;244329;23996;23825;229841;226747;22196;22146;22144;218914;21781;21762;214444;20878;20877;20873;20843;19387;19384;19181;19179;19166;19075;19069;18968;18817;18750;18392;1822…	lbr;eml4;ube2s;sdccag8;anapc15;kif2c;sgo1;ppp2r2a;nup93;mcm10;sgo2a;ssna1;zwilch;cdt1;mastl;rae1;mcm8;cenpk;psmd14;gmnn;mad2l1;set;ncapg;actr1a;nup85;hist1h2bj;hist1h2bb;skp2;gins2;dbf4;cul1;zw10;ccnb1;psmb3;psma6;mapk1;tubgcp3;mcph1;psmc4;banf1;cenpe;ahctf1;ube2i;tuba1c;tuba3a;wapl;tfdp1;psmd2;cdk5rap2;aurka;aurkb;plk4;stag2;rangap1;ran;psmc2;psmc1;psma2;prim1;nup88;pola1;plk1;prkca;orc1;nudc;ne…	Lbr_69322;Eml4_62291;Ube2s_78703;Sdccag8_65316;Anapc15-ps_65990;Kif2c_82016;Sgo1_29058,Sgo1_70401;Ppp2r2a_64992;Nup93_64245;Mcm10_30477,Mcm10_77146;Sgo2a_55215;Ssna1_71991;Zwilch_31068,Zwilch_32048,Zwilch_68083;Cdt1_31064;Mastl_66383;Rae1_31403;Mcm8_80685;Cenpk_75329;Psmd14_30229;Gmnn_66273;Mad2l1_69041;Set_63995,Set_72199;Ncapg_30797;Actr1a_62893;Nup85_67949,Nup85_70519;Hist1h2bj_62967;Hist1h2bb…	98386(0.2823);77891(0.4494);75430(-0.1291);73804(-0.275);71805(-0.1422);70024(-0.1517);68549(-0.04476);68014(-0.2348);67177(0.006994);66679(0.1786);66634(0.279);60411(-0.03633);59029(-0.02549);57441(-0.02588);445007(0.3211);27401(-0.219);272551(0.06701);27214(0.4796);26965(-0.3257);26951(0.1434);26446(-0.1851);26413(-0.4559);259279(-0.05229);244329(-0.1636);229841(-0.07128);226747(-0.2656);22196(…	17.6071	19.0449	1.40985	8.96221	17.4924	9.0673	12.2979	13.3925	1.18214	7.09033	12.1804	7.06185	33.6059	33.0403	4.86928	16.7198	34.0575	16.7892	24.5	11.8047	50.5	20.164	21.6878;29.2641;28.7548;16.4695;6.62865;29.2764;20.1061;23.7851;4.98814;11.907145;30.2699;22.4717;11.769393333333333;30.3089;20.2096;25.0379;22.19;29.8547;6.12157;4.7075;3.18675;10.925920000000001;28.9085;7.85408;17.86515;11.4106;23.7856;30.2388;22.9886;22.480449999999998;29.7151;22.1204;4.04732;4.21259;3.38389;18.2923;30.2164;22.8319;2.5453;7.52302;16.9377;23.3834;20.1184;11.9163;26.6772;5.47115…	16.1288;19.9118;19.9375;8.28129;3.43341;18.7374;14.91835;15.7937;2.37614;7.76311;25.2971;15.159;9.125746666666666;24.9491;14.0116;16.3788;18.5715;18.4598;3.98381;2.03098;1.72799;7.321072;25.5612;4.41162;12.377844999999999;5.61491;15.7939;22.4163;15.4114;17.46495;19.4694;16.6384;1.9423;1.58498;1.81035;12.9814;24.9834;15.3353;1.53084;2.467;12.2197;15.6019;13.96145;5.90689;22.1254;2.08468;16.2348;3.…	35.6953;67.1588;62.731;41.2367;13.7185;30.0034;32.97935;47.9678;10.9327;22.516659999999998;42.4893;43.2457;25.121333333333336;45.0548;36.0845;52.9335;29.8997;77.756;14.2467;14.5834;16.8916;21.15786;30.3076;10.9328;36.02035;30.0245;47.9697;51.6596;45.0495;35.37735;72.3492;36.022;30.3139;13.9285;30.2949;30.8102;40.4722;44.4959;6.24148;19.7996;27.4508;46.4742;35.85325;48.6248;39.7781;13.2598;35.0472…	103
crypt_90day	R-MMU-69306	DNA Replication	122	123	65	61	57	63	57	64	48	48	1608	75	6946	1	1.8344e-07	3.2075e-07	39.02	77891;75430;70247;70024;69270;69077;68240;66998;66997;66440;66413;59029;59008;59001;57296;27214;26965;26446;26445;26443;26440;23834;22187;217232;21402;19186;19182;19181;19179;19177;19175;19171;19167;19166;19075;18973;18538;18393;17219;17216;16912;16881;12545;12544;12447;12428;106344;103554	ube2s;anapc15;psmd1;mcm10;gins1;psmd11;rpa3;psmd5;psmd12;cdc26;psmd6;psmd14;anapc5;pole3;psmd8;dbf4;cul1;psmb3;psmb2;psma6;psma1;cdc6;ubb;cdc27;skp1a;psme1;psmc3;psmc2;psmc1;psmb7;psmb6;psmb10;psma3;psma2;prim1;pole;pcna;orc2;mcm6;mcm2;psmb9;lig1;cdc7;cdc45;ccne1;ccna2;rfc4;psme4	Ube2s_70738;Anapc15-ps_65990;Psmd1_56896,Gm21972_63865;Mcm10_77146;Gins1_81903;Psmd11_65614;Rpa3_29303;Psmd5_68389;Psmd12_31537,Psmd12_32034;Cdc26_69987;Psmd6_65109;Psmd14_30229;Anapc5_67493;Pole3_72880;Psmd8_31614;Dbf4_74602;Cul1_77492;Psmb3_71124;Psmb2_56689;Psma6_55725;Psma1_73656;Cdc6_69474;Ubb_80147;Cdc27_58942;Skp1a_29544,Skp1a_68997;Psme1_30476;Psmc3_54556;Psmc2_60765;Psmc1_71591;Psmb7_671…	75430(-0.1372);70024(0.006329);69270(7.845E-4);69077(-0.08656);66997(0.4846);66413(-0.05531);59029(0.1906);59008(-0.06507);59001(-0.02999);57296(-0.4033);27214(0.4161);26965(-0.4875);26446(0.122);23834(-0.03032);19179(-0.004574);19171(-0.3639);19167(0.4807);19075(-0.446);18973(-0.2966);18538(-0.4041);18393(-0.08674);17219(0.426);17216(-0.1558);16912(0.1788);16881(0.2964);12544(-0.2225);12447(0.02…	11.2239	6.62151	1.77734	9.02641	11.8258	9.2189	7.66165	4.36794	0.952281	6.21209	8.15173	6.4447	22.8186	14.4808	2.59252	20.0497	21.6446	17.2353	5.5	3.08979	11.5	4.26913	22.8038;3.37307;9.262415;1.77734;21.3339;16.6833;17.785;26.6354;9.01563;3.50792;6.30252;17.0861;5.74943;28.8861;3.79407;4.30023;3.83893;2.38324;19.7943;2.80651;7.4626;22.2266;4.59921;23.7893;3.424235;6.94051;4.84836;2.53583;1.92578;29.7489;10.019;4.37737;4.88334;8.13507;5.23953;19.6703;17.6796;4.23803;4.32747;15.2287;2.02339;25.6845;5.71783;12.379;4.88945;25.05935;30.1564;4.41963	16.6485;2.50343;6.80142;1.15328;14.5212;12.0229;12.6448;17.005;6.5514399999999995;2.5698;3.93785;12.2526;3.72358;17.9591;2.75147;3.03761;2.76808;1.84675;13.73;2.13521;4.46031;14.9647;3.17137;15.7155;2.20833;4.27558;2.85757;1.95349;1.52325;21.4866;5.02182;1.82893;2.8419;4.79186;3.51048;13.6648;12.5862;2.9975;3.0312;11.171;0.952281;16.5849;3.75483;10.1617;4.50064;16.31605;21.7713;3.09098	39.6975;5.09466;14.454654999999999;4.40162;40.0177;27.0959;29.8141;61.1989;14.507000000000001;5.48095;8.36132;28.0684;30.078;73.5189;6.00707;7.27769;6.25059;3.33309;35.2909;4.07109;35.5452;43.0039;8.61961;48.7338;5.036925;38.8618;7.08096;3.58994;2.59252;32.2743;26.0576;4.64199;7.37079;85.7844;10.58;34.9314;29.546;7.18854;7.66333;23.7735;4.38811;56.6999;11.9987;18.1532;10.1118;34.1032;45.1718;7.76…	44
crypt_7day	R-MMU-68882	Mitotic Anaphase	212	216	71	65	63	67	60	70	48	48	852	168	7609	1	2.0492e-07	3.2716e-07	22.22	98386;77891;75430;73804;72415;71978;71805;68549;68014;60411;59029;56150;445007;26951;268697;26446;26443;23996;23825;229841;226747;22196;22146;22144;218914;21762;20877;20843;19387;19384;19181;19179;19166;18817;18221;17463;16912;16906;16905;16319;13589;12534;12442;12235;107995;103573;102920;100088	lbr;ube2s;anapc15;kif2c;sgo1;ppp2r2a;nup93;sgo2a;zwilch;cenpk;psmd14;mad2l1;nup85;zw10;ccnb1;psmb3;psma6;psmc4;banf1;cenpe;ahctf1;ube2i;tuba1c;tuba3a;wapl;psmd2;aurkb;stag2;rangap1;ran;psmc2;psmc1;psma2;plk1;nudc;psmd7;psmb9;lmnb1;lmna;incenp;mapre1;cdk1;ccnb2;bub1;cdc20;xpo1;cenpi;rcc1	Lbr_69322;Ube2s_78703;Anapc15-ps_65990;Kif2c_82016;Sgo1_29058,Sgo1_70401;Ppp2r2a_64992;Nup93_64245;Sgo2a_55215;Zwilch_31068,Zwilch_32048,Zwilch_68083;Cenpk_75329;Psmd14_30229;Mad2l1_69041;Nup85_67949,Nup85_70519;Zw10_31471;Ccnb1_31979;Psmb3_71124;Psma6_55725;Psmc4_30981;Banf1_29334;Cenpe_30836;Ahctf1_65904;Ube2i_71501,Ube2i_79457;Tuba1c_73088;Tuba3a_67512;Wapl_67024;Psmd2_31608;Aurkb_31437,Aurkb_…	98386(0.2823);77891(0.4494);75430(-0.1291);73804(-0.275);71805(-0.1422);68549(-0.04476);68014(-0.2348);60411(-0.03633);59029(-0.02549);445007(0.3211);26951(0.1434);26446(-0.1851);229841(-0.07128);226747(-0.2656);22196(-0.06922);22144(-0.06882);21762(0.4506);19384(0.3776);19179(-0.1782);16912(-0.08219);12534(0.1111);12442(-0.1457);107995(0.4209);100088(0.3256)	15.4616	17.0253	1.40985	9.26795	15.292	9.53602	10.7285	11.6035	1.18214	7.25481	10.6501	7.35472	29.4542	30.3044	4.86928	16.0276	29.9096	16.4236	9.5	5.22964	20.5	12.9923	21.6878;28.7548;6.62865;29.2764;20.1061;23.7851;4.98814;30.2699;11.769393333333333;29.8547;6.12157;3.18675;17.86515;22.1204;4.04732;4.21259;3.38389;2.5453;7.52302;16.9377;23.3834;20.1184;11.9163;26.6772;5.47115;4.48607;13.88743;30.1604;6.97207;8.687895;19.7163;1.40985;4.90485;17.112956666666665;5.58363;29.7415;4.5966;18.8699;12.0993;21.8271;19.1533;20.8863;25.1716;29.7898;13.8853;17.3404;21.4039;…	16.1288;19.9375;3.43341;18.7374;14.91835;15.7937;2.37614;25.2971;9.125746666666666;18.4598;3.98381;1.72799;12.377844999999999;16.6384;1.9423;1.58498;1.81035;1.53084;2.467;12.2197;15.6019;13.96145;5.90689;22.1254;2.08468;3.18819;8.95026;23.8374;4.39154;6.30002;13.7518;1.18214;1.58128;10.987391333333333;5.01555;20.9148;1.23861;13.2986;5.42283;14.8392;13.4514;16.5926;19.5661;20.8149;10.3908;12.449;1…	35.6953;62.731;13.7185;30.0034;32.97935;47.9678;10.9327;42.4893;25.121333333333336;77.756;14.2467;16.8916;36.02035;36.022;30.3139;13.9285;30.2949;6.24148;19.7996;27.4508;46.4742;35.85325;48.6248;39.7781;13.2598;7.4214;40.15075;40.7435;16.8452;14.29062;34.6645;4.86928;15.4102;38.242596666666664;12.0302;32.2516;5.38324;32.3365;15.0248;41.0884;33.1012;30.5238;41.3299;67.1364;20.7894;28.4197;28.7201;…	57
crypt_7day	R-MMU-2555396	Mitotic Metaphase and Anaphase	213	217	72	65	64	68	61	71	48	48	852	169	7608	1	2.3748e-07	3.4823e-07	22.12	98386;77891;75430;73804;72415;71978;71805;68549;68014;60411;59029;56150;445007;26951;268697;26446;26443;23996;23825;229841;226747;22196;22146;22144;218914;21762;20877;20843;19387;19384;19181;19179;19166;18817;18221;17463;16912;16906;16905;16319;13589;12534;12442;12235;107995;103573;102920;100088	lbr;ube2s;anapc15;kif2c;sgo1;ppp2r2a;nup93;sgo2a;zwilch;cenpk;psmd14;mad2l1;nup85;zw10;ccnb1;psmb3;psma6;psmc4;banf1;cenpe;ahctf1;ube2i;tuba1c;tuba3a;wapl;psmd2;aurkb;stag2;rangap1;ran;psmc2;psmc1;psma2;plk1;nudc;psmd7;psmb9;lmnb1;lmna;incenp;mapre1;cdk1;ccnb2;bub1;cdc20;xpo1;cenpi;rcc1	Lbr_69322;Ube2s_78703;Anapc15-ps_65990;Kif2c_82016;Sgo1_29058,Sgo1_70401;Ppp2r2a_64992;Nup93_64245;Sgo2a_55215;Zwilch_31068,Zwilch_32048,Zwilch_68083;Cenpk_75329;Psmd14_30229;Mad2l1_69041;Nup85_67949,Nup85_70519;Zw10_31471;Ccnb1_31979;Psmb3_71124;Psma6_55725;Psmc4_30981;Banf1_29334;Cenpe_30836;Ahctf1_65904;Ube2i_71501,Ube2i_79457;Tuba1c_73088;Tuba3a_67512;Wapl_67024;Psmd2_31608;Aurkb_31437,Aurkb_…	98386(0.2823);77891(0.4494);75430(-0.1291);73804(-0.275);71805(-0.1422);68549(-0.04476);68014(-0.2348);60411(-0.03633);59029(-0.02549);445007(0.3211);26951(0.1434);26446(-0.1851);229841(-0.07128);226747(-0.2656);22196(-0.06922);22144(-0.06882);21762(0.4506);19384(0.3776);19179(-0.1782);16912(-0.08219);12534(0.1111);12442(-0.1457);107995(0.4209);100088(0.3256)	15.4616	17.0253	1.40985	9.26795	15.292	9.53602	10.7285	11.6035	1.18214	7.25481	10.6501	7.35472	29.4542	30.3044	4.86928	16.0276	29.9096	16.4236	9.5	5.22964	20.5	12.9923	21.6878;28.7548;6.62865;29.2764;20.1061;23.7851;4.98814;30.2699;11.769393333333333;29.8547;6.12157;3.18675;17.86515;22.1204;4.04732;4.21259;3.38389;2.5453;7.52302;16.9377;23.3834;20.1184;11.9163;26.6772;5.47115;4.48607;13.88743;30.1604;6.97207;8.687895;19.7163;1.40985;4.90485;17.112956666666665;5.58363;29.7415;4.5966;18.8699;12.0993;21.8271;19.1533;20.8863;25.1716;29.7898;13.8853;17.3404;21.4039;…	16.1288;19.9375;3.43341;18.7374;14.91835;15.7937;2.37614;25.2971;9.125746666666666;18.4598;3.98381;1.72799;12.377844999999999;16.6384;1.9423;1.58498;1.81035;1.53084;2.467;12.2197;15.6019;13.96145;5.90689;22.1254;2.08468;3.18819;8.95026;23.8374;4.39154;6.30002;13.7518;1.18214;1.58128;10.987391333333333;5.01555;20.9148;1.23861;13.2986;5.42283;14.8392;13.4514;16.5926;19.5661;20.8149;10.3908;12.449;1…	35.6953;62.731;13.7185;30.0034;32.97935;47.9678;10.9327;42.4893;25.121333333333336;77.756;14.2467;16.8916;36.02035;36.022;30.3139;13.9285;30.2949;6.24148;19.7996;27.4508;46.4742;35.85325;48.6248;39.7781;13.2598;7.4214;40.15075;40.7435;16.8452;14.29062;34.6645;4.86928;15.4102;38.242596666666664;12.0302;32.2516;5.38324;32.3365;15.0248;41.0884;33.1012;30.5238;41.3299;67.1364;20.7894;28.4197;28.7201;…	57
crypt_90day	R-MMU-69615	G1/S DNA Damage Checkpoints	67	67	35	33	32	34	34	35	31	31	1625	36	6985	1	3.5066e-07	3.5066e-07	46.27	70247;69077;66998;66997;66413;59029;57296;26446;26445;26443;26440;26374;22187;22059;19186;19182;19181;19179;19177;19175;19171;19167;19166;17246;16912;12649;12576;12530;12447;12428;103554	psmd1;psmd11;psmd5;psmd12;psmd6;psmd14;psmd8;psmb3;psmb2;psma6;psma1;cop1;ubb;trp53;psme1;psmc3;psmc2;psmc1;psmb7;psmb6;psmb10;psma3;psma2;mdm2;psmb9;chek1;cdkn1b;cdc25a;ccne1;ccna2;psme4	Psmd1_56896,Gm21972_63865;Psmd11_65614;Psmd5_68389;Psmd12_31537,Psmd12_32034;Psmd6_65109;Psmd14_30229;Psmd8_31614;Psmb3_71124;Psmb2_56689;Psma6_55725;Psma1_73656;Cop1_71965;Ubb_80147;Trp53_31258;Psme1_30476;Psmc3_54556;Psmc2_60765;Psmc1_71591;Psmb7_67113;Psmb6_69968;Psmb10_76244;Psma3_79203;Psma2_31299;Mdm2_29942;Psmb9_72120;Chek1_31431;Cdkn1b_31384,Cdkn1b_82023;Cdc25a_32088;Ccne1_80378;Ccna2_319…	69077(-0.08656);66997(0.4846);66413(-0.05531);59029(0.1906);57296(-0.4033);26446(0.122);26374(-0.1908);22059(-0.001689);19179(-0.004574);19171(-0.3639);19167(0.4807);17246(-0.1333);16912(0.1788);12649(-0.08702);12576(-0.1722);12530(-0.3579);12447(0.02766);12428(-0.1983);103554(0.2682)	9.18058	4.88945	1.92578	7.86319	9.97399	8.54375	6.19162	3.93785	0.952281	5.42469	6.82386	6.00592	19.348	8.61961	2.59252	19.164	17.8711	15.244	2.5	2.45953	5.5	3.80666	9.262415;16.6833;26.6354;9.01563;6.30252;17.0861;3.79407;2.38324;19.7943;2.80651;7.4626;4.31935;4.59921;4.25173;6.94051;4.84836;2.53583;1.92578;29.7489;10.019;4.37737;4.88334;8.13507;3.81925;2.02339;20.4058;12.220695000000001;3.94996;4.88945;25.05935;4.41963	6.80142;12.0229;17.005;6.5514399999999995;3.93785;12.2526;2.75147;1.84675;13.73;2.13521;4.46031;3.02478;3.17137;3.0175;4.27558;2.85757;1.95349;1.52325;21.4866;5.02182;1.82893;2.8419;4.79186;2.74253;0.952281;14.0483;8.17211;2.82766;4.50064;16.31605;3.09098	14.454654999999999;27.0959;61.1989;14.507000000000001;8.36132;28.0684;6.00707;3.33309;35.2909;4.07109;35.5452;7.67414;8.61961;7.07445;38.8618;7.08096;3.58994;2.59252;32.2743;26.0576;4.64199;7.37079;85.7844;6.34175;4.38811;37.1082;23.863084999999998;6.54867;10.1118;34.1032;7.76781	27
crypt_90day	R-MMU-187577	SCF(Skp2)-mediated degradation of p27/p21	61	61	33	31	30	32	32	33	29	29	1627	32	6989	1	4.0823e-07	4.0823e-07	47.54	70247;69077;66998;66997;66413;59029;57296;26965;26446;26445;26443;26440;22187;21402;19186;19182;19181;19179;19177;19175;19171;19167;19166;16912;12576;12567;12447;12443;12428	psmd1;psmd11;psmd5;psmd12;psmd6;psmd14;psmd8;cul1;psmb3;psmb2;psma6;psma1;ubb;skp1a;psme1;psmc3;psmc2;psmc1;psmb7;psmb6;psmb10;psma3;psma2;psmb9;cdkn1b;cdk4;ccne1;ccnd1;ccna2	Psmd1_56896,Gm21972_63865;Psmd11_65614;Psmd5_68389;Psmd12_31537,Psmd12_32034;Psmd6_65109;Psmd14_30229;Psmd8_31614;Cul1_77492;Psmb3_71124;Psmb2_56689;Psma6_55725;Psma1_73656;Ubb_80147;Skp1a_29544,Skp1a_68997;Psme1_30476;Psmc3_54556;Psmc2_60765;Psmc1_71591;Psmb7_67113;Psmb6_69968;Psmb10_76244;Psma3_79203;Psma2_31299;Psmb9_72120;Cdkn1b_31384,Cdkn1b_82023;Cdk4_30985,Cdk4_70145;Ccne1_80378;Ccnd1_80514…	69077(-0.08656);66997(0.4846);66413(-0.05531);59029(0.1906);57296(-0.4033);26965(-0.4875);26446(0.122);19179(-0.004574);19171(-0.3639);19167(0.4807);16912(0.1788);12576(-0.1722);12567(-0.1348);12447(0.02766);12443(0.3176);12428(-0.1983)	10.3145	6.94051	1.92578	8.76335	11.1097	9.16449	7.1895	4.46031	0.952281	6.55318	7.75874	6.75634	20.8442	14.4547	2.59252	19.58	19.4006	15.6535	2.5	2.45953	5.5	3.60915	9.262415;16.6833;26.6354;9.01563;6.30252;17.0861;3.79407;3.83893;2.38324;19.7943;2.80651;7.4626;4.59921;3.424235;6.94051;4.84836;2.53583;1.92578;29.7489;10.019;4.37737;4.88334;8.13507;2.02339;12.220695000000001;18.22092;4.88945;30.2043;25.05935	6.80142;12.0229;17.005;6.5514399999999995;3.93785;12.2526;2.75147;2.76808;1.84675;13.73;2.13521;4.46031;3.17137;2.20833;4.27558;2.85757;1.95349;1.52325;21.4866;5.02182;1.82893;2.8419;4.79186;0.952281;8.17211;15.41999;4.50064;24.9107;16.31605	14.454654999999999;27.0959;61.1989;14.507000000000001;8.36132;28.0684;6.00707;6.25059;3.33309;35.2909;4.07109;35.5452;8.61961;5.036925;38.8618;7.08096;3.58994;2.59252;32.2743;26.0576;4.64199;7.37079;85.7844;4.38811;23.863084999999998;25.741950000000003;10.1118;40.1783;34.1032	25
crypt_90day	R-MMU-69242	S Phase	142	143	73	69	62	71	64	72	53	53	1603	90	6931	1	3.0618e-07	4.3898e-07	37.06	77891;77805;75430;70247;69270;69077;68240;67849;66998;66997;66440;66413;59029;59008;59001;57296;26965;26446;26445;26443;26440;24061;23834;22187;217232;21402;19186;19182;19181;19179;19177;19175;19171;19167;19166;19075;18973;18538;18393;17219;17216;16912;16881;12576;12572;12567;12530;12447;12443;12428;11652;106344;103554	ube2s;esco1;anapc15;psmd1;gins1;psmd11;rpa3;cdca5;psmd5;psmd12;cdc26;psmd6;psmd14;anapc5;pole3;psmd8;cul1;psmb3;psmb2;psma6;psma1;smc1a;cdc6;ubb;cdc27;skp1a;psme1;psmc3;psmc2;psmc1;psmb7;psmb6;psmb10;psma3;psma2;prim1;pole;pcna;orc2;mcm6;mcm2;psmb9;lig1;cdkn1b;cdk7;cdk4;cdc25a;ccne1;ccnd1;ccna2;akt2;rfc4;psme4	Ube2s_70738;Esco1_77722;Anapc15-ps_65990;Psmd1_56896,Gm21972_63865;Gins1_81903;Psmd11_65614;Rpa3_29303;Cdca5_73903;Psmd5_68389;Psmd12_31537,Psmd12_32034;Cdc26_69987;Psmd6_65109;Psmd14_30229;Anapc5_67493;Pole3_72880;Psmd8_31614;Cul1_77492;Psmb3_71124;Psmb2_56689;Psma6_55725;Psma1_73656;Smc1a_81955;Cdc6_69474;Ubb_80147;Cdc27_58942;Skp1a_29544,Skp1a_68997;Psme1_30476;Psmc3_54556;Psmc2_60765;Psmc1_71…	77805(-0.07491);75430(-0.1372);69270(7.845E-4);69077(-0.08656);67849(-0.06997);66997(0.4846);66413(-0.05531);59029(0.1906);59008(-0.06507);59001(-0.02999);57296(-0.4033);26965(-0.4875);26446(0.122);24061(0.175);23834(-0.03032);19179(-0.004574);19171(-0.3639);19167(0.4807);19075(-0.446);18973(-0.2966);18538(-0.4041);18393(-0.08674);17219(0.426);17216(-0.1558);16912(0.1788);16881(0.2964);12576(-0.1…	12.5414	9.01563	1.92578	9.32791	13.2064	9.30378	8.70485	5.02182	0.952281	6.72068	9.25326	6.7234	25.0926	25.7419	2.59252	20.2294	23.5252	16.9108	6.5	3.46608	13.5	4.3985	22.8038;9.61292;3.37307;9.262415;21.3339;16.6833;17.785;23.4908;26.6354;9.01563;3.50792;6.30252;17.0861;5.74943;28.8861;3.79407;3.83893;2.38324;19.7943;2.80651;7.4626;23.7358;22.2266;4.59921;23.7893;3.424235;6.94051;4.84836;2.53583;1.92578;29.7489;10.019;4.37737;4.88334;8.13507;5.23953;19.6703;17.6796;4.23803;4.32747;15.2287;2.02339;25.6845;12.220695000000001;23.390949999999997;18.22092;3.94996;4…	16.6485;5.24306;2.50343;6.80142;14.5212;12.0229;12.6448;18.1537;17.005;6.5514399999999995;2.5698;3.93785;12.2526;3.72358;17.9591;2.75147;2.76808;1.84675;13.73;2.13521;4.46031;16.4668;14.9647;3.17137;15.7155;2.20833;4.27558;2.85757;1.95349;1.52325;21.4866;5.02182;1.82893;2.8419;4.79186;3.51048;13.6648;12.5862;2.9975;3.0312;11.171;0.952281;16.5849;8.17211;16.9506;15.41999;2.82766;4.50064;24.9107;16…	39.6975;70.5855;5.09466;14.454654999999999;40.0177;27.0959;29.8141;37.8471;61.1989;14.507000000000001;5.48095;8.36132;28.0684;30.078;73.5189;6.00707;6.25059;3.33309;35.2909;4.07109;35.5452;28.8216;43.0039;8.61961;48.7338;5.036925;38.8618;7.08096;3.58994;2.59252;32.2743;26.0576;4.64199;7.37079;85.7844;10.58;34.9314;29.546;7.18854;7.66333;23.7735;4.38811;56.6999;23.863084999999998;32.76505;25.74195…	45
villus_90day	R-MMU-1799339	SRP-dependent cotranslational protein targeting to membrane	56	90	41	40	35	41	40	41	32	32	1239	58	7348	1	6.0003e-07	6.0003e-07	35.56	76846;67941;67891;67671;67427;67248;67097;66661;66483;66475;56040;27367;27207;27176;269261;268449;20103;20102;20091;20090;20005;19988;19981;19951;19943;19934;19921;16898;16785;11837;110954;100503670	rps9;rps27l;rpl4;rpl38;rps20;rpl39;rps10;srp72;rpl36al;rps23;rplp1;rpl3;rps11;rpl7a;rpl12;rpl23a;rps5;rps4x;rps3a1;rps29;rpl9;rpl6;rpl37a;rpl32;rpl28;rpl22;rpl19;rps2;rpsa;rplp0;rpl10;rpl5	Rps9_66643,Rps9_77273;Rps27l_74163;Rpl4_62443;Rpl38_72967;Rps20_76485;Rpl39_77972;Rps10_63815;Srp72_30197,Srp72_73491;Rpl36al_63329;Rps23_70195;Rplp1_73549;Rpl3_80442;Rps11_64407;Rpl7a-ps3_65268;Rpl12_72017;Rpl23a-ps3_75555,Rpl23a-ps3_78647;Rps5_30110;Rps4x_73337;Rps3a1_72766;Rps29_74452;Rpl9_77075;Rpl6_80263;Rpl37a_71564;Rpl32_70945,Rpl32_82074;Rpl28_76883;Rpl22_29339,Rpl22_69841;Rpl19_81862,Rpl…	76846(0.3757);67941(-0.3393);66661(0.2482);27176(-0.3079);20102(0.155);19921(0.4015);16898(0.03649)	6.05328	4.87718	0.909523	4.1306	6.51321	4.16758	4.15325	3.55211	0.422327	2.89895	4.55441	3.0037	11.2753	7.98248	2.58399	11.3117	10.6692	8.98765	3.5	1.89661	8	3.13395	4.090845;0.909523;3.13395;3.44921;11.229;11.3267;1.64148;18.477685;2.50596;3.28796;6.24178;4.50313;3.05618;12.9523;4.29203;1.815015;2.90863;7.33911;6.17627;5.25124;8.59146;1.36805;7.13698;8.907855000000001;1.97821;7.5308399999999995;12.639945;11.3102;3.2363299999999997;6.50817;6.417649999999999;3.49114	2.94821;0.422327;2.35429;2.54768;8.63656;7.47422;0.538607;11.3875;1.92635;2.43559;3.98028;3.15079;2.29303;9.77084;3.03389;0.6272074999999999;2.23739;4.46189;3.95343;4.11471;5.61405;0.681608;4.9433;6.500245;1.30768;4.029705;10.026914999999999;7.69445;2.41144;4.06567;4.75467;2.57949	7.13236;2.58399;4.6283;5.26064;15.9099;16.5467;5.82448;49.17595;3.54936;4.89673;15.6021;7.77503;4.53388;19.0634;7.22672;6.3043499999999995;4.33949;51.647;10.8318;8.18994;10.9492;2.79207;8.89276;10.9433;3.24347;10.15033;18.947699999999998;15.8745;4.85898;8.56917;9.26478;5.30268	33
crypt_90day	R-MMU-450408	AUF1 (hnRNP D0) binds and destabilizes mRNA	55	56	30	30	28	29	29	30	27	27	1629	29	6992	1	7.1865e-07	7.1865e-07	48.21	70247;69077;66998;66997;66413;59029;57296;26446;26445;26443;26440;22187;208643;193740;19186;19182;19181;19179;19177;19175;19171;19167;19166;16912;15481;11991;103554	psmd1;psmd11;psmd5;psmd12;psmd6;psmd14;psmd8;psmb3;psmb2;psma6;psma1;ubb;eif4g1;hspa1a;psme1;psmc3;psmc2;psmc1;psmb7;psmb6;psmb10;psma3;psma2;psmb9;hspa8;hnrnpd;psme4	Psmd1_56896,Gm21972_63865;Psmd11_65614;Psmd5_68389;Psmd12_31537,Psmd12_32034;Psmd6_65109;Psmd14_30229;Psmd8_31614;Psmb3_71124;Psmb2_56689;Psma6_55725;Psma1_73656;Ubb_80147;Eif4g1_29119;Hspa1a_31063,Hspa1a_69206;Psme1_30476;Psmc3_54556;Psmc2_60765;Psmc1_71591;Psmb7_67113;Psmb6_69968;Psmb10_76244;Psma3_79203;Psma2_31299;Psmb9_72120;Hspa8_31960,Hspa8_73368;Hnrnpd_73240;Psme4_66005	69077(-0.08656);66997(0.4846);66413(-0.05531);59029(0.1906);57296(-0.4033);26446(0.122);208643(-0.2894);19179(-0.004574);19171(-0.3639);19167(0.4807);16912(0.1788);15481(-0.1068);11991(0.372);103554(0.2682)	10.3688	6.94051	1.92578	8.98981	11.0889	9.64509	7.31038	4.27558	0.952281	6.95977	7.99629	7.58291	21.3118	14.4547	2.59252	20.3206	19.3168	16.4937	1.5	2.08782	4.5	2.67117	9.262415;16.6833;26.6354;9.01563;6.30252;17.0861;3.79407;2.38324;19.7943;2.80651;7.4626;4.59921;2.15225;27.68745;6.94051;4.84836;2.53583;1.92578;29.7489;10.019;4.37737;4.88334;8.13507;2.02339;16.629154999999997;27.806;4.41963	6.80142;12.0229;17.005;6.5514399999999995;3.93785;12.2526;2.75147;1.84675;13.73;2.13521;4.46031;3.17137;1.69031;23.3612;4.27558;2.85757;1.95349;1.52325;21.4866;5.02182;1.82893;2.8419;4.79186;0.952281;12.369914999999999;22.6682;3.09098	14.454654999999999;27.0959;61.1989;14.507000000000001;8.36132;28.0684;6.00707;3.33309;35.2909;4.07109;35.5452;8.61961;2.9572;41.540400000000005;38.8618;7.08096;3.58994;2.59252;32.2743;26.0576;4.64199;7.37079;85.7844;4.38811;31.248085;32.7088;7.76781	24
crypt_90day	R-MMU-1236975	Antigen processing-Cross presentation	89	92	50	48	43	46	43	50	38	38	1618	54	6967	1	6.5016e-07	7.21e-07	41.3	70247;69077;66998;66997;66413;59029;57296;26446;26445;26443;26440;22320;21356;21355;21354;20909;20333;19186;19182;19181;19179;19177;19175;19171;19167;19166;17972;16912;15040;15039;15013;14972;14827;12317;12010;110696;110557;103554	psmd1;psmd11;psmd5;psmd12;psmd6;psmd14;psmd8;psmb3;psmb2;psma6;psma1;vamp8;tapbp;tap2;tap1;stx4a;sec22b;psme1;psmc3;psmc2;psmc1;psmb7;psmb6;psmb10;psma3;psma2;ncf4;psmb9;h2-t23;h2-t22;h2-q2;h2-k1;pdia3;calr;b2m;h2-m10.3;h2-q6;psme4	Psmd1_56896,Gm21972_63865;Psmd11_65614;Psmd5_68389;Psmd12_31537,Psmd12_32034;Psmd6_65109;Psmd14_30229;Psmd8_31614;Psmb3_71124;Psmb2_56689;Psma6_55725;Psma1_73656;Vamp8_54813;Tapbp_80145;Tap2_79305;Tap1_71928;Stx4a_30737;Sec22b_63914,Sec22b_73252;Psme1_30476;Psmc3_54556;Psmc2_60765;Psmc1_71591;Psmb7_67113;Psmb6_69968;Psmb10_76244;Psma3_79203;Psma2_31299;Ncf4_69588;Psmb9_72120;H2-T-ps_30312,H2-T23_…	69077(-0.08656);66997(0.4846);66413(-0.05531);59029(0.1906);57296(-0.4033);26446(0.122);20909(0.4081);20333(-0.2595);19179(-0.004574);19171(-0.3639);19167(0.4807);17972(-0.2638);16912(0.1788);15040(0.05103);110696(-0.08346);103554(0.2682)	7.3091	4.86585	0.206916	6.89559	7.852	7.42907	4.77518	3.11349	0.0570479	4.81514	5.25855	5.32962	16.0072	8.06456	0.869627	17.9082	14.6819	14.1804	3.5	1.34162	8.5	2.47629	9.262415;16.6833;26.6354;9.01563;6.30252;17.0861;3.79407;2.38324;19.7943;2.80651;7.4626;7.94278;1.04841;1.03734;2.41675;5.21632;4.31129;6.94051;4.84836;2.53583;1.92578;29.7489;10.019;4.37737;4.88334;8.13507;14.8397;2.02339;0.5221264999999999;11.2692;4.55416;2.80161075;4.18793;5.52884;1.63482;9.14445;0.206916;4.41963	6.80142;12.0229;17.005;6.5514399999999995;3.93785;12.2526;2.75147;1.84675;13.73;2.13521;4.46031;5.59908;0.30996;0.350128;0.732891;3.50088;2.705635;4.27558;2.85757;1.95349;1.52325;21.4866;5.02182;1.82893;2.8419;4.79186;8.43645;0.952281;0.266486;7.16991;3.13601;1.87899175;2.4961;3.44268;0.848484;6.40671;0.0570479;3.09098	14.454654999999999;27.0959;61.1989;14.507000000000001;8.36132;28.0684;6.00707;3.33309;35.2909;4.07109;35.5452;9.81825;4.44536;1.30072;8.65297;10.4287;19.831635;38.8618;7.08096;3.58994;2.59252;32.2743;26.0576;4.64199;7.37079;85.7844;32.0024;4.38811;1.21083;20.4916;7.20011;4.7657725;6.30556;7.57142;3.47281;11.5638;0.869627;7.76781	22
crypt_90day	R-MMU-69002	DNA Replication Pre-Initiation	82	82	43	41	38	42	41	43	35	35	1621	47	6974	1	7.0406e-07	7.303e-07	42.68	70247;70024;69077;68240;66998;66997;66413;59029;59001;57296;27214;26446;26445;26443;26440;23834;22187;19186;19182;19181;19179;19177;19175;19171;19167;19166;19075;18973;18393;17219;17216;16912;12545;12544;103554	psmd1;mcm10;psmd11;rpa3;psmd5;psmd12;psmd6;psmd14;pole3;psmd8;dbf4;psmb3;psmb2;psma6;psma1;cdc6;ubb;psme1;psmc3;psmc2;psmc1;psmb7;psmb6;psmb10;psma3;psma2;prim1;pole;orc2;mcm6;mcm2;psmb9;cdc7;cdc45;psme4	Psmd1_56896,Gm21972_63865;Mcm10_77146;Psmd11_65614;Rpa3_29303;Psmd5_68389;Psmd12_31537,Psmd12_32034;Psmd6_65109;Psmd14_30229;Pole3_72880;Psmd8_31614;Dbf4_74602;Psmb3_71124;Psmb2_56689;Psma6_55725;Psma1_73656;Cdc6_69474;Ubb_80147;Psme1_30476;Psmc3_54556;Psmc2_60765;Psmc1_71591;Psmb7_67113;Psmb6_69968;Psmb10_76244;Psma3_79203;Psma2_31299;Prim1_73208;Pole_69832;Orc2_71516;Mcm6_29352;Mcm2_65861;Psmb9…	70024(0.006329);69077(-0.08656);66997(0.4846);66413(-0.05531);59029(0.1906);59001(-0.02999);57296(-0.4033);27214(0.4161);26446(0.122);23834(-0.03032);19179(-0.004574);19171(-0.3639);19167(0.4807);19075(-0.446);18973(-0.2966);18393(-0.08674);17219(0.426);17216(-0.1558);16912(0.1788);12544(-0.2225);103554(0.2682)	9.92739	6.30252	1.77734	8.16928	10.1182	8.29434	6.72405	3.93785	0.952281	5.63786	6.97127	5.96406	21.1219	11.9987	2.59252	20.5087	18.5783	15.8711	3.5	2.45953	7.5	4.26913	9.262415;1.77734;16.6833;17.785;26.6354;9.01563;6.30252;17.0861;28.8861;3.79407;4.30023;2.38324;19.7943;2.80651;7.4626;22.2266;4.59921;6.94051;4.84836;2.53583;1.92578;29.7489;10.019;4.37737;4.88334;8.13507;5.23953;19.6703;4.23803;4.32747;15.2287;2.02339;5.71783;12.379;4.41963	6.80142;1.15328;12.0229;12.6448;17.005;6.5514399999999995;3.93785;12.2526;17.9591;2.75147;3.03761;1.84675;13.73;2.13521;4.46031;14.9647;3.17137;4.27558;2.85757;1.95349;1.52325;21.4866;5.02182;1.82893;2.8419;4.79186;3.51048;13.6648;2.9975;3.0312;11.171;0.952281;3.75483;10.1617;3.09098	14.454654999999999;4.40162;27.0959;29.8141;61.1989;14.507000000000001;8.36132;28.0684;73.5189;6.00707;7.27769;3.33309;35.2909;4.07109;35.5452;43.0039;8.61961;38.8618;7.08096;3.58994;2.59252;32.2743;26.0576;4.64199;7.37079;85.7844;10.58;34.9314;7.18854;7.66333;23.7735;4.38811;11.9987;18.1532;7.76781	30
crypt_90day	R-MMU-69202	Cyclin E associated events during G1/S transition	71	71	39	37	34	38	37	39	32	32	1624	39	6982	1	4.78e-07	7.5378e-07	45.07	70247;69077;66998;66997;66413;59029;57296;26965;26446;26445;26443;26440;22187;21402;19186;19182;19181;19179;19177;19175;19171;19167;19166;16912;12576;12572;12567;12530;12447;12443;12428;11652	psmd1;psmd11;psmd5;psmd12;psmd6;psmd14;psmd8;cul1;psmb3;psmb2;psma6;psma1;ubb;skp1a;psme1;psmc3;psmc2;psmc1;psmb7;psmb6;psmb10;psma3;psma2;psmb9;cdkn1b;cdk7;cdk4;cdc25a;ccne1;ccnd1;ccna2;akt2	Psmd1_56896,Gm21972_63865;Psmd11_65614;Psmd5_68389;Psmd12_31537,Psmd12_32034;Psmd6_65109;Psmd14_30229;Psmd8_31614;Cul1_77492;Psmb3_71124;Psmb2_56689;Psma6_55725;Psma1_73656;Ubb_80147;Skp1a_29544,Skp1a_68997;Psme1_30476;Psmc3_54556;Psmc2_60765;Psmc1_71591;Psmb7_67113;Psmb6_69968;Psmb10_76244;Psma3_79203;Psma2_31299;Psmb9_72120;Cdkn1b_31384,Cdkn1b_82023;Cdk7_30620,Cdk7_75462;Cdk4_30985,Cdk4_70145;C…	69077(-0.08656);66997(0.4846);66413(-0.05531);59029(0.1906);57296(-0.4033);26965(-0.4875);26446(0.122);19179(-0.004574);19171(-0.3639);19167(0.4807);16912(0.1788);12576(-0.1722);12567(-0.1348);12530(-0.3579);12447(0.02766);12443(0.3176);12428(-0.1983)	10.3673	6.62151	1.92578	8.77484	11.0751	9.10425	7.24483	4.36794	0.952281	6.54959	7.74508	6.71136	20.4342	12.2832	2.59252	19.0001	19.1618	15.2985	2.5	2.45953	6.5	3.8165	9.262415;16.6833;26.6354;9.01563;6.30252;17.0861;3.79407;3.83893;2.38324;19.7943;2.80651;7.4626;4.59921;3.424235;6.94051;4.84836;2.53583;1.92578;29.7489;10.019;4.37737;4.88334;8.13507;2.02339;12.220695000000001;23.390949999999997;18.22092;3.94996;4.88945;30.2043;25.05935;5.29226	6.80142;12.0229;17.005;6.5514399999999995;3.93785;12.2526;2.75147;2.76808;1.84675;13.73;2.13521;4.46031;3.17137;2.20833;4.27558;2.85757;1.95349;1.52325;21.4866;5.02182;1.82893;2.8419;4.79186;0.952281;8.17211;16.9506;15.41999;2.82766;4.50064;24.9107;16.31605;3.5608	14.454654999999999;27.0959;61.1989;14.507000000000001;8.36132;28.0684;6.00707;6.25059;3.33309;35.2909;4.07109;35.5452;8.61961;5.036925;38.8618;7.08096;3.58994;2.59252;32.2743;26.0576;4.64199;7.37079;85.7844;4.38811;23.863084999999998;32.76505;25.741950000000003;6.54867;10.1118;40.1783;34.1032;10.0984	26
villus_7day	R-MMU-500792	GPCR ligand binding	362	380	23	20	21	14	7	21	7	7	649	373	7648	4.7693e-07	1	8.1105e-07	1.84	64095;574402;230857;20304;17773;14607;11820	gpr35;gpr17;ece1;ccl5;mtnr1a;gip;app	Gpr35_53825;Gpr17_55830;Ece1_78400;Ccl5_72484;Mtnr1a_70532;Gip_82161;App_29787	64095(0.2903);574402(0.1388);230857(0.2261);17773(0.1007)	13.2987	12.4259	4.66129	8.1398	13.8073	8.61917	8.25495	7.05331	1.94187	5.48435	8.90122	5.78024	28.7453	20.3252	9.62805	19.3461	28.8902	20.2891					22.8538;4.91421;25.3825;4.66129;12.4259;9.4844;13.3689	14.9102;3.34446;16.0344;1.94187;9.27816;5.22224;7.05331	48.6931;9.62805;60.6146;11.82;18.6581;20.3252;31.4783	3
crypt_7day	R-MMU-6781823	Formation of TC-NER Pre-Incision Complex	48	49	24	22	21	24	21	24	18	18	882	31	7746	1	8.3241e-07	8.3241e-07	36.73	71991;69241;67710;57905;328572;28000;26891;26754;26572;252870;245841;22590;209357;20020;17420;14884;11834;108679	ercc8;polr2d;polr2g;isy1;ep300;prpf19;cops4;cops5;cops3;usp7;polr2h;xpa;gtf2h3;polr2a;mnat1;gtf2h1;aqr;cops8	Ercc8_79301;Polr2d_67966;Polr2g_55303;Gm45140_75154;Ep300_79748;Prpf19_76779;Cops4_65742,Cops4_68372;Cops5_29173;Cops3_73614;Usp7_71231;Polr2h_67090;Xpa_68872;Gtf2h3_75017;Polr2a_57084;Mnat1_31677;Gtf2h1_74444;Aqr_57723;Cops8_79943	69241(0.1545);57905(0.357);328572(0.09725);26891(0.1974);26754(0.01252);26572(0.1339);252870(0.268);22590(0.2435);17420(-0.3805)	14.7999	14.1135	1.99207	9.41792	13.9055	9.45313	9.19002	7.96016	0.576397	6.54908	8.49601	6.62142	42.3538	36.9331	5.73786	29.3355	39.0347	30.6787	1.5	2.80005	3.5	5.97382	9.39209;19.9584;10.3691;7.66624;29.4543;1.99207;24.34055;4.28139;8.35493;3.45143;2.14868;17.8578;20.7757;27.0164;19.7883;9.24407;26.912;23.3956	3.68548;13.8797;5.59453;4.75749;18.2963;0.576397;16.0499;1.20469;4.86961;1.79696;0.939846;10.3258;14.3054;17.2647;13.7899;5.25682;17.219;15.6078	36.0934;35.3553;122.985;16.1682;75.2505;8.25956;50.248599999999996;5.73786;35.6683;17.1208;6.1906;39.0447;37.7729;61.8737;34.8686;71.8485;61.3636;46.5191	18
crypt_90day	R-MMU-8878166	Transcriptional regulation by RUNX2	63	63	33	33	31	32	32	33	29	29	1627	34	6987	1	9.5405e-07	9.5405e-07	46.03	70247;69077;66998;66997;66413;59029;57296;26965;268697;26446;26445;26443;26440;22187;21402;19186;19182;19181;19179;19177;19175;19171;19167;19166;17125;16912;12567;12443;12393	psmd1;psmd11;psmd5;psmd12;psmd6;psmd14;psmd8;cul1;ccnb1;psmb3;psmb2;psma6;psma1;ubb;skp1a;psme1;psmc3;psmc2;psmc1;psmb7;psmb6;psmb10;psma3;psma2;smad1;psmb9;cdk4;ccnd1;runx2	Psmd1_56896,Gm21972_63865;Psmd11_65614;Psmd5_68389;Psmd12_31537,Psmd12_32034;Psmd6_65109;Psmd14_30229;Psmd8_31614;Cul1_77492;Ccnb1_31979;Psmb3_71124;Psmb2_56689;Psma6_55725;Psma1_73656;Ubb_80147;Skp1a_29544,Skp1a_68997;Psme1_30476;Psmc3_54556;Psmc2_60765;Psmc1_71591;Psmb7_67113;Psmb6_69968;Psmb10_76244;Psma3_79203;Psma2_31299;Smad1_32100;Psmb9_72120;Cdk4_30985,Cdk4_70145;Ccnd1_80514;Runx2_63227	69077(-0.08656);66997(0.4846);66413(-0.05531);59029(0.1906);57296(-0.4033);26965(-0.4875);26446(0.122);19179(-0.004574);19171(-0.3639);19167(0.4807);17125(0.08694);16912(0.1788);12567(-0.1348);12443(0.3176);12393(0.07078)	9.67282	6.30252	1.92578	8.41979	9.93325	8.72602	6.60504	3.93785	0.952281	6.3756	6.90957	6.6032	22.1945	10.357	2.59252	23.6987	18.6381	17.7418	2.5	2.45953	5.5	3.44471	9.262415;16.6833;26.6354;9.01563;6.30252;17.0861;3.79407;3.83893;3.46518;2.38324;19.7943;2.80651;7.4626;4.59921;3.424235;6.94051;4.84836;2.53583;1.92578;29.7489;10.019;4.37737;4.88334;8.13507;5.04446;2.02339;18.22092;30.2043;15.0508	6.80142;12.0229;17.005;6.5514399999999995;3.93785;12.2526;2.75147;2.76808;2.5492;1.84675;13.73;2.13521;4.46031;3.17137;2.20833;4.27558;2.85757;1.95349;1.52325;21.4866;5.02182;1.82893;2.8419;4.79186;3.39814;0.952281;15.41999;24.9107;6.09221	14.454654999999999;27.0959;61.1989;14.507000000000001;8.36132;28.0684;6.00707;6.25059;5.36377;3.33309;35.2909;4.07109;35.5452;8.61961;5.036925;38.8618;7.08096;3.58994;2.59252;32.2743;26.0576;4.64199;7.37079;85.7844;10.357;4.38811;25.741950000000003;40.1783;91.5156	23
villus_90day	R-MMU-927802	Nonsense-Mediated Decay (NMD)	80	112	48	47	39	48	48	48	37	37	1234	75	7331	1	6.7251e-07	1.0307e-06	33.04	76846;67941;67891;67671;67427;67248;67097;66483;66475;56040;51792;27367;27207;27176;269261;268449;233789;229512;225363;208643;20103;20102;20091;20090;20005;19988;19981;19951;19943;19934;19921;19704;16898;16785;11837;110954;100503670	rps9;rps27l;rpl4;rpl38;rps20;rpl39;rps10;rpl36al;rps23;rplp1;ppp2r1a;rpl3;rps11;rpl7a;rpl12;rpl23a;smg1;smg5;etf1;eif4g1;rps5;rps4x;rps3a1;rps29;rpl9;rpl6;rpl37a;rpl32;rpl28;rpl22;rpl19;upf1;rps2;rpsa;rplp0;rpl10;rpl5	Rps9_66643,Rps9_77273;Rps27l_74163;Rpl4_62443;Rpl38_72967;Rps20_76485;Rpl39_77972;Rps10_63815;Rpl36al_63329;Rps23_70195;Rplp1_73549;Ppp2r1a_77514;Rpl3_80442;Rps11_64407;Rpl7a-ps3_65268;Rpl12_72017;Rpl23a-ps3_75555,Rpl23a-ps3_78647;Smg1_76173;Smg5_69451;Etf1_64811;Eif4g1_29119;Rps5_30110;Rps4x_73337;Rps3a1_72766;Rps29_74452;Rpl9_77075;Rpl6_80263;Rpl37a_71564;Rpl32_70945,Rpl32_82074;Rpl28_76883;Rpl…	76846(0.3757);67941(-0.3393);51792(0.1027);27176(-0.3079);233789(0.1712);229512(4.789E-4);208643(-0.05982);20102(0.155);19921(0.4015);16898(0.03649)	5.82503	4.29203	0.482487	4.40491	6.16791	4.28334	4.00284	3.03389	0.315586	3.25088	4.3524	3.25447	14.6334	7.22672	1.06701	30.5356	10.7607	15.9096	4.5	1.72825	10.5	3.09506	4.090845;0.909523;3.13395;3.44921;11.229;11.3267;1.64148;2.50596;3.28796;6.24178;0.927198;4.50313;3.05618;12.9523;4.29203;1.815015;13.3266;0.482487;19.9719;3.39621;2.90863;7.33911;6.17627;5.25124;8.59146;1.36805;7.13698;8.907855000000001;1.97821;7.5308399999999995;12.639945;2.19444;11.3102;3.2363299999999997;6.50817;6.417649999999999;3.49114	2.94821;0.422327;2.35429;2.54768;8.63656;7.47422;0.538607;1.92635;2.43559;3.98028;0.695184;3.15079;2.29303;9.77084;3.03389;0.6272074999999999;6.08644;0.315586;15.6454;2.49976;2.23739;4.46189;3.95343;4.11471;5.61405;0.681608;4.9433;6.500245;1.30768;4.029705;10.026914999999999;1.34605;7.69445;2.41144;4.06567;4.75467;2.57949	7.13236;2.58399;4.6283;5.26064;15.9099;16.5467;5.82448;3.54936;4.89673;15.6021;1.37727;7.77503;4.53388;19.0634;7.22672;6.3043499999999995;186.933;1.06701;29.4322;5.26555;4.33949;51.647;10.8318;8.18994;10.9492;2.79207;8.89276;10.9433;3.24347;10.15033;18.947699999999998;5.72659;15.8745;4.85898;8.56917;9.26478;5.30268	36
villus_90day	R-MMU-975957	Nonsense Mediated Decay (NMD) enhanced by the Exon Junction Complex (EJC)	80	112	48	47	39	48	48	48	37	37	1234	75	7331	1	6.7251e-07	1.0307e-06	33.04	76846;67941;67891;67671;67427;67248;67097;66483;66475;56040;51792;27367;27207;27176;269261;268449;233789;229512;225363;208643;20103;20102;20091;20090;20005;19988;19981;19951;19943;19934;19921;19704;16898;16785;11837;110954;100503670	rps9;rps27l;rpl4;rpl38;rps20;rpl39;rps10;rpl36al;rps23;rplp1;ppp2r1a;rpl3;rps11;rpl7a;rpl12;rpl23a;smg1;smg5;etf1;eif4g1;rps5;rps4x;rps3a1;rps29;rpl9;rpl6;rpl37a;rpl32;rpl28;rpl22;rpl19;upf1;rps2;rpsa;rplp0;rpl10;rpl5	Rps9_66643,Rps9_77273;Rps27l_74163;Rpl4_62443;Rpl38_72967;Rps20_76485;Rpl39_77972;Rps10_63815;Rpl36al_63329;Rps23_70195;Rplp1_73549;Ppp2r1a_77514;Rpl3_80442;Rps11_64407;Rpl7a-ps3_65268;Rpl12_72017;Rpl23a-ps3_75555,Rpl23a-ps3_78647;Smg1_76173;Smg5_69451;Etf1_64811;Eif4g1_29119;Rps5_30110;Rps4x_73337;Rps3a1_72766;Rps29_74452;Rpl9_77075;Rpl6_80263;Rpl37a_71564;Rpl32_70945,Rpl32_82074;Rpl28_76883;Rpl…	76846(0.3757);67941(-0.3393);51792(0.1027);27176(-0.3079);233789(0.1712);229512(4.789E-4);208643(-0.05982);20102(0.155);19921(0.4015);16898(0.03649)	5.82503	4.29203	0.482487	4.40491	6.16791	4.28334	4.00284	3.03389	0.315586	3.25088	4.3524	3.25447	14.6334	7.22672	1.06701	30.5356	10.7607	15.9096	4.5	1.72825	10.5	3.09506	4.090845;0.909523;3.13395;3.44921;11.229;11.3267;1.64148;2.50596;3.28796;6.24178;0.927198;4.50313;3.05618;12.9523;4.29203;1.815015;13.3266;0.482487;19.9719;3.39621;2.90863;7.33911;6.17627;5.25124;8.59146;1.36805;7.13698;8.907855000000001;1.97821;7.5308399999999995;12.639945;2.19444;11.3102;3.2363299999999997;6.50817;6.417649999999999;3.49114	2.94821;0.422327;2.35429;2.54768;8.63656;7.47422;0.538607;1.92635;2.43559;3.98028;0.695184;3.15079;2.29303;9.77084;3.03389;0.6272074999999999;6.08644;0.315586;15.6454;2.49976;2.23739;4.46189;3.95343;4.11471;5.61405;0.681608;4.9433;6.500245;1.30768;4.029705;10.026914999999999;1.34605;7.69445;2.41144;4.06567;4.75467;2.57949	7.13236;2.58399;4.6283;5.26064;15.9099;16.5467;5.82448;3.54936;4.89673;15.6021;1.37727;7.77503;4.53388;19.0634;7.22672;6.3043499999999995;186.933;1.06701;29.4322;5.26555;4.33949;51.647;10.8318;8.18994;10.9492;2.79207;8.89276;10.9433;3.24347;10.15033;18.947699999999998;5.72659;15.8745;4.85898;8.56917;9.26478;5.30268	36
villus_7day	R-MMU-163200	Respiratory electron transport, ATP synthesis by chemiosmotic coupling, and heat production by uncoupling proteins.	102	108	36	31	31	34	28	36	24	24	632	84	7937	1	1.187e-06	1.187e-06	22.22	78330;76947;72416;69487;68375;68349;67273;67003;66218;66108;54405;26940;230075;225887;22228;17722;17716;17711;12858;11958;11950;11949;11946;110323	ndufv3;ndufaf6;lrpprc;ndufaf5;ndufa8;ndufs3;ndufa10;uqcrc2;ndufb9;ndufa9;ndufa1;ecsit;ndufb6;ndufs8;ucp2;nd6;nd1;cytb;cox5a;atp5k;atp5f1;atp5c1;atp5a1;cox6b1	Ndufv3_71065;Ndufaf6_68782;Lrpprc_77746;Ndufaf5_65651;Ndufa8_56959;Ndufs3_69453;Ndufa10_72042;Uqcrc2_72440;Ndufb9_59550;Ndufa9_30682;Ndufa1_80186;Ecsit_73332;Ndufb6_31712,Ndufb6_69101;Ndufs8_59070;Ucp2_62427;mt-Nd6_82094;mt-Nd1_82075;mt-Cytb_31381;Cox5a_56100;Atp5k_68198;Atp5f1_71415,Atp5f1_82214;Atp5c1_62979;Atp5a1_30306,Atp5a1_66788;Cox6b1_69737	78330(-0.168);67003(0.1618);66108(0.3598);54405(0.2048);17722(-0.115);17716(-0.3251);11950(0.3636)	12.336	9.43338	1.99742	8.36484	11.5961	8.44488	8.56183	6.25518	0.962123	6.25981	7.8727	6.29389	27.5695	26.259	5.14107	19.9289	27.1125	20.7368	4.5	3.58866	9.5	7.59285	5.77507;20.4588;20.5718;9.46165;17.4642;23.1623;5.32359;20.1762;7.14357;5.94535;17.3367;19.2629;2.271055;22.8997;9.40511;3.5789;27.0582;24.0286;8.04213;3.15098;3.59842;14.8499;3.101185;1.99742	3.82442;16.453;13.8235;7.32091;12.2209;16.4634;3.58723;13.6283;4.33643;2.88166;14.2546;15.0826;1.1652185;16.3668;5.18945;2.61347;19.0386;15.4456;4.8525;0.962123;2.3624519999999998;10.7511;1.5607;1.29906	11.3279;29.65;39.9971;13.2385;30.4131;43.7707;10.1544;38.6519;32.1151;12.7384;40.6456;28.6777;5.14107;42.6121;82.242;5.63766;59.9591;53.9174;18.1648;9.9568;16.62024;23.8404;6.37046;5.82665	26
crypt_90day	R-MMU-8854050	FBXL7 down-regulates AURKA during mitotic entry and in early mitosis	54	54	28	28	27	27	27	28	26	26	1630	28	6993	1	1.192e-06	1.192e-06	48.15	70247;69077;66998;66997;66413;59029;57296;26965;26446;26445;26443;26440;22187;21402;20878;19186;19182;19181;19179;19177;19175;19171;19167;19166;16912;103554	psmd1;psmd11;psmd5;psmd12;psmd6;psmd14;psmd8;cul1;psmb3;psmb2;psma6;psma1;ubb;skp1a;aurka;psme1;psmc3;psmc2;psmc1;psmb7;psmb6;psmb10;psma3;psma2;psmb9;psme4	Psmd1_56896,Gm21972_63865;Psmd11_65614;Psmd5_68389;Psmd12_31537,Psmd12_32034;Psmd6_65109;Psmd14_30229;Psmd8_31614;Cul1_77492;Psmb3_71124;Psmb2_56689;Psma6_55725;Psma1_73656;Ubb_80147;Skp1a_29544,Skp1a_68997;Aurka_78821;Psme1_30476;Psmc3_54556;Psmc2_60765;Psmc1_71591;Psmb7_67113;Psmb6_69968;Psmb10_76244;Psma3_79203;Psma2_31299;Psmb9_72120;Psme4_66005	69077(-0.08656);66997(0.4846);66413(-0.05531);59029(0.1906);57296(-0.4033);26965(-0.4875);26446(0.122);20878(0.4562);19179(-0.004574);19171(-0.3639);19167(0.4807);16912(0.1788);103554(0.2682)	8.88923	5.59293	1.92578	7.70822	10.1074	8.47299	5.96642	3.55461	0.952281	5.43773	6.92379	6.16093	19.5797	8.49047	2.59252	20.2638	18.5072	15.9064	1.5	2.20331	4.5	3.11537	9.262415;16.6833;26.6354;9.01563;6.30252;17.0861;3.79407;3.83893;2.38324;19.7943;2.80651;7.4626;4.59921;3.424235;18.1744;6.94051;4.84836;2.53583;1.92578;29.7489;10.019;4.37737;4.88334;8.13507;2.02339;4.41963	6.80142;12.0229;17.005;6.5514399999999995;3.93785;12.2526;2.75147;2.76808;1.84675;13.73;2.13521;4.46031;3.17137;2.20833;12.86;4.27558;2.85757;1.95349;1.52325;21.4866;5.02182;1.82893;2.8419;4.79186;0.952281;3.09098	14.454654999999999;27.0959;61.1989;14.507000000000001;8.36132;28.0684;6.00707;6.25059;3.33309;35.2909;4.07109;35.5452;8.61961;5.036925;30.8207;38.8618;7.08096;3.58994;2.59252;32.2743;26.0576;4.64199;7.37079;85.7844;4.38811;7.76781	23
crypt_90day	R-MMU-69656	Cyclin A:Cdk2-associated events at S phase entry	73	73	39	37	34	38	37	39	32	32	1624	41	6980	1	1.0275e-06	1.2073e-06	43.84	70247;69077;66998;66997;66413;59029;57296;26965;26446;26445;26443;26440;22187;21402;19186;19182;19181;19179;19177;19175;19171;19167;19166;16912;12576;12572;12567;12530;12447;12443;12428;11652	psmd1;psmd11;psmd5;psmd12;psmd6;psmd14;psmd8;cul1;psmb3;psmb2;psma6;psma1;ubb;skp1a;psme1;psmc3;psmc2;psmc1;psmb7;psmb6;psmb10;psma3;psma2;psmb9;cdkn1b;cdk7;cdk4;cdc25a;ccne1;ccnd1;ccna2;akt2	Psmd1_56896,Gm21972_63865;Psmd11_65614;Psmd5_68389;Psmd12_31537,Psmd12_32034;Psmd6_65109;Psmd14_30229;Psmd8_31614;Cul1_77492;Psmb3_71124;Psmb2_56689;Psma6_55725;Psma1_73656;Ubb_80147;Skp1a_29544,Skp1a_68997;Psme1_30476;Psmc3_54556;Psmc2_60765;Psmc1_71591;Psmb7_67113;Psmb6_69968;Psmb10_76244;Psma3_79203;Psma2_31299;Psmb9_72120;Cdkn1b_31384,Cdkn1b_82023;Cdk7_30620,Cdk7_75462;Cdk4_30985,Cdk4_70145;C…	69077(-0.08656);66997(0.4846);66413(-0.05531);59029(0.1906);57296(-0.4033);26965(-0.4875);26446(0.122);19179(-0.004574);19171(-0.3639);19167(0.4807);16912(0.1788);12576(-0.1722);12567(-0.1348);12530(-0.3579);12447(0.02766);12443(0.3176);12428(-0.1983)	10.3673	6.62151	1.92578	8.77484	11.0751	9.10425	7.24483	4.36794	0.952281	6.54959	7.74508	6.71136	20.4342	12.2832	2.59252	19.0001	19.1618	15.2985	2.5	2.45953	6.5	3.8165	9.262415;16.6833;26.6354;9.01563;6.30252;17.0861;3.79407;3.83893;2.38324;19.7943;2.80651;7.4626;4.59921;3.424235;6.94051;4.84836;2.53583;1.92578;29.7489;10.019;4.37737;4.88334;8.13507;2.02339;12.220695000000001;23.390949999999997;18.22092;3.94996;4.88945;30.2043;25.05935;5.29226	6.80142;12.0229;17.005;6.5514399999999995;3.93785;12.2526;2.75147;2.76808;1.84675;13.73;2.13521;4.46031;3.17137;2.20833;4.27558;2.85757;1.95349;1.52325;21.4866;5.02182;1.82893;2.8419;4.79186;0.952281;8.17211;16.9506;15.41999;2.82766;4.50064;24.9107;16.31605;3.5608	14.454654999999999;27.0959;61.1989;14.507000000000001;8.36132;28.0684;6.00707;6.25059;3.33309;35.2909;4.07109;35.5452;8.61961;5.036925;38.8618;7.08096;3.58994;2.59252;32.2743;26.0576;4.64199;7.37079;85.7844;4.38811;23.863084999999998;32.76505;25.741950000000003;6.54867;10.1118;40.1783;34.1032;10.0984	26
crypt_90day	R-MMU-159236	Transport of Mature mRNA derived from an Intron-Containing Transcript	69	69	42	40	36	41	38	41	31	31	1625	38	6983	1	7.8503e-07	1.2079e-06	44.93	71844;71805;69823;68278;67996;66679;66511;66231;64340;60365;56488;51796;445007;433702;386612;331401;269966;269113;225160;22185;20384;20383;19826;19386;18226;17149;110809;110379;108989;108014;107829	nupl1;nup93;fyttd1;ddx39;srsf6;rae1;chtop;thoc7;dhx38;rbm8a;nxt1;srrm1;nup85;ncbp1;thoc6;thoc2;nup98;nup54;thoc1;u2af2;srsf5;srsf3;rnps1;ranbp2;nup62;magoh;srsf1;sec13;tpr;srsf9;thoc5	Gm49336_61134;Nup93_29093,Nup93_64245;Fyttd1_79693;Ddx39_32102,Ddx39_68684;Srsf6_30916,Srsf6_32063;Rae1_31403;Chtop_80827;Thoc7_63678;Dhx38_58138;Rbm8a2_56377;Nxt1_56640;Srrm1_65699;Nup85_29233;Ncbp1_75388;Thoc6_75628;Thoc2_77074,Thoc2_80770;Nup98_80459;Nup54_65352;Thoc1_59192;U2af2_65929;Srsf5_75636;Srsf3_30552,Gm12355_63759;Rnps1_64041;Ranbp2_61384;Nup62_30242;Magoh_67898;Srsf1_31766,Srsf1_6807…	71805(0.1559);68278(0.3253);67996(-0.1668);66679(-0.009754);66511(0.05492);60365(0.3397);51796(0.004485);445007(0.07121);433702(0.1762);386612(0.3288);331401(-0.4175);269113(0.1054);22185(0.3612);20383(0.03032);19826(-3.433E-4);18226(0.1361);17149(0.1298);108014(0.09515);107829(0.2567)	15.5691	13.2902	2.02976	9.47769	17.1172	9.09579	11.3343	10.442	1.32971	7.18145	12.3622	6.75095	24.8597	25.0923	2.76449	14.8515	26.5869	12.5715	2.5	2.64964	5.5	4.61027	11.9573;12.355235;2.5031;2.7961850000000004;15.046075000000002;22.5313;12.7979;4.82879;29.599;23.3707;19.325;27.0844;28.2888;21.0276;25.3294;8.28223;2.91529;28.3948;28.0578;14.7984;4.39175;10.723835000000001;21.9105;2.1657;25.0252;30.2544;9.50674;2.02976;10.5961;11.4581;13.290215	10.442;8.472675;1.92689;1.9768150000000002;10.346615;14.8217;10.9314;2.78733;19.0069;16.9364;13.4821;21.0348;23.9411;16.1967;14.9892;6.355185;2.20074;19.2972;20.2853;10.9121;3.06372;8.28812;15.8288;1.32971;20.6542;24.9661;7.278735;1.60118;4.9206;8.07546;9.01371	24.8874;21.5292;3.53793;3.580205;30.167244999999998;27.8825;16.6444;7.20308;30.8649;41.682;33.9465;32.3846;32.6803;32.4835;29.791;17.782735000000002;4.28263;63.6517;57.205;22.8437;7.89597;15.954975000000001;38.1387;29.1352;28.4884;42.2806;14.099554999999999;2.76449;13.8821;17.8889;25.09235	30
crypt_7day	R-MMU-156827	L13a-mediated translational silencing of Ceruloplasmin expression	75	109	38	37	37	36	30	38	29	29	871	80	7697	1	1.2226e-06	1.2226e-06	26.61	98221;76846;68193;68135;67891;67204;67097;66489;66475;66235;66211;56347;55944;54709;27979;27367;269261;268449;208643;20103;20091;19988;19921;19899;16785;13681;13665;11837;100503670	eif3m;rps9;rpl24;eif3h;rpl4;eif2s2;rps10;rpl35;rps23;eif1ax;rpl3l;eif3c;eif3d;eif3i;eif3b;rpl3;rpl12;rpl23a;eif4g1;rps5;rps3a1;rpl6;rpl19;rpl18;rpsa;eif4a1;eif2s1;rplp0;rpl5	Eif3m_77434;Rps9_77273;Gm17430_55995;Eif3h_58500;Rpl4_62443;Eif2s2_80019;Rps10_63815;Gm2000_63264;Rps23_70195;Eif1ax_56430;Rpl3l_66037;Eif3c_31671;Eif3d_62362;Eif3i_31685;Eif3b_74173;Rpl3_80442;Rpl12_72017;Rpl23a-ps3_75555,Rpl23a-ps3_78647;Eif4g1_29119;Rps5_30110;Rps3a1_72766;Rpl6_80263;Rpl19_81863;Rpl18_70616;Rpsa_68547;Eif4a1_78383;Eif2s1_79590;Rplp0_32164,Rplp0_73631;Rpl5_73852	76846(-0.142);68135(-0.1841);66489(0.2549);66211(-0.09531);56347(-0.1186);54709(0.0771);268449(0.2762);208643(0.242);19921(0.101);13665(0.3555)	10.4562	5.51757	1.93511	9.4684	9.33854	9.10828	6.97852	2.48841	0.695251	7.14388	6.11718	6.56195	27.7152	21.6718	3.84603	20.8249	26.4471	21.0389	4.5	2.66496	9.5	3.88837	5.51757;25.3131;29.2797;25.6874;1.93511;4.57055;2.41573;3.51782;4.11552;2.64724;29.0475;8.97026;15.1259;2.68268;5.59133;3.99774;11.7462;3.321465;8.06458;3.779;23.0531;2.77419;2.15121;19.3054;23.8146;5.08302;6.26816;20.8418;2.61183	2.08955;16.5048;20.077;18.3858;1.27716;2.48841;1.47363;1.86628;1.89293;1.59752;24.3675;5.18692;11.1534;1.56832;3.77679;1.91892;9.01068;1.75557;4.84446;1.87215;16.2741;1.62652;0.695251;13.5326;15.8078;1.87646;4.07961;14.3084;1.06866	13.2453;54.0915;30.008;48.9335;3.84603;9.14243;15.6534;28.3734;26.9591;8.23924;47.6172;90.2213;23.3581;16.2104;10.3465;15.2451;17.7498;21.6718;73.9953;14.8621;42.1756;29.2889;7.07009;33.5155;48.08;14.4576;13.3177;38.4327;7.63266	31
crypt_90day	R-MMU-75815	Ubiquitin-dependent degradation of Cyclin D	51	51	27	27	26	26	26	27	25	25	1631	26	6995	1	1.2521e-06	1.2521e-06	49.02	70247;69077;66998;66997;66413;59029;57296;26446;26445;26443;26440;22187;19186;19182;19181;19179;19177;19175;19171;19167;19166;16912;12567;12443;103554	psmd1;psmd11;psmd5;psmd12;psmd6;psmd14;psmd8;psmb3;psmb2;psma6;psma1;ubb;psme1;psmc3;psmc2;psmc1;psmb7;psmb6;psmb10;psma3;psma2;psmb9;cdk4;ccnd1;psme4	Psmd1_56896,Gm21972_63865;Psmd11_65614;Psmd5_68389;Psmd12_31537,Psmd12_32034;Psmd6_65109;Psmd14_30229;Psmd8_31614;Psmb3_71124;Psmb2_56689;Psma6_55725;Psma1_73656;Ubb_80147;Psme1_30476;Psmc3_54556;Psmc2_60765;Psmc1_71591;Psmb7_67113;Psmb6_69968;Psmb10_76244;Psma3_79203;Psma2_31299;Psmb9_72120;Cdk4_30985,Cdk4_70145;Ccnd1_80514;Psme4_66005	69077(-0.08656);66997(0.4846);66413(-0.05531);59029(0.1906);57296(-0.4033);26446(0.122);19179(-0.004574);19171(-0.3639);19167(0.4807);16912(0.1788);12567(-0.1348);12443(0.3176);103554(0.2682)	10.1643	6.94051	1.92578	8.76688	10.5232	9.0275	7.10485	4.27558	0.952281	6.71815	7.38759	6.86877	21.3153	14.4547	2.59252	20.5518	18.8654	16.2016	1.5	2.20331	4.5	3.30029	9.262415;16.6833;26.6354;9.01563;6.30252;17.0861;3.79407;2.38324;19.7943;2.80651;7.4626;4.59921;6.94051;4.84836;2.53583;1.92578;29.7489;10.019;4.37737;4.88334;8.13507;2.02339;18.22092;30.2043;4.41963	6.80142;12.0229;17.005;6.5514399999999995;3.93785;12.2526;2.75147;1.84675;13.73;2.13521;4.46031;3.17137;4.27558;2.85757;1.95349;1.52325;21.4866;5.02182;1.82893;2.8419;4.79186;0.952281;15.41999;24.9107;3.09098	14.454654999999999;27.0959;61.1989;14.507000000000001;8.36132;28.0684;6.00707;3.33309;35.2909;4.07109;35.5452;8.61961;38.8618;7.08096;3.58994;2.59252;32.2743;26.0576;4.64199;7.37079;85.7844;4.38811;25.741950000000003;40.1783;7.76781	20
villus_7day	R-MMU-162582	Signal Transduction	2283	2344	298	265	237	232	188	292	126	126	530	2218	5803	8.6182e-07	1	1.4929e-06	5.38	98758;94190;93695;80707;77125;76890;76192;75415;74325;74117;71436;71302;70247;69241;68705;67861;67603;66556;66413;66105;64095;59040;574402;56484;56455;56433;56307;546896;54601;545622;52615;50523;494448;384783;319520;319178;27273;26946;26931;26876;268749;26446;26442;258238;257884;242341;239027;238055;230857;230597;227743;227613;22631;22628;22414;22341;22339;22146;21871;218397;21687;216869;216848;2…	hnrnpf;ophn1;gpnmb;wwox;il33;memo1;abhd12;arhgap12;cltb;actr3;flrt3;arhgap26;psmd1;polr2d;gtf2f2;akr1b10;dusp6;drap1;psmd6;ube2d3;gpr35;rhot1;gpr17;foxo3;dynll1;vps29;metap2;olfr455;foxo4;ptpn3;suz12;lats2;cbx6;irs2;dusp4;hist1h2bb;pdk4;trpc7;ppp2r5c;adh4;rnf31;psmb3;psma5;olfr417;olfr744;atp6v0d2;arhgap22;apob;ece1;zfyve9;mapkap1;tubb4b;ywhaz;ywhag;wnt2b;vegfc;vegfa;tuba1c;atp6v0a2;rasa1;tek;arr…	Hnrnpf_68755;Ophn1_73579;Gpnmb_73458;Wwox_75516;Il33_69626;Memo1_73503;Abhd12_68595;Arhgap12_69412;Cltb_30121;Actr3_68796;Flrt3_60939;Arhgap26_69771;Psmd1_56896;Polr2d_67966;Gtf2f2_31151;Akr1b10_76620;Dusp6_29846;Drap1_69214;Psmd6_65109;Ube2d3_68825;Gpr35_53825;Rhot1_66204;Gpr17_55830;Foxo3_80464;Dynll1_79280;Vps29_72403;Metap2_66153,Metap2_75185;Olfr455_70223;Foxo4_79930;Ptpn3_72819;Suz12_69768,…	98758(-0.2796);94190(0.08063);77125(-0.08879);76192(0.01836);74325(0.3817);74117(0.1781);71302(-0.2538);70247(0.4102);69241(-0.1727);68705(0.2735);66556(0.05341);66413(-0.0363);66105(-0.3006);64095(0.2903);59040(0.08895);574402(0.1388);56484(0.1164);56455(-0.07893);56433(-0.3103);54601(0.05318);545622(0.1312);52615(-0.2416);50523(0.01497);319520(-0.09378);319178(0.237);26946(-0.05685);26931(0.020…	14.4554	13.7888	0.0223535	9.44841	14.6514	9.41802	9.55554	8.58	0.00884049	7.05309	9.78749	6.97232	31.9865	29.6283	0.11159	23.8911	31.1752	23.58	116.5	29.3453			2.62452;14.4709;7.42134;29.2406;7.35974;15.4751;8.57021;9.61118;9.18846;0.0223535;21.7139;5.40019;24.1898;1.14468;29.8542;28.5009;1.22184;5.44565;17.6315;3.18351;22.8538;26.3339;4.91421;3.70265;17.4227;23.9437;9.65136;28.1128;2.81282;4.78458;24.6767;28.2446;30.3059;1.94651;22.2155;29.9378;3.86828;29.5485;14.7812;8.52493;24.8158;17.3743;6.57404;29.5512;25.4525;13.7603;10.8159;8.23186;25.3825;20.23…	1.46439;4.99878;4.59007;17.6053;2.43039;11.1134;4.94315;5.11762;5.38702;0.00884049;14.3764;1.81612;15.5141;0.426511;20.7711;17.3166;0.87564;4.94688;13.6786;1.67794;14.9102;19.5763;3.34446;1.24054;12.1986;16.9936;6.47405;23.4246;1.53325;1.30979;18.78755;17.2153;25.806;0.570569;14.6134;22.3033;1.08293;20.3781;12.4837;5.29876;15.7894;12.1724;4.11713;20.424;22.0512;10.1026;8.80787;3.93343;16.0344;10.…	12.264;66.9723;16.3117;85.8846;30.5588;25.3098;53.6813;30.3813;12.2063;0.11159;44.1423;17.2941;54.6419;2.39605;35.6547;80.1581;1.98875;11.9569;26.1341;29.0704;48.6931;52.0097;9.62805;11.0131;30.2998;46.5018;16.458695;44.8494;13.4975;10.282;36.590199999999996;78.2874;44.4059;7.59578;46.0906;37.0484;15.3018;30.9524;20.1139;12.8883;57.6914;30.1676;32.6255;30.9701;32.0203;21.4152;12.6662;20.0782;60.6…	72
crypt_90day	R-MMU-112316	Neuronal System	322	322	71	63	53	64	47	69	30	30	1626	292	6729	6.9562e-07	1	1.5002e-06	9.32	72258;67760;53310;269587;26557;241794;233977;22343;22318;19339;19268;19266;17246;17161;16527;15481;14707;14702;14680;14679;14415;14397;13822;12912;12314;11772;11514;11512;11448;105727	kcnk10;slc38a2;dlg3;epb41;homer2;kcng1;ppfia1;lin7c;vamp2;rab3a;ptprf;ptprd;mdm2;maoa;kcnk3;hspa8;gng5;gng2;gnal;gnai3;gad1;gabra4;epb41l2;creb1;calm2;ap2a2;adcy8;adcy6;chrne;slc38a1	Kcnk10_75078;Slc38a2_60546;Dlg3_71619;Epb41_74384;Homer2_30050;Kcng1_68386;Ppfia1_75945;Lin7c_56553;Vamp2_31748;Rab3a_29817;Ptprf_67980;Ptprd_68119,Ptprd_69600;Mdm2_29942;Maoa_30665;Kcnk3_75804;Hspa8_31960,Hspa8_73368;Gng5_67242;Gng2_80221;Gnal_31497;Gnai3_60072;Gad1_82127;Gabra4_31983;Epb41l2_65288,Epb41l2_79721;Creb1_71798;Calm2_66171;Ap2a2_64118;Adcy8_58220;Adcy6_71948;Chrne_62040;Slc38a1_62726	72258(0.05381);53310(-0.06303);269587(-0.6518);26557(0.2464);241794(-0.1977);22318(0.1344);19339(0.2133);19268(0.1959);19266(0.2085);17246(-0.1333);15481(-0.1068);14680(0.237);14415(-0.09079);14397(-0.1051);13822(-0.1711);12912(-0.2366);11772(0.2156)	7.9751	6.41508	0.762144	6.19148	8.33051	7.14238	5.25529	4.03881	0.329453	4.74215	5.94135	5.83512	21.0463	15.4467	2.18738	17.2976	17.4423	14.7769	15.5	6.88048			2.36559;7.30265;6.33694;10.5737;19.0147;7.68246;3.61844;1.66022;2.01109;4.15793;6.49323;2.6377800000000002;3.81925;16.3708;18.8488;16.629154999999997;8.12713;0.762144;3.29317;5.20295;7.50039;26.7613;5.949045;5.92001;14.3429;7.26773;4.69578;7.96171;2.44703;9.49885	1.83153;4.72191;3.98434;5.25197;13.3163;4.55394;2.6348;1.32649;1.27606;2.95748;4.09328;1.671854;2.74253;10.4178;6.68094;12.369914999999999;4.57937;0.329453;2.43368;3.50428;5.33652;23.3689;3.8867849999999997;3.82182;11.7703;4.3181;3.23278;4.75727;1.46971;5.01864	3.30818;11.4988;30.9536;28.5315;33.0801;38.0432;5.7569;2.18738;4.49252;6.9273;39.074;5.09457;6.34175;31.4853;72.599;31.248085;41.4651;2.92933;5.07973;10.092;9.24892;33.7714;9.199615;33.5034;23.9611;28.6592;8.6948;19.3946;5.75897;49.0098	16
crypt_90day	R-MMU-174178	APC/C:Cdh1 mediated degradation of Cdc20 and other APC/C:Cdh1 targeted proteins in late mitosis/early G1	74	74	41	40	38	40	34	40	32	32	1624	42	6979	1	1.4827e-06	1.628e-06	43.24	77891;75430;70247;69077;66998;66997;66440;66413;59029;59008;57296;26446;26445;26443;26440;22187;217232;20878;20877;19186;19182;19181;19179;19177;19175;19171;19167;19166;18817;16912;107995;103554	ube2s;anapc15;psmd1;psmd11;psmd5;psmd12;cdc26;psmd6;psmd14;anapc5;psmd8;psmb3;psmb2;psma6;psma1;ubb;cdc27;aurka;aurkb;psme1;psmc3;psmc2;psmc1;psmb7;psmb6;psmb10;psma3;psma2;plk1;psmb9;cdc20;psme4	Ube2s_70738;Anapc15-ps_65990;Psmd1_56896,Gm21972_63865;Psmd11_65614;Psmd5_68389;Psmd12_31537,Psmd12_32034;Cdc26_69987;Psmd6_65109;Psmd14_30229;Anapc5_67493;Psmd8_31614;Psmb3_71124;Psmb2_56689;Psma6_55725;Psma1_73656;Ubb_80147;Cdc27_58942;Aurka_78821;Aurkb_64817;Psme1_30476;Psmc3_54556;Psmc2_60765;Psmc1_71591;Psmb7_67113;Psmb6_69968;Psmb10_76244;Psma3_79203;Psma2_31299;Plk1_63177,Plk1_68349;Psmb9_…	75430(-0.1372);69077(-0.08656);66997(0.4846);66413(-0.05531);59029(0.1906);59008(-0.06507);57296(-0.4033);26446(0.122);20878(0.4562);19179(-0.004574);19171(-0.3639);19167(0.4807);18817(0.1814);16912(0.1788);107995(0.2275);103554(0.2682)	9.58314	6.02597	1.92578	8.05871	10.4003	8.66624	6.58209	3.83072	0.952281	5.76303	7.2379	6.26631	20.557	11.5371	2.59252	19.6808	19.1204	16.4214	2.5	2.45953	6.5	3.44049	22.8038;3.37307;9.262415;16.6833;26.6354;9.01563;3.50792;6.30252;17.0861;5.74943;3.79407;2.38324;19.7943;2.80651;7.4626;4.59921;23.7893;18.1744;2.83292;6.94051;4.84836;2.53583;1.92578;29.7489;10.019;4.37737;4.88334;8.13507;16.39988;2.02339;4.34729;4.41963	16.6485;2.50343;6.80142;12.0229;17.005;6.5514399999999995;2.5698;3.93785;12.2526;3.72358;2.75147;1.84675;13.73;2.13521;4.46031;3.17137;15.7155;12.86;2.15119;4.27558;2.85757;1.95349;1.52325;21.4866;5.02182;1.82893;2.8419;4.79186;14.100065;0.952281;3.06412;3.09098	39.6975;5.09466;14.454654999999999;27.0959;61.1989;14.507000000000001;5.48095;8.36132;28.0684;30.078;6.00707;3.33309;35.2909;4.07109;35.5452;8.61961;48.7338;30.8207;4.10538;38.8618;7.08096;3.58994;2.59252;32.2743;26.0576;4.64199;7.37079;85.7844;19.4571;4.38811;7.39237;7.76781	26
crypt_90day	R-MMU-69239	Synthesis of DNA	114	115	58	55	52	56	50	57	44	44	1612	71	6950	1	1.1231e-06	1.7108e-06	38.26	77891;75430;70247;69270;69077;68240;66998;66997;66440;66413;59029;59008;59001;57296;26965;26446;26445;26443;26440;23834;22187;217232;21402;19186;19182;19181;19179;19177;19175;19171;19167;19166;19075;18973;18538;18393;17219;17216;16912;16881;12447;12428;106344;103554	ube2s;anapc15;psmd1;gins1;psmd11;rpa3;psmd5;psmd12;cdc26;psmd6;psmd14;anapc5;pole3;psmd8;cul1;psmb3;psmb2;psma6;psma1;cdc6;ubb;cdc27;skp1a;psme1;psmc3;psmc2;psmc1;psmb7;psmb6;psmb10;psma3;psma2;prim1;pole;pcna;orc2;mcm6;mcm2;psmb9;lig1;ccne1;ccna2;rfc4;psme4	Ube2s_70738;Anapc15-ps_65990;Psmd1_56896,Gm21972_63865;Gins1_81903;Psmd11_65614;Rpa3_29303;Psmd5_68389;Psmd12_31537,Psmd12_32034;Cdc26_69987;Psmd6_65109;Psmd14_30229;Anapc5_67493;Pole3_72880;Psmd8_31614;Cul1_77492;Psmb3_71124;Psmb2_56689;Psma6_55725;Psma1_73656;Cdc6_69474;Ubb_80147;Cdc27_58942;Skp1a_29544,Skp1a_68997;Psme1_30476;Psmc3_54556;Psmc2_60765;Psmc1_71591;Psmb7_67113;Psmb6_69968;Psmb10_7…	75430(-0.1372);69270(7.845E-4);69077(-0.08656);66997(0.4846);66413(-0.05531);59029(0.1906);59008(-0.06507);59001(-0.02999);57296(-0.4033);26965(-0.4875);26446(0.122);23834(-0.03032);19179(-0.004574);19171(-0.3639);19167(0.4807);19075(-0.446);18973(-0.2966);18538(-0.4041);18393(-0.08674);17219(0.426);17216(-0.1558);16912(0.1788);16881(0.2964);12447(0.02766);12428(-0.1983);106344(-0.04226);103554(0…	11.6949	7.20155	1.92578	9.21423	12.4271	9.27733	7.94663	4.48048	0.952281	6.33356	8.55508	6.48506	23.9423	19.1403	2.59252	20.527	22.7274	17.4234	4.5	3.08979	10.5	4.28275	22.8038;3.37307;9.262415;21.3339;16.6833;17.785;26.6354;9.01563;3.50792;6.30252;17.0861;5.74943;28.8861;3.79407;3.83893;2.38324;19.7943;2.80651;7.4626;22.2266;4.59921;23.7893;3.424235;6.94051;4.84836;2.53583;1.92578;29.7489;10.019;4.37737;4.88334;8.13507;5.23953;19.6703;17.6796;4.23803;4.32747;15.2287;2.02339;25.6845;4.88945;25.05935;30.1564;4.41963	16.6485;2.50343;6.80142;14.5212;12.0229;12.6448;17.005;6.5514399999999995;2.5698;3.93785;12.2526;3.72358;17.9591;2.75147;2.76808;1.84675;13.73;2.13521;4.46031;14.9647;3.17137;15.7155;2.20833;4.27558;2.85757;1.95349;1.52325;21.4866;5.02182;1.82893;2.8419;4.79186;3.51048;13.6648;12.5862;2.9975;3.0312;11.171;0.952281;16.5849;4.50064;16.31605;21.7713;3.09098	39.6975;5.09466;14.454654999999999;40.0177;27.0959;29.8141;61.1989;14.507000000000001;5.48095;8.36132;28.0684;30.078;73.5189;6.00707;6.25059;3.33309;35.2909;4.07109;35.5452;43.0039;8.61961;48.7338;5.036925;38.8618;7.08096;3.58994;2.59252;32.2743;26.0576;4.64199;7.37079;85.7844;10.58;34.9314;29.546;7.18854;7.66333;23.7735;4.38811;56.6999;10.1118;34.1032;45.1718;7.76781	41
villus_90day	R-MMU-72702	Ribosomal scanning and start codon recognition	40	57	27	26	23	27	26	27	23	23	1248	34	7372	1	1.8865e-06	1.8865e-06	40.35	76846;68135;67941;67427;67204;67097;66475;66235;56347;27979;27207;26905;223691;217869;208643;20103;20102;20091;20090;16898;16785;13681;13669	rps9;eif3h;rps27l;rps20;eif2s2;rps10;rps23;eif1ax;eif3c;eif3b;rps11;eif2s3x;eif3l;eif5;eif4g1;rps5;rps4x;rps3a1;rps29;rps2;rpsa;eif4a1;eif3a	Rps9_66643,Rps9_77273;Eif3h_81880;Rps27l_74163;Rps20_76485;Eif2s2_80019;Rps10_63815;Rps23_70195;Eif1ax_56430;Eif3c_31671,Eif3c_74567;Eif3b_74173;Rps11_64407;Eif2s3x_69940;Eif3l_61868;Eif5_30417,Eif5_66997,Eif5_75655;Eif4g1_29119;Rps5_30110;Rps4x_73337;Rps3a1_72766;Rps29_74452;Rps2_66062;Rpsa_68547,Rpsa_80387;Eif4a1_78383;Eif3a_61060	76846(0.3757);68135(-0.04558);67941(-0.3393);56347(0.3276);26905(0.1583);217869(0.2138);208643(-0.05982);20102(0.155);16898(0.03649)	5.57216	3.39621	0.909523	5.57413	5.50289	6.22351	3.94275	2.49976	0.422327	4.33942	3.93818	4.87053	10.4803	7.13236	1.23755	11.2247	9.17782	9.12835	1.5	0.973681	4.5	1.47997	4.090845;8.28111;0.909523;11.229;1.16143;1.64148;3.28796;1.93153;8.696635;5.29211;3.05618;26.068;1.03042;0.9169430000000002;3.39621;2.90863;7.33911;6.17627;5.25124;11.3102;3.2363299999999997;1.31846;9.63016	2.94821;5.26464;0.422327;8.63656;0.487881;0.538607;2.43559;0.608713;6.347144999999999;3.54888;2.29303;20.2156;0.465257;0.6220213333333333;2.49976;2.23739;4.46189;3.95343;4.11471;7.69445;2.41144;0.941434;7.53419	7.13236;10.6615;2.58399;15.9099;4.03999;5.82448;4.89673;7.15224;18.2382;10.3614;4.53388;30.5051;1.23755;1.5944533333333333;5.26555;4.33949;51.647;10.8318;8.18994;15.8745;4.85898;2.15474;13.214	26
crypt_90day	R-MMU-196757	Metabolism of folate and pterines	15	16	12	12	12	12	12	12	12	12	1644	4	7017	1	1.9077e-06	1.9077e-06	75	69906;52466;270685;20509;20425;17768;14287;14276;13361;108156;108037;107747	slc25a32;slc46a1;mthfd1l;slc19a1;shmt1;mthfd2;fpgs;folr2;dhfr;mthfd1;shmt2;aldh1l1	Slc25a32_58977;Slc46a1_77207;Mthfd1l_32017;Slc19a1_80705;Shmt1_63816,Shmt1_73284;Mthfd2_31180,Mthfd2_74069;Fpgs_31746;Folr2_70164;Dhfr_31629;Mthfd1_66489;Shmt2_63964;Aldh1l1_70294	270685(0.1621);20509(0.482);17768(0.458);14287(0.2541);14276(0.1538);108156(0.1088)	12.3151	10.6402	2.49753	8.34463	13.8045	8.97021	8.11262	7.93809	1.15873	5.78709	9.25616	6.28543	21.1545	15.9005	6.3359	12.9483	22.8744	13.3217	0	2.49753	0.5	3.7067	12.0162;5.37228;7.39137;2.49753;10.120405;17.016704999999998;22.4313;30.0567;19.363;4.91588;11.16;5.44033	9.82367;2.40011;3.72377;1.15873;7.287929999999999;10.95524;16.8915;19.0901;10.9475;4.50297;8.58825;1.98164	15.5507;15.1297;15.9983;6.3359;16.515035;19.09176;36.742;43.7982;44.6051;10.1605;15.8028;14.1236	10
crypt_90day	R-MMU-349425	Autodegradation of the E3 ubiquitin ligase COP1	52	52	27	27	26	26	26	27	25	25	1631	27	6994	1	1.9778e-06	1.9778e-06	48.08	70247;69077;66998;66997;66413;59029;57296;26446;26445;26443;26440;26374;22187;22059;19186;19182;19181;19179;19177;19175;19171;19167;19166;16912;103554	psmd1;psmd11;psmd5;psmd12;psmd6;psmd14;psmd8;psmb3;psmb2;psma6;psma1;cop1;ubb;trp53;psme1;psmc3;psmc2;psmc1;psmb7;psmb6;psmb10;psma3;psma2;psmb9;psme4	Psmd1_56896,Gm21972_63865;Psmd11_65614;Psmd5_68389;Psmd12_31537,Psmd12_32034;Psmd6_65109;Psmd14_30229;Psmd8_31614;Psmb3_71124;Psmb2_56689;Psma6_55725;Psma1_73656;Cop1_71965;Ubb_80147;Trp53_31258;Psme1_30476;Psmc3_54556;Psmc2_60765;Psmc1_71591;Psmb7_67113;Psmb6_69968;Psmb10_76244;Psma3_79203;Psma2_31299;Psmb9_72120;Psme4_66005	69077(-0.08656);66997(0.4846);66413(-0.05531);59029(0.1906);57296(-0.4033);26446(0.122);26374(-0.1908);22059(-0.001689);19179(-0.004574);19171(-0.3639);19167(0.4807);16912(0.1788);103554(0.2682)	8.57014	4.88334	1.92578	7.59297	8.96825	8.17811	5.73331	3.17137	0.952281	5.33597	6.12646	5.92047	19.2685	8.36132	2.59252	20.459	16.5811	15.568	1.5	2.20331	4.5	3.30029	9.262415;16.6833;26.6354;9.01563;6.30252;17.0861;3.79407;2.38324;19.7943;2.80651;7.4626;4.31935;4.59921;4.25173;6.94051;4.84836;2.53583;1.92578;29.7489;10.019;4.37737;4.88334;8.13507;2.02339;4.41963	6.80142;12.0229;17.005;6.5514399999999995;3.93785;12.2526;2.75147;1.84675;13.73;2.13521;4.46031;3.02478;3.17137;3.0175;4.27558;2.85757;1.95349;1.52325;21.4866;5.02182;1.82893;2.8419;4.79186;0.952281;3.09098	14.454654999999999;27.0959;61.1989;14.507000000000001;8.36132;28.0684;6.00707;3.33309;35.2909;4.07109;35.5452;7.67414;8.61961;7.07445;38.8618;7.08096;3.58994;2.59252;32.2743;26.0576;4.64199;7.37079;85.7844;4.38811;7.76781	21
crypt_90day	R-MMU-69601	Ubiquitin Mediated Degradation of Phosphorylated Cdc25A	52	52	27	27	26	26	26	27	25	25	1631	27	6994	1	1.9778e-06	1.9778e-06	48.08	70247;69077;66998;66997;66413;59029;57296;26446;26445;26443;26440;22187;19186;19182;19181;19179;19177;19175;19171;19167;19166;16912;12649;12530;103554	psmd1;psmd11;psmd5;psmd12;psmd6;psmd14;psmd8;psmb3;psmb2;psma6;psma1;ubb;psme1;psmc3;psmc2;psmc1;psmb7;psmb6;psmb10;psma3;psma2;psmb9;chek1;cdc25a;psme4	Psmd1_56896,Gm21972_63865;Psmd11_65614;Psmd5_68389;Psmd12_31537,Psmd12_32034;Psmd6_65109;Psmd14_30229;Psmd8_31614;Psmb3_71124;Psmb2_56689;Psma6_55725;Psma1_73656;Ubb_80147;Psme1_30476;Psmc3_54556;Psmc2_60765;Psmc1_71591;Psmb7_67113;Psmb6_69968;Psmb10_76244;Psma3_79203;Psma2_31299;Psmb9_72120;Chek1_31431;Cdc25a_32088;Psme4_66005	69077(-0.08656);66997(0.4846);66413(-0.05531);59029(0.1906);57296(-0.4033);26446(0.122);19179(-0.004574);19171(-0.3639);19167(0.4807);16912(0.1788);12649(-0.08702);12530(-0.3579);103554(0.2682)	9.20153	6.30252	1.92578	7.90153	10.2062	8.66012	6.16666	3.93785	0.952281	5.55846	6.96585	6.27233	20.4248	8.61961	2.59252	20.6249	18.9067	16.3815	1.5	2.20331	4.5	3.30029	9.262415;16.6833;26.6354;9.01563;6.30252;17.0861;3.79407;2.38324;19.7943;2.80651;7.4626;4.59921;6.94051;4.84836;2.53583;1.92578;29.7489;10.019;4.37737;4.88334;8.13507;2.02339;20.4058;3.94996;4.41963	6.80142;12.0229;17.005;6.5514399999999995;3.93785;12.2526;2.75147;1.84675;13.73;2.13521;4.46031;3.17137;4.27558;2.85757;1.95349;1.52325;21.4866;5.02182;1.82893;2.8419;4.79186;0.952281;14.0483;2.82766;3.09098	14.454654999999999;27.0959;61.1989;14.507000000000001;8.36132;28.0684;6.00707;3.33309;35.2909;4.07109;35.5452;8.61961;38.8618;7.08096;3.58994;2.59252;32.2743;26.0576;4.64199;7.37079;85.7844;4.38811;37.1082;6.54867;7.76781	21
crypt_90day	R-MMU-69610	p53-Independent DNA Damage Response	52	52	27	27	26	26	26	27	25	25	1631	27	6994	1	1.9778e-06	1.9778e-06	48.08	70247;69077;66998;66997;66413;59029;57296;26446;26445;26443;26440;22187;19186;19182;19181;19179;19177;19175;19171;19167;19166;16912;12649;12530;103554	psmd1;psmd11;psmd5;psmd12;psmd6;psmd14;psmd8;psmb3;psmb2;psma6;psma1;ubb;psme1;psmc3;psmc2;psmc1;psmb7;psmb6;psmb10;psma3;psma2;psmb9;chek1;cdc25a;psme4	Psmd1_56896,Gm21972_63865;Psmd11_65614;Psmd5_68389;Psmd12_31537,Psmd12_32034;Psmd6_65109;Psmd14_30229;Psmd8_31614;Psmb3_71124;Psmb2_56689;Psma6_55725;Psma1_73656;Ubb_80147;Psme1_30476;Psmc3_54556;Psmc2_60765;Psmc1_71591;Psmb7_67113;Psmb6_69968;Psmb10_76244;Psma3_79203;Psma2_31299;Psmb9_72120;Chek1_31431;Cdc25a_32088;Psme4_66005	69077(-0.08656);66997(0.4846);66413(-0.05531);59029(0.1906);57296(-0.4033);26446(0.122);19179(-0.004574);19171(-0.3639);19167(0.4807);16912(0.1788);12649(-0.08702);12530(-0.3579);103554(0.2682)	9.20153	6.30252	1.92578	7.90153	10.2062	8.66012	6.16666	3.93785	0.952281	5.55846	6.96585	6.27233	20.4248	8.61961	2.59252	20.6249	18.9067	16.3815	1.5	2.20331	4.5	3.30029	9.262415;16.6833;26.6354;9.01563;6.30252;17.0861;3.79407;2.38324;19.7943;2.80651;7.4626;4.59921;6.94051;4.84836;2.53583;1.92578;29.7489;10.019;4.37737;4.88334;8.13507;2.02339;20.4058;3.94996;4.41963	6.80142;12.0229;17.005;6.5514399999999995;3.93785;12.2526;2.75147;1.84675;13.73;2.13521;4.46031;3.17137;4.27558;2.85757;1.95349;1.52325;21.4866;5.02182;1.82893;2.8419;4.79186;0.952281;14.0483;2.82766;3.09098	14.454654999999999;27.0959;61.1989;14.507000000000001;8.36132;28.0684;6.00707;3.33309;35.2909;4.07109;35.5452;8.61961;38.8618;7.08096;3.58994;2.59252;32.2743;26.0576;4.64199;7.37079;85.7844;4.38811;37.1082;6.54867;7.76781	21
crypt_90day	R-MMU-69613	p53-Independent G1/S DNA damage checkpoint	52	52	27	27	26	26	26	27	25	25	1631	27	6994	1	1.9778e-06	1.9778e-06	48.08	70247;69077;66998;66997;66413;59029;57296;26446;26445;26443;26440;22187;19186;19182;19181;19179;19177;19175;19171;19167;19166;16912;12649;12530;103554	psmd1;psmd11;psmd5;psmd12;psmd6;psmd14;psmd8;psmb3;psmb2;psma6;psma1;ubb;psme1;psmc3;psmc2;psmc1;psmb7;psmb6;psmb10;psma3;psma2;psmb9;chek1;cdc25a;psme4	Psmd1_56896,Gm21972_63865;Psmd11_65614;Psmd5_68389;Psmd12_31537,Psmd12_32034;Psmd6_65109;Psmd14_30229;Psmd8_31614;Psmb3_71124;Psmb2_56689;Psma6_55725;Psma1_73656;Ubb_80147;Psme1_30476;Psmc3_54556;Psmc2_60765;Psmc1_71591;Psmb7_67113;Psmb6_69968;Psmb10_76244;Psma3_79203;Psma2_31299;Psmb9_72120;Chek1_31431;Cdc25a_32088;Psme4_66005	69077(-0.08656);66997(0.4846);66413(-0.05531);59029(0.1906);57296(-0.4033);26446(0.122);19179(-0.004574);19171(-0.3639);19167(0.4807);16912(0.1788);12649(-0.08702);12530(-0.3579);103554(0.2682)	9.20153	6.30252	1.92578	7.90153	10.2062	8.66012	6.16666	3.93785	0.952281	5.55846	6.96585	6.27233	20.4248	8.61961	2.59252	20.6249	18.9067	16.3815	1.5	2.20331	4.5	3.30029	9.262415;16.6833;26.6354;9.01563;6.30252;17.0861;3.79407;2.38324;19.7943;2.80651;7.4626;4.59921;6.94051;4.84836;2.53583;1.92578;29.7489;10.019;4.37737;4.88334;8.13507;2.02339;20.4058;3.94996;4.41963	6.80142;12.0229;17.005;6.5514399999999995;3.93785;12.2526;2.75147;1.84675;13.73;2.13521;4.46031;3.17137;4.27558;2.85757;1.95349;1.52325;21.4866;5.02182;1.82893;2.8419;4.79186;0.952281;14.0483;2.82766;3.09098	14.454654999999999;27.0959;61.1989;14.507000000000001;8.36132;28.0684;6.00707;3.33309;35.2909;4.07109;35.5452;8.61961;38.8618;7.08096;3.58994;2.59252;32.2743;26.0576;4.64199;7.37079;85.7844;4.38811;37.1082;6.54867;7.76781	21
crypt_90day	R-MMU-8939902	Regulation of RUNX2 expression and activity	52	52	27	27	26	26	26	27	25	25	1631	27	6994	1	1.9778e-06	1.9778e-06	48.08	70247;69077;66998;66997;66413;59029;57296;26965;26446;26445;26443;26440;22187;21402;19186;19182;19181;19179;19177;19175;19171;19167;19166;16912;12393	psmd1;psmd11;psmd5;psmd12;psmd6;psmd14;psmd8;cul1;psmb3;psmb2;psma6;psma1;ubb;skp1a;psme1;psmc3;psmc2;psmc1;psmb7;psmb6;psmb10;psma3;psma2;psmb9;runx2	Psmd1_56896,Gm21972_63865;Psmd11_65614;Psmd5_68389;Psmd12_31537,Psmd12_32034;Psmd6_65109;Psmd14_30229;Psmd8_31614;Cul1_77492;Psmb3_71124;Psmb2_56689;Psma6_55725;Psma1_73656;Ubb_80147;Skp1a_29544,Skp1a_68997;Psme1_30476;Psmc3_54556;Psmc2_60765;Psmc1_71591;Psmb7_67113;Psmb6_69968;Psmb10_76244;Psma3_79203;Psma2_31299;Psmb9_72120;Runx2_63227	69077(-0.08656);66997(0.4846);66413(-0.05531);59029(0.1906);57296(-0.4033);26965(-0.4875);26446(0.122);19179(-0.004574);19171(-0.3639);19167(0.4807);16912(0.1788);12393(0.07078)	8.94307	6.30252	1.92578	7.68418	9.74875	8.54775	5.81073	3.93785	0.952281	5.33403	6.57804	6.19849	22.4799	8.61961	2.59252	24.9701	19.0248	18.5992	1.5	2.20331	4.5	3.11537	9.262415;16.6833;26.6354;9.01563;6.30252;17.0861;3.79407;3.83893;2.38324;19.7943;2.80651;7.4626;4.59921;3.424235;6.94051;4.84836;2.53583;1.92578;29.7489;10.019;4.37737;4.88334;8.13507;2.02339;15.0508	6.80142;12.0229;17.005;6.5514399999999995;3.93785;12.2526;2.75147;2.76808;1.84675;13.73;2.13521;4.46031;3.17137;2.20833;4.27558;2.85757;1.95349;1.52325;21.4866;5.02182;1.82893;2.8419;4.79186;0.952281;6.09221	14.454654999999999;27.0959;61.1989;14.507000000000001;8.36132;28.0684;6.00707;6.25059;3.33309;35.2909;4.07109;35.5452;8.61961;5.036925;38.8618;7.08096;3.58994;2.59252;32.2743;26.0576;4.64199;7.37079;85.7844;4.38811;91.5156	21
villus_90day	R-MMU-373076	Class A/1 (Rhodopsin-like receptors)	277	295	32	29	31	27	21	30	17	17	1254	278	7128	9.2746e-07	1	2.0716e-06	5.76	80901;80885;68039;574402;381810;20306;20304;20302;19156;16952;14293;13617;12778;12062;11820;11541;11540	cxcr6;hcar2;nmb;gpr17;lpar5;ccl7;ccl5;ccl3;psap;anxa1;fpr1;ednra;ackr3;bdkrb2;app;adora2b;adora2a	Cxcr6_58374;Hcar2_58336;Nmb_68774;Gpr17_30332;Lpar5_57513;Ccl7_30624;Ccl5_72484;Ccl3_30767;Psap_60839;Anxa1_29973;Fpr1_72651;Ednra_59879;Ackr3_65273;Bdkrb2_54168;App_29787,App_73782;Adora2b_55350;Adora2a_75770	80901(0.357);574402(0.2507);20302(0.1371);14293(0.06886)	12.3974	8.591	0.319147	12.2059	10.364	11.5763	8.31937	3.79578	0.18893	8.48265	7.03476	8.07581	24.7997	16.1969	0.75118	24.4745	20.3133	21.8459	13.5	27.7701			8.591;2.54986;1.44673;1.47078;0.697006;23.371;0.860142;25.7102;11.3922;30.8272;26.843;13.8119;29.5401;28.6972;0.31914699999999996;3.92223;0.705323	3.79578;1.45832;0.996725;1.00917;0.279105;15.5678;0.293501;16.6571;8.74632;21.5;17.1612;10.3162;18.3044;22.5881;0.18893;2.01907;0.547647	23.9723;14.3479;2.61909;2.69317;2.29695;46.661;4.52001;56.0993;16.1969;48.3973;61.356;20.7449;76.2184;34.6712;0.75118;9.07059;0.978696	11
crypt_90day	R-MMU-72165	mRNA Splicing - Minor Pathway	42	46	29	28	27	29	26	29	23	23	1633	23	6998	1	2.1522e-06	2.1522e-06	50	98053;69241;68705;68011;67996;67797;66585;66491;66420;66125;66055;433702;319322;27756;245841;20641;20638;20624;20020;192159;110809;107701;107686	gtf2f1;polr2d;gtf2f2;snrpg;srsf6;snrnp48;snrnp40;polr2l;polr2e;sf3b5;sf3b6;ncbp1;sf3b2;lsm2;polr2h;snrpd1;snrpb;eftud2;polr2a;prpf8;srsf1;sf3b4;snrpd2	Gtf2f1_61602;Polr2d_30447;Gtf2f2_31151,Gtf2f2_70703;Snrpg_75440;Srsf6_30916,Srsf6_32063;Snrnp48_73739;Snrnp40_30773;Polr2l_65461;Polr2e_63644;Sf3b5_55233;Sf3b6_68746;Ncbp1_75388;Sf3b2_56578;Lsm2_29664,Lsm2_80047;Polr2h_67090;Snrpd1_63068;Snrpb_29336,Snrpb_66050;Eftud2_71133;Polr2a_57084;Prpf8_61049;Srsf1_31766,Srsf1_68071;Sf3b4_62963;Snrpd2_75352	69241(0.2518);68011(0.2458);67996(-0.1668);66585(-0.1394);433702(0.1762);27756(0.02826);20638(0.1755);20624(0.2302);107686(0.1387)	15.2889	15.2737	2.98243	9.61115	15.4849	9.21285	11.0297	10.623	1.99256	7.08235	11.1848	6.74491	23.6484	18.9244	4.43003	15.8634	23.3626	14.926	1.5	3.53205	3.5	4.1215	21.163;27.8872;3.90434;4.16058;15.046075000000002;3.15975;27.1705;21.4325;26.7136;4.69082;6.31771;21.0276;29.9654;15.27366;4.78384;24.8503;15.623895;22.4225;2.98243;26.2571;9.50674;13.2229;4.08243	14.435;19.5672;1.992555;2.96765;10.346615;2.35372;20.169;13.6611;18.6694;3.25136;4.0366;16.1967;21.3963;11.78308;4.25907;18.6509;9.33633;15.6536;2.24102;21.8995;7.278735;10.623;2.91387	39.4676;59.4204;10.52301;6.8394;30.167244999999998;4.78037;33.476;29.5198;54.4442;8.31805;14.3037;32.4835;34.6181;18.924415;7.15157;42.9753;16.439555;27.1549;4.43003;29.9217;14.099554999999999;17.6999;6.75521	23
crypt_90day	R-MMU-8852276	The role of GTSE1 in G2/M progression after G2 checkpoint	74	75	40	39	35	38	38	40	32	32	1624	43	6978	1	2.1183e-06	2.2356e-06	42.67	70247;69077;66998;66997;66413;59029;57296;268697;26446;26445;26443;26440;227613;22187;22145;22143;22059;19186;19182;19181;19179;19177;19175;19171;19167;19166;18817;16912;15519;15516;13589;103554	psmd1;psmd11;psmd5;psmd12;psmd6;psmd14;psmd8;ccnb1;psmb3;psmb2;psma6;psma1;tubb4b;ubb;tuba4a;tuba1b;trp53;psme1;psmc3;psmc2;psmc1;psmb7;psmb6;psmb10;psma3;psma2;plk1;psmb9;hsp90aa1;hsp90ab1;mapre1;psme4	Psmd1_56896,Gm21972_63865;Psmd11_65614;Psmd5_68389;Psmd12_31537,Psmd12_32034;Psmd6_65109;Psmd14_30229;Psmd8_31614;Ccnb1_31979;Psmb3_71124;Psmb2_56689;Psma6_55725;Psma1_73656;Tubb4b_62903;Ubb_80147;Tuba4a_29527,Tuba4a_75858,Tuba4a_75968;Tuba1b_30405;Trp53_31258;Psme1_30476;Psmc3_54556;Psmc2_60765;Psmc1_71591;Psmb7_67113;Psmb6_69968;Psmb10_76244;Psma3_79203;Psma2_31299;Plk1_63177,Plk1_68349;Psmb9_7…	69077(-0.08656);66997(0.4846);66413(-0.05531);59029(0.1906);57296(-0.4033);26446(0.122);227613(0.3387);22145(0.2682);22059(-0.001689);19179(-0.004574);19171(-0.3639);19167(0.4807);18817(0.1814);16912(0.1788);15519(-0.1498);103554(0.2682)	10.1022	6.73003	1.92578	8.22011	10.7379	8.69513	7.00714	4.25001	0.952281	5.91604	7.53318	6.3171	19.6132	13.3444	2.59252	18.7075	17.786	14.5627	2.5	2.45953	6.5	4.0229	9.262415;16.6833;26.6354;9.01563;6.30252;17.0861;3.79407;3.46518;2.38324;19.7943;2.80651;7.4626;6.51955;4.59921;22.71636666666667;29.4496;4.25173;6.94051;4.84836;2.53583;1.92578;29.7489;10.019;4.37737;4.88334;8.13507;16.39988;2.02339;14.653966666666667;14.252257499999999;5.87898;4.41963	6.80142;12.0229;17.005;6.5514399999999995;3.93785;12.2526;2.75147;2.5492;1.84675;13.73;2.13521;4.46031;4.22444;3.17137;16.322666666666667;19.6623;3.0175;4.27558;2.85757;1.95349;1.52325;21.4866;5.02182;1.82893;2.8419;4.79186;14.100065;0.952281;11.192016666666667;11.987390000000001;3.88218;3.09098	14.454654999999999;27.0959;61.1989;14.507000000000001;8.36132;28.0684;6.00707;5.36377;3.33309;35.2909;4.07109;35.5452;12.2342;8.61961;41.006499999999996;30.2641;7.07445;38.8618;7.08096;3.58994;2.59252;32.2743;26.0576;4.64199;7.37079;85.7844;19.4571;4.38811;18.18165;17.921075000000002;9.1561;7.76781	27
crypt_90day	R-MMU-69541	Stabilization of p53	56	56	28	28	27	27	27	28	26	26	1630	30	6991	1	2.8373e-06	2.8373e-06	46.43	70247;69077;66998;66997;66413;59029;57296;26446;26445;26443;26440;26374;22187;22059;19186;19182;19181;19179;19177;19175;19171;19167;19166;17246;16912;103554	psmd1;psmd11;psmd5;psmd12;psmd6;psmd14;psmd8;psmb3;psmb2;psma6;psma1;cop1;ubb;trp53;psme1;psmc3;psmc2;psmc1;psmb7;psmb6;psmb10;psma3;psma2;mdm2;psmb9;psme4	Psmd1_56896,Gm21972_63865;Psmd11_65614;Psmd5_68389;Psmd12_31537,Psmd12_32034;Psmd6_65109;Psmd14_30229;Psmd8_31614;Psmb3_71124;Psmb2_56689;Psma6_55725;Psma1_73656;Cop1_71965;Ubb_80147;Trp53_31258;Psme1_30476;Psmc3_54556;Psmc2_60765;Psmc1_71591;Psmb7_67113;Psmb6_69968;Psmb10_76244;Psma3_79203;Psma2_31299;Mdm2_29942;Psmb9_72120;Psme4_66005	69077(-0.08656);66997(0.4846);66413(-0.05531);59029(0.1906);57296(-0.4033);26446(0.122);26374(-0.1908);22059(-0.001689);19179(-0.004574);19171(-0.3639);19167(0.4807);17246(-0.1333);16912(0.1788);103554(0.2682)	8.38742	4.86585	1.92578	7.49768	8.82238	8.10196	5.61828	3.13117	0.952281	5.26096	6.03059	5.85938	18.7713	8.06456	2.59252	20.2054	16.291	15.4312	1.5	2.20331	4.5	3.30029	9.262415;16.6833;26.6354;9.01563;6.30252;17.0861;3.79407;2.38324;19.7943;2.80651;7.4626;4.31935;4.59921;4.25173;6.94051;4.84836;2.53583;1.92578;29.7489;10.019;4.37737;4.88334;8.13507;3.81925;2.02339;4.41963	6.80142;12.0229;17.005;6.5514399999999995;3.93785;12.2526;2.75147;1.84675;13.73;2.13521;4.46031;3.02478;3.17137;3.0175;4.27558;2.85757;1.95349;1.52325;21.4866;5.02182;1.82893;2.8419;4.79186;2.74253;0.952281;3.09098	14.454654999999999;27.0959;61.1989;14.507000000000001;8.36132;28.0684;6.00707;3.33309;35.2909;4.07109;35.5452;7.67414;8.61961;7.07445;38.8618;7.08096;3.58994;2.59252;32.2743;26.0576;4.64199;7.37079;85.7844;6.34175;4.38811;7.76781	22
crypt_90day	R-MMU-5610780	Degradation of GLI1 by the proteasome	56	56	31	31	29	30	28	31	26	26	1630	30	6991	1	2.8373e-06	2.8373e-06	46.43	70247;69077;66998;66997;66413;59029;57296;26965;26446;26445;26443;26440;22187;21402;19186;19182;19181;19179;19177;19175;19171;19167;19166;16912;14632;103554	psmd1;psmd11;psmd5;psmd12;psmd6;psmd14;psmd8;cul1;psmb3;psmb2;psma6;psma1;ubb;skp1a;psme1;psmc3;psmc2;psmc1;psmb7;psmb6;psmb10;psma3;psma2;psmb9;gli1;psme4	Psmd1_56896,Gm21972_63865;Psmd11_65614;Psmd5_68389;Psmd12_31537,Psmd12_32034;Psmd6_65109;Psmd14_30229;Psmd8_31614;Cul1_77492;Psmb3_71124;Psmb2_56689;Psma6_55725;Psma1_73656;Ubb_80147;Skp1a_29544,Skp1a_68997;Psme1_30476;Psmc3_54556;Psmc2_60765;Psmc1_71591;Psmb7_67113;Psmb6_69968;Psmb10_76244;Psma3_79203;Psma2_31299;Psmb9_72120;Gli1_29141;Psme4_66005	69077(-0.08656);66997(0.4846);66413(-0.05531);59029(0.1906);57296(-0.4033);26965(-0.4875);26446(0.122);19179(-0.004574);19171(-0.3639);19167(0.4807);16912(0.1788);14632(0.2545);103554(0.2682)	8.57585	5.59293	1.92578	7.47781	9.47762	8.25737	5.6464	3.55461	0.952281	5.25766	6.34654	6.01194	19.4789	8.49047	2.59252	20.2121	18.0264	15.8923	1.5	2.20331	4.5	3.11537	9.262415;16.6833;26.6354;9.01563;6.30252;17.0861;3.79407;3.83893;2.38324;19.7943;2.80651;7.4626;4.59921;3.424235;6.94051;4.84836;2.53583;1.92578;29.7489;10.019;4.37737;4.88334;8.13507;2.02339;10.0264;4.41963	6.80142;12.0229;17.005;6.5514399999999995;3.93785;12.2526;2.75147;2.76808;1.84675;13.73;2.13521;4.46031;3.17137;2.20833;4.27558;2.85757;1.95349;1.52325;21.4866;5.02182;1.82893;2.8419;4.79186;0.952281;4.5394;3.09098	14.454654999999999;27.0959;61.1989;14.507000000000001;8.36132;28.0684;6.00707;6.25059;3.33309;35.2909;4.07109;35.5452;8.61961;5.036925;38.8618;7.08096;3.58994;2.59252;32.2743;26.0576;4.64199;7.37079;85.7844;4.38811;28.2002;7.76781	22
villus_7day	R-MMU-72702	Ribosomal scanning and start codon recognition	40	57	21	21	19	21	18	21	16	16	640	41	7980	1	2.9271e-06	2.9271e-06	28.07	76846;67427;67097;66475;66235;56347;55944;27050;217869;20103;20091;20090;16898;16785;13681;13665	rps9;rps20;rps10;rps23;eif1ax;eif3c;eif3d;rps3;eif5;rps5;rps3a1;rps29;rps2;rpsa;eif4a1;eif2s1	Rps9_64050,Rps9_77273;Rps20_76485;Rps10_63815;Rps23_70195;Eif1ax_56430;Eif3c_31671;Eif3d_62362;Rps3_64318;Eif5_66997,Eif5_68243,Eif5_75655;Rps5_30110;Rps3a1_72766;Rps29_74452;Rps2_66062;Rpsa_68547,Rpsa_80387;Eif4a1_78383;Eif2s1_79590	76846(0.2047);56347(-0.243);217869(0.4953);16898(-0.07466);13665(-0.2262)	12.3089	12.8949	2.30947	6.66779	12.4261	7.123	8.70061	9.53141	0.974064	5.20364	8.74273	5.52248	23.1075	21.575	6.60122	12.0154	23.4841	12.9571	1.5	3.5129	4.5	8.30396	11.954460000000001;22.4471;19.0389;14.4728;13.8353;3.0013;18.888;9.90818;4.0245;14.6622;15.1059;5.91661;6.69975;11.376875;2.30947;23.3009	8.59582;16.8174;15.2491;10.467;11.4419;1.35296;12.9737;5.85478;2.034958666666667;10.6409;12.2068;3.90826;4.18192;7.39597;0.974064;15.1143	28.0516;38.2023;27.1603;22.7623;17.7396;7.03297;34.5294;13.2685;17.124599999999997;23.5672;20.3877;11.3825;34.602;16.708350000000003;6.60122;50.5995	19
crypt_90day	R-MMU-72202	Transport of Mature Transcript to Cytoplasm	78	78	48	44	39	47	43	47	33	33	1623	45	6976	1	1.8511e-06	3.0614e-06	42.31	71844;71805;69823;68278;67996;66679;66511;66231;64340;60365;56488;54188;51796;51786;445007;433702;386612;331401;269966;269113;225160;22185;20384;20383;19826;19386;18226;17149;110809;110379;108989;108014;107829	nupl1;nup93;fyttd1;ddx39;srsf6;rae1;chtop;thoc7;dhx38;rbm8a;nxt1;cpsf4;srrm1;cpsf2;nup85;ncbp1;thoc6;thoc2;nup98;nup54;thoc1;u2af2;srsf5;srsf3;rnps1;ranbp2;nup62;magoh;srsf1;sec13;tpr;srsf9;thoc5	Gm49336_61134;Nup93_29093,Nup93_64245;Fyttd1_79693;Ddx39_32102,Ddx39_68684;Srsf6_30916,Srsf6_32063;Rae1_31403;Chtop_80827;Thoc7_63678;Dhx38_58138;Rbm8a2_56377;Nxt1_56640;Cpsf4_31218,Cpsf4_70173;Srrm1_65699;Cpsf2_58381;Nup85_29233;Ncbp1_75388;Thoc6_75628;Thoc2_77074,Thoc2_80770;Nup98_80459;Nup54_65352;Thoc1_59192;U2af2_65929;Srsf5_75636;Srsf3_30552,Gm12355_63759;Rnps1_64041;Ranbp2_61384;Nup62_3024…	71805(0.1559);68278(0.3253);67996(-0.1668);66679(-0.009754);66511(0.05492);60365(0.3397);54188(0.3262);51796(0.004485);445007(0.07121);433702(0.1762);386612(0.3288);331401(-0.4175);269113(0.1054);22185(0.3612);20383(0.03032);19826(-3.433E-4);18226(0.1361);17149(0.1298);108014(0.09515);107829(0.2567)	15.1797	12.7979	2.02976	9.33419	16.3762	9.05224	11.0533	10.3466	1.32971	7.06522	11.8324	6.70484	24.2554	24.8874	2.76449	14.6183	25.499	12.5767	2.5	2.64964	6.5	5.58537	11.9573;12.355235;2.5031;2.7961850000000004;15.046075000000002;22.5313;12.7979;4.82879;29.599;23.3707;19.325;11.94506;27.0844;6.34195;28.2888;21.0276;25.3294;8.28223;2.91529;28.3948;28.0578;14.7984;4.39175;10.723835000000001;21.9105;2.1657;25.0252;30.2544;9.50674;2.02976;10.5961;11.4581;13.290215	10.442;8.472675;1.92689;1.9768150000000002;10.346615;14.8217;10.9314;2.78733;19.0069;16.9364;13.4821;8.90869;21.0348;4.48747;23.9411;16.1967;14.9892;6.355185;2.20074;19.2972;20.2853;10.9121;3.06372;8.28812;15.8288;1.32971;20.6542;24.9661;7.278735;1.60118;4.9206;8.07546;9.01371	24.8874;21.5292;3.53793;3.580205;30.167244999999998;27.8825;16.6444;7.20308;30.8649;41.682;33.9465;19.0385;32.3846;10.7379;32.6803;32.4835;29.791;17.782735000000002;4.28263;63.6517;57.205;22.8437;7.89597;15.954975000000001;38.1387;29.1352;28.4884;42.2806;14.099554999999999;2.76449;13.8821;17.8889;25.09235	33
crypt_90day	R-MMU-69563	p53-Dependent G1 DNA Damage Response	65	65	33	31	30	32	32	33	29	29	1627	36	6985	1	2.1151e-06	3.1087e-06	44.62	70247;69077;66998;66997;66413;59029;57296;26446;26445;26443;26440;26374;22187;22059;19186;19182;19181;19179;19177;19175;19171;19167;19166;17246;16912;12576;12447;12428;103554	psmd1;psmd11;psmd5;psmd12;psmd6;psmd14;psmd8;psmb3;psmb2;psma6;psma1;cop1;ubb;trp53;psme1;psmc3;psmc2;psmc1;psmb7;psmb6;psmb10;psma3;psma2;mdm2;psmb9;cdkn1b;ccne1;ccna2;psme4	Psmd1_56896,Gm21972_63865;Psmd11_65614;Psmd5_68389;Psmd12_31537,Psmd12_32034;Psmd6_65109;Psmd14_30229;Psmd8_31614;Psmb3_71124;Psmb2_56689;Psma6_55725;Psma1_73656;Cop1_71965;Ubb_80147;Trp53_31258;Psme1_30476;Psmc3_54556;Psmc2_60765;Psmc1_71591;Psmb7_67113;Psmb6_69968;Psmb10_76244;Psma3_79203;Psma2_31299;Mdm2_29942;Psmb9_72120;Cdkn1b_31384,Cdkn1b_82023;Ccne1_80378;Ccna2_31974,Ccna2_65309;Psme4_66005	69077(-0.08656);66997(0.4846);66413(-0.05531);59029(0.1906);57296(-0.4033);26446(0.122);26374(-0.1908);22059(-0.001689);19179(-0.004574);19171(-0.3639);19167(0.4807);17246(-0.1333);16912(0.1788);12576(-0.1722);12447(0.02766);12428(-0.1983);103554(0.2682)	8.97387	4.88945	1.92578	7.7926	9.60236	8.47019	6.0367	3.93785	0.952281	5.37547	6.56467	5.96179	19.177	8.61961	2.59252	19.3996	17.188	15.0736	2.5	2.45953	5.5	3.80666	9.262415;16.6833;26.6354;9.01563;6.30252;17.0861;3.79407;2.38324;19.7943;2.80651;7.4626;4.31935;4.59921;4.25173;6.94051;4.84836;2.53583;1.92578;29.7489;10.019;4.37737;4.88334;8.13507;3.81925;2.02339;12.220695000000001;4.88945;25.05935;4.41963	6.80142;12.0229;17.005;6.5514399999999995;3.93785;12.2526;2.75147;1.84675;13.73;2.13521;4.46031;3.02478;3.17137;3.0175;4.27558;2.85757;1.95349;1.52325;21.4866;5.02182;1.82893;2.8419;4.79186;2.74253;0.952281;8.17211;4.50064;16.31605;3.09098	14.454654999999999;27.0959;61.1989;14.507000000000001;8.36132;28.0684;6.00707;3.33309;35.2909;4.07109;35.5452;7.67414;8.61961;7.07445;38.8618;7.08096;3.58994;2.59252;32.2743;26.0576;4.64199;7.37079;85.7844;6.34175;4.38811;23.863084999999998;10.1118;34.1032;7.76781	25
crypt_90day	R-MMU-69580	p53-Dependent G1/S DNA damage checkpoint	65	65	33	31	30	32	32	33	29	29	1627	36	6985	1	2.1151e-06	3.1087e-06	44.62	70247;69077;66998;66997;66413;59029;57296;26446;26445;26443;26440;26374;22187;22059;19186;19182;19181;19179;19177;19175;19171;19167;19166;17246;16912;12576;12447;12428;103554	psmd1;psmd11;psmd5;psmd12;psmd6;psmd14;psmd8;psmb3;psmb2;psma6;psma1;cop1;ubb;trp53;psme1;psmc3;psmc2;psmc1;psmb7;psmb6;psmb10;psma3;psma2;mdm2;psmb9;cdkn1b;ccne1;ccna2;psme4	Psmd1_56896,Gm21972_63865;Psmd11_65614;Psmd5_68389;Psmd12_31537,Psmd12_32034;Psmd6_65109;Psmd14_30229;Psmd8_31614;Psmb3_71124;Psmb2_56689;Psma6_55725;Psma1_73656;Cop1_71965;Ubb_80147;Trp53_31258;Psme1_30476;Psmc3_54556;Psmc2_60765;Psmc1_71591;Psmb7_67113;Psmb6_69968;Psmb10_76244;Psma3_79203;Psma2_31299;Mdm2_29942;Psmb9_72120;Cdkn1b_31384,Cdkn1b_82023;Ccne1_80378;Ccna2_31974,Ccna2_65309;Psme4_66005	69077(-0.08656);66997(0.4846);66413(-0.05531);59029(0.1906);57296(-0.4033);26446(0.122);26374(-0.1908);22059(-0.001689);19179(-0.004574);19171(-0.3639);19167(0.4807);17246(-0.1333);16912(0.1788);12576(-0.1722);12447(0.02766);12428(-0.1983);103554(0.2682)	8.97387	4.88945	1.92578	7.7926	9.60236	8.47019	6.0367	3.93785	0.952281	5.37547	6.56467	5.96179	19.177	8.61961	2.59252	19.3996	17.188	15.0736	2.5	2.45953	5.5	3.80666	9.262415;16.6833;26.6354;9.01563;6.30252;17.0861;3.79407;2.38324;19.7943;2.80651;7.4626;4.31935;4.59921;4.25173;6.94051;4.84836;2.53583;1.92578;29.7489;10.019;4.37737;4.88334;8.13507;3.81925;2.02339;12.220695000000001;4.88945;25.05935;4.41963	6.80142;12.0229;17.005;6.5514399999999995;3.93785;12.2526;2.75147;1.84675;13.73;2.13521;4.46031;3.02478;3.17137;3.0175;4.27558;2.85757;1.95349;1.52325;21.4866;5.02182;1.82893;2.8419;4.79186;2.74253;0.952281;8.17211;4.50064;16.31605;3.09098	14.454654999999999;27.0959;61.1989;14.507000000000001;8.36132;28.0684;6.00707;3.33309;35.2909;4.07109;35.5452;7.67414;8.61961;7.07445;38.8618;7.08096;3.58994;2.59252;32.2743;26.0576;4.64199;7.37079;85.7844;6.34175;4.38811;23.863084999999998;10.1118;34.1032;7.76781	25
crypt_7day	R-MMU-556833	Metabolism of lipids	582	592	149	131	140	142	121	146	97	97	803	495	7282	1	2.0455e-06	3.4285e-06	16.39	98386;97212;78925;78894;76893;74156;74147;74114;72108;72082;71760;71720;70101;70025;68041;67460;66904;66853;66612;625249;621603;57874;56632;56448;56209;56018;54447;53357;53332;52123;50767;320634;319660;319554;270669;26971;26458;244882;234129;231510;231086;228061;226856;22337;22196;218121;216892;212862;208715;20775;20598;20250;19384;19014;18979;18778;18711;18194;17855;17772;171210;16987;16922;1549…	lbr;hadha;srd5a1;aacs;cers2;acot12;ehhadh;crot;ddhd2;cyp2c55;etnppl;osbpl3;cyp4f16;acot7;mid1ip1;decr1;pccb;pnpla2;ormdl3;gpx4;aldh3b2;hacd3;sphk2;cyp2d22;gde1;stard10;asah2;pla2g6;mtmr1;agpat5;pnpla6;ocrl;agmo;idi1;mbtps2;pla2g2f;slc27a2;tnfaip8l3;tpte;gpat3;hadhb;agps;lpgat1;vdr;ube2i;mboat1;spns2;chpt1;hmgcs1;sqle;smpd2;scd2;ran;med1;pon1;pla2g1b;pikfyve;nsdhl;mvk;mtm1;acot2;lss;phyh;hsd3b2;hs…	Lbr_69322;Hadha_31123;Srd5a1_29150;Aacs_59922;Cers2_78912;Acot12_54939;Ehhadh_58252;Crot_61759;Ddhd2_68909,Ddhd2_73126;Cyp2c55_29661;Etnppl_57972;Osbpl3_63288;Cyp4f16_65408;Acot7_56840;Mid1ip1_54782;Decr1_29509;Pccb_31069;Pnpla2_64434;Ormdl3_56132;Gpx4_32041;Aldh3b2_58745;Hacd3_30807;Sphk2_71163;Cyp2d22_62602;Gde1_63548,Gde1_76526;Stard10_75437;Asah2_61441;Pla2g6_66233;Mtmr1_76665;Agpat5_59660;Pn…	98386(0.2823);78925(0.1992);76893(-0.2577);72108(0.2052);71720(0.2344);66904(-0.2441);66853(0.0974);625249(-0.1697);57874(-0.08242);56632(-0.1255);56018(0.04774);53357(-0.07465);50767(0.1226);320634(-0.002301);270669(-0.2034);228061(0.2231);226856(0.452);22196(-0.06922);212862(0.3828);20775(0.4823);19384(0.3776);19014(0.07436);18711(-0.0467);17772(0.1175);16987(0.3604);15493(0.1975);15357(-0.1352…	16.0077	15.6384	1.07876	9.17667	16.1047	9.33784	10.1311	9.10648	0.365819	7.06215	10.2628	7.19558	34.369	34.1059	2.61438	20.4907	33.7726	20.6115	28.5	8.86027	58.5	20.0129	21.6878;20.1804;27.9895;21.7015;6.85643;6.28986;12.7127;18.0004;15.638415;4.74213;29.9223;22.3949;2.66166;24.9367;4.35245;20.1512;26.5247;12.4082;16.5009;17.8025;29.9703;2.04011;21.935;1.07876;11.0912;6.43149;7.92684;11.3355;30.0031;6.45444;25.7869;29.9772;5.32803;24.5706;24.5;25.9302;5.924516666666666;8.71547;23.2408;29.6501;12.7565;19.326;8.798665;12.2256;20.1184;8.08449;2.67612;13.7303;4.94748…	16.1288;13.998;21.8498;14.7762;4.30032;1.83669;7.6423;10.7457;7.767625;2.01862;18.058;10.8945;1.09327;16.3322;2.06164;12.3069;17.0487;5.68249;8.55263;10.894;21.6916;1.30957;12.1894;0.365819;5.731655;2.36053;3.58543;4.67986;22.1729;2.44027;13.6176;23.9573;2.9440799999999996;21.5509;16.1299;21.7212;3.0431266666666663;3.16371;20.3102;18.3765;9.10648;13.5436;4.37354;7.56265;13.96145;5.02417;1.04755;1…	35.6953;36.0087;49.4706;40.6796;35.2723;25.7192;24.9256;38.0781;44.912800000000004;12.8456;38.4564;64.9463;7.25293;52.5139;10.4256;42.6115;59.5113;50.4814;39.9293;36.31;36.7604;15.3119;53.5321;4.16008;16.3735;19.6039;20.8616;34.0642;37.2528;15.9949;72.1755;34.9891;13.695715;28.9974;50.7418;37.046;13.192300000000001;33.7025;27.9922;76.4632;15.568;33.5726;20.457349999999998;23.0879;35.85325;10.5687…	45
crypt_90day	R-MMU-69017	CDK-mediated phosphorylation and removal of Cdc6	73	73	40	38	36	39	34	39	31	31	1625	42	6979	1	3.438e-06	3.6178e-06	42.47	77891;75430;70247;69077;66998;66997;66440;66413;59029;59008;57296;26446;26445;26443;26440;23834;22187;217232;19186;19182;19181;19179;19177;19175;19171;19167;19166;16912;12447;12428;103554	ube2s;anapc15;psmd1;psmd11;psmd5;psmd12;cdc26;psmd6;psmd14;anapc5;psmd8;psmb3;psmb2;psma6;psma1;cdc6;ubb;cdc27;psme1;psmc3;psmc2;psmc1;psmb7;psmb6;psmb10;psma3;psma2;psmb9;ccne1;ccna2;psme4	Ube2s_70738;Anapc15-ps_65990;Psmd1_56896,Gm21972_63865;Psmd11_65614;Psmd5_68389;Psmd12_31537,Psmd12_32034;Cdc26_69987;Psmd6_65109;Psmd14_30229;Anapc5_67493;Psmd8_31614;Psmb3_71124;Psmb2_56689;Psma6_55725;Psma1_73656;Cdc6_69474;Ubb_80147;Cdc27_58942;Psme1_30476;Psmc3_54556;Psmc2_60765;Psmc1_71591;Psmb7_67113;Psmb6_69968;Psmb10_76244;Psma3_79203;Psma2_31299;Psmb9_72120;Ccne1_80378;Ccna2_31974,Ccna2…	75430(-0.1372);69077(-0.08656);66997(0.4846);66413(-0.05531);59029(0.1906);59008(-0.06507);57296(-0.4033);26446(0.122);23834(-0.03032);19179(-0.004574);19171(-0.3639);19167(0.4807);16912(0.1788);12447(0.02766);12428(-0.1983);103554(0.2682)	10.2284	6.30252	1.92578	8.6187	11.2215	9.27629	6.91073	4.27558	0.952281	5.96559	7.6988	6.52386	22.0409	14.4547	2.59252	20.1536	20.6325	16.9859	2.5	2.45953	6.5	3.65099	22.8038;3.37307;9.262415;16.6833;26.6354;9.01563;3.50792;6.30252;17.0861;5.74943;3.79407;2.38324;19.7943;2.80651;7.4626;22.2266;4.59921;23.7893;6.94051;4.84836;2.53583;1.92578;29.7489;10.019;4.37737;4.88334;8.13507;2.02339;4.88945;25.05935;4.41963	16.6485;2.50343;6.80142;12.0229;17.005;6.5514399999999995;2.5698;3.93785;12.2526;3.72358;2.75147;1.84675;13.73;2.13521;4.46031;14.9647;3.17137;15.7155;4.27558;2.85757;1.95349;1.52325;21.4866;5.02182;1.82893;2.8419;4.79186;0.952281;4.50064;16.31605;3.09098	39.6975;5.09466;14.454654999999999;27.0959;61.1989;14.507000000000001;5.48095;8.36132;28.0684;30.078;6.00707;3.33309;35.2909;4.07109;35.5452;43.0039;8.61961;48.7338;38.8618;7.08096;3.58994;2.59252;32.2743;26.0576;4.64199;7.37079;85.7844;4.38811;10.1118;34.1032;7.76781	27
villus_7day	R-MMU-72662	Activation of the mRNA upon binding of the cap-binding complex and eIFs, and subsequent binding to 43S	41	58	21	21	19	21	18	21	16	16	640	42	7979	1	3.7633e-06	3.7633e-06	27.59	76846;67427;67097;66475;66235;56347;55944;27050;20103;20091;20090;16898;16785;13685;13681;13665	rps9;rps20;rps10;rps23;eif1ax;eif3c;eif3d;rps3;rps5;rps3a1;rps29;rps2;rpsa;eif4ebp1;eif4a1;eif2s1	Rps9_64050,Rps9_77273;Rps20_76485;Rps10_63815;Rps23_70195;Eif1ax_56430;Eif3c_31671;Eif3d_62362;Rps3_64318;Rps5_30110;Rps3a1_72766;Rps29_74452;Rps2_66062;Rpsa_68547,Rpsa_80387;Eif4ebp1_30076;Eif4a1_78383;Eif2s1_79590	76846(0.2047);56347(-0.243);16898(-0.07466);13685(0.1788);13665(-0.2262)	12.4284	12.8949	2.30947	6.525	12.6333	6.99665	8.88947	9.53141	0.974064	4.9963	8.97645	5.35341	22.8412	21.575	6.60122	12.2025	23.38	13.1598	1.5	4.45895	4.5	8.30396	11.954460000000001;22.4471;19.0389;14.4728;13.8353;3.0013;18.888;9.90818;14.6622;15.1059;5.91661;6.69975;11.376875;5.93687;2.30947;23.3009	8.59582;16.8174;15.2491;10.467;11.4419;1.35296;12.9737;5.85478;10.6409;12.2068;3.90826;4.18192;7.39597;5.0566;0.974064;15.1143	28.0516;38.2023;27.1603;22.7623;17.7396;7.03297;34.5294;13.2685;23.5672;20.3877;11.3825;34.602;16.708350000000003;12.8642;6.60122;50.5995	17
crypt_90day	R-MMU-162582	Signal Transduction	2283	2344	702	630	539	660	535	681	373	373	1283	1971	5050	2.0403e-06	1	3.8702e-06	15.91	98932;98758;98053;94093;93695;83602;80288;79235;77578;77125;76936;76686;76281;76252;76192;75590;74764;74493;74334;74117;73296;73130;72508;72415;71609;71514;70719;70497;70335;70247;69241;69077;68705;68473;68458;68268;68263;68089;68014;67861;67738;67603;67300;67037;66998;66997;66977;66753;66552;66491;66442;66420;66413;66105;64095;60411;59287;59079;59029;59013;58991;58909;58194;57778;57296;57257;566…	myl9;hnrnpf;gtf2f1;trim33;gpnmb;gtf2a1;bcl9l;lrat;bcl9;il33;hnrnpm;clip3;tax1bp3;atp6v0e2;abhd12;dusp9;klc4;tnks2;ranbp10;actr3;rhobtb3;tmed5;rps6kb1;sgo1;tradd;sfpq;arhgap45;arhgap17;reep6;psmd1;polr2d;psmd11;gtf2f2;mob1b;ppp1r14a;zdhhc21;pdhb;arpc4;zwilch;akr1b10;ppid;dusp6;cltc;pmf1;psmd5;psmd12;nuf2;erlec1;sppl2a;polr2l;spc25;polr2e;psmd6;ube2d3;gpr35;cenpk;ncstn;erbin;psmd14;hnrnph1;ghrl;fam…	Myl9_29990;Hnrnpf_68755;Gtf2f1_61602;Trim33_75678;Gpnmb_73458;Gtf2a1_74031;Bcl9l_76783;Lrat_69123;Bcl9_56715;Il33_69626;Hnrnpm_82241;Clip3_75703;Tax1bp3_78385;Atp6v0e2_61285;Abhd12_68595;Dusp9_54614;Klc4_62030;Tnks2_67404;Ranbp10_62114;Actr3_74706;Rhobtb3_65324;Tmed5_69821;Rps6kb1_69706;Sgo1_29058,Sgo1_70401;Tradd_66689;Sfpq_60148;Arhgap45_77754;Arhgap17_72727;Reep6_56568;Psmd1_56896,Gm21972_6386…	98758(0.1939);83602(-0.2652);80288(0.1702);79235(0.1198);77125(0.2364);76936(0.06087);76686(0.318);76281(-0.3963);76192(-0.1601);74493(0.09682);74117(0.3423);73296(0.3088);73130(0.002702);71609(0.0471);70497(0.04323);69241(0.2518);69077(-0.08656);68268(-0.3498);68014(-0.3397);67300(0.3073);67037(0.006681);66997(0.4846);66753(0.2235);66442(-0.1213);66413(-0.05531);66105(-0.2167);64095(0.02107);604…	10.5129	6.30252	0.0189087	8.99381	11.1761	9.13947	7.14453	3.96569	0.00630372	6.68813	7.60232	6.74607	22.9223	14.6634	0.101887	21.7298	23.2809	21.7443	116.5	4.39373	233.5	9.8864	1.94429;5.20432;21.163;4.84774;8.08782;26.2636;3.63994;0.476843;10.565;6.10072;13.7421;3.24566;24.6126;14.8132;4.80745;15.9752;1.22073;8.73663;5.29737;6.46473;0.817074;30.3433;4.00817;12.73005;2.85502;2.67078;1.0349;1.75198;7.49896;9.262415;27.8872;16.6833;3.90434;23.3794;1.38261;3.93986;25.2109;3.02503;22.1253;2.76152;5.525945;1.05878;6.39849;4.92106;26.6354;9.01563;23.0668;0.421402;4.04538;21.4…	1.26342;3.54351;14.435;3.30963;4.84413;22.2378;1.76003;0.150612;5.48047;3.94143;10.7078;1.71968;16.0986;6.12547;3.33803;11.6127;0.875779;4.99062;3.51658;2.16632;0.216946;20.9441;2.86258;8.74092;1.10639;1.09696;0.421968;1.1465;4.51283;6.80142;19.5672;12.0229;1.992555;15.5216;0.438313;2.85063;17.5982;2.27742;16.3358;0.730368;3.44517;0.784557;3.96569;3.37147;17.005;6.5514399999999995;16.8904;0.22393…	3.74169;9.3454;39.4676;9.2458;18.0091;37.4336;30.2986;1.75001;106.707;13.2131;19.3713;26.3373;52.0444;108.265;8.26302;25.4426;1.99375;82.4263;11.9757;17.7563;3.76809;64.4786;6.67355;23.30129;4.60864;8.20348;3.61718;3.88088;46.2458;14.454654999999999;59.4204;27.0959;10.52301;47.1642;6.15466;6.23903;49.3443;4.45555;37.3366;8.73473;9.70176;1.59914;27.147;8.9675;61.1989;14.507000000000001;40.1542;0.9…	232
crypt_90day	R-MMU-68949	Orc1 removal from chromatin	70	70	34	33	32	33	32	34	30	30	1626	40	6981	1	3.9281e-06	4.2696e-06	42.86	70247;69077;66998;66997;66413;59029;57296;26965;26446;26445;26443;26440;23834;22187;21402;19186;19182;19181;19179;19177;19175;19171;19167;19166;18393;17219;17216;16912;12428;103554	psmd1;psmd11;psmd5;psmd12;psmd6;psmd14;psmd8;cul1;psmb3;psmb2;psma6;psma1;cdc6;ubb;skp1a;psme1;psmc3;psmc2;psmc1;psmb7;psmb6;psmb10;psma3;psma2;orc2;mcm6;mcm2;psmb9;ccna2;psme4	Psmd1_56896,Gm21972_63865;Psmd11_65614;Psmd5_68389;Psmd12_31537,Psmd12_32034;Psmd6_65109;Psmd14_30229;Psmd8_31614;Cul1_77492;Psmb3_71124;Psmb2_56689;Psma6_55725;Psma1_73656;Cdc6_69474;Ubb_80147;Skp1a_29544,Skp1a_68997;Psme1_30476;Psmc3_54556;Psmc2_60765;Psmc1_71591;Psmb7_67113;Psmb6_69968;Psmb10_76244;Psma3_79203;Psma2_31299;Orc2_71516;Mcm6_29352;Mcm2_65861;Psmb9_72120;Ccna2_31974,Ccna2_65309;Psm…	69077(-0.08656);66997(0.4846);66413(-0.05531);59029(0.1906);57296(-0.4033);26965(-0.4875);26446(0.122);23834(-0.03032);19179(-0.004574);19171(-0.3639);19167(0.4807);18393(-0.08674);17219(0.426);17216(-0.1558);16912(0.1788);12428(-0.1983);103554(0.2682)	9.46753	5.59293	1.92578	8.11801	10.7391	8.81299	6.35825	3.55461	0.952281	5.63149	7.32559	6.261	19.7994	8.49047	2.59252	19.6614	18.9527	15.7204	2.5	2.45953	6	3.79407	9.262415;16.6833;26.6354;9.01563;6.30252;17.0861;3.79407;3.83893;2.38324;19.7943;2.80651;7.4626;22.2266;4.59921;3.424235;6.94051;4.84836;2.53583;1.92578;29.7489;10.019;4.37737;4.88334;8.13507;4.23803;4.32747;15.2287;2.02339;25.05935;4.41963	6.80142;12.0229;17.005;6.5514399999999995;3.93785;12.2526;2.75147;2.76808;1.84675;13.73;2.13521;4.46031;14.9647;3.17137;2.20833;4.27558;2.85757;1.95349;1.52325;21.4866;5.02182;1.82893;2.8419;4.79186;2.9975;3.0312;11.171;0.952281;16.31605;3.09098	14.454654999999999;27.0959;61.1989;14.507000000000001;8.36132;28.0684;6.00707;6.25059;3.33309;35.2909;4.07109;35.5452;43.0039;8.61961;5.036925;38.8618;7.08096;3.58994;2.59252;32.2743;26.0576;4.64199;7.37079;85.7844;7.18854;7.66333;23.7735;4.38811;34.1032;7.76781	28
crypt_7day	R-MMU-196854	Metabolism of vitamins and cofactors	169	177	53	50	49	48	44	53	39	39	861	138	7639	1	3.5538e-06	4.297e-06	22.03	79235;76701;69906;69698;69568;69372;68214;67287;66904;52466;436523;436522;270685;26363;238055;223646;22074;22072;21452;210009;20525;20425;19660;17768;170752;16956;15519;14528;14287;14104;13361;11814;11808;11806;11651;109754;109672;108156;108037	lrat;ctrc;slc25a32;slc52a3;vkorc1l1;mocs3;gsto2;parp6;pccb;slc46a1;gm5771;try10;mthfd1l;btd;apob;naprt;try4;prss2;tcn2;mtrr;slc2a1;shmt1;rbp2;mthfd2;bco2;lpl;hsp90aa1;gch1;fpgs;fasn;dhfr;apoc3;apoa4;apoa1;akt1;cyb5r3;cyb5a;mthfd1;shmt2	Lrat_69123;Ctrc_67083;Slc25a32_58977;Slc52a3_59583;Vkorc1l1_71084;Mocs3_61362;Gsto2_59810;Parp6_70522;Pccb_31069;Slc46a1_77207;Gm5771_31364;Try10_72211;Mthfd1l_31363;Btd_61437;Apob_68264,Apob_77502;Naprt_61189;Try4_30887;Prss2_29534;Tcn2_59354;Mtrr_64930,Mtrr_69183;Slc2a1_57409;Shmt1_63816;Rbp2_54266;Mthfd2_31180;Bco2_53962;Lpl_64601;Hsp90aa1_31761,Hsp90aa1_31929;Gch1_54668;Fpgs_31746;Fasn_68013;…	79235(0.346);69568(-0.121);67287(0.2074);66904(-0.2441);270685(0.2691);210009(0.2624);20425(0.2052);17768(0.03789);16956(-0.1298);15519(-0.1934);14287(0.3101);11651(0.1229);108156(0.06706)	18.2982	19.9994	2.32942	9.58078	18.1741	10.4346	11.9056	13.1582	0.918283	7.36264	12.0685	7.99155	39.2018	33.3283	7.06093	30.5561	35.5038	27.1826	7.5	5.83365	16.5	19.4547	22.5065;29.8332;15.4281;30.1382;26.732;24.7427;5.56398;25.1203;26.5247;5.53861;24.453;29.5262;19.3666;29.5191;2.32942;2.7467;29.3626;30.1746;19.6126;28.576900000000002;25.5561;22.8841;23.7057;6.07291;18.5578;12.2502;7.183355;19.9994;6.16747;4.54968;29.3181;4.51037;4.05806;5.594385;19.5429;16.0598;23.7654;20.7101;15.349	9.52656;22.1192;11.335;22.7891;22.6212;21.2705;3.7054;8.05241;17.0487;1.96426;16.5764;20.6765;16.376;18.3229;0.9756210000000001;0.918283;19.1741;24.6741;5.08799;18.9965;19.5933;17.4195;15.7829;4.07305;7.01325;9.02392;5.034154999999999;13.9013;4.0112;3.2144;13.1582;2.07025;1.99699;2.55234;13.6596;8.25949;15.7843;14.2716;11.2876	75.3086;33.3283;24.0112;41.8149;37.9445;32.261;12.0947;122.654;59.5113;19.1475;29.4695;30.3766;24.799;75.6491;7.060935000000001;10.2306;30.1287;39.5673;141.071;49.644;43.2024;37.0123;47.8835;10.7704;69.8468;29.0093;14.93005;35.4736;14.0238;7.68712;105.473;11.429;9.56972;14.0533;34.176;38.9495;47.8934;37.5741;23.8392	22
crypt_90day	R-MMU-69052	Switching of origins to a post-replicative state	90	90	47	44	42	46	40	46	36	36	1620	54	6967	1	3.1464e-06	4.3335e-06	40	77891;75430;70247;69077;66998;66997;66440;66413;59029;59008;57296;26965;26446;26445;26443;26440;23834;22187;217232;21402;19186;19182;19181;19179;19177;19175;19171;19167;19166;18393;17219;17216;16912;12447;12428;103554	ube2s;anapc15;psmd1;psmd11;psmd5;psmd12;cdc26;psmd6;psmd14;anapc5;psmd8;cul1;psmb3;psmb2;psma6;psma1;cdc6;ubb;cdc27;skp1a;psme1;psmc3;psmc2;psmc1;psmb7;psmb6;psmb10;psma3;psma2;orc2;mcm6;mcm2;psmb9;ccne1;ccna2;psme4	Ube2s_70738;Anapc15-ps_65990;Psmd1_56896,Gm21972_63865;Psmd11_65614;Psmd5_68389;Psmd12_31537,Psmd12_32034;Cdc26_69987;Psmd6_65109;Psmd14_30229;Anapc5_67493;Psmd8_31614;Cul1_77492;Psmb3_71124;Psmb2_56689;Psma6_55725;Psma1_73656;Cdc6_69474;Ubb_80147;Cdc27_58942;Skp1a_29544,Skp1a_68997;Psme1_30476;Psmc3_54556;Psmc2_60765;Psmc1_71591;Psmb7_67113;Psmb6_69968;Psmb10_76244;Psma3_79203;Psma2_31299;Orc2_7…	75430(-0.1372);69077(-0.08656);66997(0.4846);66413(-0.05531);59029(0.1906);59008(-0.06507);57296(-0.4033);26965(-0.4875);26446(0.122);23834(-0.03032);19179(-0.004574);19171(-0.3639);19167(0.4807);18393(-0.08674);17219(0.426);17216(-0.1558);16912(0.1788);12447(0.02766);12428(-0.1983);103554(0.2682)	9.67052	5.31944	1.92578	8.28094	10.9779	8.96294	6.56691	3.83072	0.952281	5.73506	7.5685	6.3138	20.3661	9.36571	2.59252	19.3116	19.9296	16.3805	3.5	2.67117	8	3.79407	22.8038;3.37307;9.262415;16.6833;26.6354;9.01563;3.50792;6.30252;17.0861;5.74943;3.79407;3.83893;2.38324;19.7943;2.80651;7.4626;22.2266;4.59921;23.7893;3.424235;6.94051;4.84836;2.53583;1.92578;29.7489;10.019;4.37737;4.88334;8.13507;4.23803;4.32747;15.2287;2.02339;4.88945;25.05935;4.41963	16.6485;2.50343;6.80142;12.0229;17.005;6.5514399999999995;2.5698;3.93785;12.2526;3.72358;2.75147;2.76808;1.84675;13.73;2.13521;4.46031;14.9647;3.17137;15.7155;2.20833;4.27558;2.85757;1.95349;1.52325;21.4866;5.02182;1.82893;2.8419;4.79186;2.9975;3.0312;11.171;0.952281;4.50064;16.31605;3.09098	39.6975;5.09466;14.454654999999999;27.0959;61.1989;14.507000000000001;5.48095;8.36132;28.0684;30.078;6.00707;6.25059;3.33309;35.2909;4.07109;35.5452;43.0039;8.61961;48.7338;5.036925;38.8618;7.08096;3.58994;2.59252;32.2743;26.0576;4.64199;7.37079;85.7844;7.18854;7.66333;23.7735;4.38811;10.1118;34.1032;7.76781	33
crypt_90day	R-MMU-5689880	Ub-specific processing proteases	165	179	82	79	70	77	71	80	60	60	1596	119	6902	1	2.681e-06	4.5339e-06	33.52	77125;74493;74112;71954;71472;70247;69077;67952;66998;66997;66889;66413;621893;59029;57296;56505;56436;54601;329908;30940;28185;269582;26446;26445;26443;26440;252870;230073;22334;22333;22284;22224;22187;22059;19766;19186;19182;19181;19179;19177;19175;19171;19167;19166;18970;17869;17847;17246;17125;16912;15251;14534;14479;12638;12530;12428;12006;109689;107995;103554	il33;tnks2;usp16;suds3;usp19;psmd1;psmd11;tomm20;psmd5;psmd12;rnf128;psmd6;hist2h2ab;psmd14;psmd8;ruvbl1;adrm1;foxo4;usp24;usp25;tomm70a;clspn;psmb3;psmb2;psma6;psma1;usp7;ddx58;vdac2;vdac1;usp9x;usp10;ubb;trp53;ripk1;psme1;psmc3;psmc2;psmc1;psmb7;psmb6;psmb10;psma3;psma2;polb;myc;usp34;mdm2;smad1;psmb9;hif1a;kat2a;usp15;cftr;cdc25a;ccna2;axin2;arrb1;cdc20;psme4	Il33_69626;Tnks2_67404;Usp16_71880;Suds3_60616;Usp19_78910;Psmd1_56896,Gm21972_63865;Psmd11_65614;Tomm20_64222;Psmd5_68389;Psmd12_31537,Psmd12_32034;Rnf128_71299;Psmd6_65109;Hist2h2ab_55858;Psmd14_30229;Psmd8_31614;Ruvbl1_29584,Ruvbl1_73055;Adrm1_79892;Foxo4_78058;Usp24_59295;Usp25_56626;Tomm70a_74411;Clspn_75789;Psmb3_71124;Psmb2_56689;Psma6_55725;Psma1_73656;Usp7_32035,Usp7_71231;Ddx58_80748;Vd…	77125(0.2364);74493(0.09682);71472(-0.2524);69077(-0.08656);66997(0.4846);66889(-0.2336);66413(-0.05531);59029(0.1906);57296(-0.4033);56505(-0.104);56436(-0.06657);54601(-0.2424);28185(-0.02237);269582(0.2083);26446(0.122);252870(-0.04174);22333(-0.1968);22284(-0.1645);22224(-0.1417);22059(-0.001689);19766(0.1474);19179(-0.004574);19171(-0.3639);19167(0.4807);18970(-0.001393);17869(0.3048);17847(…	9.8185	6.61571	1.08199	8.31257	10.0615	8.2414	6.76285	3.93964	0.459603	6.23329	6.91057	6.07811	21.3455	14.4808	2.59252	19.3529	21.6154	18.9929	7.5	2.91329	16.5	4.29951	6.10072;8.73663;3.87717;8.28448;3.74382;9.262415;16.6833;12.6227;26.6354;9.01563;8.47465;6.30252;17.4505;17.0861;3.79407;16.820095;20.8076;30.3638;5.46786;7.67286;18.4389;16.091;2.38324;19.7943;2.80651;7.4626;4.780505;1.08199;5.34827;5.9989;6.9289;2.39345;4.59921;4.25173;4.22745;6.94051;4.84836;2.53583;1.92578;29.7489;10.019;4.37737;4.88334;8.13507;6.95941;30.1806;3.5085;3.81925;5.04446;2.02339;1…	3.94143;4.99062;2.77888;5.58237;2.69884;6.80142;12.0229;10.1617;17.005;6.5514399999999995;4.49085;3.93785;13.5986;12.2526;2.75147;12.443235;15.3345;23.506;3.05729;4.53289;13.0048;12.8119;1.84675;13.73;2.13521;4.46031;3.16739;0.459603;3.49594;3.85293;4.28546;1.8527;3.17137;3.0175;2.9711;4.27558;2.85757;1.95349;1.52325;21.4866;5.02182;1.82893;2.8419;4.79186;3.53234;21.3226;1.78296;2.74253;3.39814;0…	13.2131;82.4263;6.45084;10.4348;6.15461;14.454654999999999;27.0959;16.7947;61.1989;14.507000000000001;22.5979;8.36132;25.3506;28.0684;6.00707;18.868365;34.3759;59.4133;8.03897;34.9201;31.5188;22.2796;3.33309;35.2909;4.07109;35.5452;19.888745;3.29023;7.37013;32.5993;43.6093;3.34709;8.61961;7.07445;7.47897;38.8618;7.08096;3.58994;2.59252;32.2743;26.0576;4.64199;7.37079;85.7844;10.3924;47.9483;26.70…	52
crypt_90day	R-MMU-2467813	Separation of Sister Chromatids	175	179	88	85	74	86	75	86	60	60	1596	119	6902	1	2.681e-06	4.5339e-06	33.52	77891;75430;72415;70247;69077;68014;67849;67037;66998;66997;66977;66442;66440;66413;60411;59029;59008;57296;56455;51792;445007;269966;26446;26445;26443;26440;24061;229841;227613;226747;22187;22145;22143;217232;20877;19387;19386;19186;19182;19181;19179;19177;19175;19171;19167;19166;18817;18221;16912;16319;13589;13424;12615;12235;11799;110379;108911;107995;103573;103554	ube2s;anapc15;sgo1;psmd1;psmd11;zwilch;cdca5;pmf1;psmd5;psmd12;nuf2;spc25;cdc26;psmd6;cenpk;psmd14;anapc5;psmd8;dynll1;ppp2r1a;nup85;nup98;psmb3;psmb2;psma6;psma1;smc1a;cenpe;tubb4b;ahctf1;ubb;tuba4a;tuba1b;cdc27;aurkb;rangap1;ranbp2;psme1;psmc3;psmc2;psmc1;psmb7;psmb6;psmb10;psma3;psma2;plk1;nudc;psmb9;incenp;mapre1;dync1h1;cenpa;bub1;birc5;sec13;rcc2;cdc20;xpo1;psme4	Ube2s_70738;Anapc15-ps_65990;Sgo1_29058,Sgo1_70401;Psmd1_56896,Gm21972_63865;Psmd11_65614;Zwilch_68083;Cdca5_73903;Pmf1_73273;Psmd5_68389;Psmd12_31537,Psmd12_32034;Nuf2_31593;Spc25_82242;Cdc26_69987;Psmd6_65109;Cenpk_29938;Psmd14_30229;Anapc5_67493;Psmd8_31614;Dynll1_79280;Ppp2r1a_77514;Nup85_29233;Nup98_80459;Psmb3_71124;Psmb2_56689;Psma6_55725;Psma1_73656;Smc1a_81955;Cenpe_30836;Tubb4b_62903;Ah…	75430(-0.1372);69077(-0.08656);68014(-0.3397);67849(-0.06997);67037(0.006681);66997(0.4846);66442(-0.1213);66413(-0.05531);60411(0.1141);59029(0.1906);59008(-0.06507);57296(-0.4033);56455(-0.3029);51792(-0.202);445007(0.07121);26446(0.122);24061(0.175);229841(-0.2051);227613(0.3387);226747(0.06779);22145(0.2682);19179(-0.004574);19171(-0.3639);19167(0.4807);18817(0.1814);16912(0.1788);107995(0.22…	11.6631	8.57535	1.92578	8.86978	12.3052	8.8709	8.3111	4.90684	0.952281	6.69005	8.76867	6.6212	21.7343	19.4716	2.59252	17.1015	21.4266	14.867	7.5	2.87411	16.5	4.3985	22.8038;3.37307;12.73005;9.262415;16.6833;22.1253;23.4908;4.92106;26.6354;9.01563;23.0668;10.1521;3.50792;6.30252;25.8792;17.0861;5.74943;3.79407;16.2289;3.11548;28.2888;2.91529;2.38324;19.7943;2.80651;7.4626;23.7358;3.85452;6.51955;10.77057;4.59921;22.71636666666667;29.4496;23.7893;2.83292;14.9097;2.1657;6.94051;4.84836;2.53583;1.92578;29.7489;10.019;4.37737;4.88334;8.13507;16.39988;11.2884;2.02…	16.6485;2.50343;8.74092;6.80142;12.0229;16.3358;18.1537;3.37147;17.005;6.5514399999999995;16.8904;6.27271;2.5698;3.93785;18.2209;12.2526;3.72358;2.75147;13.1223;2.32951;23.9411;2.20074;1.84675;13.73;2.13521;4.46031;16.4668;2.78098;4.22444;7.43951;3.17137;16.322666666666667;19.6623;15.7155;2.15119;11.9845;1.32971;4.27558;2.85757;1.95349;1.52325;21.4866;5.02182;1.82893;2.8419;4.79186;14.100065;7.08…	39.6975;5.09466;23.30129;14.454654999999999;27.0959;37.3366;37.8471;8.9675;61.1989;14.507000000000001;40.1542;30.9467;5.48095;8.36132;50.888;28.0684;30.078;6.00707;21.9224;4.66628;32.6803;4.28263;3.33309;35.2909;4.07109;35.5452;28.8216;6.22899;12.2342;19.486165;8.61961;41.006499999999996;30.2641;48.7338;4.10538;20.157;29.1352;38.8618;7.08096;3.58994;2.59252;32.2743;26.0576;4.64199;7.37079;85.7844…	53
crypt_7day	R-MMU-69206	G1/S Transition	104	104	43	40	37	42	37	42	27	27	873	77	7700	1	4.7098e-06	4.7098e-06	25.96	70024;67177;66634;59029;57441;27401;27214;26965;26446;26443;23996;21762;19181;19179;19166;19075;18968;18392;17463;17420;17219;16912;12567;12530;12447;12428;11651	mcm10;cdt1;mcm8;psmd14;gmnn;skp2;dbf4;cul1;psmb3;psma6;psmc4;psmd2;psmc2;psmc1;psma2;prim1;pola1;orc1;psmd7;mnat1;mcm6;psmb9;cdk4;cdc25a;ccne1;ccna2;akt1	Mcm10_30477,Mcm10_77146;Cdt1_31064;Mcm8_80685;Psmd14_30229;Gmnn_66273;Skp2_82132;Dbf4_72209,Dbf4_74602;Cul1_77492;Psmb3_71124;Psma6_55725;Psmc4_30981;Psmd2_31608;Psmc2_60765;Psmc1_71591;Psma2_31299;Prim1_73208;Pola1_59693;Orc1_77818;Psmd7_60063;Mnat1_31677;Mcm6_29352;Psmb9_72120;Cdk4_30985,Cdk4_31888;Cdc25a_30562;Ccne1_80378;Ccna2_31974,Ccna2_65309;Akt1_31893	70024(-0.1517);67177(0.006994);66634(0.279);59029(-0.02549);57441(-0.02588);27401(-0.219);27214(0.4796);26965(-0.3257);26446(-0.1851);21762(0.4506);19179(-0.1782);19075(0.1178);18392(-0.01942);17420(-0.3805);17219(0.3006);16912(-0.08219);12567(0.1985);12530(-0.1756);12447(0.2286);12428(-0.1958);11651(0.1229)	15.7744	18.0547	1.40985	10.5645	16.1204	10.3344	11.0544	12.8498	1.18214	8.15847	11.1594	7.70854	29.7984	30.2949	4.86928	18.06	31.0384	17.7256	4.5	4.34933	9.5	9.01436	11.907145;30.3089;22.19;6.12157;4.7075;30.2388;22.480449999999998;29.7151;4.21259;3.38389;2.5453;4.48607;19.7163;1.40985;4.90485;25.9882;21.1781;30.1107;29.7415;19.7883;18.0547;4.5966;2.136155;28.1494;13.2603;15.032320000000002;19.5429	7.76311;24.9491;18.5715;3.98381;2.03098;22.4163;17.46495;19.4694;1.58498;1.81035;1.53084;3.18819;13.7518;1.18214;1.58128;16.8099;14.5116;24.4254;20.9148;13.7899;12.8498;1.23861;1.40004;17.752;9.99626;9.843075;13.6596	22.516659999999998;45.0548;29.8997;14.2467;14.5834;51.6596;35.37735;72.3492;13.9285;30.2949;6.24148;7.4214;34.6645;4.86928;15.4102;57.044;39.0139;37.7964;32.2516;34.8686;30.2002;5.38324;17.181025;67.72;19.5596;30.84435;34.176	30
crypt_90day	R-MMU-350562	Regulation of ornithine decarboxylase (ODC)	50	51	27	27	25	26	26	27	24	24	1632	27	6994	1	5.0875e-06	5.0875e-06	47.06	70247;69077;66998;66997;66413;59029;57296;26446;26445;26443;26440;19186;19182;19181;19179;19177;19175;19171;19167;19166;18263;18247;16912;103554	psmd1;psmd11;psmd5;psmd12;psmd6;psmd14;psmd8;psmb3;psmb2;psma6;psma1;psme1;psmc3;psmc2;psmc1;psmb7;psmb6;psmb10;psma3;psma2;odc1;oaz2;psmb9;psme4	Psmd1_56896,Gm21972_63865;Psmd11_65614;Psmd5_68389;Psmd12_31537,Psmd12_32034;Psmd6_65109;Psmd14_30229;Psmd8_31614;Psmb3_71124;Psmb2_56689;Psma6_55725;Psma1_73656;Psme1_30476;Psmc3_54556;Psmc2_60765;Psmc1_71591;Psmb7_67113;Psmb6_69968;Psmb10_76244;Psma3_79203;Psma2_31299;Odc1_65690;Oaz2_79348;Psmb9_72120;Psme4_66005	69077(-0.08656);66997(0.4846);66413(-0.05531);59029(0.1906);57296(-0.4033);26446(0.122);19179(-0.004574);19171(-0.3639);19167(0.4807);18263(-0.1676);16912(0.1788);103554(0.2682)	9.86667	6.62151	1.92578	8.71237	10.3987	9.16329	6.6004	4.36794	0.952281	6.01651	7.07548	6.54134	21.0348	14.128	2.59252	20.6254	18.6379	16.1953	1.5	2.20331	4.5	3.30029	9.262415;16.6833;26.6354;9.01563;6.30252;17.0861;3.79407;2.38324;19.7943;2.80651;7.4626;6.94051;4.84836;2.53583;1.92578;29.7489;10.019;4.37737;4.88334;8.13507;29.7419;5.9748;2.02339;4.41963	6.80142;12.0229;17.005;6.5514399999999995;3.93785;12.2526;2.75147;1.84675;13.73;2.13521;4.46031;4.27558;2.85757;1.95349;1.52325;21.4866;5.02182;1.82893;2.8419;4.79186;19.4362;4.85409;0.952281;3.09098	14.454654999999999;27.0959;61.1989;14.507000000000001;8.36132;28.0684;6.00707;3.33309;35.2909;4.07109;35.5452;38.8618;7.08096;3.58994;2.59252;32.2743;26.0576;4.64199;7.37079;85.7844;32.691;13.8014;4.38811;7.76781	20
crypt_90day	R-MMU-68886	M Phase	356	396	172	162	143	165	144	170	112	112	1544	284	6737	1	3.5387e-06	5.5591e-06	28.28	99412;98386;77891;76044;75608;75430;74360;72415;71844;71805;70247;69077;68942;68014;67849;67121;67037;66998;66997;66977;66700;66679;66442;66440;66413;66371;64898;60411;59046;59029;59008;57296;56455;56086;51885;51792;50850;445007;382030;319189;319187;319183;319178;319159;319149;319148;27373;269966;269113;268697;26446;26445;26443;26440;26413;26370;244329;24061;23825;230376;229841;227613;226747;2256…	golga2;lbr;ube2s;ncapg2;chmp4b;anapc15;cep57;sgo1;nupl1;nup93;psmd1;psmd11;chmp2b;zwilch;cdca5;mastl;pmf1;psmd5;psmd12;nuf2;chmp3;rae1;spc25;cdc26;psmd6;chmp4c;lpin2;cenpk;arpp19;psmd14;anapc5;psmd8;dynll1;set;tubgcp4;ppp2r1a;spast;nup85;cnep1r1;hist2h2bb;hist1h2bn;hist1h2bj;hist1h2bb;hist1h4j;hist1h3d;hist1h3c;csnk1e;nup98;nup54;ccnb1;psmb3;psmb2;psma6;psma1;mapk1;cetn2;mcph1;smc1a;banf1;haus6;c…	Golga2_66148;Lbr_31327,Lbr_69322,Lbr_80190;Ube2s_70738;Ncapg2_29968;Chmp4b_76371;Anapc15-ps_65990;Cep57_80103;Sgo1_29058,Sgo1_70401;Gm49336_61134;Nup93_29093,Nup93_64245;Psmd1_56896,Gm21972_63865;Psmd11_65614;Chmp2b_55523;Zwilch_68083;Cdca5_73903;Mastl_66383;Pmf1_73273;Psmd5_68389;Psmd12_31537,Psmd12_32034;Nuf2_31593;Chmp3_65972;Rae1_31403;Spc25_82242;Cdc26_69987;Psmd6_65109;Chmp4c_55155;Lpin2_71…	99412(-0.1759);98386(0.2913);76044(0.4029);75430(-0.1372);74360(-0.3293);71805(0.1559);69077(-0.08656);68014(-0.3397);67849(-0.06997);67037(0.006681);66997(0.4846);66700(-0.1087);66679(-0.009754);66442(-0.1213);66413(-0.05531);64898(0.1952);60411(0.1141);59046(-0.4087);59029(0.1906);59008(-0.06507);57296(-0.4033);56455(-0.3029);51792(-0.202);445007(0.07121);27373(-0.2518);269113(0.1054);26446(0.1…	12.1148	9.18815	1.10355	9.17019	12.7941	9.25816	8.77859	5.17261	0.499538	7.33791	9.30889	7.32826	21.7218	19.3634	1.72505	16.2049	21.8005	14.8462	18.5	3.27016	38.5	5.32449	7.85527;14.519689999999999;22.8038;5.46976;3.62431;3.37307;6.07088;12.73005;11.9573;12.355235;9.262415;16.6833;1.54211;22.1253;23.4908;3.02218;4.92106;26.6354;9.01563;23.0668;5.53522;22.5313;10.1521;3.50792;6.30252;11.1463;1.10355;25.8792;13.8873;17.0861;5.74943;3.79407;16.2289;9.37191;5.17921;3.11548;4.07962;28.2888;3.38404;27.5311;9.11388;26.1809;25.8651;20.5344;27.0211;28.9419;7.78768;2.91529;…	4.55871;10.766863333333333;16.6485;3.11307;2.63171;2.50343;3.53509;8.74092;10.442;8.472675;6.80142;12.0229;1.06824;16.3358;18.1537;1.65569;3.37147;17.005;6.5514399999999995;16.8904;3.65333;14.8217;6.27271;2.5698;3.93785;5.44754;0.807289;18.2209;11.8026;12.2526;3.72358;2.75147;13.1223;6.03626;3.47588;2.32951;2.90443;23.9411;2.49506;23.6591;5.06148;19.5411;21.3714;15.6278;17.1724;24.4932;4.5002;2.2…	30.9855;22.781676666666666;39.6975;7.92785;5.82591;5.09466;8.44603;23.30129;24.8874;21.5292;14.454654999999999;27.0959;2.60653;37.3366;37.8471;27.6594;8.9675;61.1989;14.507000000000001;40.1542;11.8516;27.8825;30.9467;5.48095;8.36132;14.1662;1.72505;50.888;19.2696;28.0684;30.078;6.00707;21.9224;16.27835;10.508;4.66628;6.83784;32.6803;5.22819;31.1665;47.7516;47.8388;29.54;32.1432;63.1332;33.9051;28…	99
crypt_90day	R-MMU-176814	Activation of APC/C and APC/C:Cdc20 mediated degradation of mitotic proteins	77	77	42	41	39	41	35	41	32	32	1624	45	6976	1	4.2011e-06	5.6816e-06	41.56	77891;75430;70247;69077;66998;66997;66440;66413;59029;59008;57296;268697;26446;26445;26443;26440;22187;217232;19186;19182;19181;19179;19177;19175;19171;19167;19166;18817;16912;12428;107995;103554	ube2s;anapc15;psmd1;psmd11;psmd5;psmd12;cdc26;psmd6;psmd14;anapc5;psmd8;ccnb1;psmb3;psmb2;psma6;psma1;ubb;cdc27;psme1;psmc3;psmc2;psmc1;psmb7;psmb6;psmb10;psma3;psma2;plk1;psmb9;ccna2;cdc20;psme4	Ube2s_70738;Anapc15-ps_65990;Psmd1_56896,Gm21972_63865;Psmd11_65614;Psmd5_68389;Psmd12_31537,Psmd12_32034;Cdc26_69987;Psmd6_65109;Psmd14_30229;Anapc5_67493;Psmd8_31614;Ccnb1_31979;Psmb3_71124;Psmb2_56689;Psma6_55725;Psma1_73656;Ubb_80147;Cdc27_58942;Psme1_30476;Psmc3_54556;Psmc2_60765;Psmc1_71591;Psmb7_67113;Psmb6_69968;Psmb10_76244;Psma3_79203;Psma2_31299;Plk1_63177,Plk1_68349;Psmb9_72120;Ccna2_…	75430(-0.1372);69077(-0.08656);66997(0.4846);66413(-0.05531);59029(0.1906);59008(-0.06507);57296(-0.4033);26446(0.122);19179(-0.004574);19171(-0.3639);19167(0.4807);18817(0.1814);16912(0.1788);12428(-0.1983);107995(0.2275);103554(0.2682)	9.81805	6.02597	1.92578	8.36473	10.7258	9.07386	6.70253	3.83072	0.952281	5.90542	7.39779	6.4584	20.6989	11.5371	2.59252	19.7116	19.3222	16.5587	2.5	2.45953	6.5	3.48655	22.8038;3.37307;9.262415;16.6833;26.6354;9.01563;3.50792;6.30252;17.0861;5.74943;3.79407;3.46518;2.38324;19.7943;2.80651;7.4626;4.59921;23.7893;6.94051;4.84836;2.53583;1.92578;29.7489;10.019;4.37737;4.88334;8.13507;16.39988;2.02339;25.05935;4.34729;4.41963	16.6485;2.50343;6.80142;12.0229;17.005;6.5514399999999995;2.5698;3.93785;12.2526;3.72358;2.75147;2.5492;1.84675;13.73;2.13521;4.46031;3.17137;15.7155;4.27558;2.85757;1.95349;1.52325;21.4866;5.02182;1.82893;2.8419;4.79186;14.100065;0.952281;16.31605;3.06412;3.09098	39.6975;5.09466;14.454654999999999;27.0959;61.1989;14.507000000000001;5.48095;8.36132;28.0684;30.078;6.00707;5.36377;3.33309;35.2909;4.07109;35.5452;8.61961;48.7338;38.8618;7.08096;3.58994;2.59252;32.2743;26.0576;4.64199;7.37079;85.7844;19.4571;4.38811;34.1032;7.39237;7.76781	27
villus_90day	R-MMU-983170	Antigen Presentation: Folding, assembly and peptide loading of class I MHC	38	41	25	25	22	24	20	24	18	18	1253	23	7383	1	6.0063e-06	6.0063e-06	43.9	69608;69162;667977;66397;27061;21356;21355;21354;15040;15039;15013;15006;14972;14828;14827;12330;12317;12010	sec24d;sec31a;gm8909;sar1b;bcap31;tapbp;tap2;tap1;h2-t23;h2-t22;h2-q2;h2-q1;h2-k1;hspa5;pdia3;canx;calr;b2m	Sec24d_76182;Sec31a_76948;Gm8909_75564;Sar1b_30124;Bcap31_60795;Tapbp_80145;Tap2_68695,Tap2_68940,Tap2_79305;Tap1_71928;H2-T-ps_30312,H2-T23_63849;H2-T22_71410;H2-Q2_67435,H2-Q2_77115;H2-Q1_72924;H2-K1_30014,H2-K1_70796,H2-K1_74158,H2-K1_75900;Hspa5_29651,Hspa5_74605;Pdia3_58789;Canx_31730;Calr_69204;B2m_57553	69608(0.2634);69162(-0.1914);21354(0.4662);15040(-0.08999)	3.4292	1.55114	0.286708	3.99126	2.88556	3.76745	2.12942	0.943744	0.163695	2.92849	1.76914	2.67587	6.9129	2.36256	0.574032	7.86103	5.8643	7.60821	1.5	0.400438	3.5	0.534529	13.0216;0.416673;0.731855;0.588456;0.74098;0.286708;0.48060200000000003;3.38342;0.38420299999999996;7.53739;1.5877895;11.4251;1.5144909999999998;4.4512599999999996;3.7219;8.1416;2.60785;0.703755	10.7812;0.189301;0.457344;0.322238;0.341751;0.163695;0.22224233333333332;1.50143;0.1969765;4.57303;1.1428585;5.76806;1.0331964999999999;1.19599;2.71727;6.48835;0.854291;0.38033	19.5041;1.15664;1.22489;1.05781;2.07871;0.574032;1.2197413333333333;8.50811;0.921456;18.684;2.3318685;26.6264;2.39324675;13.5211;5.79407;9.52833;8.34528;0.962447	6
crypt_90day	R-MMU-418594	G alpha (i) signalling events	327	344	75	64	54	72	49	71	35	35	1621	309	6712	3.1954e-06	1	6.438e-06	10.17	79235;67861;56307;51792;387348;27400;26413;238871;20779;20604;20305;20304;20132;19660;19049;19045;18783;18575;18545;16971;14745;14735;14707;14702;14680;14679;14272;13610;12314;11806;11514;11512;109648;106512;102294	lrat;akr1b10;metap2;ppp2r1a;tas2r120;hsd17b6;mapk1;pde4d;src;sst;ccl6;ccl5;rrh;rbp2;ppp1r1b;ppp1ca;pla2g4a;pde1c;pcp2;lrp1;lpar1;gpc4;gng5;gng2;gnal;gnai3;fnta;s1pr3;calm2;apoa1;adcy8;adcy6;npy;gpsm3;cyp4v3	Lrat_69123;Akr1b10_76620;Metap2_66153,Metap2_75185;Ppp2r1a_77514;Tas2r120_53897;Hsd17b6_29340;Mapk1_29588;Pde4d_67785;Src_61324;Sst_54808;Ccl6_74906;Ccl5_72484;Rrh_68628;Rbp2_54266;Ppp1r1b_63614;Ppp1ca_57559;Pla2g4a_63291,Pla2g4a_76243;Pde1c_69861;Pcp2_73619;Lrp1_78770;Lpar1_65520;Gpc4_57016;Gng5_67242;Gng2_80221;Gnal_31497;Gnai3_60072;Fnta_69909;S1pr3_54660;Calm2_66171;Apoa1_68759;Adcy8_58220;Ad…	79235(0.1198);51792(-0.202);26413(-0.5697);238871(0.2454);20779(0.3964);20305(0.2225);18783(-0.08001);16971(-0.005064);14745(0.2987);14680(0.237);106512(0.2963)	11.197	5.12401	0.476843	10.8499	12.5203	11.5421	7.48987	3.42898	0.150612	7.73394	8.44455	8.16965	24.4257	10.092	1.75001	24.171	26.126	24.7857	16.5	4.90989	33.5	30.2988	0.476843;2.76152;4.41978;3.11548;25.6889;1.86759;4.39004;30.319;10.1902;1.73135;3.2814;1.59795;4.58346;2.41616;5.12401;3.69373;17.69375;27.662;30.2786;29.8371;1.93852;24.5517;8.12713;0.762144;3.29317;5.20295;28.2854;26.4526;14.3429;8.53189;4.69578;7.96171;28.4457;17.153570000000002;1.01983	0.150612;0.730368;2.76957;2.32951;16.5869;0.675545;3.0674;24.0503;5.3122;0.853096;2.4394;0.777004;3.17355;1.45831;3.42898;2.69801;13.307549999999999;17.447;21.7579;18.3461;0.58663;14.024;4.57937;0.329453;2.43368;3.50428;25.0053;16.925;11.7703;5.5019;3.23278;4.75727;17.7767;9.77599;0.583604	1.75001;8.73473;6.37272;4.66628;56.7201;6.1045;7.80787;50.6193;35.9825;3.71228;4.95869;3.47122;8.34291;5.59859;11.1793;5.94089;27.30865;66.5005;55.5906;79.5819;7.53014;61.9339;41.4651;2.92933;5.07973;10.092;31.6149;60.3051;23.9611;14.8988;8.6948;19.3946;70.8989;43.18904;1.96725	15
crypt_90day	R-MMU-174154	APC/C:Cdc20 mediated degradation of Securin	68	68	37	36	34	36	31	36	29	29	1627	39	6982	1	6.3855e-06	6.909e-06	42.65	77891;75430;70247;69077;66998;66997;66440;66413;59029;59008;57296;26446;26445;26443;26440;22187;217232;19186;19182;19181;19179;19177;19175;19171;19167;19166;16912;107995;103554	ube2s;anapc15;psmd1;psmd11;psmd5;psmd12;cdc26;psmd6;psmd14;anapc5;psmd8;psmb3;psmb2;psma6;psma1;ubb;cdc27;psme1;psmc3;psmc2;psmc1;psmb7;psmb6;psmb10;psma3;psma2;psmb9;cdc20;psme4	Ube2s_70738;Anapc15-ps_65990;Psmd1_56896,Gm21972_63865;Psmd11_65614;Psmd5_68389;Psmd12_31537,Psmd12_32034;Cdc26_69987;Psmd6_65109;Psmd14_30229;Anapc5_67493;Psmd8_31614;Psmb3_71124;Psmb2_56689;Psma6_55725;Psma1_73656;Ubb_80147;Cdc27_58942;Psme1_30476;Psmc3_54556;Psmc2_60765;Psmc1_71591;Psmb7_67113;Psmb6_69968;Psmb10_76244;Psma3_79203;Psma2_31299;Psmb9_72120;Cdc20_30847;Psme4_66005	75430(-0.1372);69077(-0.08656);66997(0.4846);66413(-0.05531);59029(0.1906);59008(-0.06507);57296(-0.4033);26446(0.122);19179(-0.004574);19171(-0.3639);19167(0.4807);16912(0.1788);107995(0.2275);103554(0.2682)	9.2846	5.74943	1.92578	8.117	10.0923	8.81746	6.25916	3.72358	0.952281	5.70401	6.93259	6.32662	20.8083	8.61961	2.59252	20.3788	19.0425	16.9484	2.5	2.45953	5.5	3.44049	22.8038;3.37307;9.262415;16.6833;26.6354;9.01563;3.50792;6.30252;17.0861;5.74943;3.79407;2.38324;19.7943;2.80651;7.4626;4.59921;23.7893;6.94051;4.84836;2.53583;1.92578;29.7489;10.019;4.37737;4.88334;8.13507;2.02339;4.34729;4.41963	16.6485;2.50343;6.80142;12.0229;17.005;6.5514399999999995;2.5698;3.93785;12.2526;3.72358;2.75147;1.84675;13.73;2.13521;4.46031;3.17137;15.7155;4.27558;2.85757;1.95349;1.52325;21.4866;5.02182;1.82893;2.8419;4.79186;0.952281;3.06412;3.09098	39.6975;5.09466;14.454654999999999;27.0959;61.1989;14.507000000000001;5.48095;8.36132;28.0684;30.078;6.00707;3.33309;35.2909;4.07109;35.5452;8.61961;48.7338;38.8618;7.08096;3.58994;2.59252;32.2743;26.0576;4.64199;7.37079;85.7844;4.38811;7.39237;7.76781	24
crypt_90day	R-MMU-4641257	Degradation of AXIN	55	55	28	28	27	26	26	28	25	25	1631	30	6991	1	7.0535e-06	7.0535e-06	45.45	74493;70247;69077;66998;66997;66413;59029;57296;26446;26445;26443;26440;22187;19186;19182;19181;19179;19177;19175;19171;19167;19166;16912;12006;103554	tnks2;psmd1;psmd11;psmd5;psmd12;psmd6;psmd14;psmd8;psmb3;psmb2;psma6;psma1;ubb;psme1;psmc3;psmc2;psmc1;psmb7;psmb6;psmb10;psma3;psma2;psmb9;axin2;psme4	Tnks2_67404;Psmd1_56896,Gm21972_63865;Psmd11_65614;Psmd5_68389;Psmd12_31537,Psmd12_32034;Psmd6_65109;Psmd14_30229;Psmd8_31614;Psmb3_71124;Psmb2_56689;Psma6_55725;Psma1_73656;Ubb_80147;Psme1_30476;Psmc3_54556;Psmc2_60765;Psmc1_71591;Psmb7_67113;Psmb6_69968;Psmb10_76244;Psma3_79203;Psma2_31299;Psmb9_72120;Axin2_74884;Psme4_66005	74493(0.09682);69077(-0.08656);66997(0.4846);66413(-0.05531);59029(0.1906);57296(-0.4033);26446(0.122);19179(-0.004574);19171(-0.3639);19167(0.4807);16912(0.1788);12006(0.2866);103554(0.2682)	9.5524	6.94051	1.92578	8.09619	10.6244	8.80203	6.27062	4.27558	0.952281	5.5473	7.03183	6.14846	24.3075	14.4547	2.59252	24.6982	25.2256	24.2682	1.5	2.20331	4.5	3.30029	8.73663;9.262415;16.6833;26.6354;9.01563;6.30252;17.0861;3.79407;2.38324;19.7943;2.80651;7.4626;4.59921;6.94051;4.84836;2.53583;1.92578;29.7489;10.019;4.37737;4.88334;8.13507;2.02339;24.3909;4.41963	4.99062;6.80142;12.0229;17.005;6.5514399999999995;3.93785;12.2526;2.75147;1.84675;13.73;2.13521;4.46031;3.17137;4.27558;2.85757;1.95349;1.52325;21.4866;5.02182;1.82893;2.8419;4.79186;0.952281;14.4842;3.09098	82.4263;14.454654999999999;27.0959;61.1989;14.507000000000001;8.36132;28.0684;6.00707;3.33309;35.2909;4.07109;35.5452;8.61961;38.8618;7.08096;3.58994;2.59252;32.2743;26.0576;4.64199;7.37079;85.7844;4.38811;58.2978;7.76781	20
crypt_90day	R-MMU-382556	ABC-family proteins mediated transport	99	99	45	44	41	43	41	45	38	38	1618	61	6960	1	5.4615e-06	7.1413e-06	38.38	74610;70247;69077;67470;67204;66998;66997;66753;66413;59029;57296;27416;27409;269523;26905;26446;26445;26443;26440;22187;19186;19182;19181;19179;19177;19175;19171;19167;19166;18671;17250;16912;13665;12780;12638;11806;11666;103554	abcb8;psmd1;psmd11;abcg8;eif2s2;psmd5;psmd12;erlec1;psmd6;psmd14;psmd8;abcc5;abcg5;vcp;eif2s3x;psmb3;psmb2;psma6;psma1;ubb;psme1;psmc3;psmc2;psmc1;psmb7;psmb6;psmb10;psma3;psma2;abcb1a;abcc1;psmb9;eif2s1;abcc2;cftr;apoa1;abcd1;psme4	Abcb8_82206;Psmd1_56896,Gm21972_63865;Psmd11_65614;Abcg8_59452;Eif2s2_80019;Psmd5_68389;Psmd12_31537,Psmd12_32034;Erlec1_78763;Psmd6_65109;Psmd14_30229;Psmd8_31614;Abcc5_30220;Abcg5_62323;Vcp_75853;Eif2s3x_69940;Psmb3_71124;Psmb2_56689;Psma6_55725;Psma1_73656;Ubb_80147;Psme1_30476;Psmc3_54556;Psmc2_60765;Psmc1_71591;Psmb7_67113;Psmb6_69968;Psmb10_76244;Psma3_79203;Psma2_31299;Abcb1a_29435,Abcb1a_…	74610(-0.2526);69077(-0.08656);66997(0.4846);66753(0.2235);66413(-0.05531);59029(0.1906);57296(-0.4033);27416(0.1812);26905(0.3792);26446(0.122);19179(-0.004574);19171(-0.3639);19167(0.4807);18671(0.384);17250(-0.1192);16912(0.1788);13665(0.05218);12780(0.0275);11666(0.3678);103554(0.2682)	8.08202	5.4643	0.421402	7.4519	8.40424	8.14407	5.29531	3.62993	0.223935	5.17356	5.6068	5.81462	18.5639	9.18634	0.937106	19.525	17.2184	16.8875	3.5	1.97459	8.5	2.7796	6.33164;9.262415;16.6833;5.88421;2.34985;26.6354;9.01563;0.421402;6.30252;17.0861;3.79407;12.2543;1.12225;4.1163;27.5279;2.38324;19.7943;2.80651;7.4626;4.59921;6.94051;4.84836;2.53583;1.92578;29.7489;10.019;4.37737;4.88334;8.13507;1.51027;5.04439;2.02339;2.75269;13.312375;3.02008;8.53189;7.254574999999999;4.41963	3.99163;6.80142;12.0229;3.84325;1.82003;17.005;6.5514399999999995;0.223935;3.93785;12.2526;2.75147;4.32043;0.410591;2.94114;19.237;1.84675;13.73;2.13521;4.46031;3.17137;4.27558;2.85757;1.95349;1.52325;21.4866;5.02182;1.82893;2.8419;4.79186;1.135625;3.41662;0.952281;2.10314;7.7216700000000005;2.26756;5.5019;4.9965;3.09098	32.1635;14.454654999999999;27.0959;12.2727;3.24146;61.1989;14.507000000000001;0.937106;8.36132;28.0684;6.00707;43.2652;3.39211;6.91352;58.0615;3.33309;35.2909;4.07109;35.5452;8.61961;38.8618;7.08096;3.58994;2.59252;32.2743;26.0576;4.64199;7.37079;85.7844;2.241625;9.75307;4.38811;3.93428;31.582684999999998;4.48578;14.8988;11.323;7.76781	28
villus_90day	R-MMU-72649	Translation initiation complex formation	40	57	26	25	22	26	25	26	22	22	1249	35	7371	1	7.4846e-06	7.4846e-06	38.6	76846;68135;67941;67427;67204;67097;66475;66235;56347;27979;27207;26905;223691;208643;20103;20102;20091;20090;16898;16785;13681;13669	rps9;eif3h;rps27l;rps20;eif2s2;rps10;rps23;eif1ax;eif3c;eif3b;rps11;eif2s3x;eif3l;eif4g1;rps5;rps4x;rps3a1;rps29;rps2;rpsa;eif4a1;eif3a	Rps9_66643,Rps9_77273;Eif3h_81880;Rps27l_74163;Rps20_76485;Eif2s2_80019;Rps10_63815;Rps23_70195;Eif1ax_56430;Eif3c_31671,Eif3c_74567;Eif3b_74173;Rps11_64407;Eif2s3x_69940;Eif3l_61868;Eif4g1_29119;Rps5_30110;Rps4x_73337;Rps3a1_72766;Rps29_74452;Rps2_66062;Rpsa_68547,Rpsa_80387;Eif4a1_78383;Eif3a_61060	76846(0.3757);68135(-0.04558);67941(-0.3393);56347(0.3276);26905(0.1583);208643(-0.05982);20102(0.155);16898(0.03649)	5.78377	3.74353	0.909523	5.60996	5.79082	6.30705	4.09369	2.72398	0.422327	4.37931	4.14638	4.94923	10.8842	7.1423	1.23755	11.3165	9.65393	9.20444	1.5	1.09592	4.5	1.78651	4.090845;8.28111;0.909523;11.229;1.16143;1.64148;3.28796;1.93153;8.696635;5.29211;3.05618;26.068;1.03042;3.39621;2.90863;7.33911;6.17627;5.25124;11.3102;3.2363299999999997;1.31846;9.63016	2.94821;5.26464;0.422327;8.63656;0.487881;0.538607;2.43559;0.608713;6.347144999999999;3.54888;2.29303;20.2156;0.465257;2.49976;2.23739;4.46189;3.95343;4.11471;7.69445;2.41144;0.941434;7.53419	7.13236;10.6615;2.58399;15.9099;4.03999;5.82448;4.89673;7.15224;18.2382;10.3614;4.53388;30.5051;1.23755;5.26555;4.33949;51.647;10.8318;8.18994;15.8745;4.85898;2.15474;13.214	23
crypt_7day	R-MMU-196757	Metabolism of folate and pterines	15	16	11	11	11	10	9	11	9	9	891	7	7770	1	7.788e-06	7.788e-06	56.25	69906;52466;270685;20425;17768;14287;13361;108156;108037	slc25a32;slc46a1;mthfd1l;shmt1;mthfd2;fpgs;dhfr;mthfd1;shmt2	Slc25a32_58977;Slc46a1_77207;Mthfd1l_31363;Shmt1_63816;Mthfd2_31180;Fpgs_31746;Dhfr_31629;Mthfd1_66489;Shmt2_63964	270685(0.2691);20425(0.2052);17768(0.03789);14287(0.3101);108156(0.06706)	15.6483	15.4281	5.53861	8.3859	14.3908	9.23878	10.4329	11.335	1.96426	5.7145	9.11629	5.92667	32.9612	24.0112	10.7704	28.6519	33.3721	32.5354	0	5.53861	0.5	5.80576	15.4281;5.53861;19.3666;22.8841;6.07291;6.16747;29.3181;20.7101;15.349	11.335;1.96426;16.376;17.4195;4.07305;4.0112;13.1582;14.2716;11.2876	24.0112;19.1475;24.799;37.0123;10.7704;14.0238;105.473;37.5741;23.8392	7
villus_7day	R-MMU-112316	Neuronal System	322	322	32	26	26	19	14	31	6	6	650	316	7705	4.3173e-06	1	7.8327e-06	1.86	72258;19268;19266;14680;13822;11773	kcnk10;ptprf;ptprd;gnal;epb41l2;ap2m1	Kcnk10_75078;Ptprf_31370,Ptprf_67980,Ptprf_80194;Ptprd_69600;Gnal_64497;Epb41l2_65288;Ap2m1_65255	72258(-0.2817);19268(0.4262);19266(0.2978);14680(0.1624);13822(-0.1849);11773(-0.1737)	20.5094	19.6332	13.4855	6.63022	16.6799	4.67932	13.7251	11.5146	7.68757	5.56611	11.8339	3.77488	54.4098	38.4911	22.0541	37.9316	39.0346	31.1508					23.989;13.485526666666665;27.2647;15.0659;27.9737;15.2773	17.9501;7.687573333333333;11.1636;10.8771;22.8067;11.8656	43.0186;90.30193333333334;112.779;24.3413;33.9636;22.0541	3
villus_90day	R-MMU-9006934	Signaling by Receptor Tyrosine Kinases	394	397	181	169	151	171	132	174	91	91	1180	306	7100	1	4.555e-06	7.9632e-06	22.92	98758;75717;73086;72349;71436;69241;68705;67603;66144;59079;59013;57257;56705;56324;545622;54411;54401;51792;384783;327826;319939;26415;245841;242341;230126;227743;22339;22187;21871;21802;21682;215449;20844;20779;20750;20732;20404;20393;19272;19255;19248;19247;19229;18762;18754;18753;18750;18595;18553;17999;17395;17346;16777;16775;16480;16416;16412;16398;16396;16337;15519;15234;15200;14786;14182;…	hnrnpf;cul5;rps6ka5;dusp3;flrt3;polr2d;gtf2f2;dusp6;atp6v1f;erbin;hnrnph1;vav3;ranbp9;stam2;ptpn3;atp6ap1;ywhab;ppp2r1a;irs2;frs2;tns3;mapk13;polr2h;atp6v0d2;shb;mapkap1;vegfa;ubb;atp6v0a2;tgfa;tec;rap1b;stam;src;spp1;spint1;sh3gl2;sgk1;ptprk;ptpn2;ptpn12;ptpn11;ptk2b;prkcz;prkce;prkcd;prkca;pdgfra;pcsk6;nedd4;mmp9;mknk1;lamb1;lama4;jup;itgb3;itgb1;itga2;itch;insr;hsp90aa1;hgf;hbegf;grb7;fgfr1;fg…	Hnrnpf_68755;Cul5_69667;Rps6ka5_79179;Dusp3_31486,Dusp3_66496;Flrt3_60939;Polr2d_30447;Gtf2f2_31151;Dusp6_29846;Atp6v1f_77186;Erbin_59016;Hnrnph1_80002;Vav3_31719;Ranbp9_69635;Stam2_68736;Ptpn3_72819,Ptpn3_78179;Atp6ap1_69959;Ywhab_60393;Ppp2r1a_77514;Irs2_59366;Frs2_31536;Tns3_60723;Mapk13_65074;Polr2h_67090;Atp6v0d2_76694;Shb_32250;Mapkap1_64269,Mapkap1_77797;Vegfa_29506,Vegfa_32022;Gm8797_7425…	98758(0.0463);75717(0.08956);73086(0.1189);72349(-0.1429);69241(0.3021);68705(0.07022);66144(-0.3721);59013(-0.5557);56705(0.08581);56324(-0.1005);545622(0.2749);54411(-0.3433);51792(0.1027);327826(0.001676);26415(0.4348);230126(-0.1961);227743(0.4199);22339(0.2574);21871(-0.6102);21682(0.1888);20844(0.05607);20779(0.4622);20750(0.447);20404(0.0551);19248(0.4639);19229(0.05111);18762(0.3333);1875…	7.72545	3.65106	0.0169067	8.97571	7.26109	7.96093	5.20554	1.38259	0.00555092	6.51249	4.94709	5.97009	15.6134	7.76966	0.117386	18.1847	14.0258	14.7626	18.5	0.950797	38.5	2.03899	1.0175;30.3349;6.38994;19.4468;2.43129;21.2021;27.214;0.814678;22.7476;0.66594;13.2433;1.11167;29.6779;11.1042;11.09156;1.90118;1.41863;0.927198;1.01933;5.26961;1.06114;3.81363;1.05452;11.602;2.01721;0.7412044999999999;3.8585200000000004;0.961447;0.58206;0.876972;4.16617;1.42919;7.89508;0.424654;13.8594;0.702722;0.3766622;4.26195;13.3694;23.3476;4.35517;0.940146;26.5603;0.8235709999999999;0.87118…	0.341372;23.2459;4.05526;13.4865;1.11447;16.6701;20.1811;0.624966;15.2659;0.32056;9.95697;0.534061;18.3607;5.44602;5.9342714999999995;1.225;0.985158;0.695184;0.328071;1.94632;0.356619;1.77313;0.566342;8.88677;1.26525;0.2885195;2.2878510000000003;0.327726;0.32084;0.356802;2.95468;0.610279;2.34416;0.185936;10.286415;0.54552;0.15497287;3.01691;11.2928;17.724;2.66824;0.373341;13.3629;0.31656249999999…	1.12752;42.0113;15.5688;35.2292;4.5105;31.5904;50.9575;1.17572;44.419;1.08311;19.9057;2.72139;77.0843;31.1452;27.622390000000003;4.01697;2.48977;1.37727;1.2446;12.9112;5.3925;12.8721;1.45812;16.5694;5.2493;1.4236935;23.15635;1.05559;1.1422;4.07971;7.02072;4.4601;21.9772;1.20481;21.20415;0.975552;1.4054710000000001;7.15806;18.5701;38.097;7.97698;3.80603;81.9269;1.6472799999999999;3.68154;11.809869…	65
crypt_90day	R-MMU-174143	APC/C-mediated degradation of cell cycle proteins	85	85	47	46	42	46	38	45	34	34	1622	51	6970	1	5.8741e-06	8.9745e-06	40	77891;75430;70247;69077;66998;66997;66440;66413;59029;59008;57296;268697;26446;26445;26443;26440;22187;217232;20878;20877;19186;19182;19181;19179;19177;19175;19171;19167;19166;18817;16912;12428;107995;103554	ube2s;anapc15;psmd1;psmd11;psmd5;psmd12;cdc26;psmd6;psmd14;anapc5;psmd8;ccnb1;psmb3;psmb2;psma6;psma1;ubb;cdc27;aurka;aurkb;psme1;psmc3;psmc2;psmc1;psmb7;psmb6;psmb10;psma3;psma2;plk1;psmb9;ccna2;cdc20;psme4	Ube2s_70738;Anapc15-ps_65990;Psmd1_56896,Gm21972_63865;Psmd11_65614;Psmd5_68389;Psmd12_31537,Psmd12_32034;Cdc26_69987;Psmd6_65109;Psmd14_30229;Anapc5_67493;Psmd8_31614;Ccnb1_31979;Psmb3_71124;Psmb2_56689;Psma6_55725;Psma1_73656;Ubb_80147;Cdc27_58942;Aurka_78821;Aurkb_64817;Psme1_30476;Psmc3_54556;Psmc2_60765;Psmc1_71591;Psmb7_67113;Psmb6_69968;Psmb10_76244;Psma3_79203;Psma2_31299;Plk1_63177,Plk1_…	75430(-0.1372);69077(-0.08656);66997(0.4846);66413(-0.05531);59029(0.1906);59008(-0.06507);57296(-0.4033);26446(0.122);20878(0.4562);19179(-0.004574);19171(-0.3639);19167(0.4807);18817(0.1814);16912(0.1788);12428(-0.1983);107995(0.2275);103554(0.2682)	9.85838	6.02597	1.92578	8.32592	10.822	8.95779	6.74977	3.83072	0.952281	5.87663	7.48785	6.37089	20.5086	11.5371	2.59252	19.4013	19.3613	16.2904	3.5	2.67117	7.5	3.48655	22.8038;3.37307;9.262415;16.6833;26.6354;9.01563;3.50792;6.30252;17.0861;5.74943;3.79407;3.46518;2.38324;19.7943;2.80651;7.4626;4.59921;23.7893;18.1744;2.83292;6.94051;4.84836;2.53583;1.92578;29.7489;10.019;4.37737;4.88334;8.13507;16.39988;2.02339;25.05935;4.34729;4.41963	16.6485;2.50343;6.80142;12.0229;17.005;6.5514399999999995;2.5698;3.93785;12.2526;3.72358;2.75147;2.5492;1.84675;13.73;2.13521;4.46031;3.17137;15.7155;12.86;2.15119;4.27558;2.85757;1.95349;1.52325;21.4866;5.02182;1.82893;2.8419;4.79186;14.100065;0.952281;16.31605;3.06412;3.09098	39.6975;5.09466;14.454654999999999;27.0959;61.1989;14.507000000000001;5.48095;8.36132;28.0684;30.078;6.00707;5.36377;3.33309;35.2909;4.07109;35.5452;8.61961;48.7338;30.8207;4.10538;38.8618;7.08096;3.58994;2.59252;32.2743;26.0576;4.64199;7.37079;85.7844;19.4571;4.38811;34.1032;7.39237;7.76781	29
crypt_90day	R-MMU-453276	Regulation of mitotic cell cycle	85	85	47	46	42	46	38	45	34	34	1622	51	6970	1	5.8741e-06	8.9745e-06	40	77891;75430;70247;69077;66998;66997;66440;66413;59029;59008;57296;268697;26446;26445;26443;26440;22187;217232;20878;20877;19186;19182;19181;19179;19177;19175;19171;19167;19166;18817;16912;12428;107995;103554	ube2s;anapc15;psmd1;psmd11;psmd5;psmd12;cdc26;psmd6;psmd14;anapc5;psmd8;ccnb1;psmb3;psmb2;psma6;psma1;ubb;cdc27;aurka;aurkb;psme1;psmc3;psmc2;psmc1;psmb7;psmb6;psmb10;psma3;psma2;plk1;psmb9;ccna2;cdc20;psme4	Ube2s_70738;Anapc15-ps_65990;Psmd1_56896,Gm21972_63865;Psmd11_65614;Psmd5_68389;Psmd12_31537,Psmd12_32034;Cdc26_69987;Psmd6_65109;Psmd14_30229;Anapc5_67493;Psmd8_31614;Ccnb1_31979;Psmb3_71124;Psmb2_56689;Psma6_55725;Psma1_73656;Ubb_80147;Cdc27_58942;Aurka_78821;Aurkb_64817;Psme1_30476;Psmc3_54556;Psmc2_60765;Psmc1_71591;Psmb7_67113;Psmb6_69968;Psmb10_76244;Psma3_79203;Psma2_31299;Plk1_63177,Plk1_…	75430(-0.1372);69077(-0.08656);66997(0.4846);66413(-0.05531);59029(0.1906);59008(-0.06507);57296(-0.4033);26446(0.122);20878(0.4562);19179(-0.004574);19171(-0.3639);19167(0.4807);18817(0.1814);16912(0.1788);12428(-0.1983);107995(0.2275);103554(0.2682)	9.85838	6.02597	1.92578	8.32592	10.822	8.95779	6.74977	3.83072	0.952281	5.87663	7.48785	6.37089	20.5086	11.5371	2.59252	19.4013	19.3613	16.2904	3.5	2.67117	7.5	3.48655	22.8038;3.37307;9.262415;16.6833;26.6354;9.01563;3.50792;6.30252;17.0861;5.74943;3.79407;3.46518;2.38324;19.7943;2.80651;7.4626;4.59921;23.7893;18.1744;2.83292;6.94051;4.84836;2.53583;1.92578;29.7489;10.019;4.37737;4.88334;8.13507;16.39988;2.02339;25.05935;4.34729;4.41963	16.6485;2.50343;6.80142;12.0229;17.005;6.5514399999999995;2.5698;3.93785;12.2526;3.72358;2.75147;2.5492;1.84675;13.73;2.13521;4.46031;3.17137;15.7155;12.86;2.15119;4.27558;2.85757;1.95349;1.52325;21.4866;5.02182;1.82893;2.8419;4.79186;14.100065;0.952281;16.31605;3.06412;3.09098	39.6975;5.09466;14.454654999999999;27.0959;61.1989;14.507000000000001;5.48095;8.36132;28.0684;30.078;6.00707;5.36377;3.33309;35.2909;4.07109;35.5452;8.61961;48.7338;30.8207;4.10538;38.8618;7.08096;3.58994;2.59252;32.2743;26.0576;4.64199;7.37079;85.7844;19.4571;4.38811;34.1032;7.39237;7.76781	29
villus_7day	R-MMU-390918	Peroxisomal lipid metabolism	26	26	12	11	11	12	11	12	10	10	646	16	8005	1	9.9393e-06	9.9393e-06	38.46	80911;74147;56185;26458;20524;16922;11671;11666;11430;110959	acox3;ehhadh;hao2;slc27a2;slc25a17;phyh;aldh3a2;abcd1;acox1;nudt19	Acox3_63363;Ehhadh_58252;Hao2_29305;Slc27a2_30170;Slc25a17_57249;Phyh_67988;Aldh3a2_31955;Abcd1_29413;Acox1_68798,Acox1_77596;Nudt19_55372	80911(-0.1299);56185(0.4056);11671(0.02429)	11.6892	11.4788	1.6002	9.32102	13.6087	8.65614	7.83924	6.16532	0.918121	7.18531	9.69076	6.89181	21.7865	22.5323	2.94294	14.1766	23.7356	11.4999	0.5	1.78743	1.5	2.60846	3.24226;7.60167;30.0266;1.6002;19.0133;4.92838;1.97467;15.356;15.89405;17.2549	1.26355;4.65154;22.7769;0.918121;13.0384;2.52906;1.25539;7.67911;10.61984;13.6605	10.2329;17.6127;39.4419;2.94294;34.9123;10.9064;5.03737;39.963;29.3633;27.4519	4
crypt_90day	R-MMU-597592	Post-translational protein modification	1198	1238	494	463	400	464	393	483	294	294	1362	944	6077	1	6.1315e-06	9.9685e-06	23.75	99683;99412;98733;98193;97484;89867;83962;80718;77891;77125;76983;76863;76843;76630;76453;75826;75761;74493;74158;74112;72584;72194;72084;72077;71999;71974;71954;71844;71805;71472;70620;70247;70163;69834;69740;69363;69077;68468;67952;67728;67569;67455;67311;66998;66997;66940;66901;66890;66889;66853;66679;66510;66498;66413;66317;66251;66105;66050;65256;64138;621893;59048;59042;59029;59004;58222;57…	sec24b;golga2;obsl1;dcaf8;cog8;sec16b;btbd1;rab27b;ube2s;il33;scfd1;dcun1d5;dtl;stambpl1;prss23;senp2;apol7a;tnks2;josd1;usp16;cul4b;fbxl20;pigx;gcnt3;fbxo22;prmt3;suds3;nupl1;nup93;usp19;ube2v2;psmd1;lypd8;rab43;dph5;spaca4;psmd11;ly6g6c;tomm20;dph2;mgat4c;klhl13;nanp;psmd5;psmd12;shisa5;proz;lman2;rnf128;pnpla2;rae1;rnf181;dda1;psmd6;wdr61;arfgap3;ube2d3;0610009b22rik;asb2;ctsz;hist2h2ab;c1galt…	Sec24b_75794;Golga2_66148;Obsl1_76166;Dcaf8_68116;Cog8_63216;Sec16b_59803;Btbd1_81890,Btbd1_81891;Rab27b_54911;Ube2s_70738;Il33_69626;Scfd1_65955;Dcun1d5_71596;Dtl_77361;Stambpl1_71656;Prss23_29074;Senp2_62665;Apol7a_77758,Apol7a_80104;Tnks2_67404;Josd1_62892;Usp16_71880;Cul4b_82207;Fbxl20_64787;Pigx_65438;Gcnt3_55814;Fbxo22_67223;Prmt3_73704;Suds3_60616;Gm49336_61134;Nup93_29093,Nup93_64245;Usp1…	99683(0.08216);99412(-0.1759);98733(0.2036);97484(-0.1965);83962(-0.2557);77125(0.2364);76983(-0.07484);76843(0.4903);76630(0.2164);76453(0.4627);75761(0.2716);74493(0.09682);72584(-0.1872);72194(-0.0483);72084(-0.02865);71999(-0.2869);71974(0.2639);71805(0.1559);71472(-0.2524);69834(0.125);69077(-0.08656);67728(-0.03031);67569(0.4261);67455(-0.2397);66997(0.4846);66940(-0.2984);66889(-0.2336);66…	10.6688	6.31597	0.63462	8.96407	11.121	9.0061	7.24722	3.98933	0.278368	6.66059	7.58295	6.62207	23.0003	14.3447	1.47968	23.9299	23.4215	23.496	60.5	3.64023	122.5	5.13482	20.5638;7.85527;11.6352;4.83048;5.01611;2.62899;19.000095;3.35357;22.8038;6.10072;7.32402;6.25063;29.4505;2.94858;1.13523;2.39378;2.0572814999999998;8.73663;3.67642;3.87717;6.29664;3.80381;4.9915;1.21126;3.93528;1.65146;8.28448;11.9573;12.355235;3.74382;13.316;9.262415;3.91444;13.7176;29.7505;9.29199;16.6833;5.57224;12.6227;4.63538;6.07938;24.1708;27.512;26.6354;9.01563;7.32871;0.8129955;15.3493;…	12.9915;4.55871;5.65271;3.31374;3.37963;1.46642;14.368115000000001;2.47166;16.6485;3.94143;4.10642;4.05609;18.1899;2.22372;0.355168;1.8518;1.139928;4.99062;2.66172;2.77888;3.9521;2.74803;3.37621;0.984362;2.8255;1.10956;5.58237;10.442;8.472675;2.69884;9.99476;6.80142;2.823;9.22096;20.7169;6.57184;12.0229;3.67861;10.1617;3.2163;3.44347;8.72873;24.0985;17.005;6.5514399999999995;4.7288;0.4382065;11.2…	42.1876;30.9855;36.7482;8.89768;10.4179;10.803;22.93565;5.20146;39.6975;13.2131;10.0894;12.3135;77.0472;4.33708;5.14007;3.35282;4.41576;82.4263;5.96509;6.45084;29.3363;6.14462;9.96643;1.5522;6.44154;3.12385;10.4348;24.8874;21.5292;6.15461;19.8078;14.454654999999999;6.41437;23.8793;32.3804;11.742;27.0959;11.6794;16.7947;8.22778;8.58696;107.918;30.7509;61.1989;14.507000000000001;9.42309;1.479685;24…	211
crypt_7day	R-MMU-72702	Ribosomal scanning and start codon recognition	40	57	19	18	19	19	19	19	18	18	882	39	7738	1	9.9999e-06	9.9999e-06	31.58	98221;76846;68135;67204;67097;66475;66235;56347;55944;54709;27979;217869;208643;20103;20091;16785;13681;13665	eif3m;rps9;eif3h;eif2s2;rps10;rps23;eif1ax;eif3c;eif3d;eif3i;eif3b;eif5;eif4g1;rps5;rps3a1;rpsa;eif4a1;eif2s1	Eif3m_77434;Rps9_77273;Eif3h_58500;Eif2s2_80019;Rps10_63815;Rps23_70195;Eif1ax_56430;Eif3c_31671;Eif3d_62362;Eif3i_31685;Eif3b_74173;Eif5_75655;Eif4g1_29119;Rps5_30110;Rps3a1_72766;Rpsa_68547;Eif4a1_78383;Eif2s1_79590	76846(-0.142);68135(-0.1841);56347(-0.1186);54709(0.0771);217869(0.1241);208643(0.242);13665(0.3555)	9.70817	5.55445	2.04725	8.6778	8.9963	8.39671	6.22451	3.1326	1.1686	6.24581	5.76245	5.96206	29.3364	15.9319	4.76702	24.7088	29.9944	25.8955	1.5	2.53148	4.5	3.94726	5.51757;25.3131;25.6874;4.57055;2.41573;4.11552;2.64724;8.97026;15.1259;2.68268;5.59133;2.04725;8.06458;3.779;23.0531;23.8146;5.08302;6.26816	2.08955;16.5048;18.3858;2.48841;1.47363;1.89293;1.59752;5.18692;11.1534;1.56832;3.77679;1.1686;4.84446;1.87215;16.2741;15.8078;1.87646;4.07961	13.2453;54.0915;48.9335;9.14243;15.6534;26.9591;8.23924;90.2213;23.3581;16.2104;10.3465;4.76702;73.9953;14.8621;42.1756;48.08;14.4576;13.3177	18
villus_90day	R-MMU-72695	Formation of the ternary complex, and subsequently, the 43S complex	33	50	24	23	20	24	23	24	20	20	1251	30	7376	1	1.0308e-05	1.0308e-05	40	76846;68135;67941;67427;67204;67097;66475;66235;56347;27979;27207;26905;223691;20103;20102;20091;20090;16898;16785;13669	rps9;eif3h;rps27l;rps20;eif2s2;rps10;rps23;eif1ax;eif3c;eif3b;rps11;eif2s3x;eif3l;rps5;rps4x;rps3a1;rps29;rps2;rpsa;eif3a	Rps9_66643,Rps9_77273;Eif3h_81880;Rps27l_74163;Rps20_76485;Eif2s2_80019;Rps10_63815;Rps23_70195;Eif1ax_56430;Eif3c_31671,Eif3c_74567;Eif3b_74173;Rps11_64407;Eif2s3x_69940;Eif3l_61868;Rps5_30110;Rps4x_73337;Rps3a1_72766;Rps29_74452;Rps2_66062;Rpsa_68547,Rpsa_80387;Eif3a_61060	76846(0.3757);68135(-0.04558);67941(-0.3393);56347(0.3276);26905(0.1583);20102(0.155);16898(0.03649)	6.12641	4.67104	0.909523	5.7716	6.21899	6.47795	4.331	3.24855	0.422327	4.52561	4.45212	5.10512	11.6017	7.67109	1.23755	11.6331	10.3778	9.37361	1.5	1.09592	4	1.93153	4.090845;8.28111;0.909523;11.229;1.16143;1.64148;3.28796;1.93153;8.696635;5.29211;3.05618;26.068;1.03042;2.90863;7.33911;6.17627;5.25124;11.3102;3.2363299999999997;9.63016	2.94821;5.26464;0.422327;8.63656;0.487881;0.538607;2.43559;0.608713;6.347144999999999;3.54888;2.29303;20.2156;0.465257;2.23739;4.46189;3.95343;4.11471;7.69445;2.41144;7.53419	7.13236;10.6615;2.58399;15.9099;4.03999;5.82448;4.89673;7.15224;18.2382;10.3614;4.53388;30.5051;1.23755;4.33949;51.647;10.8318;8.18994;15.8745;4.85898;13.214	21
villus_90day	R-MMU-72662	Activation of the mRNA upon binding of the cap-binding complex and eIFs, and subsequent binding to 43S	41	58	26	25	22	26	25	26	22	22	1249	36	7370	1	1.041e-05	1.041e-05	37.93	76846;68135;67941;67427;67204;67097;66475;66235;56347;27979;27207;26905;223691;208643;20103;20102;20091;20090;16898;16785;13681;13669	rps9;eif3h;rps27l;rps20;eif2s2;rps10;rps23;eif1ax;eif3c;eif3b;rps11;eif2s3x;eif3l;eif4g1;rps5;rps4x;rps3a1;rps29;rps2;rpsa;eif4a1;eif3a	Rps9_66643,Rps9_77273;Eif3h_81880;Rps27l_74163;Rps20_76485;Eif2s2_80019;Rps10_63815;Rps23_70195;Eif1ax_56430;Eif3c_31671,Eif3c_74567;Eif3b_74173;Rps11_64407;Eif2s3x_69940;Eif3l_61868;Eif4g1_29119;Rps5_30110;Rps4x_73337;Rps3a1_72766;Rps29_74452;Rps2_66062;Rpsa_68547,Rpsa_80387;Eif4a1_78383;Eif3a_61060	76846(0.3757);68135(-0.04558);67941(-0.3393);56347(0.3276);26905(0.1583);208643(-0.05982);20102(0.155);16898(0.03649)	5.78377	3.74353	0.909523	5.60996	5.79082	6.30705	4.09369	2.72398	0.422327	4.37931	4.14638	4.94923	10.8842	7.1423	1.23755	11.3165	9.65393	9.20444	1.5	1.09592	4.5	1.78651	4.090845;8.28111;0.909523;11.229;1.16143;1.64148;3.28796;1.93153;8.696635;5.29211;3.05618;26.068;1.03042;3.39621;2.90863;7.33911;6.17627;5.25124;11.3102;3.2363299999999997;1.31846;9.63016	2.94821;5.26464;0.422327;8.63656;0.487881;0.538607;2.43559;0.608713;6.347144999999999;3.54888;2.29303;20.2156;0.465257;2.49976;2.23739;4.46189;3.95343;4.11471;7.69445;2.41144;0.941434;7.53419	7.13236;10.6615;2.58399;15.9099;4.03999;5.82448;4.89673;7.15224;18.2382;10.3614;4.53388;30.5051;1.23755;5.26555;4.33949;51.647;10.8318;8.18994;15.8745;4.85898;2.15474;13.214	23
villus_90day	R-MMU-73884	Base Excision Repair	62	93	21	18	17	17	10	16	1	1	1270	92	7314	6.3158e-06	1	1.0639e-05	1.08	18538	pcna	Pcna_77579	18538(-0.2991)	4.09918	4.09918	4.09918		4.09918		2.90883	2.90883	2.90883		2.90883		6.95289	6.95289	6.95289		6.95289						4.09918	2.90883	6.95289	1
crypt_90day	R-MMU-176409	APC/C:Cdc20 mediated degradation of mitotic proteins	76	76	41	40	38	40	34	40	31	31	1625	45	6976	1	9.3697e-06	1.118e-05	40.79	77891;75430;70247;69077;66998;66997;66440;66413;59029;59008;57296;268697;26446;26445;26443;26440;22187;217232;19186;19182;19181;19179;19177;19175;19171;19167;19166;16912;12428;107995;103554	ube2s;anapc15;psmd1;psmd11;psmd5;psmd12;cdc26;psmd6;psmd14;anapc5;psmd8;ccnb1;psmb3;psmb2;psma6;psma1;ubb;cdc27;psme1;psmc3;psmc2;psmc1;psmb7;psmb6;psmb10;psma3;psma2;psmb9;ccna2;cdc20;psme4	Ube2s_70738;Anapc15-ps_65990;Psmd1_56896,Gm21972_63865;Psmd11_65614;Psmd5_68389;Psmd12_31537,Psmd12_32034;Cdc26_69987;Psmd6_65109;Psmd14_30229;Anapc5_67493;Psmd8_31614;Ccnb1_31979;Psmb3_71124;Psmb2_56689;Psma6_55725;Psma1_73656;Ubb_80147;Cdc27_58942;Psme1_30476;Psmc3_54556;Psmc2_60765;Psmc1_71591;Psmb7_67113;Psmb6_69968;Psmb10_76244;Psma3_79203;Psma2_31299;Psmb9_72120;Ccna2_31974,Ccna2_65309;Cdc2…	75430(-0.1372);69077(-0.08656);66997(0.4846);66413(-0.05531);59029(0.1906);59008(-0.06507);57296(-0.4033);26446(0.122);19179(-0.004574);19171(-0.3639);19167(0.4807);16912(0.1788);12428(-0.1983);107995(0.2275);103554(0.2682)	9.60574	5.74943	1.92578	8.41489	10.5899	9.14217	6.4639	3.72358	0.952281	5.8441	7.23721	6.45104	20.739	8.61961	2.59252	20.0362	19.3189	16.7646	2.5	2.45953	6.5	3.48655	22.8038;3.37307;9.262415;16.6833;26.6354;9.01563;3.50792;6.30252;17.0861;5.74943;3.79407;3.46518;2.38324;19.7943;2.80651;7.4626;4.59921;23.7893;6.94051;4.84836;2.53583;1.92578;29.7489;10.019;4.37737;4.88334;8.13507;2.02339;25.05935;4.34729;4.41963	16.6485;2.50343;6.80142;12.0229;17.005;6.5514399999999995;2.5698;3.93785;12.2526;3.72358;2.75147;2.5492;1.84675;13.73;2.13521;4.46031;3.17137;15.7155;4.27558;2.85757;1.95349;1.52325;21.4866;5.02182;1.82893;2.8419;4.79186;0.952281;16.31605;3.06412;3.09098	39.6975;5.09466;14.454654999999999;27.0959;61.1989;14.507000000000001;5.48095;8.36132;28.0684;30.078;6.00707;5.36377;3.33309;35.2909;4.07109;35.5452;8.61961;48.7338;38.8618;7.08096;3.58994;2.59252;32.2743;26.0576;4.64199;7.37079;85.7844;4.38811;34.1032;7.39237;7.76781	27
crypt_90day	R-MMU-8941858	Regulation of RUNX3 expression and activity	53	53	28	27	25	27	27	28	24	24	1632	29	6992	1	1.1628e-05	1.1628e-05	45.28	70247;69077;66998;66997;66413;59029;57296;26446;26445;26443;26440;22187;20779;19186;19182;19181;19179;19177;19175;19171;19167;19166;17246;16912	psmd1;psmd11;psmd5;psmd12;psmd6;psmd14;psmd8;psmb3;psmb2;psma6;psma1;ubb;src;psme1;psmc3;psmc2;psmc1;psmb7;psmb6;psmb10;psma3;psma2;mdm2;psmb9	Psmd1_56896,Gm21972_63865;Psmd11_65614;Psmd5_68389;Psmd12_31537,Psmd12_32034;Psmd6_65109;Psmd14_30229;Psmd8_31614;Psmb3_71124;Psmb2_56689;Psma6_55725;Psma1_73656;Ubb_80147;Src_61324;Psme1_30476;Psmc3_54556;Psmc2_60765;Psmc1_71591;Psmb7_67113;Psmb6_69968;Psmb10_76244;Psma3_79203;Psma2_31299;Mdm2_29942;Psmb9_72120	69077(-0.08656);66997(0.4846);66413(-0.05531);59029(0.1906);57296(-0.4033);26446(0.122);20779(0.3964);19179(-0.004574);19171(-0.3639);19167(0.4807);17246(-0.1333);16912(0.1788)	8.96968	6.62151	1.92578	7.66442	9.75414	8.54969	5.92726	4.10671	0.952281	5.39672	6.62673	6.21915	20.8967	11.5371	2.59252	20.8652	18.3543	16.3936	1.5	2.20331	4.5	3.30029	9.262415;16.6833;26.6354;9.01563;6.30252;17.0861;3.79407;2.38324;19.7943;2.80651;7.4626;4.59921;10.1902;6.94051;4.84836;2.53583;1.92578;29.7489;10.019;4.37737;4.88334;8.13507;3.81925;2.02339	6.80142;12.0229;17.005;6.5514399999999995;3.93785;12.2526;2.75147;1.84675;13.73;2.13521;4.46031;3.17137;5.3122;4.27558;2.85757;1.95349;1.52325;21.4866;5.02182;1.82893;2.8419;4.79186;2.74253;0.952281	14.454654999999999;27.0959;61.1989;14.507000000000001;8.36132;28.0684;6.00707;3.33309;35.2909;4.07109;35.5452;8.61961;35.9825;38.8618;7.08096;3.58994;2.59252;32.2743;26.0576;4.64199;7.37079;85.7844;6.34175;4.38811	19
villus_7day	R-MMU-72695	Formation of the ternary complex, and subsequently, the 43S complex	33	50	18	18	17	18	15	18	14	14	642	36	7985	1	1.2594e-05	1.2594e-05	28	76846;67427;67097;66475;66235;56347;55944;27050;20103;20091;20090;16898;16785;13665	rps9;rps20;rps10;rps23;eif1ax;eif3c;eif3d;rps3;rps5;rps3a1;rps29;rps2;rpsa;eif2s1	Rps9_64050,Rps9_77273;Rps20_76485;Rps10_63815;Rps23_70195;Eif1ax_56430;Eif3c_31671;Eif3d_62362;Rps3_64318;Rps5_30110;Rps3a1_72766;Rps29_74452;Rps2_66062;Rpsa_68547,Rpsa_80387;Eif2s1_79590	76846(0.2047);56347(-0.243);16898(-0.07466);13665(-0.2262)	13.6149	14.154	3.0013	6.04084	13.791	6.54982	9.72863	10.554	1.35296	4.70059	9.80815	5.06775	24.7139	23.1647	7.03297	11.8359	25.2425	12.8023	1.5	6.30818	4	11.3769	11.954460000000001;22.4471;19.0389;14.4728;13.8353;3.0013;18.888;9.90818;14.6622;15.1059;5.91661;6.69975;11.376875;23.3009	8.59582;16.8174;15.2491;10.467;11.4419;1.35296;12.9737;5.85478;10.6409;12.2068;3.90826;4.18192;7.39597;15.1143	28.0516;38.2023;27.1603;22.7623;17.7396;7.03297;34.5294;13.2685;23.5672;20.3877;11.3825;34.602;16.708350000000003;50.5995	15
crypt_7day	R-MMU-68886	M Phase	356	396	107	92	96	102	91	105	69	69	831	327	7450	1	8.3482e-06	1.3866e-05	17.42	98386;78798;77891;76816;75430;73804;72415;71978;71805;68549;68475;68014;67121;66679;60411;59029;56150;56086;54392;54130;445007;319183;319178;26951;268697;26446;26443;26413;259279;244329;23996;23825;229841;226747;22196;22146;22144;218914;21762;214444;20877;20873;20843;19387;19384;19181;19179;19166;19069;18817;18750;18221;18005;17463;16912;16906;16905;16319;15519;14211;13589;12534;12442;12235;10898…	lbr;eml4;ube2s;sdccag8;anapc15;kif2c;sgo1;ppp2r2a;nup93;sgo2a;ssna1;zwilch;mastl;rae1;cenpk;psmd14;mad2l1;set;ncapg;actr1a;nup85;hist1h2bj;hist1h2bb;zw10;ccnb1;psmb3;psma6;mapk1;tubgcp3;mcph1;psmc4;banf1;cenpe;ahctf1;ube2i;tuba1c;tuba3a;wapl;psmd2;cdk5rap2;aurkb;plk4;stag2;rangap1;ran;psmc2;psmc1;psma2;nup88;plk1;prkca;nudc;nek2;psmd7;psmb9;lmnb1;lmna;incenp;hsp90aa1;smc2;mapre1;cdk1;ccnb2;bub1;t…	Lbr_69322;Eml4_62291;Ube2s_78703;Sdccag8_65316;Anapc15-ps_65990;Kif2c_82016;Sgo1_29058,Sgo1_70401;Ppp2r2a_64992;Nup93_64245;Sgo2a_55215;Ssna1_71991;Zwilch_31068,Zwilch_32048,Zwilch_68083;Mastl_66383;Rae1_31403;Cenpk_75329;Psmd14_30229;Mad2l1_69041;Set_63995,Set_72199;Ncapg_30797;Actr1a_62893;Nup85_67949,Nup85_70519;Hist1h2bj_62967;Hist1h2bb_31175;Zw10_31471;Ccnb1_31979;Psmb3_71124;Psma6_55725;Map…	98386(0.2823);77891(0.4494);75430(-0.1291);73804(-0.275);71805(-0.1422);68549(-0.04476);68014(-0.2348);66679(0.1786);60411(-0.03633);59029(-0.02549);445007(0.3211);26951(0.1434);26446(-0.1851);26413(-0.4559);259279(-0.05229);244329(-0.1636);229841(-0.07128);226747(-0.2656);22196(-0.06922);22144(-0.06882);21762(0.4506);214444(-0.2809);20873(0.09763);19384(0.3776);19179(-0.1782);16912(-0.08219);155…	17.0626	18.2923	1.40985	9.04643	17.2078	9.23813	11.8381	12.9814	1.18214	7.14289	12.0015	7.22781	32.6915	32.3365	4.86928	16.9435	33.3867	16.9414	18.5	9.80691	38.5	19.9112	21.6878;29.2641;28.7548;16.4695;6.62865;29.2764;20.1061;23.7851;4.98814;30.2699;22.4717;11.769393333333333;20.2096;25.0379;29.8547;6.12157;3.18675;10.925920000000001;28.9085;7.85408;17.86515;11.4106;23.7856;22.1204;4.04732;4.21259;3.38389;18.2923;30.2164;22.8319;2.5453;7.52302;16.9377;23.3834;20.1184;11.9163;26.6772;5.47115;4.48607;30.3194;13.88743;26.0209;30.1604;6.97207;8.687895;19.7163;1.40985…	16.1288;19.9118;19.9375;8.28129;3.43341;18.7374;14.91835;15.7937;2.37614;25.2971;15.159;9.125746666666666;14.0116;16.3788;18.4598;3.98381;1.72799;7.321072;25.5612;4.41162;12.377844999999999;5.61491;15.7939;16.6384;1.9423;1.58498;1.81035;12.9814;24.9834;15.3353;1.53084;2.467;12.2197;15.6019;13.96145;5.90689;22.1254;2.08468;3.18819;24.2944;8.95026;19.2492;23.8374;4.39154;6.30002;13.7518;1.18214;1.5…	35.6953;67.1588;62.731;41.2367;13.7185;30.0034;32.97935;47.9678;10.9327;42.4893;43.2457;25.121333333333336;36.0845;52.9335;77.756;14.2467;16.8916;21.15786;30.3076;10.9328;36.02035;30.0245;47.9697;36.022;30.3139;13.9285;30.2949;30.8102;40.4722;44.4959;6.24148;19.7996;27.4508;46.4742;35.85325;48.6248;39.7781;13.2598;7.4214;50.4727;40.15075;47.8793;40.7435;16.8452;14.29062;34.6645;4.86928;15.4102;23…	77
crypt_90day	R-MMU-5419276	Mitochondrial translation termination	82	83	41	39	37	40	38	40	33	33	1623	50	6971	1	9.3527e-06	1.3896e-05	39.76	99045;94066;94064;94063;78523;69956;69527;68572;68537;67681;67308;67270;67036;66258;66230;66223;66163;66128;66047;65111;64656;64655;60441;57312;353242;320806;27395;27393;232536;216767;18100;121022;107733	mrps26;mrpl36;mrpl27;mrpl16;mrpl9;ptcd3;mrps9;mrpl58;mrpl13;mrpl18;mrpl46;mrpl42;mrpl45;mrps17;mrps28;mrpl35;mrpl4;mrps36;mrpl54;dap3;mrps23;mrps22;mrpl38;mrps31;mrpl21;gfm2;mrpl15;mrpl39;mrps35;mrpl22;mrpl40;mrps6;mrpl41	Mrps26_70361;Mrpl36_56973;Mrpl27_63270;Mrpl16_59470;Mrpl9_73568;Ptcd3_79156;Mrps9_65855;Mrpl58_80547;Mrpl13_77545;Mrpl18_62917;Mrpl46_59776;Mrpl42_76320;Mrpl45_72893;Mrps17_29337,Mrps17_63952,Mrps17_75561;Mrps28_57218;Mrpl35_58468;Mrpl4_71774;Mrps36_78288;Mrpl54_73812;Dap3_65756;Mrps23_76486;Mrps22_54171;Mrpl38_67383;Mrps31_79347;Mrpl21_63348,Mrpl21_79318;Gfm2_71346;Mrpl15_73959;Mrpl39_60213;Mrps…	69956(-0.1945);69527(-0.1388);68572(0.08204);68537(0.09018);67036(0.3127);66258(0.08756);66163(-0.2268);65111(-0.1043);64656(-0.1066);320806(-0.0426);27395(-0.1626);232536(-0.3114);18100(-0.1744);107733(-0.2436)	10.273	5.30136	1.87418	9.41325	10.2426	9.23468	7.08455	3.30036	0.674421	7.1428	6.9617	7.0841	21.2741	9.81573	3.75576	22.9999	23.5198	25.9009	3.5	3.57001	7.5	4.17623	4.5284;26.231;27.3571;4.37424;1.87418;4.29413;8.09568;4.64851;5.45874;4.74949;5.42184;30.2538;2.16871;13.00406;29.4948;6.87171;4.88757;4.05833;3.66246;3.86663;3.65664;29.7325;18.1713;4.57876;4.69508;3.48338;8.76498;17.3789;26.4899;3.15815;7.22249;11.07379;5.30136	1.41444;21.4116;17.317;3.06915;0.973555;3.03179;4.78453;3.21941;3.25481;3.30036;3.60745;25.3288;1.07733;9.93628;23.5202;2.09171;3.33899;2.37672;2.66424;2.7823;2.66565;18.304;12.8583;3.19082;2.992095;2.55269;6.26892;12.4179;16.9414;0.674421;5.63466;7.2082;3.58051	12.69;30.2135;64.8741;7.59783;3.75576;7.29289;95.9893;8.33002;7.66074;8.20038;11.0269;37.3531;4.76228;28.602603333333334;37.65;18.5335;9.16853;6.35197;5.8259;6.31654;5.76901;78.8861;30.8125;7.99659;8.70647;5.4654;10.8395;28.7905;60.4861;19.217;8.559;14.50633;9.81573	27
villus_7day	R-MMU-611105	Respiratory electron transport	79	85	30	25	25	28	23	30	19	19	637	66	7955	1	1.4002e-05	1.4002e-05	22.35	78330;76947;72416;69487;68375;68349;67273;67003;66218;66108;54405;26940;230075;225887;17722;17716;17711;12858;110323	ndufv3;ndufaf6;lrpprc;ndufaf5;ndufa8;ndufs3;ndufa10;uqcrc2;ndufb9;ndufa9;ndufa1;ecsit;ndufb6;ndufs8;nd6;nd1;cytb;cox5a;cox6b1	Ndufv3_71065;Ndufaf6_68782;Lrpprc_77746;Ndufaf5_65651;Ndufa8_56959;Ndufs3_69453;Ndufa10_72042;Uqcrc2_72440;Ndufb9_59550;Ndufa9_30682;Ndufa1_80186;Ecsit_73332;Ndufb6_31712,Ndufb6_69101;Ndufs8_59070;mt-Nd6_82094;mt-Nd1_82075;mt-Cytb_31381;Cox5a_56100;Cox6b1_69737	78330(-0.168);67003(0.1618);66108(0.3598);54405(0.2048);17722(-0.115);17716(-0.3251)	13.7873	17.3367	1.99742	8.52579	12.913	8.7944	9.71885	12.2209	1.16522	6.30016	8.90538	6.49288	27.5073	29.65	5.14107	17.0818	26.9958	17.8629	3.5	5.54933	7.5	8.75189	5.77507;20.4588;20.5718;9.46165;17.4642;23.1623;5.32359;20.1762;7.14357;5.94535;17.3367;19.2629;2.271055;22.8997;3.5789;27.0582;24.0286;8.04213;1.99742	3.82442;16.453;13.8235;7.32091;12.2209;16.4634;3.58723;13.6283;4.33643;2.88166;14.2546;15.0826;1.1652185;16.3668;2.61347;19.0386;15.4456;4.8525;1.29906	11.3279;29.65;39.9971;13.2385;30.4131;43.7707;10.1544;38.6519;32.1151;12.7384;40.6456;28.6777;5.14107;42.6121;5.63766;59.9591;53.9174;18.1648;5.82665	19
villus_7day	R-MMU-72649	Translation initiation complex formation	40	57	20	20	18	20	17	20	15	15	641	42	7979	1	1.4173e-05	1.4173e-05	26.32	76846;67427;67097;66475;66235;56347;55944;27050;20103;20091;20090;16898;16785;13681;13665	rps9;rps20;rps10;rps23;eif1ax;eif3c;eif3d;rps3;rps5;rps3a1;rps29;rps2;rpsa;eif4a1;eif2s1	Rps9_64050,Rps9_77273;Rps20_76485;Rps10_63815;Rps23_70195;Eif1ax_56430;Eif3c_31671;Eif3d_62362;Rps3_64318;Rps5_30110;Rps3a1_72766;Rps29_74452;Rps2_66062;Rpsa_68547,Rpsa_80387;Eif4a1_78383;Eif2s1_79590	76846(0.2047);56347(-0.243);16898(-0.07466);13665(-0.2262)	12.8612	13.8353	2.30947	6.51199	12.954	7.00824	9.14499	10.467	0.974064	5.06229	9.16417	5.41659	23.5064	22.7623	6.60122	12.3269	23.8836	13.2793	1.5	4.45895	4.5	10.6425	11.954460000000001;22.4471;19.0389;14.4728;13.8353;3.0013;18.888;9.90818;14.6622;15.1059;5.91661;6.69975;11.376875;2.30947;23.3009	8.59582;16.8174;15.2491;10.467;11.4419;1.35296;12.9737;5.85478;10.6409;12.2068;3.90826;4.18192;7.39597;0.974064;15.1143	28.0516;38.2023;27.1603;22.7623;17.7396;7.03297;34.5294;13.2685;23.5672;20.3877;11.3825;34.602;16.708350000000003;6.60122;50.5995	16
crypt_90day	R-MMU-174184	Cdc20:Phospho-APC/C mediated degradation of Cyclin A	73	73	40	39	37	39	33	39	30	30	1626	43	6978	1	1.0897e-05	1.4205e-05	41.1	77891;75430;70247;69077;66998;66997;66440;66413;59029;59008;57296;26446;26445;26443;26440;22187;217232;19186;19182;19181;19179;19177;19175;19171;19167;19166;16912;12428;107995;103554	ube2s;anapc15;psmd1;psmd11;psmd5;psmd12;cdc26;psmd6;psmd14;anapc5;psmd8;psmb3;psmb2;psma6;psma1;ubb;cdc27;psme1;psmc3;psmc2;psmc1;psmb7;psmb6;psmb10;psma3;psma2;psmb9;ccna2;cdc20;psme4	Ube2s_70738;Anapc15-ps_65990;Psmd1_56896,Gm21972_63865;Psmd11_65614;Psmd5_68389;Psmd12_31537,Psmd12_32034;Cdc26_69987;Psmd6_65109;Psmd14_30229;Anapc5_67493;Psmd8_31614;Psmb3_71124;Psmb2_56689;Psma6_55725;Psma1_73656;Ubb_80147;Cdc27_58942;Psme1_30476;Psmc3_54556;Psmc2_60765;Psmc1_71591;Psmb7_67113;Psmb6_69968;Psmb10_76244;Psma3_79203;Psma2_31299;Psmb9_72120;Ccna2_31974,Ccna2_65309;Cdc20_30847;Psme…	75430(-0.1372);69077(-0.08656);66997(0.4846);66413(-0.05531);59029(0.1906);59008(-0.06507);57296(-0.4033);26446(0.122);19179(-0.004574);19171(-0.3639);19167(0.4807);16912(0.1788);12428(-0.1983);107995(0.2275);103554(0.2682)	9.81042	6.02597	1.92578	8.47989	10.8252	9.20024	6.59439	3.83072	0.952281	5.89789	7.39207	6.50098	21.2515	11.5371	2.59252	20.171	19.7799	16.8459	2.5	2.45953	6.5	3.65099	22.8038;3.37307;9.262415;16.6833;26.6354;9.01563;3.50792;6.30252;17.0861;5.74943;3.79407;2.38324;19.7943;2.80651;7.4626;4.59921;23.7893;6.94051;4.84836;2.53583;1.92578;29.7489;10.019;4.37737;4.88334;8.13507;2.02339;25.05935;4.34729;4.41963	16.6485;2.50343;6.80142;12.0229;17.005;6.5514399999999995;2.5698;3.93785;12.2526;3.72358;2.75147;1.84675;13.73;2.13521;4.46031;3.17137;15.7155;4.27558;2.85757;1.95349;1.52325;21.4866;5.02182;1.82893;2.8419;4.79186;0.952281;16.31605;3.06412;3.09098	39.6975;5.09466;14.454654999999999;27.0959;61.1989;14.507000000000001;5.48095;8.36132;28.0684;30.078;6.00707;3.33309;35.2909;4.07109;35.5452;8.61961;48.7338;38.8618;7.08096;3.58994;2.59252;32.2743;26.0576;4.64199;7.37079;85.7844;4.38811;34.1032;7.39237;7.76781	26
crypt_90day	R-MMU-5658442	Regulation of RAS by GAPs	67	67	33	33	31	31	30	33	28	28	1628	39	6982	1	1.4608e-05	1.5257e-05	41.79	70247;69077;66998;66997;66413;59029;57296;26446;26445;26443;26440;22187;218397;19415;19186;19182;19181;19179;19177;19175;19171;19167;19166;16912;16653;15461;114713;103554	psmd1;psmd11;psmd5;psmd12;psmd6;psmd14;psmd8;psmb3;psmb2;psma6;psma1;ubb;rasa1;rasal1;psme1;psmc3;psmc2;psmc1;psmb7;psmb6;psmb10;psma3;psma2;psmb9;kras;hras;rasa2;psme4	Psmd1_56896,Gm21972_63865;Psmd11_65614;Psmd5_68389;Psmd12_31537,Psmd12_32034;Psmd6_65109;Psmd14_30229;Psmd8_31614;Psmb3_71124;Psmb2_56689;Psma6_55725;Psma1_73656;Ubb_80147;Rasa1_29997;Rasal1_78706;Psme1_30476;Psmc3_54556;Psmc2_60765;Psmc1_71591;Psmb7_67113;Psmb6_69968;Psmb10_76244;Psma3_79203;Psma2_31299;Psmb9_72120;Kras_63117;Hras_30509;Rasa2_64435;Psme4_66005	69077(-0.08656);66997(0.4846);66413(-0.05531);59029(0.1906);57296(-0.4033);26446(0.122);19179(-0.004574);19171(-0.3639);19167(0.4807);16912(0.1788);15461(0.1253);103554(0.2682)	9.01059	5.78039	1.92578	8.2281	9.39276	8.61309	6.22829	3.73429	0.952281	6.38431	6.53364	6.61984	19.4775	9.43088	2.59252	19.5671	17.71	15.2076	2.5	2.45953	5.5	2.99639	9.262415;16.6833;26.6354;9.01563;6.30252;17.0861;3.79407;2.38324;19.7943;2.80651;7.4626;4.59921;6.86016;5.25826;6.94051;4.84836;2.53583;1.92578;29.7489;10.019;4.37737;4.88334;8.13507;2.02339;3.18626;28.7535;2.55583;4.41963	6.80142;12.0229;17.005;6.5514399999999995;3.93785;12.2526;2.75147;1.84675;13.73;2.13521;4.46031;3.17137;3.89189;3.5767;4.27558;2.85757;1.95349;1.52325;21.4866;5.02182;1.82893;2.8419;4.79186;0.952281;2.37604;25.7684;1.48856;3.09098	14.454654999999999;27.0959;61.1989;14.507000000000001;8.36132;28.0684;6.00707;3.33309;35.2909;4.07109;35.5452;8.61961;9.46546;9.39631;38.8618;7.08096;3.58994;2.59252;32.2743;26.0576;4.64199;7.37079;85.7844;4.38811;4.78605;31.9218;22.8366;7.76781	23
villus_90day	R-MMU-3214847	HATs acetylate histones	50	72	22	21	15	18	11	16	0	0	1271	72	7334	1.0601e-05	1	1.5457e-05	0																														0
villus_90day	R-MMU-73929	Base-Excision Repair, AP Site Formation	42	72	13	11	10	10	7	9	0	0	1271	72	7334	1.0601e-05	1	1.5457e-05	0																														0
crypt_90day	R-MMU-5368287	Mitochondrial translation	83	84	41	39	37	40	38	40	33	33	1623	51	6970	1	1.262e-05	1.6374e-05	39.29	99045;94066;94064;94063;78523;69956;69527;68572;68537;67681;67308;67270;67036;66258;66230;66223;66163;66128;66047;65111;64656;64655;60441;57312;353242;320806;27395;27393;232536;216767;18100;121022;107733	mrps26;mrpl36;mrpl27;mrpl16;mrpl9;ptcd3;mrps9;mrpl58;mrpl13;mrpl18;mrpl46;mrpl42;mrpl45;mrps17;mrps28;mrpl35;mrpl4;mrps36;mrpl54;dap3;mrps23;mrps22;mrpl38;mrps31;mrpl21;gfm2;mrpl15;mrpl39;mrps35;mrpl22;mrpl40;mrps6;mrpl41	Mrps26_70361;Mrpl36_56973;Mrpl27_63270;Mrpl16_59470;Mrpl9_73568;Ptcd3_79156;Mrps9_65855;Mrpl58_80547;Mrpl13_77545;Mrpl18_62917;Mrpl46_59776;Mrpl42_76320;Mrpl45_72893;Mrps17_29337,Mrps17_63952,Mrps17_75561;Mrps28_57218;Mrpl35_58468;Mrpl4_71774;Mrps36_78288;Mrpl54_73812;Dap3_65756;Mrps23_76486;Mrps22_54171;Mrpl38_67383;Mrps31_79347;Mrpl21_63348,Mrpl21_79318;Gfm2_71346;Mrpl15_73959;Mrpl39_60213;Mrps…	69956(-0.1945);69527(-0.1388);68572(0.08204);68537(0.09018);67036(0.3127);66258(0.08756);66163(-0.2268);65111(-0.1043);64656(-0.1066);320806(-0.0426);27395(-0.1626);232536(-0.3114);18100(-0.1744);107733(-0.2436)	10.273	5.30136	1.87418	9.41325	10.2426	9.23468	7.08455	3.30036	0.674421	7.1428	6.9617	7.0841	21.2741	9.81573	3.75576	22.9999	23.5198	25.9009	3.5	3.57001	7.5	4.17623	4.5284;26.231;27.3571;4.37424;1.87418;4.29413;8.09568;4.64851;5.45874;4.74949;5.42184;30.2538;2.16871;13.00406;29.4948;6.87171;4.88757;4.05833;3.66246;3.86663;3.65664;29.7325;18.1713;4.57876;4.69508;3.48338;8.76498;17.3789;26.4899;3.15815;7.22249;11.07379;5.30136	1.41444;21.4116;17.317;3.06915;0.973555;3.03179;4.78453;3.21941;3.25481;3.30036;3.60745;25.3288;1.07733;9.93628;23.5202;2.09171;3.33899;2.37672;2.66424;2.7823;2.66565;18.304;12.8583;3.19082;2.992095;2.55269;6.26892;12.4179;16.9414;0.674421;5.63466;7.2082;3.58051	12.69;30.2135;64.8741;7.59783;3.75576;7.29289;95.9893;8.33002;7.66074;8.20038;11.0269;37.3531;4.76228;28.602603333333334;37.65;18.5335;9.16853;6.35197;5.8259;6.31654;5.76901;78.8861;30.8125;7.99659;8.70647;5.4654;10.8395;28.7905;60.4861;19.217;8.559;14.50633;9.81573	27
crypt_90day	R-MMU-69481	G2/M Checkpoints	143	162	73	67	62	70	65	73	54	54	1602	108	6913	1	1.0071e-05	1.6969e-05	33.33	70620;70247;70024;69077;68240;66998;66997;66413;59029;59004;57296;55948;54401;319189;319187;319183;319178;319159;27214;269582;268697;26446;26445;26443;26440;23834;22631;22427;22187;22059;210766;19186;19182;19181;19179;19177;19175;19171;19167;19166;18393;17219;17216;16912;15270;15204;12649;12545;12544;12530;12144;107823;106344;103554	ube2v2;psmd1;mcm10;psmd11;rpa3;psmd5;psmd12;psmd6;psmd14;pias4;psmd8;sfn;ywhab;hist2h2bb;hist1h2bn;hist1h2bj;hist1h2bb;hist1h4j;dbf4;clspn;ccnb1;psmb3;psmb2;psma6;psma1;cdc6;ywhaz;wrn;ubb;trp53;brcc3;psme1;psmc3;psmc2;psmc1;psmb7;psmb6;psmb10;psma3;psma2;orc2;mcm6;mcm2;psmb9;h2afx;herc2;chek1;cdc7;cdc45;cdc25a;blm;nsd2;rfc4;psme4	Ube2v2_68406;Psmd1_56896,Gm21972_63865;Mcm10_77146;Psmd11_65614;Rpa3_29303;Psmd5_68389;Psmd12_31537,Psmd12_32034;Psmd6_65109;Psmd14_30229;Pias4_79127;Psmd8_31614;Sfn_31323;Ywhab_60393;Hist2h2bb_68252;Hist1h2bn_31345;Hist1h2bj_62967;Hist1h2bb_75539;Hist1h4j_70698;Dbf4_74602;Clspn_75789;Ccnb1_31979;Psmb3_71124;Psmb2_56689;Psma6_55725;Psma1_73656;Cdc6_69474;Ywhaz_31838,Ywhaz_76102;Wrn_57503;Ubb_8014…	70024(0.006329);69077(-0.08656);66997(0.4846);66413(-0.05531);59029(0.1906);59004(0.3996);57296(-0.4033);27214(0.4161);269582(0.2083);26446(0.122);23834(-0.03032);22059(-0.001689);210766(-0.2199);19179(-0.004574);19171(-0.3639);19167(0.4807);18393(-0.08674);17219(0.426);17216(-0.1558);16912(0.1788);15270(0.007989);15204(-0.1925);12649(-0.08702);12544(-0.2225);12530(-0.3579);12144(-0.09646);107823…	11.3449	7.52611	1.77734	8.94817	12.2836	9.22255	8.07177	4.51556	0.952281	6.96596	8.76052	7.06378	22.4281	16.3301	2.59252	18.9133	22.9858	18.1124	7.5	3.62962	15.5	4.36958	13.316;9.262415;1.77734;16.6833;17.785;26.6354;9.01563;6.30252;17.0861;2.77861;3.79407;18.1268;3.98963;27.5311;9.11388;26.1809;25.8651;20.5344;4.30023;16.091;3.46518;2.38324;19.7943;2.80651;7.4626;22.2266;4.361800000000001;13.4347;4.59921;4.25173;6.06131;6.94051;4.84836;2.53583;1.92578;29.7489;10.019;4.37737;4.88334;8.13507;4.23803;4.32747;15.2287;2.02339;29.156;4.64223;20.4058;5.71783;12.379;3.9…	9.99476;6.80142;1.15328;12.0229;12.6448;17.005;6.5514399999999995;3.93785;12.2526;1.5364;2.75147;14.8517;2.86198;23.6591;5.06148;19.5411;21.3714;15.6278;3.03761;12.8119;2.5492;1.84675;13.73;2.13521;4.46031;14.9647;2.843095;8.88449;3.17137;3.0175;3.55388;4.27558;2.85757;1.95349;1.52325;21.4866;5.02182;1.82893;2.8419;4.79186;2.9975;3.0312;11.171;0.952281;25.6876;1.02494;14.0483;3.75483;10.1617;2.82…	19.8078;14.454654999999999;4.40162;27.0959;29.8141;61.1989;14.507000000000001;8.36132;28.0684;14.0014;6.00707;24.3462;6.51704;31.1665;47.7516;47.8388;29.54;32.1432;7.27769;22.2796;5.36377;3.33309;35.2909;4.07109;35.5452;43.0039;6.445265;23.7934;8.61961;7.07445;8.38843;38.8618;7.08096;3.58994;2.59252;32.2743;26.0576;4.64199;7.37079;85.7844;7.18854;7.66333;23.7735;4.38811;33.003;14.2347;37.1082;11.…	45
crypt_7day	R-MMU-72689	Formation of a pool of free 40S subunits	65	99	33	33	32	31	25	33	25	25	875	74	7703	0.99999	1.7728e-05	1.7728e-05	25.25	98221;76846;68193;68135;67891;67097;66489;66475;66235;66211;56347;55944;54709;27979;27367;269261;268449;20103;20091;19988;19921;19899;16785;11837;100503670	eif3m;rps9;rpl24;eif3h;rpl4;rps10;rpl35;rps23;eif1ax;rpl3l;eif3c;eif3d;eif3i;eif3b;rpl3;rpl12;rpl23a;rps5;rps3a1;rpl6;rpl19;rpl18;rpsa;rplp0;rpl5	Eif3m_77434;Rps9_77273;Gm17430_55995;Eif3h_58500;Rpl4_62443;Rps10_63815;Gm2000_63264;Rps23_70195;Eif1ax_56430;Rpl3l_66037;Eif3c_31671;Eif3d_62362;Eif3i_31685;Eif3b_74173;Rpl3_80442;Rpl12_72017;Rpl23a-ps3_75555,Rpl23a-ps3_78647;Rps5_30110;Rps3a1_72766;Rpl6_80263;Rpl19_81863;Rpl18_70616;Rpsa_68547;Rplp0_32164,Rplp0_73631;Rpl5_73852	76846(-0.142);68135(-0.1841);66489(0.2549);66211(-0.09531);56347(-0.1186);54709(0.0771);268449(0.2762);19921(0.101)	11.1697	5.51757	1.93511	10.0223	9.4862	9.33143	7.56353	2.08955	0.695251	7.53125	6.24452	6.7131	27.7131	23.3581	3.84603	19.6565	25.8627	20.2847	3.5	2.62953	8.5	3.64841	5.51757;25.3131;29.2797;25.6874;1.93511;2.41573;3.51782;4.11552;2.64724;29.0475;8.97026;15.1259;2.68268;5.59133;3.99774;11.7462;3.321465;3.779;23.0531;2.77419;2.15121;19.3054;23.8146;20.8418;2.61183	2.08955;16.5048;20.077;18.3858;1.27716;1.47363;1.86628;1.89293;1.59752;24.3675;5.18692;11.1534;1.56832;3.77679;1.91892;9.01068;1.75557;1.87215;16.2741;1.62652;0.695251;13.5326;15.8078;14.3084;1.06866	13.2453;54.0915;30.008;48.9335;3.84603;15.6534;28.3734;26.9591;8.23924;47.6172;90.2213;23.3581;16.2104;10.3465;15.2451;17.7498;21.6718;14.8621;42.1756;29.2889;7.07009;33.5155;48.08;38.4327;7.63266	27
crypt_90day	R-MMU-179419	APC:Cdc20 mediated degradation of cell cycle proteins prior to satisfation of the cell cycle checkpoint	74	74	40	39	37	39	33	39	30	30	1626	44	6977	1	1.5021e-05	1.7728e-05	40.54	77891;75430;70247;69077;66998;66997;66440;66413;59029;59008;57296;26446;26445;26443;26440;22187;217232;19186;19182;19181;19179;19177;19175;19171;19167;19166;16912;12428;107995;103554	ube2s;anapc15;psmd1;psmd11;psmd5;psmd12;cdc26;psmd6;psmd14;anapc5;psmd8;psmb3;psmb2;psma6;psma1;ubb;cdc27;psme1;psmc3;psmc2;psmc1;psmb7;psmb6;psmb10;psma3;psma2;psmb9;ccna2;cdc20;psme4	Ube2s_70738;Anapc15-ps_65990;Psmd1_56896,Gm21972_63865;Psmd11_65614;Psmd5_68389;Psmd12_31537,Psmd12_32034;Cdc26_69987;Psmd6_65109;Psmd14_30229;Anapc5_67493;Psmd8_31614;Psmb3_71124;Psmb2_56689;Psma6_55725;Psma1_73656;Ubb_80147;Cdc27_58942;Psme1_30476;Psmc3_54556;Psmc2_60765;Psmc1_71591;Psmb7_67113;Psmb6_69968;Psmb10_76244;Psma3_79203;Psma2_31299;Psmb9_72120;Ccna2_31974,Ccna2_65309;Cdc20_30847;Psme…	75430(-0.1372);69077(-0.08656);66997(0.4846);66413(-0.05531);59029(0.1906);59008(-0.06507);57296(-0.4033);26446(0.122);19179(-0.004574);19171(-0.3639);19167(0.4807);16912(0.1788);12428(-0.1983);107995(0.2275);103554(0.2682)	9.81042	6.02597	1.92578	8.47989	10.8252	9.20024	6.59439	3.83072	0.952281	5.89789	7.39207	6.50098	21.2515	11.5371	2.59252	20.171	19.7799	16.8459	2.5	2.45953	6.5	3.65099	22.8038;3.37307;9.262415;16.6833;26.6354;9.01563;3.50792;6.30252;17.0861;5.74943;3.79407;2.38324;19.7943;2.80651;7.4626;4.59921;23.7893;6.94051;4.84836;2.53583;1.92578;29.7489;10.019;4.37737;4.88334;8.13507;2.02339;25.05935;4.34729;4.41963	16.6485;2.50343;6.80142;12.0229;17.005;6.5514399999999995;2.5698;3.93785;12.2526;3.72358;2.75147;1.84675;13.73;2.13521;4.46031;3.17137;15.7155;4.27558;2.85757;1.95349;1.52325;21.4866;5.02182;1.82893;2.8419;4.79186;0.952281;16.31605;3.06412;3.09098	39.6975;5.09466;14.454654999999999;27.0959;61.1989;14.507000000000001;5.48095;8.36132;28.0684;30.078;6.00707;3.33309;35.2909;4.07109;35.5452;8.61961;48.7338;38.8618;7.08096;3.58994;2.59252;32.2743;26.0576;4.64199;7.37079;85.7844;4.38811;34.1032;7.39237;7.76781	26
crypt_90day	R-MMU-174084	Autodegradation of Cdh1 by Cdh1:APC/C	64	64	35	34	32	34	29	34	27	27	1629	37	6984	0.99999	1.6827e-05	1.8057e-05	42.19	77891;75430;70247;69077;66998;66997;66440;66413;59029;59008;57296;26446;26445;26443;26440;22187;217232;19186;19182;19181;19179;19177;19175;19171;19167;19166;16912	ube2s;anapc15;psmd1;psmd11;psmd5;psmd12;cdc26;psmd6;psmd14;anapc5;psmd8;psmb3;psmb2;psma6;psma1;ubb;cdc27;psme1;psmc3;psmc2;psmc1;psmb7;psmb6;psmb10;psma3;psma2;psmb9	Ube2s_70738;Anapc15-ps_65990;Psmd1_56896,Gm21972_63865;Psmd11_65614;Psmd5_68389;Psmd12_31537,Psmd12_32034;Cdc26_69987;Psmd6_65109;Psmd14_30229;Anapc5_67493;Psmd8_31614;Psmb3_71124;Psmb2_56689;Psma6_55725;Psma1_73656;Ubb_80147;Cdc27_58942;Psme1_30476;Psmc3_54556;Psmc2_60765;Psmc1_71591;Psmb7_67113;Psmb6_69968;Psmb10_76244;Psma3_79203;Psma2_31299;Psmb9_72120	75430(-0.1372);69077(-0.08656);66997(0.4846);66413(-0.05531);59029(0.1906);59008(-0.06507);57296(-0.4033);26446(0.122);19179(-0.004574);19171(-0.3639);19167(0.4807);16912(0.1788)	9.64764	6.30252	1.92578	8.30476	10.7161	9.07423	6.49483	3.93785	0.952281	5.84825	7.35336	6.52969	21.7882	14.4547	2.59252	20.8034	20.2992	17.3988	2.5	2.45953	5.5	3.44049	22.8038;3.37307;9.262415;16.6833;26.6354;9.01563;3.50792;6.30252;17.0861;5.74943;3.79407;2.38324;19.7943;2.80651;7.4626;4.59921;23.7893;6.94051;4.84836;2.53583;1.92578;29.7489;10.019;4.37737;4.88334;8.13507;2.02339	16.6485;2.50343;6.80142;12.0229;17.005;6.5514399999999995;2.5698;3.93785;12.2526;3.72358;2.75147;1.84675;13.73;2.13521;4.46031;3.17137;15.7155;4.27558;2.85757;1.95349;1.52325;21.4866;5.02182;1.82893;2.8419;4.79186;0.952281	39.6975;5.09466;14.454654999999999;27.0959;61.1989;14.507000000000001;5.48095;8.36132;28.0684;30.078;6.00707;3.33309;35.2909;4.07109;35.5452;8.61961;48.7338;38.8618;7.08096;3.58994;2.59252;32.2743;26.0576;4.64199;7.37079;85.7844;4.38811	22
villus_90day	R-MMU-1428517	The citric acid (TCA) cycle and respiratory electron transport	153	159	77	76	57	70	61	76	44	44	1227	115	7291	0.99999	1.3145e-05	1.9829e-05	27.67	80879;78330;76947;70316;69487;68493;68375;68342;68198;67876;67834;67273;67003;66576;66379;66108;66046;66043;57423;56451;269951;230075;226646;225887;217666;20501;20181;19015;18604;18597;18293;17995;17706;170718;14194;13382;12974;12868;12858;12215;11950;11949;11946;109801	slc16a3;ndufv3;ndufaf6;ndufab1;ndufaf5;ndufaf4;ndufa8;ndufb10;ndufb2;coq10b;idh3a;ndufa10;uqcrc2;uqcrh;cox14;ndufa9;ndufb5;atp5d;atp5j2;suclg1;idh2;ndufb6;ndufs2;ndufs8;l2hgdh;slc16a1;rxra;ppard;pdk2;pdha1;ogdh;ndufv1;atp8;idh3b;fh1;dld;cs;cox8a;cox5a;bsg;atp5f1;atp5c1;atp5a1;glo1	Slc16a3_69481;Ndufv3_76222;Ndufaf6_68782;Ndufab1_70679;Ndufaf5_65651;Ndufaf4_73253;Ndufa8_56959;Ndufb10_30599;Ndufb2_68364;Coq10b_77436;Idh3a_29922;Ndufa10_72042;Uqcrc2_72440,Uqcrc2_75704;Uqcrh_76536;Cox14_57292;Ndufa9_30682,Ndufa9_59930;Ndufb5_30379;Atp5d_73964;Atp5j2_63480;Suclg1_74901;Idh2_69780;Ndufb6_31712,Ndufb6_69101;Ndufs2_31161,Ndufs2_68865;Ndufs8_59070;L2hgdh_68916;Slc16a1_62217;Rxra_65…	80879(0.1907);78330(-0.2468);67834(0.2884);67003(0.3389);66046(-0.005621);66043(-0.04939);56451(-0.3148);269951(0.09286);226646(0.3897);19015(0.09198);18597(-0.5034);18293(0.171);17995(-0.6112);14194(-0.008145);13382(0.04339);12215(-0.2829)	6.13382	3.32421	0.260176	8.13491	5.64133	7.45239	4.27321	1.4813	0.0879379	6.36174	3.84127	5.62661	10.7719	6.3514	0.811628	12.248	10.3764	12.4051	6.5	0.93484	14.5	1.1802	3.32195;24.3521;1.09026;0.956135;21.8784;1.07387;0.708948;20.6164;9.03305;4.445;2.00738;2.6578;2.204485;5.44764;3.32647;4.774745;1.19805;5.07231;4.28263;1.24796;4.01675;5.46232;4.52343;14.2542;4.52111;1.05989;30.6965;0.788127;0.913544;0.469816;1.02475;0.260176;30.7697;18.4352;5.64213;12.968415;1.0347;0.442091;1.16235;3.72492;2.88701;0.622887;3.5463199999999997;0.966114	1.2904;17.947;0.385013;0.327034;14.8364;0.345527;0.368937;15.6641;5.99555;1.8787;1.27425;2.03492;1.281848;3.67704;1.67219;3.153135;0.866102;3.43077;2.55573;0.88877;2.87044;3.11138;3.1412750000000003;12.1059;3.16968;0.779942;24.4911;0.167265;0.430398;0.195119;0.499692;0.0879379;23.9162;14.2403;3.70781;8.864166;0.335642;0.154634;0.680462;1.13692;1.079981;0.353346;2.3026299999999997;0.325582	9.3361;42.6351;3.22543;1.06177;41.459;2.21632;1.08195;32.2038;11.6513;15.4781;4.36721;3.80906;13.846834999999999;9.83387;13.0503;9.883895;1.90168;11.2165;8.08749;2.07566;6.64412;10.609589999999999;7.904724999999999;20.9671;7.69353;1.63189;40.3256;4.23187;2.38529;1.53046;1.07365;0.811628;40.5878;27.3149;12.0989;26.636235;1.35227;1.79238;2.14645;4.50379;4.24057;1.28015;6.05868;1.71932	40
crypt_90day	R-MMU-5610785	GLI3 is processed to GLI3R by the proteasome	57	57	28	28	27	27	26	28	25	25	1631	32	6989	1	1.5278e-05	2.0758e-05	43.86	70247;69077;66998;66997;66413;59029;57296;26965;26446;26445;26443;26440;22187;21402;19186;19182;19181;19179;19177;19175;19171;19167;19166;16912;103554	psmd1;psmd11;psmd5;psmd12;psmd6;psmd14;psmd8;cul1;psmb3;psmb2;psma6;psma1;ubb;skp1a;psme1;psmc3;psmc2;psmc1;psmb7;psmb6;psmb10;psma3;psma2;psmb9;psme4	Psmd1_56896,Gm21972_63865;Psmd11_65614;Psmd5_68389;Psmd12_31537,Psmd12_32034;Psmd6_65109;Psmd14_30229;Psmd8_31614;Cul1_77492;Psmb3_71124;Psmb2_56689;Psma6_55725;Psma1_73656;Ubb_80147;Skp1a_29544,Skp1a_68997;Psme1_30476;Psmc3_54556;Psmc2_60765;Psmc1_71591;Psmb7_67113;Psmb6_69968;Psmb10_76244;Psma3_79203;Psma2_31299;Psmb9_72120;Psme4_66005	69077(-0.08656);66997(0.4846);66413(-0.05531);59029(0.1906);57296(-0.4033);26965(-0.4875);26446(0.122);19179(-0.004574);19171(-0.3639);19167(0.4807);16912(0.1788);103554(0.2682)	8.51783	4.88334	1.92578	7.62604	9.44937	8.47298	5.69068	3.17137	0.952281	5.36113	6.43956	6.15472	19.13	8.36132	2.59252	20.5489	17.5028	16.1293	1.5	2.20331	4.5	3.11537	9.262415;16.6833;26.6354;9.01563;6.30252;17.0861;3.79407;3.83893;2.38324;19.7943;2.80651;7.4626;4.59921;3.424235;6.94051;4.84836;2.53583;1.92578;29.7489;10.019;4.37737;4.88334;8.13507;2.02339;4.41963	6.80142;12.0229;17.005;6.5514399999999995;3.93785;12.2526;2.75147;2.76808;1.84675;13.73;2.13521;4.46031;3.17137;2.20833;4.27558;2.85757;1.95349;1.52325;21.4866;5.02182;1.82893;2.8419;4.79186;0.952281;3.09098	14.454654999999999;27.0959;61.1989;14.507000000000001;8.36132;28.0684;6.00707;6.25059;3.33309;35.2909;4.07109;35.5452;8.61961;5.036925;38.8618;7.08096;3.58994;2.59252;32.2743;26.0576;4.64199;7.37079;85.7844;4.38811;7.76781	22
crypt_90day	R-MMU-5389840	Mitochondrial translation elongation	80	81	38	37	35	38	36	37	32	32	1624	49	6972	0.99999	1.4865e-05	2.1514e-05	39.51	99045;94066;94064;94063;78523;69956;69527;68572;68537;67681;67308;67270;67036;66258;66230;66223;66163;66128;66047;65111;64656;64655;60441;57312;353242;27395;27393;232536;216767;18100;121022;107733	mrps26;mrpl36;mrpl27;mrpl16;mrpl9;ptcd3;mrps9;mrpl58;mrpl13;mrpl18;mrpl46;mrpl42;mrpl45;mrps17;mrps28;mrpl35;mrpl4;mrps36;mrpl54;dap3;mrps23;mrps22;mrpl38;mrps31;mrpl21;mrpl15;mrpl39;mrps35;mrpl22;mrpl40;mrps6;mrpl41	Mrps26_70361;Mrpl36_56973;Mrpl27_63270;Mrpl16_59470;Mrpl9_73568;Ptcd3_79156;Mrps9_65855;Mrpl58_80547;Mrpl13_77545;Mrpl18_62917;Mrpl46_59776;Mrpl42_76320;Mrpl45_72893;Mrps17_29337,Mrps17_63952,Mrps17_75561;Mrps28_57218;Mrpl35_58468;Mrpl4_71774;Mrps36_78288;Mrpl54_73812;Dap3_65756;Mrps23_76486;Mrps22_54171;Mrpl38_67383;Mrps31_79347;Mrpl21_63348,Mrpl21_79318;Mrpl15_73959;Mrpl39_60213;Mrps35_71419;Mr…	69956(-0.1945);69527(-0.1388);68572(0.08204);68537(0.09018);67036(0.3127);66258(0.08756);66163(-0.2268);65111(-0.1043);64656(-0.1066);27395(-0.1626);232536(-0.3114);18100(-0.1744);107733(-0.2436)	10.4852	5.3616	1.87418	9.48336	10.5409	9.32505	7.22617	3.31968	0.674421	7.20987	7.15626	7.17814	21.7681	10.3276	3.75576	23.1894	24.3165	26.1848	3.5	3.65955	7.5	4.33418	4.5284;26.231;27.3571;4.37424;1.87418;4.29413;8.09568;4.64851;5.45874;4.74949;5.42184;30.2538;2.16871;13.00406;29.4948;6.87171;4.88757;4.05833;3.66246;3.86663;3.65664;29.7325;18.1713;4.57876;4.69508;8.76498;17.3789;26.4899;3.15815;7.22249;11.07379;5.30136	1.41444;21.4116;17.317;3.06915;0.973555;3.03179;4.78453;3.21941;3.25481;3.30036;3.60745;25.3288;1.07733;9.93628;23.5202;2.09171;3.33899;2.37672;2.66424;2.7823;2.66565;18.304;12.8583;3.19082;2.992095;6.26892;12.4179;16.9414;0.674421;5.63466;7.2082;3.58051	12.69;30.2135;64.8741;7.59783;3.75576;7.29289;95.9893;8.33002;7.66074;8.20038;11.0269;37.3531;4.76228;28.602603333333334;37.65;18.5335;9.16853;6.35197;5.8259;6.31654;5.76901;78.8861;30.8125;7.99659;8.70647;10.8395;28.7905;60.4861;19.217;8.559;14.50633;9.81573	26
villus_90day	R-MMU-162582	Signal Transduction	2283	2344	602	554	495	551	416	566	282	282	989	2062	5344	1.1791e-05	0.99999	2.2043e-05	12.03	98758;98711;93695;80901;80885;80837;77669;77125;76499;76281;76192;75717;75547;75415;74325;73296;73086;72508;72349;71960;71514;71436;71409;70247;70061;69993;69601;69241;68705;68268;68089;68039;67951;67603;66413;66144;66105;66082;59079;59040;59029;59013;58988;58804;57810;574402;57437;57296;57257;56705;56692;56637;56484;56433;56349;56332;56324;56307;545622;545156;544963;54411;54401;54383;52615;51792…	hnrnpf;rdh10;gpnmb;cxcr6;hcar2;rhoj;arhgef38;il33;clasp2;tax1bp3;abhd12;cul5;akap13;arhgap12;cltb;rhobtb3;rps6ka5;rps6kb1;dusp3;myh14;sfpq;flrt3;fmnl2;psmd1;sdr9c7;chn2;dab2ip;polr2d;gtf2f2;zdhhc21;arpc4;nmb;tubb6;dusp6;psmd6;atp6v1f;ube2d3;abhd6;erbin;rhot1;psmd14;hnrnph1;rps6kb2;cdc42ep5;cdon;gpr17;golga7;psmd8;vav3;ranbp9;lamtor3;gsk3b;foxo3;vps29;net1;amotl2;stam2;metap2;ptpn3;kalrn;iqgap2;at…	Hnrnpf_68755;Rdh10_57133;Gpnmb_73458;Cxcr6_58374;Hcar2_58336;Rhoj_32232;Arhgef38_80663;Il33_69626;Clasp2_66847;Tax1bp3_78385;Abhd12_68595;Cul5_69667;Akap13_70687;Arhgap12_69412;Cltb_30121;Rhobtb3_65324;Rps6ka5_79179;Rps6kb1_69706;Dusp3_31486,Dusp3_66496;Myh14_70414,Myh14_73339;Sfpq_60148;Flrt3_60939;Fmnl2_58132;Gm21972_63865;Sdr9c7_77565;Chn2_71760;Dab2ip_57701;Polr2d_30447;Gtf2f2_31151;Zdhhc21_6…	98758(0.0463);80901(0.357);80837(-0.1478);77669(0.3658);77125(-0.003152);76499(0.2488);76281(-0.4595);76192(-0.2379);75717(0.08956);75547(0.4112);75415(0.3247);74325(0.1185);73086(0.1189);72349(-0.1429);70247(0.4936);69993(-0.03701);69241(0.3021);68705(0.07022);68268(-0.0226);67951(0.3515);66413(0.3118);66144(-0.3721);66105(-0.251);66082(-0.2974);59040(-0.2147);59029(-0.3321);59013(-0.5557);58988…	7.62503	3.10655	0.00861632	9.3591	7.38752	9.10607	5.09751	1.50489	0.00392647	6.69188	4.93161	6.48236	16.4452	7.4022	0.0218344	19.8773	15.6245	18.7326	116.5	1.88949	233.5	18.0952	1.0175;24.2786;5.12847;8.591;2.54986;2.75367;4.92918;2.30129;5.3816;27.4727;0.537246;30.3349;0.187334;16.5559;0.247746;0.846465;6.38994;1.78374;19.4468;0.5100075;3.67204;2.43129;10.8802;1.32411;30.7374;5.03192;0.240973;21.2021;27.214;2.7377439999999997;0.608945;1.44673;16.0489;0.814678;14.52513;22.7476;0.840574;1.87019;0.66594;3.08327;6.51101;13.2433;0.0254934;0.406657;0.00861632;1.47078;2.0252;0…	0.341372;17.5104;3.55025;3.79578;1.45832;1.55147;3.32622;1.37824;3.57798;17.4352;0.182195;23.2459;0.0653391;10.6013;0.0672382;0.37409;4.05526;1.16186;13.4865;0.220515;2.66585;1.11447;8.40022;0.931351;17.935;3.42461;0.102033;16.6701;20.1811;1.0351115;0.289922;0.996725;11.6744;0.624966;10.30813;15.2659;0.638666;1.1905;0.32056;1.59539;4.13518;9.95697;0.0088001;0.183828;0.00392647;1.00917;1.27801;0.4…	1.12752;44.0542;8.57621;23.9723;14.3479;27.334;10.3901;20.5747;11.1784;64.5071;1.94862;42.0113;0.71659;31.5475;0.963403;2.39702;15.5688;3.88891;35.2292;1.8551655;5.87283;4.5105;15.3041;2.2686;49.6529;9.35518;0.691752;31.5904;50.9575;7.646345;1.59286;2.61909;25.5116;1.17572;29.18816;44.419;1.21667;11.8797;1.08311;11.6888;14.4567;19.9057;0.24365;1.16712;0.0218344;2.69317;4.60847;1.58685;2.72139;77.…	204
crypt_7day	R-MMU-191273	Cholesterol biosynthesis	25	26	13	12	12	13	12	13	11	11	889	15	7762	1	2.5032e-05	2.5032e-05	42.31	98386;319554;208715;20775;18194;17855;16987;15357;14137;110460;110196	lbr;idi1;hmgcs1;sqle;nsdhl;mvk;lss;hmgcr;fdft1;acat2;fdps	Lbr_69322;Idi1_63868;Hmgcs1_70628;Sqle_72792;Nsdhl_30986;Mvk_78130;Lss_72450;Hmgcr_75422;Fdft1_63328;Acat2_29872,Acat2_70667;Fdps_64324,Fdps_72720,Gm43738_78270	98386(0.2823);20775(0.4823);16987(0.3604);15357(-0.1352);110196(0.2363)	13.4625	12.3551	1.37474	9.17041	13.415	9.83832	9.6963	9.42386	0.663798	7.53727	9.87517	8.25742	26.3204	28.9974	3.24197	15.1153	25.2811	15.7748	0.5	2.13589	1.5	3.92226	21.6878;24.5706;4.94748;12.3551;27.0158;1.37474;19.5179;6.48387;2.89704;18.5851;8.651860000000001	16.1288;21.5509;1.60091;9.42386;19.4183;0.663798;13.6463;4.15308;2.21851;13.4581;4.396796666666667	35.6953;28.9974;14.4228;17.2254;52.8914;3.24197;34.1059;37.6189;4.12036;32.72265;28.481866666666665	10
villus_7day	R-MMU-6799198	Complex I biogenesis	50	53	21	18	18	19	16	21	14	14	642	39	7982	0.99999	2.6096e-05	2.6096e-05	26.42	78330;76947;69487;68375;68349;67273;66218;66108;54405;26940;230075;225887;17722;17716	ndufv3;ndufaf6;ndufaf5;ndufa8;ndufs3;ndufa10;ndufb9;ndufa9;ndufa1;ecsit;ndufb6;ndufs8;nd6;nd1	Ndufv3_71065;Ndufaf6_68782;Ndufaf5_65651;Ndufa8_56959;Ndufs3_69453;Ndufa10_72042;Ndufb9_59550;Ndufa9_30682;Ndufa1_80186;Ecsit_73332;Ndufb6_31712,Ndufb6_69101;Ndufs8_59070;mt-Nd6_82094;mt-Nd1_82075	78330(-0.168);66108(0.3598);54405(0.2048);17722(-0.115);17716(-0.3251)	13.3673	13.3992	2.27106	8.51331	12.3872	9.12465	9.68637	9.7709	1.16522	6.53358	8.74346	6.91995	26.1487	29.1639	5.14107	16.8508	25.9406	18.6941	1.5	4.45125	4.5	6.54446	5.77507;20.4588;9.46165;17.4642;23.1623;5.32359;7.14357;5.94535;17.3367;19.2629;2.271055;22.8997;3.5789;27.0582	3.82442;16.453;7.32091;12.2209;16.4634;3.58723;4.33643;2.88166;14.2546;15.0826;1.1652185;16.3668;2.61347;19.0386	11.3279;29.65;13.2385;30.4131;43.7707;10.1544;32.1151;12.7384;40.6456;28.6777;5.14107;42.6121;5.63766;59.9591	15
crypt_90day	R-MMU-68827	CDT1 association with the CDC6:ORC:origin complex	58	58	29	27	28	28	27	29	25	25	1631	33	6988	0.99999	2.2035e-05	2.6462e-05	43.1	70247;69077;66998;66997;66413;59029;57296;26446;26445;26443;26440;23834;22187;19186;19182;19181;19179;19177;19175;19171;19167;19166;18393;16912;103554	psmd1;psmd11;psmd5;psmd12;psmd6;psmd14;psmd8;psmb3;psmb2;psma6;psma1;cdc6;ubb;psme1;psmc3;psmc2;psmc1;psmb7;psmb6;psmb10;psma3;psma2;orc2;psmb9;psme4	Psmd1_56896,Gm21972_63865;Psmd11_65614;Psmd5_68389;Psmd12_31537,Psmd12_32034;Psmd6_65109;Psmd14_30229;Psmd8_31614;Psmb3_71124;Psmb2_56689;Psma6_55725;Psma1_73656;Cdc6_69474;Ubb_80147;Psme1_30476;Psmc3_54556;Psmc2_60765;Psmc1_71591;Psmb7_67113;Psmb6_69968;Psmb10_76244;Psma3_79203;Psma2_31299;Orc2_71516;Psmb9_72120;Psme4_66005	69077(-0.08656);66997(0.4846);66413(-0.05531);59029(0.1906);57296(-0.4033);26446(0.122);23834(-0.03032);19179(-0.004574);19171(-0.3639);19167(0.4807);18393(-0.08674);16912(0.1788);103554(0.2682)	9.28588	6.30252	1.92578	8.00889	9.84555	8.61093	6.21011	3.93785	0.952281	5.61118	6.70992	6.22557	20.6862	8.61961	2.59252	20.8383	18.3096	16.4205	1.5	2.20331	4.5	3.30029	9.262415;16.6833;26.6354;9.01563;6.30252;17.0861;3.79407;2.38324;19.7943;2.80651;7.4626;22.2266;4.59921;6.94051;4.84836;2.53583;1.92578;29.7489;10.019;4.37737;4.88334;8.13507;4.23803;2.02339;4.41963	6.80142;12.0229;17.005;6.5514399999999995;3.93785;12.2526;2.75147;1.84675;13.73;2.13521;4.46031;14.9647;3.17137;4.27558;2.85757;1.95349;1.52325;21.4866;5.02182;1.82893;2.8419;4.79186;2.9975;0.952281;3.09098	14.454654999999999;27.0959;61.1989;14.507000000000001;8.36132;28.0684;6.00707;3.33309;35.2909;4.07109;35.5452;43.0039;8.61961;38.8618;7.08096;3.58994;2.59252;32.2743;26.0576;4.64199;7.37079;85.7844;7.18854;4.38811;7.76781	21
crypt_90day	R-MMU-72187	mRNA 3'-end processing	54	54	37	32	27	37	35	36	24	24	1632	30	6991	1	1.7178e-05	2.7568e-05	44.44	69823;68278;68219;67996;66511;66231;64340;60365;54188;51796;51786;433702;386612;331401;225160;22185;20384;20383;19826;17149;110809;108062;108014;107829	fyttd1;ddx39;nudt21;srsf6;chtop;thoc7;dhx38;rbm8a;cpsf4;srrm1;cpsf2;ncbp1;thoc6;thoc2;thoc1;u2af2;srsf5;srsf3;rnps1;magoh;srsf1;cstf2;srsf9;thoc5	Fyttd1_79693;Ddx39_32102,Ddx39_68684;Nudt21_75742;Srsf6_30916,Srsf6_32063;Chtop_80827;Thoc7_63678;Dhx38_58138;Rbm8a2_56377;Cpsf4_31218,Cpsf4_70173;Srrm1_65699;Cpsf2_58381;Ncbp1_75388;Thoc6_75628;Thoc2_77074,Thoc2_80770;Thoc1_59192;U2af2_65929;Srsf5_75636;Srsf3_30552,Gm12355_63759;Rnps1_64041;Magoh_67898;Srsf1_31766,Srsf1_68071;Cstf2_71074;Srsf9_76447;Thoc5_74583,Thoc5_77637	68278(0.3253);67996(-0.1668);66511(0.05492);60365(0.3397);54188(0.3262);51796(0.004485);433702(0.1762);386612(0.3288);331401(-0.4175);22185(0.3612);20383(0.03032);19826(-3.433E-4);17149(0.1298);108062(0.4013);108014(0.09515);107829(0.2567)	15.2211	13.0441	2.5031	9.33791	16.1197	9.23966	11.1225	9.68016	1.92689	6.9494	11.5715	6.56544	23.08	20.9411	3.53793	13.9226	23.8053	12.7676	1.5	3.14259	4.5	5.58537	2.5031;2.7961850000000004;3.489;15.046075000000002;12.7979;4.82879;29.599;23.3707;11.94506;27.0844;6.34195;21.0276;25.3294;8.28223;28.0578;14.7984;4.39175;10.723835000000001;21.9105;30.2544;9.50674;26.4731;11.4581;13.290215	1.92689;1.9768150000000002;2.56115;10.346615;10.9314;2.78733;19.0069;16.9364;8.90869;21.0348;4.48747;16.1967;14.9892;6.355185;20.2853;10.9121;3.06372;8.28812;15.8288;24.9661;7.278735;20.7819;8.07546;9.01371	3.53793;3.580205;5.45384;30.167244999999998;16.6444;7.20308;30.8649;41.682;19.0385;32.3846;10.7379;32.4835;29.791;17.782735000000002;57.205;22.8437;7.89597;15.954975000000001;38.1387;42.2806;14.099554999999999;31.168;17.8889;25.09235	25
crypt_90day	R-MMU-73856	RNA Polymerase II Transcription Termination	61	62	40	35	30	40	37	39	26	26	1630	36	6985	0.99999	2.7272e-05	2.9157e-05	41.94	69823;68278;68219;68011;67996;66511;66231;64340;60365;54188;51796;51786;433702;386612;331401;225160;22185;20638;20384;20383;19826;17149;110809;108062;108014;107829	fyttd1;ddx39;nudt21;snrpg;srsf6;chtop;thoc7;dhx38;rbm8a;cpsf4;srrm1;cpsf2;ncbp1;thoc6;thoc2;thoc1;u2af2;snrpb;srsf5;srsf3;rnps1;magoh;srsf1;cstf2;srsf9;thoc5	Fyttd1_79693;Ddx39_32102,Ddx39_68684;Nudt21_75742;Snrpg_75440;Srsf6_30916,Srsf6_32063;Chtop_80827;Thoc7_63678;Dhx38_58138;Rbm8a2_56377;Cpsf4_31218,Cpsf4_70173;Srrm1_65699;Cpsf2_58381;Ncbp1_75388;Thoc6_75628;Thoc2_77074,Thoc2_80770;Thoc1_59192;U2af2_65929;Snrpb_29336,Snrpb_66050;Srsf5_75636;Srsf3_30552,Gm12355_63759;Rnps1_64041;Magoh_67898;Srsf1_31766,Srsf1_68071;Cstf2_71074;Srsf9_76447;Thoc5_7458…	68278(0.3253);68011(0.2458);67996(-0.1668);66511(0.05492);60365(0.3397);54188(0.3262);51796(0.004485);433702(0.1762);386612(0.3288);331401(-0.4175);22185(0.3612);20638(0.1755);20383(0.03032);19826(-3.433E-4);17149(0.1298);108062(0.4013);108014(0.09515);107829(0.2567)	14.8112	13.0441	2.5031	9.21661	15.6115	9.23945	10.7401	9.17502	1.92689	6.86049	11.1595	6.57764	22.1999	18.4637	3.53793	13.7783	22.9201	12.8342	2.5	3.82479	5.5	5.58537	2.5031;2.7961850000000004;3.489;4.16058;15.046075000000002;12.7979;4.82879;29.599;23.3707;11.94506;27.0844;6.34195;21.0276;25.3294;8.28223;28.0578;14.7984;15.623895;4.39175;10.723835000000001;21.9105;30.2544;9.50674;26.4731;11.4581;13.290215	1.92689;1.9768150000000002;2.56115;2.96765;10.346615;10.9314;2.78733;19.0069;16.9364;8.90869;21.0348;4.48747;16.1967;14.9892;6.355185;20.2853;10.9121;9.33633;3.06372;8.28812;15.8288;24.9661;7.278735;20.7819;8.07546;9.01371	3.53793;3.580205;5.45384;6.8394;30.167244999999998;16.6444;7.20308;30.8649;41.682;19.0385;32.3846;10.7379;32.4835;29.791;17.782735000000002;57.205;22.8437;16.439555;7.89597;15.954975000000001;38.1387;42.2806;14.099554999999999;31.168;17.8889;25.09235	28
crypt_90day	R-MMU-8878159	Transcriptional regulation by RUNX3	78	78	38	36	35	37	35	38	31	31	1625	47	6974	0.99999	1.7481e-05	2.9229e-05	39.74	70247;69077;66998;66997;66413;59029;57296;26446;26445;26443;26440;22187;22059;21678;21416;20779;19186;19182;19181;19179;19177;19175;19171;19167;19166;17246;16912;16653;14534;14312;12443	psmd1;psmd11;psmd5;psmd12;psmd6;psmd14;psmd8;psmb3;psmb2;psma6;psma1;ubb;trp53;tead3;tcf7l2;src;psme1;psmc3;psmc2;psmc1;psmb7;psmb6;psmb10;psma3;psma2;mdm2;psmb9;kras;kat2a;brd2;ccnd1	Psmd1_56896,Gm21972_63865;Psmd11_65614;Psmd5_68389;Psmd12_31537,Psmd12_32034;Psmd6_65109;Psmd14_30229;Psmd8_31614;Psmb3_71124;Psmb2_56689;Psma6_55725;Psma1_73656;Ubb_80147;Trp53_31258;Tead3_63932;Tcf7l2_63984;Src_61324;Psme1_30476;Psmc3_54556;Psmc2_60765;Psmc1_71591;Psmb7_67113;Psmb6_69968;Psmb10_76244;Psma3_79203;Psma2_31299;Mdm2_29942;Psmb9_72120;Kras_63117;Kat2a_31329;Brd2_64465;Ccnd1_80514	69077(-0.08656);66997(0.4846);66413(-0.05531);59029(0.1906);57296(-0.4033);26446(0.122);22059(-0.001689);21416(0.07371);20779(0.3964);19179(-0.004574);19171(-0.3639);19167(0.4807);17246(-0.1333);16912(0.1788);14534(-0.137);14312(-0.2277);12443(0.3176)	10.4909	6.94051	1.92578	9.5008	11.0176	9.83202	7.37904	4.27558	0.952281	7.50031	7.75637	7.56803	21.7549	14.4547	2.59252	20.0743	19.6585	16.5697	2.5	2.45953	6.5	3.49017	9.262415;16.6833;26.6354;9.01563;6.30252;17.0861;3.79407;2.38324;19.7943;2.80651;7.4626;4.59921;4.25173;9.0321;29.9387;10.1902;6.94051;4.84836;2.53583;1.92578;29.7489;10.019;4.37737;4.88334;8.13507;3.81925;2.02339;3.18626;30.1537;3.18025;30.2043	6.80142;12.0229;17.005;6.5514399999999995;3.93785;12.2526;2.75147;1.84675;13.73;2.13521;4.46031;3.17137;3.0175;5.03077;22.6652;5.3122;4.27558;2.85757;1.95349;1.52325;21.4866;5.02182;1.82893;2.8419;4.79186;2.74253;0.952281;2.37604;26.1271;2.36855;24.9107	14.454654999999999;27.0959;61.1989;14.507000000000001;8.36132;28.0684;6.00707;3.33309;35.2909;4.07109;35.5452;8.61961;7.07445;45.4696;35.1829;35.9825;38.8618;7.08096;3.58994;2.59252;32.2743;26.0576;4.64199;7.37079;85.7844;6.34175;4.38811;4.78605;35.3837;4.80826;40.1783	23
villus_7day	R-MMU-390471	Association of TriC/CCT with target proteins during biosynthesis	10	10	6	6	6	6	6	6	6	6	650	4	8017	1	2.945e-05	2.945e-05	60	21454;12466;12465;12464;12462;12461	tcp1;cct6a;cct5;cct4;cct3;cct2	Tcp1_66700;Cct6a_29113;Cct5_74954;Cct4_67514;Cct3_65680;Cct2_69377,Cct2_78398	21454(0.3468);12465(0.4373);12464(0.03389);12462(0.05265);12461(0.4389)	15.7362	15.1023	10.6036	5.02795	15.0762	5.46807	12.0002	11.8187	8.09592	3.73917	11.3425	3.9218	24.6342	22.5271	15.2225	9.86894	24.1941	11.1932	0	10.6036	0	10.6036	10.6036;11.0029;22.7474;19.8585;17.4153;12.78932	8.09592;8.36052;16.475;15.4325;14.0034;9.634015000000002	15.2225;15.9452;41.2474;30.336;24.1873;20.8669	7
villus_90day	R-MMU-72203	Processing of Capped Intron-Containing Pre-mRNA	216	223	105	95	78	99	79	102	56	56	1215	167	7239	0.99999	2.2218e-05	3.0558e-05	25.11	98758;83701;77134;76938;76479;74737;70579;70052;69241;68705;68598;68479;68278;67996;67959;67958;67797;66810;66511;66055;60321;59013;56335;54196;53379;53319;53317;51810;51796;445007;386612;331401;27366;269113;245841;233908;229279;227699;22380;22185;20643;20641;20637;20462;20384;20383;19386;15481;13204;110809;108989;108014;107701;107686;103468;101943	hnrnpf;srrt;hnrnpa0;rbm17;smndc1;pcf11;zc3h11a;prpf4;polr2d;gtf2f2;dnajc8;phf5a;ddx39;srsf6;puf60;u2surp;snrnp48;rbm22;chtop;sf3b6;wbp11;hnrnph1;mettl3;pabpn1;hnrnpa2b1;nxf1;plrg1;hnrnpu;srrm1;nup85;thoc6;thoc2;txnl4a;nup54;polr2h;fus;hnrnpa3;nup188;wbp4;u2af2;snrpe;snrpd1;snrnp70;tra2b;srsf5;srsf3;ranbp2;hspa8;dhx15;srsf1;tpr;srsf9;sf3b4;snrpd2;nup107;sf3b3	Hnrnpf_68755;Srrt_65562,Srrt_80353;Hnrnpa0_61625;Rbm17_58918;Smndc1_74889;Pcf11_65570;Zc3h11a_65749;Prpf4_78949;Polr2d_30447;Gtf2f2_31151;Dnajc8_80057;Phf5a_72748;Ddx39_32102;Srsf6_30916,Srsf6_32063;Puf60_29504;U2surp_79565;Snrnp48_73739;Rbm22_78613;Chtop_80827;Sf3b6_68746;Wbp11_79167;Hnrnph1_80002;Mettl3_77078;Pabpn1_71715;Hnrnpa2b1_30458,Hnrnpa2b1_74638;Nxf1_79445;Plrg1_73044;Hnrnpu_67364;Srrm1…	98758(0.0463);83701(0.2265);76479(0.06624);74737(0.4173);70052(-0.1065);69241(0.3021);68705(0.07022);68598(0.00456);68278(0.4791);67996(0.08285);67959(0.4857);66810(0.1559);66511(0.16);60321(-0.09114);59013(-0.5557);56335(-0.1006);54196(-0.1131);53379(0.4164);53319(-0.07568);53317(-0.1687);51810(0.3467);51796(-0.1394);445007(0.2173);331401(-0.2898);27366(0.0658);269113(-0.138);233908(-0.2138);227…	7.13654	2.52607	0.238843	8.8436	6.82453	8.30156	4.84446	1.3379	0.0850123	6.30921	4.64366	6.02215	14.3307	5.91147	0.707966	18.5413	13.6977	17.132	10.5	1.03988	21.5	1.82475	1.0175;2.08805;1.60417;1.46472;27.6101;2.19683;1.03472;1.10434;21.2021;27.214;1.69439;0.865918;0.730937;5.05604;0.600998;1.41037;1.31113;0.539204;8.64341;2.50774;0.440888;13.2433;1.95512;7.29704;13.64925;29.1208;1.00823;1.04504;1.5088;25.0306;6.4165;4.32995;2.15043;2.25003;1.05452;20.0259;10.37473;30.3177;1.36126;2.5444;22.7063;14.0293;0.238843;2.72964;0.419471;4.94232;3.96097;4.16815;0.629992;1.…	0.341372;0.903605;1.08399;1.00274;17.4944;1.35342;0.572516;0.805037;16.6701;20.1811;1.13853;0.65757;0.45535;2.69186;0.314661;0.979437;0.922827;0.239663;6.8296;1.11866;0.231149;9.95697;1.22868;4.35916;8.660649999999999;19.6366;0.745138;0.573869;1.02321;19.4338;4.10445;1.79749;1.32238;1.38459;0.566342;13.2176;8.457089999999999;18.6198;0.948233;1.47871;17.994;10.4521;0.0850123;1.11269;0.240712;3.415…	1.12752;5.58136;2.99111;2.7366;65.2185;5.26971;1.12554;1.74141;31.5904;50.9575;3.08682;1.25115;1.25215;12.54579;1.41123;2.48631;2.24873;1.62552;11.6472;4.47852;0.968222;19.9057;12.6456;31.3071;31.01744;66.6154;1.54855;1.26043;2.93996;40.6608;13.6316;10.8258;6.24158;5.06052;1.45812;25.0806;14.42695;81.2611;2.41559;30.113;34.1397;21.1827;0.707966;4.44555;1.03025;8.52086;4.57945;6.715115;1.07845;1.6…	55
crypt_90day	R-MMU-1236978	Cross-presentation of soluble exogenous antigens (endosomes)	49	49	24	24	23	23	23	24	22	22	1634	27	6994	0.99999	3.1591e-05	3.1591e-05	44.9	70247;69077;66998;66997;66413;59029;57296;26446;26445;26443;26440;19186;19182;19181;19179;19177;19175;19171;19167;19166;16912;103554	psmd1;psmd11;psmd5;psmd12;psmd6;psmd14;psmd8;psmb3;psmb2;psma6;psma1;psme1;psmc3;psmc2;psmc1;psmb7;psmb6;psmb10;psma3;psma2;psmb9;psme4	Psmd1_56896,Gm21972_63865;Psmd11_65614;Psmd5_68389;Psmd12_31537,Psmd12_32034;Psmd6_65109;Psmd14_30229;Psmd8_31614;Psmb3_71124;Psmb2_56689;Psma6_55725;Psma1_73656;Psme1_30476;Psmc3_54556;Psmc2_60765;Psmc1_71591;Psmb7_67113;Psmb6_69968;Psmb10_76244;Psma3_79203;Psma2_31299;Psmb9_72120;Psme4_66005	69077(-0.08656);66997(0.4846);66413(-0.05531);59029(0.1906);57296(-0.4033);26446(0.122);19179(-0.004574);19171(-0.3639);19167(0.4807);16912(0.1788);103554(0.2682)	9.14015	6.62151	1.92578	7.94038	9.82985	8.64724	6.09633	4.10671	0.952281	5.60258	6.69932	6.29262	20.8338	11.408	2.59252	21.3757	18.2585	16.4347	1.5	2.20331	3.5	2.67117	9.262415;16.6833;26.6354;9.01563;6.30252;17.0861;3.79407;2.38324;19.7943;2.80651;7.4626;6.94051;4.84836;2.53583;1.92578;29.7489;10.019;4.37737;4.88334;8.13507;2.02339;4.41963	6.80142;12.0229;17.005;6.5514399999999995;3.93785;12.2526;2.75147;1.84675;13.73;2.13521;4.46031;4.27558;2.85757;1.95349;1.52325;21.4866;5.02182;1.82893;2.8419;4.79186;0.952281;3.09098	14.454654999999999;27.0959;61.1989;14.507000000000001;8.36132;28.0684;6.00707;3.33309;35.2909;4.07109;35.5452;38.8618;7.08096;3.58994;2.59252;32.2743;26.0576;4.64199;7.37079;85.7844;4.38811;7.76781	19
[truncated: 5,678 more rows]
[truncated: 54 more columns]
