# Supplementary material for: Crypt and Villus Transcriptomic Responses in Mouse Small Intestine Following Oral Exposure to Hexavalent Chromium
Source: Toxicol Sci. 2021 Dec 22;186(1):43–57. doi: 10.1093/toxsci/kfab152 (PMC8883354; doi:10.1093/toxsci/kfab152)
Supplement: kfab152_Supplementary_Data [file kfab152_supplementary_data.zip › toxsci-21-0384-File016.xlsx]

## Sheet: S5 Enrichment GSEA Method
Supplemental Table S5. Results of gene set enrichment using the GSEA method (Subramanian et al., 2005) based on ranking by the statistical measure of differences in expression between treated and control mice using the Wald statistic as determined with DESeq2). The GSEA statistical method was applied within the Platform for Integrative Analysis of Omics data (PIANO) R package (v1.22.0) (Varemo et…
Treatment group	Gene set name	Genes (tot)	Stat (dist.dir)	p (dist.dir.up)	p adj (dist.dir.up)	p (dist.dir.dn)	p adj (dist.dir.dn)	Genes (up)	Genes (down)	p (non-dir)	p adj (non-dir)	Percent_UpGenes	Percent_DnGenes	GeneSymbols_all	GeneSymbols_up	GeneSymbols_down
villus 180 Day91	KEGG_RIBOSOME	61	0.83484	0.00018467	0	NA	NA	60	0	0.00018467	0	98.3607	0	MRPL13, RPL10A, RPL13, RPL18, RPL19, RPL22, RPL22L1, RPL23, RPL23A, RPL24, RPL27, RPL28, RPL29, RPL3, RPL32, RPL34, RPL35, RPL36, RPL37A, RPL38, RPL39, RPL5, RPL6, RPL7, RPLP0, RPS11, RPS13, RPS19, RPS20, RPS23, RPS24, RPS25, RPS27L, RPS29, RPS3A, RPS5, RPS6, RPS7, RPS9	MRPL13, RPL10A, RPL13, RPL18, RPL19, RPL22, RPL22L1, RPL23, RPL23A, RPL24, RPL27, RPL28, RPL29, RPL3, RPL32, RPL34, RPL35, RPL36, RPL37A, RPL38, RPL39, RPL5, RPL6, RPL7, RPLP0, RPS11, RPS13, RPS19, RPS20, RPS23, RPS24, RPS25, RPS27L, RPS29, RPS3A, RPS5, RPS6, RPS7, RPS9	NA
crypt 20 Day8	WP_NICOTINE_ACTIVITY_ON_DOPAMINERGIC_NEURONS	21	-0.29379	NA	NA	0.74054	0.8836	7	11	0.74054	0.8836	33.3333	52.381	NA	NA	NA
villus 60 Day8	KEGG_HUNTINGTONS_DISEASE	158	0.54461	0.00031289	0	NA	NA	105	48	0.00031289	0	66.4557	30.3797	ATP5F1A, ATP5F1B, ATP5PO, BAX, CLTA, CLTB, COX4I1, COX5A, COX5B, COX6A1, COX6B1, COX7B, COX7C, COX8A, CYC1, DLG4, NDUFA10, NDUFA2, NDUFA7, NDUFB10, NDUFB6, NDUFB7, NDUFB9, NDUFS3, NDUFV3, POLR2D, POLR2L, PPARGC1A, SDHA, SOD1, SOD2, TGM2, UQCR11, UQCRH, UQCRHL, VDAC2	ATP5F1A, ATP5F1B, ATP5PO, BAX, CLTA, CLTB, COX4I1, COX5A, COX5B, COX6A1, COX6B1, COX7B, COX7C, COX8A, CYC1, NDUFA10, NDUFA2, NDUFA7, NDUFB10, NDUFB6, NDUFB7, NDUFB9, NDUFS3, NDUFV3, POLR2D, POLR2L, SOD1, SOD2, UQCR11, UQCRH, UQCRHL, VDAC2	DLG4, PPARGC1A, SDHA, TGM2
crypt 20 Day8	WP_CEREBRAL_ORGANIC_ACIDURIAS_INCLUDING_DISEASES	7	-0.4044	NA	NA	0.69247	0.86192	3	4	0.69247	0.86192	42.8571	57.1429	NA	NA	NA
crypt 180 Day8	BIOCARTA_STEM_PATHWAY	14	-0.40351	NA	NA	0.52397	0.77267	4	8	0.52397	0.77267	28.5714	57.1429	NA	NA	NA
villus 60 Day8	KEGG_RIBOSOME	61	0.80038	0.0002656	0	NA	NA	56	5	0.0002656	0	91.8033	8.19672	FAU, RPL11, RPL18A, RPL19, RPL23, RPL23A, RPL24, RPL26, RPL28, RPL30, RPL32, RPL34, RPL35A, RPL36, RPL37, RPL37A, RPL39, RPL7, RPL8, RPLP0, RPLP1, RPLP2, RPS2, RPS27L, RPS28, RPS29, RPS7	FAU, RPL11, RPL18A, RPL19, RPL23, RPL23A, RPL24, RPL26, RPL28, RPL30, RPL32, RPL34, RPL35A, RPL36, RPL37, RPL37A, RPL39, RPL7, RPL8, RPLP0, RPLP1, RPLP2, RPS2, RPS27L, RPS28, RPS29, RPS7	NA
villus 1.4 Day91	REACTOME_SRP_DEPENDENT_COTRANSLATIONAL_PROTEIN_TARGETING_TO_MEMBRANE	85	-0.69111	NA	NA	0.00015828	0	15	66	0.00015828	0	17.6471	77.6471	RPL11, RPL23A, RPL26, RPL7, RPLP0, RPS19, RPS7	NA	RPL11, RPL23A, RPL26, RPL7, RPLP0, RPS19, RPS7
crypt 180 Day8	REACTOME_MET_ACTIVATES_PTPN11	5	-0.58337	NA	NA	0.45112	0.67766	2	3	0.45112	0.67766	40	60	NA	NA	NA
crypt 180 Day8	WP_STEROL_REGULATORY_ELEMENTBINDING_PROTEINS_SREBP_SIGNALLING	68	0.43656	0.005277	0.054972	NA	NA	43	24	0.005277	0.054972	63.2353	35.2941	ACACA, AKT1, FDFT1, FDPS, HMGCR, HMGCS1, IDI1, INSIG2, KPNB1, LDLR, LSS, SCARB1, SEC31A, SQLE	ACACA, AKT1, FDFT1, FDPS, HMGCR, HMGCS1, IDI1, KPNB1, LDLR, LSS, SQLE	INSIG2, SCARB1, SEC31A
crypt 20 Day8	BIOCARTA_STEM_PATHWAY	14	-0.35767	NA	NA	0.63006	0.80221	5	8	0.63006	0.80221	35.7143	57.1429	NA	NA	NA
crypt 60 Day8	WP_UNFOLDED_PROTEIN_RESPONSE	24	0.42765	0.14697	0.31808	NA	NA	14	10	0.14697	0.31808	58.3333	41.6667	EIF2S1, PMAIP1	EIF2S1	PMAIP1
crypt 20 Day8	PID_GLYPICAN_1PATHWAY	27	-0.57225	NA	NA	0.0099967	0.06757	11	15	0.0099967	0.06757	40.7407	55.5556	FLT1, VEGFA	NA	FLT1, VEGFA
crypt 20 Day8	REACTOME_MET_ACTIVATES_PTPN11	5	-0.57011	NA	NA	0.42411	0.56777	1	4	0.42411	0.56777	20	80	NA	NA	NA
crypt 180 Day8	REACTOME_SUMOYLATION_OF_RNA_BINDING_PROTEINS	45	0.65354	0.00027533	6.2378e-05	NA	NA	34	11	0.00027533	6.2378e-05	75.5556	24.4444	NOP58, NUP88, NUP93, RAE1, RANBP2, SUMO2, TPR	NOP58, NUP88, NUP93, RAE1, RANBP2, SUMO2, TPR	NA
crypt 60 Day8	REACTOME_TP53_REGULATES_TRANSCRIPTION_OF_DNA_REPAIR_GENES	59	0.55164	0.00026205	0.0016675	NA	NA	45	14	0.00026205	0.0016675	76.2712	23.7288	GTF2F1, JUN, POLR2D, POLR2E, POLR2L	GTF2F1, POLR2D, POLR2E, POLR2L	JUN
villus 20 Day8	KEGG_HUNTINGTONS_DISEASE	158	0.52643	0.00052438	0	NA	NA	100	54	0.00052438	0	63.2911	34.1772	ATP5F1A, ATP5PO, BAX, CLTA, COX5B, COX6A1, COX6B1, COX7B, COX7C, NDUFA7, NDUFB6, NDUFS3, NDUFV3, PLCB4, POLR2D, SOD1, SOD2, TGM2, UQCR11	ATP5F1A, ATP5PO, BAX, CLTA, COX5B, COX6A1, COX6B1, COX7B, COX7C, NDUFA7, NDUFB6, NDUFS3, NDUFV3, POLR2D, SOD1, SOD2, UQCR11	PLCB4, TGM2
crypt 20 Day8	WP_STEROL_REGULATORY_ELEMENTBINDING_PROTEINS_SREBP_SIGNALLING	68	0.44741	0.0029257	0.032376	NA	NA	42	25	0.0029257	0.032376	61.7647	36.7647	NA	NA	NA
crypt 20 Day8	WP_GPCRS_CLASS_A_RHODOPSINLIKE	227	-0.18228	NA	NA	0.98469	0.93728	93	108	0.98469	0.93728	40.9692	47.5771	NA	NA	NA
villus 180 Day8	KEGG_RIBOSOME	61	0.87384	0.00037341	0	NA	NA	58	3	0.00037341	0	95.082	4.91803	RPL11, RPL13, RPL18, RPL18A, RPL19, RPL22, RPL22L1, RPL23, RPL23A, RPL24, RPL26, RPL27, RPL28, RPL29, RPL30, RPL32, RPL34, RPL35, RPL36, RPL37, RPL37A, RPL38, RPL5, RPL6, RPL7, RPL8, RPLP0, RPLP2, RPS13, RPS19, RPS23, RPS24, RPS25, RPS27L, RPS29, RPS3A, RPS5, RPS6, RPS7	RPL11, RPL13, RPL18, RPL18A, RPL19, RPL22, RPL22L1, RPL23, RPL23A, RPL24, RPL26, RPL27, RPL28, RPL29, RPL30, RPL32, RPL34, RPL35, RPL36, RPL37, RPL37A, RPL38, RPL5, RPL6, RPL7, RPL8, RPLP0, RPLP2, RPS13, RPS19, RPS23, RPS24, RPS25, RPS27L, RPS29, RPS3A, RPS5, RPS6, RPS7	NA
crypt 180 Day8	REACTOME_REGULATED_PROTEOLYSIS_OF_P75NTR	11	0.27656	0.90673	0.97825	NA	NA	5	6	0.90673	0.97825	45.4545	54.5455	NA	NA	NA
crypt 180 Day8	WP_SYNAPTIC_VESICLE_PATHWAY	49	-0.17379	NA	NA	0.99669	0.99374	22	24	0.99669	0.99374	44.898	48.9796	NA	NA	NA
crypt 20 Day8	BIOCARTA_RAN_PATHWAY	5	0.81422	0.023693	0.069777	NA	NA	4	1	0.023693	0.069777	80	20	NA	NA	NA
crypt 60 Day8	BIOCARTA_STEM_PATHWAY	14	-0.44144	NA	NA	0.36536	0.64914	4	8	0.36536	0.64914	28.5714	57.1429	NA	NA	NA
villus 180 Day8	REACTOME_NONSENSE_MEDIATED_DECAY_NMD	87	0.8231	0.00044623	0	NA	NA	76	10	0.00044623	0	87.3563	11.4943	EIF4A3, ETF1, RNPS1, RPL11, RPL13, RPL18, RPL18A, RPL19, RPL22, RPL22L1, RPL23, RPL23A, RPL24, RPL26, RPL27, RPL28, RPL29, RPL30, RPL32, RPL34, RPL35, RPL36, RPL37, RPL37A, RPL38, RPL5, RPL6, RPL7, RPL8, RPLP0, RPLP2, RPS13, RPS19, RPS23, RPS24, RPS25, RPS27L, RPS29, RPS3A, RPS5, RPS6, RPS7, UPF1	EIF4A3, ETF1, RNPS1, RPL11, RPL13, RPL18, RPL18A, RPL19, RPL22, RPL22L1, RPL23, RPL23A, RPL24, RPL26, RPL27, RPL28, RPL29, RPL30, RPL32, RPL34, RPL35, RPL36, RPL37, RPL37A, RPL38, RPL5, RPL6, RPL7, RPL8, RPLP0, RPLP2, RPS13, RPS19, RPS23, RPS24, RPS25, RPS27L, RPS29, RPS3A, RPS5, RPS6, RPS7, UPF1	NA
crypt 20 Day8	REACTOME_PRESYNAPTIC_FUNCTION_OF_KAINATE_RECEPTORS	20	-0.28197	NA	NA	0.80062	0.92054	8	12	0.80062	0.92054	40	60	NA	NA	NA
crypt 180 Day8	WP_NANOMATERIAL_INDUCED_APOPTOSIS	19	-0.51747	NA	NA	0.14064	0.37965	7	12	0.14064	0.37965	36.8421	63.1579	CASP7, CFLAR, ENDOG	ENDOG	CASP7, CFLAR
crypt 180 Day8	REACTOME_PYRIMIDINE_CATABOLISM	12	-0.8074	NA	NA	0.0010733	0.012281	4	8	0.0010733	0.012281	33.3333	66.6667	DPYD, TYMP, UPB1, UPP1	NA	DPYD, TYMP, UPB1, UPP1
crypt 60 Day8	REACTOME_SEMA3A_PLEXIN_REPULSION_SIGNALING_BY_INHIBITING_INTEGRIN_ADHESION	14	-0.56085	NA	NA	0.11368	0.32405	3	11	0.11368	0.32405	21.4286	78.5714	NA	NA	NA
villus 180 Day8	REACTOME_RESPIRATORY_ELECTRON_TRANSPORT_ATP_SYNTHESIS_BY_CHEMIOSMOTIC_COUPLING_AND_HEAT_PRODUCTION_BY_UNCOUPLING_PROTEINS	112	0.62888	0.00047642	0	NA	NA	89	22	0.00047642	0	79.4643	19.6429	ATP5F1A, ATP5F1B, ATP5F1C, ATP5ME, COX5A, COX6B1, COX7C, ECSIT, NDUFA10, NDUFA9, NDUFAF1, NDUFAF5, NDUFB10, NDUFB6, NDUFB7, NDUFS3, NDUFV3, SCO2, UCP2	ATP5F1A, ATP5F1B, ATP5F1C, ATP5ME, COX5A, COX6B1, COX7C, ECSIT, NDUFA10, NDUFA9, NDUFAF1, NDUFAF5, NDUFB10, NDUFB6, NDUFB7, NDUFS3, NDUFV3, UCP2	SCO2
villus 180 Day8	WP_ELECTRON_TRANSPORT_CHAIN_OXPHOS_SYSTEM_IN_MITOCHONDRIA	91	0.65333	0.00044072	0	NA	NA	73	17	0.00044072	0	80.2198	18.6813	ATP5F1A, ATP5F1B, ATP5F1C, ATP5ME, COX5A, COX6B1, COX7C, NDUFA10, NDUFA9, NDUFB10, NDUFB6, NDUFB7, NDUFS3, NDUFV3, SLC25A5, UCP2	ATP5F1A, ATP5F1B, ATP5F1C, ATP5ME, COX5A, COX6B1, COX7C, NDUFA10, NDUFA9, NDUFB10, NDUFB6, NDUFB7, NDUFS3, NDUFV3, UCP2	SLC25A5
crypt 180 Day8	KEGG_PORPHYRIN_AND_CHLOROPHYLL_METABOLISM	34	-0.45749	NA	NA	0.11215	0.37215	14	20	0.11215	0.37215	41.1765	58.8235	CPOX, EPRS1, FTH1, UGT1A1, UGT1A6, UGT2A3	EPRS1	CPOX, FTH1, UGT1A1, UGT1A6, UGT2A3
crypt 20 Day91	BIOCARTA_KERATINOCYTE_PATHWAY	45	0.23976	0.78276	0.84367	NA	NA	19	25	0.78276	0.84367	42.2222	55.5556	NA	NA	NA
villus 60 Day91	KEGG_RIBOSOME	61	0.82899	0.00020513	0	NA	NA	57	4	0.00020513	0	93.4426	6.55738	MRPL13, RPL10A, RPL13, RPL18, RPL19, RPL22, RPL22L1, RPL23, RPL23A, RPL27, RPL28, RPL29, RPL3, RPL32, RPL34, RPL35, RPL36, RPL37A, RPL38, RPL39, RPL5, RPL6, RPLP0, RPS11, RPS13, RPS19, RPS23, RPS24, RPS25, RPS27L, RPS29, RPS3A, RPS5, RPS6, RPS7, RPS9, RSL24D1	MRPL13, RPL10A, RPL13, RPL18, RPL19, RPL22, RPL22L1, RPL23, RPL23A, RPL27, RPL28, RPL29, RPL3, RPL32, RPL34, RPL35, RPL36, RPL37A, RPL38, RPL39, RPL5, RPL6, RPLP0, RPS11, RPS13, RPS19, RPS23, RPS24, RPS25, RPS27L, RPS29, RPS3A, RPS5, RPS6, RPS7, RPS9, RSL24D1	NA
crypt 20 Day8	REACTOME_DNA_REPAIR	270	0.40996	0.00048638	0.0053501	NA	NA	169	100	0.00048638	0.0053501	62.5926	37.037	KPNA2	KPNA2	NA
crypt 180 Day8	BIOCARTA_RANKL_PATHWAY	14	-0.2905	NA	NA	0.87518	0.97174	6	8	0.87518	0.97174	42.8571	57.1429	NA	NA	NA
crypt 20 Day8	BIOCARTA_RANKL_PATHWAY	14	-0.58589	NA	NA	0.065548	0.18569	3	11	0.065548	0.18569	21.4286	78.5714	NA	NA	NA
villus 180 Day8	REACTOME_SIGNALING_BY_ROBO_RECEPTORS	185	0.64321	0.00066401	0	NA	NA	132	49	0.00066401	0	71.3514	26.4865	CAP2, CXCL12, EIF4A3, ETF1, PAK6, PFN2, PSMA3, PSMA6, PSMB10, PSMB2, PSMB6, PSMB9, PSMC1, PSMC2, PSMC3, PSMC4, PSMC6, PSMD13, PSMD2, PSMD6, PSMD7, PSMD8, RNPS1, RPL11, RPL13, RPL18, RPL18A, RPL19, RPL22, RPL22L1, RPL23, RPL23A, RPL24, RPL26, RPL27, RPL28, RPL29, RPL30, RPL32, RPL34, RPL35, RPL36, RPL37, RPL37A, RPL38, RPL5, RPL6, RPL7, RPL8, RPLP0, RPLP2, RPS13, RPS19, RPS23, RPS24, RPS25, RPS27L…	EIF4A3, ETF1, PFN2, PSMA3, PSMA6, PSMB2, PSMB6, PSMC1, PSMC2, PSMC3, PSMC4, PSMC6, PSMD13, PSMD2, PSMD6, PSMD7, PSMD8, RNPS1, RPL11, RPL13, RPL18, RPL18A, RPL19, RPL22, RPL22L1, RPL23, RPL23A, RPL24, RPL26, RPL27, RPL28, RPL29, RPL30, RPL32, RPL34, RPL35, RPL36, RPL37, RPL37A, RPL38, RPL5, RPL6, RPL7, RPL8, RPLP0, RPLP2, RPS13, RPS19, RPS23, RPS24, RPS25, RPS27L, RPS29, RPS3A, RPS5, RPS6, RPS7	CAP2, CXCL12, PAK6, PSMB10, PSMB9, SRGAP1
crypt 20 Day91	REACTOME_MET_ACTIVATES_PTPN11	5	0.455	0.61186	0.79683	NA	NA	3	2	0.61186	0.79683	60	40	NA	NA	NA
villus 180 Day8	WP_MITOCHONDRIAL_COMPLEX_I_ASSEMBLY_MODEL_OXPHOS_SYSTEM	52	0.64939	0.00036193	0	NA	NA	40	11	0.00036193	0	76.9231	21.1538	ECSIT, NDUFA10, NDUFAF1, NDUFB10, NDUFB6, NDUFB7, NDUFS3, NDUFV3	ECSIT, NDUFA10, NDUFAF1, NDUFB10, NDUFB6, NDUFB7, NDUFS3, NDUFV3	NA
crypt 180 Day8	KEGG_ECM_RECEPTOR_INTERACTION	81	-0.4093	NA	NA	0.045502	0.32339	27	50	0.045502	0.32339	33.3333	61.7284	CD36, CD44, FN1, ITGA3, SDC1, THBS1, TNC	CD44, SDC1	CD36, FN1, ITGA3, THBS1, TNC
crypt 180 Day8	REACTOME_PROCESSING_OF_SMDT1	16	0.58936	0.034403	0.078219	NA	NA	10	6	0.034403	0.078219	62.5	37.5	MAIP1, MICU1, PHB, PHB2, PMPCA	MAIP1, PHB, PHB2, PMPCA	MICU1
villus 60 Day8	WP_ELECTRON_TRANSPORT_CHAIN_OXPHOS_SYSTEM_IN_MITOCHONDRIA	91	0.68643	0.00027716	0	NA	NA	72	18	0.00027716	0	79.1209	19.7802	ATP5F1A, ATP5F1B, ATP5ME, ATP5MF, ATP5MG, ATP5PO, COX4I1, COX5A, COX5B, COX6A1, COX6B1, COX7B, COX7C, COX8A, MT-ND3, MT-ND6, NDUFA10, NDUFA12, NDUFA2, NDUFA7, NDUFB10, NDUFB6, NDUFB7, NDUFB9, NDUFS3, NDUFV3, SDHA, UCP2, UQCR11, UQCRH	ATP5F1A, ATP5F1B, ATP5ME, ATP5MF, ATP5MG, ATP5PO, COX4I1, COX5A, COX5B, COX6A1, COX6B1, COX7B, COX7C, COX8A, MT-ND6, NDUFA10, NDUFA12, NDUFA2, NDUFA7, NDUFB10, NDUFB6, NDUFB7, NDUFB9, NDUFS3, NDUFV3, UCP2, UQCR11, UQCRH	MT-ND3, SDHA
villus 60 Day91	REACTOME_SELENOAMINO_ACID_METABOLISM	89	0.74583	0.00020016	0	NA	NA	74	14	0.00020016	0	83.1461	15.7303	AIMP1, EPRS1, GSR, PAPSS2, RARS1, RPL10A, RPL13, RPL18, RPL19, RPL22, RPL22L1, RPL23, RPL23A, RPL27, RPL28, RPL29, RPL3, RPL32, RPL34, RPL35, RPL36, RPL37A, RPL38, RPL39, RPL5, RPL6, RPLP0, RPS11, RPS13, RPS19, RPS23, RPS24, RPS25, RPS27L, RPS29, RPS3A, RPS5, RPS6, RPS7, RPS9, SCLY, SECISBP2, TXNRD1	AIMP1, EPRS1, GSR, RARS1, RPL10A, RPL13, RPL18, RPL19, RPL22, RPL22L1, RPL23, RPL23A, RPL27, RPL28, RPL29, RPL3, RPL32, RPL34, RPL35, RPL36, RPL37A, RPL38, RPL39, RPL5, RPL6, RPLP0, RPS11, RPS13, RPS19, RPS23, RPS24, RPS25, RPS27L, RPS29, RPS3A, RPS5, RPS6, RPS7, RPS9, TXNRD1	PAPSS2, SCLY, SECISBP2
crypt 180 Day91	BIOCARTA_STEM_PATHWAY	14	-0.39835	NA	NA	0.53709	0.74993	2	10	0.53709	0.74993	14.2857	71.4286	NA	NA	NA
crypt 180 Day8	BIOCARTA_VITCB_PATHWAY	10	-0.48094	NA	NA	0.43154	0.69063	4	5	0.43154	0.69063	40	50	SLC23A2	NA	SLC23A2
crypt 1.4 Day91	REACTOME_RESPONSE_TO_METAL_IONS	12	-0.97278	NA	NA	0.00016984	0	0	12	0.00016984	0	0	100	NA	NA	NA
crypt 20 Day8	BIOCARTA_VITCB_PATHWAY	10	-0.51278	NA	NA	0.2809	0.45029	5	5	0.2809	0.45029	50	50	NA	NA	NA
crypt 0.1 Day91	WP_ZINC_HOMEOSTASIS	33	-0.68174	NA	NA	0.00017256	0	10	21	0.00017256	0	30.303	63.6364	NA	NA	NA
crypt 180 Day91	BIOCARTA_KERATINOCYTE_PATHWAY	45	-0.37024	NA	NA	0.24134	0.53569	17	27	0.24134	0.53569	37.7778	60	FAS, MAP3K14, PRKCE, PRKCH	NA	FAS, MAP3K14, PRKCE, PRKCH
crypt 20 Day8	WP_GPCRS_CLASS_B_SECRETINLIKE	23	0.43191	0.13023	0.28149	NA	NA	9	11	0.13023	0.28149	39.1304	47.8261	NA	NA	NA
crypt 5 Day91	REACTOME_RESPONSE_TO_METAL_IONS	12	-0.97278	NA	NA	0.00017298	0	0	12	0.00017298	0	0	100	NA	NA	NA
villus 60 Day8	WP_OXIDATIVE_PHOSPHORYLATION	52	0.68766	0.00025961	0	NA	NA	38	13	0.00025961	0	73.0769	25	ATP5F1A, ATP5F1B, ATP5ME, ATP5MF, ATP5MG, ATP5PO, MT-ND3, MT-ND6, NDUFA10, NDUFA2, NDUFA7, NDUFB10, NDUFB6, NDUFB7, NDUFB9, NDUFS3, NDUFV3	ATP5F1A, ATP5F1B, ATP5ME, ATP5MF, ATP5MG, ATP5PO, MT-ND6, NDUFA10, NDUFA2, NDUFA7, NDUFB10, NDUFB6, NDUFB7, NDUFB9, NDUFS3, NDUFV3	MT-ND3
villus 180 Day8	REACTOME_TRNA_MODIFICATION_IN_THE_NUCLEUS_AND_CYTOSOL	41	0.68183	0.00032971	0	NA	NA	29	12	0.00032971	0	70.7317	29.2683	EPRS1, NSUN2, TRMT1, TRMT10A, TYW3	EPRS1, NSUN2, TRMT1, TRMT10A, TYW3	NA
villus 20 Day8	REACTOME_ALPHA_DEFENSINS	10	-0.92524	NA	NA	0.00016861	0	0	9	0.00016861	0	0	90	DEFA1, DEFA1B, DEFA3, DEFA4, DEFA5, DEFA6	NA	DEFA1, DEFA1B, DEFA3, DEFA4, DEFA5, DEFA6
crypt 60 Day8	REACTOME_REGULATED_PROTEOLYSIS_OF_P75NTR	11	-0.28484	NA	NA	0.89856	0.97699	6	5	0.89856	0.97699	54.5455	45.4545	PSEN1	NA	PSEN1
crypt 20 Day8	REACTOME_PROCESSING_OF_SMDT1	16	0.69629	0.0012358	0.0053672	NA	NA	14	2	0.0012358	0.0053672	87.5	12.5	MAIP1, PHB2	MAIP1, PHB2	NA
villus 20 Day8	KEGG_OXIDATIVE_PHOSPHORYLATION	117	0.59045	0.00044883	0	NA	NA	78	34	0.00044883	0	66.6667	29.0598	ATP5F1A, ATP5ME, ATP5MF, ATP5PO, ATP6V0A1, ATP6V0C, COX5B, COX6A1, COX6B1, COX7B, COX7C, NDUFA7, NDUFB6, NDUFS3, NDUFV3, UQCR11	ATP5F1A, ATP5ME, ATP5MF, ATP5PO, ATP6V0C, COX5B, COX6A1, COX6B1, COX7B, COX7C, NDUFA7, NDUFB6, NDUFS3, NDUFV3, UQCR11	ATP6V0A1
crypt 60 Day8	WP_SYNAPTIC_VESICLE_PATHWAY	49	0.29007	0.42455	0.65645	NA	NA	22	24	0.42455	0.65645	44.898	48.9796	NA	NA	NA
crypt 20 Day8	REACTOME_ELEVATION_OF_CYTOSOLIC_CA2_LEVELS	16	-0.54718	NA	NA	0.089993	0.21965	6	10	0.089993	0.21965	37.5	62.5	NA	NA	NA
crypt 20 Day91	BIOCARTA_INSULIN_PATHWAY	21	0.29023	0.69712	0.82995	NA	NA	8	13	0.69712	0.82995	38.0952	61.9048	NA	NA	NA
crypt 180 Day8	REACTOME_SUMOYLATION_OF_IMMUNE_RESPONSE_PROTEINS	9	-0.3542	NA	NA	0.78702	0.94015	5	4	0.78702	0.94015	55.5556	44.4444	NFKBIA	NA	NFKBIA
crypt 20 Day8	KEGG_P53_SIGNALING_PATHWAY	62	-0.38438	NA	NA	0.083524	0.29905	25	37	0.083524	0.29905	40.3226	59.6774	PMAIP1	NA	PMAIP1
crypt 20 Day8	KEGG_STEROID_HORMONE_BIOSYNTHESIS	40	-0.52603	NA	NA	0.0057197	0.067256	18	20	0.0057197	0.067256	45	50	CYP3A4, CYP3A43, CYP3A5, CYP3A7	NA	CYP3A4, CYP3A43, CYP3A5, CYP3A7
crypt 60 Day8	REACTOME_PRESYNAPTIC_FUNCTION_OF_KAINATE_RECEPTORS	20	-0.45181	NA	NA	0.22138	0.48924	5	14	0.22138	0.48924	25	70	NA	NA	NA
crypt 20 Day8	BIOCARTA_LAIR_PATHWAY	16	-0.50126	NA	NA	0.16555	0.33047	2	14	0.16555	0.33047	12.5	87.5	NA	NA	NA
crypt 60 Day8	REACTOME_DNA_REPAIR	270	0.43612	0.00037495	0.0018745	NA	NA	178	90	0.00037495	0.0018745	65.9259	33.3333	HERC2, KPNA2, POLR2D, POLR2E, POLR2L, PRPF19	KPNA2, POLR2D, POLR2E, POLR2L, PRPF19	HERC2
villus 60 Day8	KEGG_OXIDATIVE_PHOSPHORYLATION	117	0.64242	0.0002963	0	NA	NA	86	25	0.0002963	0	73.5043	21.3675	ATP5F1A, ATP5F1B, ATP5ME, ATP5MF, ATP5MG, ATP5PO, ATP6V0A1, ATP6V0C, ATP6V1F, ATP6V1G1, ATP6V1H, COX4I1, COX5A, COX5B, COX6A1, COX6B1, COX7B, COX7C, COX8A, CYC1, MT-ND3, MT-ND6, NDUFA10, NDUFA2, NDUFA7, NDUFB10, NDUFB6, NDUFB7, NDUFB9, NDUFS3, NDUFV3, SDHA, UQCR11, UQCRH, UQCRHL	ATP5F1A, ATP5F1B, ATP5ME, ATP5MF, ATP5MG, ATP5PO, ATP6V0C, ATP6V1F, ATP6V1G1, COX4I1, COX5A, COX5B, COX6A1, COX6B1, COX7B, COX7C, COX8A, CYC1, MT-ND6, NDUFA10, NDUFA2, NDUFA7, NDUFB10, NDUFB6, NDUFB7, NDUFB9, NDUFS3, NDUFV3, UQCR11, UQCRH, UQCRHL	ATP6V0A1, ATP6V1H, MT-ND3, SDHA
villus 180 Day8	REACTOME_RESPIRATORY_ELECTRON_TRANSPORT	94	0.60513	0.0004384	0	NA	NA	74	19	0.0004384	0	78.7234	20.2128	COX5A, COX6B1, COX7C, ECSIT, NDUFA10, NDUFA9, NDUFAF1, NDUFAF5, NDUFB10, NDUFB6, NDUFB7, NDUFS3, NDUFV3, SCO2	COX5A, COX6B1, COX7C, ECSIT, NDUFA10, NDUFA9, NDUFAF1, NDUFAF5, NDUFB10, NDUFB6, NDUFB7, NDUFS3, NDUFV3	SCO2
crypt 20 Day8	REACTOME_GLUCURONIDATION	17	-0.34426	NA	NA	0.60377	0.7854	9	8	0.60377	0.7854	52.9412	47.0588	NA	NA	NA
crypt 1.4 Day91	REACTOME_METALLOTHIONEINS_BIND_METALS	9	-0.98869	NA	NA	0.00017301	0	0	9	0.00017301	0	0	100	NA	NA	NA
crypt 5 Day8	REACTOME_TRANSLATION	257	0.51281	0.00017507	0	NA	NA	177	79	0.00017507	0	68.8716	30.7393	NA	NA	NA
crypt 20 Day8	WP_CARDIAC_HYPERTROPHIC_RESPONSE	54	-0.31776	NA	NA	0.35193	0.56776	16	38	0.35193	0.56776	29.6296	70.3704	NA	NA	NA
villus 60 Day8	REACTOME_RESPIRATORY_ELECTRON_TRANSPORT	94	0.59663	0.00028885	0	NA	NA	69	25	0.00028885	0	73.4043	26.5957	COX4I1, COX5A, COX5B, COX6A1, COX6B1, COX7B, COX7C, COX8A, CYC1, MT-ND3, MT-ND6, NDUFA10, NDUFA12, NDUFA2, NDUFA7, NDUFB10, NDUFB6, NDUFB7, NDUFB9, NDUFS3, NDUFV3, SCO2, SDHA, UQCR11, UQCRH	COX4I1, COX5A, COX5B, COX6A1, COX6B1, COX7B, COX7C, COX8A, CYC1, MT-ND6, NDUFA10, NDUFA12, NDUFA2, NDUFA7, NDUFB10, NDUFB6, NDUFB7, NDUFB9, NDUFS3, NDUFV3, UQCR11, UQCRH	MT-ND3, SCO2, SDHA
crypt 60 Day8	WP_NANOMATERIAL_INDUCED_APOPTOSIS	19	-0.46517	NA	NA	0.20292	0.46992	6	13	0.20292	0.46992	31.5789	68.4211	CASP6, CASP7	NA	CASP6, CASP7
crypt 60 Day8	KEGG_PORPHYRIN_AND_CHLOROPHYLL_METABOLISM	34	-0.46876	NA	NA	0.060984	0.28014	7	26	0.060984	0.28014	20.5882	76.4706	ALAS1, CPOX, EPRS1, FTH1, UGT1A1, UGT1A6	ALAS1, EPRS1	CPOX, FTH1, UGT1A1, UGT1A6
crypt 180 Day8	REACTOME_REGULATION_OF_CHOLESTEROL_BIOSYNTHESIS_BY_SREBP_SREBF	55	0.41588	0.021203	0.12617	NA	NA	31	24	0.021203	0.12617	56.3636	43.6364	ACACA, FDFT1, FDPS, HELZ2, HMGCR, HMGCS1, IDI1, INSIG2, KPNB1, LSS, MVK, SQLE	ACACA, FDFT1, FDPS, HMGCR, HMGCS1, IDI1, KPNB1, LSS, MVK, SQLE	HELZ2, INSIG2
crypt 180 Day91	REACTOME_REGULATED_PROTEOLYSIS_OF_P75NTR	11	0.32955	0.76475	0.89701	NA	NA	7	4	0.76475	0.89701	63.6364	36.3636	NA	NA	NA
crypt 180 Day8	REACTOME_REGULATION_OF_TP53_EXPRESSION_AND_DEGRADATION	32	0.3821	0.20293	0.37628	NA	NA	14	17	0.20293	0.37628	43.75	53.125	AKT1, SGK1, TP53, USP7	AKT1, TP53, USP7	SGK1
crypt 5 Day8	REACTOME_PROCESSING_OF_CAPPED_INTRON_CONTAINING_PRE_MRNA	223	0.53585	0.00017569	0	NA	NA	165	57	0.00017569	0	73.991	25.5605	NA	NA	NA
villus 20 Day8	WP_ELECTRON_TRANSPORT_CHAIN_OXPHOS_SYSTEM_IN_MITOCHONDRIA	91	0.66292	0.0003973	0	NA	NA	70	21	0.0003973	0	76.9231	23.0769	ATP5F1A, ATP5ME, ATP5MF, ATP5PO, COX5B, COX6A1, COX6B1, COX7B, COX7C, NDUFA12, NDUFA7, NDUFB6, NDUFS3, NDUFV3, UQCR11	ATP5F1A, ATP5ME, ATP5MF, ATP5PO, COX5B, COX6A1, COX6B1, COX7B, COX7C, NDUFA12, NDUFA7, NDUFB6, NDUFS3, NDUFV3, UQCR11	NA
villus 180 Day91	REACTOME_SELENOAMINO_ACID_METABOLISM	89	0.74892	0.00018155	0	NA	NA	76	11	0.00018155	0	85.3933	12.3596	AIMP1, EPRS1, GSR, PAPSS2, RARS1, RPL10A, RPL13, RPL18, RPL19, RPL22, RPL22L1, RPL23, RPL23A, RPL24, RPL27, RPL28, RPL29, RPL3, RPL32, RPL34, RPL35, RPL36, RPL37A, RPL38, RPL39, RPL5, RPL6, RPL7, RPLP0, RPS11, RPS13, RPS19, RPS20, RPS23, RPS24, RPS25, RPS27L, RPS29, RPS3A, RPS5, RPS6, RPS7, RPS9, SCLY, SEPHS2	AIMP1, EPRS1, GSR, RARS1, RPL10A, RPL13, RPL18, RPL19, RPL22, RPL22L1, RPL23, RPL23A, RPL24, RPL27, RPL28, RPL29, RPL3, RPL32, RPL34, RPL35, RPL36, RPL37A, RPL38, RPL39, RPL5, RPL6, RPL7, RPLP0, RPS11, RPS13, RPS19, RPS20, RPS23, RPS24, RPS25, RPS27L, RPS29, RPS3A, RPS5, RPS6, RPS7, RPS9	PAPSS2, SCLY, SEPHS2
crypt 5 Day8	REACTOME_RRNA_PROCESSING	168	0.59446	0.0001759	0	NA	NA	127	40	0.0001759	0	75.5952	23.8095	NA	NA	NA
villus 180 Day91	REACTOME_REGULATION_OF_EXPRESSION_OF_SLITS_AND_ROBOS	141	0.65091	0.00017934	0	NA	NA	108	32	0.00017934	0	76.5957	22.695	EIF4G1, LDB1, PSMA3, PSMA6, PSMB10, PSMB3, PSMB9, PSMC1, PSMC2, PSMC3, PSMC4, PSMD1, PSMD11, PSMD14, PSMD6, PSMD7, PSMD8, PSME1, PSME2, ROBO1, RPL10A, RPL13, RPL18, RPL19, RPL22, RPL22L1, RPL23, RPL23A, RPL24, RPL27, RPL28, RPL29, RPL3, RPL32, RPL34, RPL35, RPL36, RPL37A, RPL38, RPL39, RPL5, RPL6, RPL7, RPLP0, RPS11, RPS13, RPS19, RPS20, RPS23, RPS24, RPS25, RPS27L, RPS29, RPS3A, RPS5, RPS6, RPS7…	EIF4G1, PSMA3, PSMA6, PSMB3, PSMC1, PSMC2, PSMC3, PSMC4, PSMD1, PSMD11, PSMD14, PSMD6, PSMD7, PSMD8, ROBO1, RPL10A, RPL13, RPL18, RPL19, RPL22, RPL22L1, RPL23, RPL23A, RPL24, RPL27, RPL28, RPL29, RPL3, RPL32, RPL34, RPL35, RPL36, RPL37A, RPL38, RPL39, RPL5, RPL6, RPL7, RPLP0, RPS11, RPS13, RPS19, RPS20, RPS23, RPS24, RPS25, RPS27L, RPS29, RPS3A, RPS5, RPS6, RPS7, RPS9, ZSWIM8	LDB1, PSMB10, PSMB9, PSME1, PSME2, UBB
villus 180 Day8	KEGG_OXIDATIVE_PHOSPHORYLATION	117	0.63698	0.00048733	0	NA	NA	85	25	0.00048733	0	72.6496	21.3675	ATP5F1A, ATP5F1B, ATP5F1C, ATP5ME, ATP6V0C, ATP6V1F, ATP6V1G1, COX5A, COX6B1, COX7C, NDUFA10, NDUFA9, NDUFB10, NDUFB6, NDUFB7, NDUFS3, NDUFV3	ATP5F1A, ATP5F1B, ATP5F1C, ATP5ME, ATP6V0C, ATP6V1F, ATP6V1G1, COX5A, COX6B1, COX7C, NDUFA10, NDUFA9, NDUFB10, NDUFB6, NDUFB7, NDUFS3, NDUFV3	NA
crypt 60 Day8	BIOCARTA_RANKL_PATHWAY	14	-0.35919	NA	NA	0.63055	0.86039	6	8	0.63055	0.86039	42.8571	57.1429	NA	NA	NA
crypt 20 Day8	PID_HEDGEHOG_GLI_PATHWAY	47	-0.35151	NA	NA	0.24643	0.46845	18	29	0.24643	0.46845	38.2979	61.7021	NA	NA	NA
crypt 180 Day8	BIOCARTA_PPARA_PATHWAY	49	-0.58656	NA	NA	0.0015775	0.019153	16	32	0.0015775	0.019153	32.6531	65.3061	ACOX1, APOA1, DUSP1, EHHADH, HSD17B4, HSPA1A, NCOR1, NFKBIA, PPARGC1A	NA	ACOX1, APOA1, DUSP1, EHHADH, HSD17B4, HSPA1A, NCOR1, NFKBIA, PPARGC1A
crypt 20 Day91	REACTOME_PROCESSING_OF_SMDT1	16	0.55731	0.048763	0.29957	NA	NA	11	5	0.048763	0.29957	68.75	31.25	NA	NA	NA
villus 180 Day8	WP_CYTOPLASMIC_RIBOSOMAL_PROTEINS	62	0.8671	0.00037439	0	NA	NA	58	3	0.00037439	0	93.5484	4.83871	RPL11, RPL13, RPL18, RPL18A, RPL19, RPL22, RPL23, RPL23A, RPL24, RPL26, RPL27, RPL28, RPL29, RPL30, RPL32, RPL34, RPL35, RPL36, RPL37, RPL37A, RPL38, RPL5, RPL6, RPL7, RPL8, RPLP0, RPLP2, RPS13, RPS19, RPS23, RPS24, RPS25, RPS29, RPS3A, RPS5, RPS6, RPS7	RPL11, RPL13, RPL18, RPL18A, RPL19, RPL22, RPL23, RPL23A, RPL24, RPL26, RPL27, RPL28, RPL29, RPL30, RPL32, RPL34, RPL35, RPL36, RPL37, RPL37A, RPL38, RPL5, RPL6, RPL7, RPL8, RPLP0, RPLP2, RPS13, RPS19, RPS23, RPS24, RPS25, RPS29, RPS3A, RPS5, RPS6, RPS7	NA
crypt 180 Day91	BIOCARTA_INSULIN_PATHWAY	21	0.47608	0.11077	0.24591	NA	NA	9	12	0.11077	0.24591	42.8571	57.1429	CSNK2A1, INSR, PTPN11	CSNK2A1, PTPN11	INSR
crypt 5 Day8	REACTOME_MRNA_SPLICING	172	0.54936	0.00017737	0	NA	NA	127	45	0.00017737	0	73.8372	26.1628	NA	NA	NA
crypt 20 Day8	REACTOME_SIGNAL_TRANSDUCTION_BY_L1	20	-0.41	NA	NA	0.32151	0.50923	8	12	0.32151	0.50923	40	60	NA	NA	NA
crypt 60 Day8	REACTOME_PROCESSING_OF_SMDT1	16	0.53764	0.072113	0.16247	NA	NA	12	4	0.072113	0.16247	75	25	MICU1, PHB2, PMPCA	PHB2, PMPCA	MICU1
crypt 0.1 Day91	REACTOME_RESPONSE_TO_METAL_IONS	12	-0.92402	NA	NA	0.00017753	0	1	11	0.00017753	0	8.33333	91.6667	NA	NA	NA
crypt 5 Day8	REACTOME_DNA_REPLICATION	120	0.52941	0.00018205	0	NA	NA	95	25	0.00018205	0	79.1667	20.8333	NA	NA	NA
crypt 180 Day8	REACTOME_DOWNREGULATION_OF_ERBB4_SIGNALING	7	-0.53012	NA	NA	0.41705	0.67847	3	4	0.41705	0.67847	42.8571	57.1429	NA	NA	NA
villus 180 Day8	WP_OXIDATIVE_PHOSPHORYLATION	52	0.67937	0.00036193	0	NA	NA	44	7	0.00036193	0	84.6154	13.4615	ATP5F1A, ATP5F1B, ATP5ME, GZMB, NDUFA10, NDUFA9, NDUFB10, NDUFB6, NDUFB7, NDUFS3, NDUFV3	ATP5F1A, ATP5F1B, ATP5ME, NDUFA10, NDUFA9, NDUFB10, NDUFB6, NDUFB7, NDUFS3, NDUFV3	GZMB
villus 60 Day91	REACTOME_CELLULAR_RESPONSE_TO_STARVATION	127	0.60671	0.00020404	0	NA	NA	83	43	0.00020404	0	65.3543	33.8583	ATP6V0D2, ATP6V0E2, ATP6V1A, ATP6V1B2, ATP6V1F, ATP6V1H, EIF2S1, EIF2S2, LAMTOR3, LAMTOR5, MIOS, MTOR, RPL10A, RPL13, RPL18, RPL19, RPL22, RPL22L1, RPL23, RPL23A, RPL27, RPL28, RPL29, RPL3, RPL32, RPL34, RPL35, RPL36, RPL37A, RPL38, RPL39, RPL5, RPL6, RPLP0, RPS11, RPS13, RPS19, RPS23, RPS24, RPS25, RPS27L, RPS29, RPS3A, RPS5, RPS6, RPS7, RPS9, SEC13, SESN1, TRIB3	ATP6V0D2, ATP6V1B2, ATP6V1F, ATP6V1H, EIF2S1, EIF2S2, LAMTOR3, MIOS, RPL10A, RPL13, RPL18, RPL19, RPL22, RPL22L1, RPL23, RPL23A, RPL27, RPL28, RPL29, RPL3, RPL32, RPL34, RPL35, RPL36, RPL37A, RPL38, RPL39, RPL5, RPL6, RPLP0, RPS11, RPS13, RPS19, RPS23, RPS24, RPS25, RPS27L, RPS29, RPS3A, RPS5, RPS6, RPS7, RPS9, SEC13	ATP6V0E2, ATP6V1A, LAMTOR5, MTOR, SESN1, TRIB3
crypt 180 Day91	WP_NANOMATERIAL_INDUCED_APOPTOSIS	19	-0.38013	NA	NA	0.50279	0.73024	8	11	0.50279	0.73024	42.1053	57.8947	CASP3, CASP6, ENDOG, FAS	ENDOG	CASP3, CASP6, FAS
crypt 5 Day8	REACTOME_CELLULAR_RESPONSE_TO_STARVATION	127	0.56022	0.00017753	0	NA	NA	89	35	0.00017753	0	70.0787	27.5591	NA	NA	NA
villus 1.4 Day91	REACTOME_EUKARYOTIC_TRANSLATION_INITIATION	90	-0.69625	NA	NA	0.00016021	0	18	69	0.00016021	0	20	76.6667	RPL11, RPL23A, RPL26, RPL7, RPLP0, RPS19, RPS7	NA	RPL11, RPL23A, RPL26, RPL7, RPLP0, RPS19, RPS7
crypt 20 Day8	REACTOME_DISPLACEMENT_OF_DNA_GLYCOSYLASE_BY_APEX1	8	0.49839	0.33837	0.48992	NA	NA	3	5	0.33837	0.48992	37.5	62.5	NA	NA	NA
crypt 20 Day8	WP_TAMOXIFEN_METABOLISM	16	-0.66356	NA	NA	0.009906	0.054632	3	12	0.009906	0.054632	18.75	75	CYP3A4, CYP3A5	NA	CYP3A4, CYP3A5
crypt 5 Day91	REACTOME_METALLOTHIONEINS_BIND_METALS	9	-0.98869	NA	NA	0.00017771	0	0	9	0.00017771	0	0	100	NA	NA	NA
crypt 20 Day8	KEGG_MAPK_SIGNALING_PATHWAY	260	-0.38009	NA	NA	0.00025589	0.106	94	156	0.00025589	0.106	36.1538	60	JUN, MAX, PTPRR, RELB	NA	JUN, MAX, PTPRR, RELB
crypt 5 Day8	REACTOME_SIGNALING_BY_ROBO_RECEPTORS	185	0.54842	0.00017781	0	NA	NA	132	49	0.00017781	0	71.3514	26.4865	NA	NA	NA
crypt 20 Day8	WP_HFE_EFFECT_ON_HEPCIDIN_PRODUCTION	6	-0.70541	NA	NA	0.098221	0.23042	1	4	0.098221	0.23042	16.6667	66.6667	NA	NA	NA
crypt 180 Day8	KEGG_MAPK_SIGNALING_PATHWAY	260	-0.31428	NA	NA	0.082021	0.48754	113	135	0.082021	0.48754	43.4615	51.9231	AKT1, ARRB1, ATF4, CHP2, DUSP1, DUSP5, GADD45A, GNG12, HSPA1A, HSPA1B, MAP2K1, MAX, PTPRR, SRF, TP53	AKT1, ATF4, SRF, TP53	ARRB1, CHP2, DUSP1, DUSP5, GADD45A, GNG12, HSPA1A, HSPA1B, MAP2K1, MAX, PTPRR
crypt 180 Day8	REACTOME_OAS_ANTIVIRAL_RESPONSE	9	0.51912	0.28272	0.41548	NA	NA	5	4	0.28272	0.41548	55.5556	44.4444	OAS1	OAS1	NA
crypt 180 Day8	REACTOME_DISPLACEMENT_OF_DNA_GLYCOSYLASE_BY_APEX1	8	0.61116	0.15601	0.2237	NA	NA	5	3	0.15601	0.2237	62.5	37.5	TDG	TDG	NA
crypt 180 Day8	REACTOME_REGULATION_OF_SIGNALING_BY_CBL	20	-0.56966	NA	NA	0.055603	0.22635	6	14	0.055603	0.22635	30	70	CBL, HCK	NA	CBL, HCK
crypt 5 Day8	REACTOME_REGULATION_OF_EXPRESSION_OF_SLITS_AND_ROBOS	141	0.60774	0.00017915	0	NA	NA	107	32	0.00017915	0	75.8865	22.695	NA	NA	NA
crypt 20 Day8	REACTOME_FORMATION_OF_ATP_BY_CHEMIOSMOTIC_COUPLING	13	0.80075	0.00023669	0.00044248	NA	NA	12	1	0.00023669	0.00044248	92.3077	7.69231	NA	NA	NA
crypt 20 Day8	REACTOME_REGULATION_OF_SIGNALING_BY_CBL	20	-0.59026	NA	NA	0.015245	0.089638	6	14	0.015245	0.089638	30	70	NA	NA	NA
villus 1.4 Day91	REACTOME_EUKARYOTIC_TRANSLATION_ELONGATION	65	-0.77831	NA	NA	0.00016434	0	4	57	0.00016434	0	6.15385	87.6923	RPL11, RPL23A, RPL26, RPL7, RPLP0, RPS19, RPS7	NA	RPL11, RPL23A, RPL26, RPL7, RPLP0, RPS19, RPS7
villus 180 Day91	WP_CYTOPLASMIC_RIBOSOMAL_PROTEINS	62	0.8241	0.00018386	0	NA	NA	59	2	0.00018386	0	95.1613	3.22581	RPL10A, RPL13, RPL18, RPL19, RPL22, RPL23, RPL23A, RPL24, RPL27, RPL28, RPL29, RPL3, RPL32, RPL34, RPL35, RPL36, RPL37A, RPL38, RPL39, RPL5, RPL6, RPL7, RPLP0, RPS11, RPS13, RPS19, RPS20, RPS23, RPS24, RPS25, RPS29, RPS3A, RPS5, RPS6, RPS6KA3, RPS7, RPS9	RPL10A, RPL13, RPL18, RPL19, RPL22, RPL23, RPL23A, RPL24, RPL27, RPL28, RPL29, RPL3, RPL32, RPL34, RPL35, RPL36, RPL37A, RPL38, RPL39, RPL5, RPL6, RPL7, RPLP0, RPS11, RPS13, RPS19, RPS20, RPS23, RPS24, RPS25, RPS29, RPS3A, RPS5, RPS6, RPS6KA3, RPS7, RPS9	NA
crypt 0.1 Day91	REACTOME_METALLOTHIONEINS_BIND_METALS	9	-0.99297	NA	NA	0.00017947	0	0	9	0.00017947	0	0	100	NA	NA	NA
crypt 0.1 Day8	REACTOME_SRP_DEPENDENT_COTRANSLATIONAL_PROTEIN_TARGETING_TO_MEMBRANE	85	0.58434	0.00017969	0	NA	NA	64	21	0.00017969	0	75.2941	24.7059	NA	NA	NA
crypt 20 Day8	REACTOME_SEMAPHORIN_INTERACTIONS	62	-0.57335	NA	NA	0.00015242	0.0044129	13	49	0.00015242	0.0044129	20.9677	79.0323	RHOB, TYROBP	NA	RHOB, TYROBP
crypt 180 Day91	REACTOME_PROCESSING_OF_SMDT1	16	0.65463	0.010099	0.034862	NA	NA	11	5	0.010099	0.034862	68.75	31.25	MICU1, PHB, PHB2	PHB, PHB2	MICU1
crypt 20 Day8	REACTOME_ANCHORING_FIBRIL_FORMATION	14	-0.51959	NA	NA	0.16344	0.33007	5	8	0.16344	0.33007	35.7143	57.1429	NA	NA	NA
crypt 20 Day8	REACTOME_FC_EPSILON_RECEPTOR_FCERI_SIGNALING	155	-0.28126	NA	NA	0.25654	0.52165	82	73	0.25654	0.52165	52.9032	47.0968	JUN, NFKBIA, PSMB10	NA	JUN, NFKBIA, PSMB10
crypt 20 Day8	REACTOME_RHO_GTPASES_ACTIVATE_ROCKS	18	-0.65244	NA	NA	0.0059372	0.049954	5	13	0.0059372	0.049954	27.7778	72.2222	RHOB	NA	RHOB
crypt 180 Day8	WP_PI3KAKTMTOR_VITD3_SIGNALLING	20	-0.45027	NA	NA	0.2744	0.55139	9	11	0.2744	0.55139	45	55	AKT1, PFKFB4, VDR	AKT1	PFKFB4, VDR
villus 60 Day91	REACTOME_REGULATION_OF_EXPRESSION_OF_SLITS_AND_ROBOS	141	0.60952	0.00020589	0	NA	NA	92	48	0.00020589	0	65.2482	34.0426	EIF4G1, LDB1, PSMA2, PSMA3, PSMA6, PSMB10, PSMB3, PSMB9, PSMC1, PSMC2, PSMC3, PSMC4, PSMC6, PSMD1, PSMD11, PSMD14, PSMD3, PSMD6, PSMD7, PSMD8, PSME1, PSME2, ROBO1, RPL10A, RPL13, RPL18, RPL19, RPL22, RPL22L1, RPL23, RPL23A, RPL27, RPL28, RPL29, RPL3, RPL32, RPL34, RPL35, RPL36, RPL37A, RPL38, RPL39, RPL5, RPL6, RPLP0, RPS11, RPS13, RPS19, RPS23, RPS24, RPS25, RPS27L, RPS29, RPS3A, RPS5, RPS6, RPS…	EIF4G1, PSMA2, PSMA3, PSMA6, PSMB3, PSMC1, PSMC2, PSMC3, PSMC4, PSMD1, PSMD11, PSMD14, PSMD6, PSMD7, PSMD8, ROBO1, RPL10A, RPL13, RPL18, RPL19, RPL22, RPL22L1, RPL23, RPL23A, RPL27, RPL28, RPL29, RPL3, RPL32, RPL34, RPL35, RPL36, RPL37A, RPL38, RPL39, RPL5, RPL6, RPLP0, RPS11, RPS13, RPS19, RPS23, RPS24, RPS25, RPS27L, RPS29, RPS3A, RPS5, RPS6, RPS7, RPS9, SLIT2	LDB1, PSMB10, PSMB9, PSMC6, PSMD3, PSME1, PSME2, UBB, USP33
villus 60 Day8	REACTOME_RESPIRATORY_ELECTRON_TRANSPORT_ATP_SYNTHESIS_BY_CHEMIOSMOTIC_COUPLING_AND_HEAT_PRODUCTION_BY_UNCOUPLING_PROTEINS	112	0.62367	0.00029095	0	NA	NA	84	28	0.00029095	0	75	25	ATP5F1A, ATP5F1B, ATP5ME, ATP5MF, ATP5MG, ATP5PO, COX4I1, COX5A, COX5B, COX6A1, COX6B1, COX7B, COX7C, COX8A, CYC1, MT-ND3, MT-ND6, NDUFA10, NDUFA12, NDUFA2, NDUFA7, NDUFB10, NDUFB6, NDUFB7, NDUFB9, NDUFS3, NDUFV3, SCO2, SDHA, UCP2, UQCR11, UQCRH	ATP5F1A, ATP5F1B, ATP5ME, ATP5MF, ATP5MG, ATP5PO, COX4I1, COX5A, COX5B, COX6A1, COX6B1, COX7B, COX7C, COX8A, CYC1, MT-ND6, NDUFA10, NDUFA12, NDUFA2, NDUFA7, NDUFB10, NDUFB6, NDUFB7, NDUFB9, NDUFS3, NDUFV3, UCP2, UQCR11, UQCRH	MT-ND3, SCO2, SDHA
crypt 180 Day8	PID_S1P_S1P1_PATHWAY	21	-0.47224	NA	NA	0.19903	0.47577	7	14	0.19903	0.47577	33.3333	66.6667	PLCB2, VEGFA	NA	PLCB2, VEGFA
crypt 180 Day8	REACTOME_DISEASES_OF_CARBOHYDRATE_METABOLISM	30	-0.52858	NA	NA	0.040179	0.21307	11	19	0.040179	0.21307	36.6667	63.3333	ALDOB, KHK, SLC37A4	NA	ALDOB, KHK, SLC37A4
crypt 180 Day8	REACTOME_REGULATION_BY_C_FLIP	10	-0.58061	NA	NA	0.19471	0.43567	3	7	0.19471	0.43567	30	70	CFLAR	NA	CFLAR
villus 60 Day8	REACTOME_SELENOAMINO_ACID_METABOLISM	89	0.72222	0.00028385	0	NA	NA	72	16	0.00028385	0	80.8989	17.9775	EPRS1, FAU, GSR, RPL11, RPL18A, RPL19, RPL23, RPL23A, RPL24, RPL26, RPL28, RPL30, RPL32, RPL34, RPL35A, RPL36, RPL37, RPL37A, RPL39, RPL7, RPL8, RPLP0, RPLP1, RPLP2, RPS2, RPS27L, RPS28, RPS29, RPS7, SEPHS2	EPRS1, FAU, GSR, RPL11, RPL18A, RPL19, RPL23, RPL23A, RPL24, RPL26, RPL28, RPL30, RPL32, RPL34, RPL35A, RPL36, RPL37, RPL37A, RPL39, RPL7, RPL8, RPLP0, RPLP1, RPLP2, RPS2, RPS27L, RPS28, RPS29, RPS7	SEPHS2
villus 180 Day8	REACTOME_RRNA_MODIFICATION_IN_THE_NUCLEUS_AND_CYTOSOL	58	0.72281	0.00036114	0	NA	NA	54	4	0.00036114	0	93.1034	6.89655	BUD23T10, NOL6, NOP2, PNO1, RPS6, RPS7, TBL3, WDR46	BUD23T10, NOL6, NOP2, PNO1, RPS6, RPS7, TBL3, WDR46	NA
crypt 20 Day8	REACTOME_FORMYL_PEPTIDE_RECEPTORS_BIND_FORMYL_PEPTIDES_AND_MANY_OTHER_LIGANDS	7	-0.58476	NA	NA	0.26132	0.41617	3	4	0.26132	0.41617	42.8571	57.1429	NA	NA	NA
crypt 20 Day8	REACTOME_PKA_ACTIVATION_IN_GLUCAGON_SIGNALLING	16	-0.48708	NA	NA	0.1956	0.36417	4	12	0.1956	0.36417	25	75	NA	NA	NA
crypt 20 Day8	REACTOME_REGULATION_BY_C_FLIP	10	-0.41062	NA	NA	0.56073	0.74197	5	5	0.56073	0.74197	50	50	NA	NA	NA
crypt 20 Day8	WP_WNT_SIGNALING_PATHWAY_AND_PLURIPOTENCY	101	-0.33809	NA	NA	0.098939	0.36007	33	66	0.098939	0.36007	32.6733	65.3465	CTNND1, JUN	NA	CTNND1, JUN
villus 180 Day8	REACTOME_SELENOAMINO_ACID_METABOLISM	89	0.78581	0.00042105	0	NA	NA	74	14	0.00042105	0	83.1461	15.7303	EPRS1, GSR, RARS1, RPL11, RPL13, RPL18, RPL18A, RPL19, RPL22, RPL22L1, RPL23, RPL23A, RPL24, RPL26, RPL27, RPL28, RPL29, RPL30, RPL32, RPL34, RPL35, RPL36, RPL37, RPL37A, RPL38, RPL5, RPL6, RPL7, RPL8, RPLP0, RPLP2, RPS13, RPS19, RPS23, RPS24, RPS25, RPS27L, RPS29, RPS3A, RPS5, RPS6, RPS7	EPRS1, GSR, RARS1, RPL11, RPL13, RPL18, RPL18A, RPL19, RPL22, RPL22L1, RPL23, RPL23A, RPL24, RPL26, RPL27, RPL28, RPL29, RPL30, RPL32, RPL34, RPL35, RPL36, RPL37, RPL37A, RPL38, RPL5, RPL6, RPL7, RPL8, RPLP0, RPLP2, RPS13, RPS19, RPS23, RPS24, RPS25, RPS27L, RPS29, RPS3A, RPS5, RPS6, RPS7	NA
crypt 180 Day8	PID_ALK2_PATHWAY	9	-0.6115	NA	NA	0.17836	0.4011	3	6	0.17836	0.4011	33.3333	66.6667	NA	NA	NA
crypt 60 Day8	REACTOME_REGULATION_OF_CHOLESTEROL_BIOSYNTHESIS_BY_SREBP_SREBF	55	0.50019	0.000773	0.014322	NA	NA	33	22	0.000773	0.014322	60	40	FDFT1, HMGCR, IDI1, KPNB1, LSS, MVK, SQLE	FDFT1, HMGCR, IDI1, KPNB1, LSS, MVK, SQLE	NA
crypt 60 Day8	BIOCARTA_PPARA_PATHWAY	49	-0.57895	NA	NA	0.00016614	0.011461	22	26	0.00016614	0.011461	44.898	53.0612	ACOX1, APOA1, EHHADH, JUN, NCOR1, PPARGC1A	NA	ACOX1, APOA1, EHHADH, JUN, NCOR1, PPARGC1A
crypt 180 Day8	REACTOME_REGULATION_OF_INSULIN_SECRETION	75	-0.42209	NA	NA	0.039858	0.30079	30	42	0.039858	0.30079	40	56	AHCYL1, CD36, GNG12, PLCB2, SLC2A2	NA	AHCYL1, CD36, GNG12, PLCB2, SLC2A2
crypt 20 Day8	PID_ALK2_PATHWAY	9	-0.37488	NA	NA	0.69427	0.86671	4	5	0.69427	0.86671	44.4444	55.5556	NA	NA	NA
crypt 20 Day8	REACTOME_GAMMA_CARBOXYLATION_HYPUSINE_FORMATION_AND_ARYLSULFATASE_ACTIVATION	34	0.31502	0.37904	0.58813	NA	NA	17	15	0.37904	0.58813	50	44.1176	EIF5A, PROZ	EIF5A	PROZ
crypt 20 Day8	REACTOME_GLYCOGEN_STORAGE_DISEASES	12	-0.25309	NA	NA	0.94114	0.98856	4	8	0.94114	0.98856	33.3333	66.6667	NA	NA	NA
villus 180 Day8	KEGG_PROTEASOME	42	0.65738	0.00033512	0	NA	NA	33	8	0.00033512	0	78.5714	19.0476	PSMA3, PSMA6, PSMB10, PSMB2, PSMB6, PSMB9, PSMC1, PSMC2, PSMC3, PSMC4, PSMC6, PSMD13, PSMD2, PSMD6, PSMD7, PSMD8	PSMA3, PSMA6, PSMB2, PSMB6, PSMC1, PSMC2, PSMC3, PSMC4, PSMC6, PSMD13, PSMD2, PSMD6, PSMD7, PSMD8	PSMB10, PSMB9
crypt 180 Day8	REACTOME_NONCANONICAL_ACTIVATION_OF_NOTCH3	8	0.42925	0.54613	0.73427	NA	NA	5	3	0.54613	0.73427	62.5	37.5	NA	NA	NA
crypt 20 Day8	PID_HDAC_CLASSII_PATHWAY	32	0.28314	0.56838	0.75335	NA	NA	15	17	0.56838	0.75335	46.875	53.125	NA	NA	NA
crypt 180 Day8	BIOCARTA_FAS_PATHWAY	29	0.29218	0.64243	0.79561	NA	NA	16	13	0.64243	0.79561	55.1724	44.8276	CASP7, CFLAR, LMNB1, PARP1	LMNB1, PARP1	CASP7, CFLAR
crypt 180 Day8	REACTOME_DISASSEMBLY_OF_THE_DESTRUCTION_COMPLEX_AND_RECRUITMENT_OF_AXIN_TO_THE_MEMBRANE	31	0.33633	0.38559	0.57552	NA	NA	19	10	0.38559	0.57552	61.2903	32.2581	LRP5	LRP5	NA
crypt 60 Day8	REACTOME_DOWNREGULATION_OF_ERBB4_SIGNALING	7	-0.29764	NA	NA	0.9264	0.9855	5	2	0.9264	0.9855	71.4286	28.5714	NA	NA	NA
villus 180 Day8	REACTOME_REGULATION_OF_EXPRESSION_OF_SLITS_AND_ROBOS	141	0.72691	0.00054259	0	NA	NA	113	26	0.00054259	0	80.1418	18.4397	EIF4A3, ETF1, PSMA3, PSMA6, PSMB10, PSMB2, PSMB6, PSMB9, PSMC1, PSMC2, PSMC3, PSMC4, PSMC6, PSMD13, PSMD2, PSMD6, PSMD7, PSMD8, RNPS1, RPL11, RPL13, RPL18, RPL18A, RPL19, RPL22, RPL22L1, RPL23, RPL23A, RPL24, RPL26, RPL27, RPL28, RPL29, RPL30, RPL32, RPL34, RPL35, RPL36, RPL37, RPL37A, RPL38, RPL5, RPL6, RPL7, RPL8, RPLP0, RPLP2, RPS13, RPS19, RPS23, RPS24, RPS25, RPS27L, RPS29, RPS3A, RPS5, RPS6…	EIF4A3, ETF1, PSMA3, PSMA6, PSMB2, PSMB6, PSMC1, PSMC2, PSMC3, PSMC4, PSMC6, PSMD13, PSMD2, PSMD6, PSMD7, PSMD8, RNPS1, RPL11, RPL13, RPL18, RPL18A, RPL19, RPL22, RPL22L1, RPL23, RPL23A, RPL24, RPL26, RPL27, RPL28, RPL29, RPL30, RPL32, RPL34, RPL35, RPL36, RPL37, RPL37A, RPL38, RPL5, RPL6, RPL7, RPL8, RPLP0, RPLP2, RPS13, RPS19, RPS23, RPS24, RPS25, RPS27L, RPS29, RPS3A, RPS5, RPS6, RPS7	PSMB10, PSMB9
crypt 180 Day8	PID_INTEGRIN3_PATHWAY	41	-0.49294	NA	NA	0.039392	0.22265	13	27	0.039392	0.22265	31.7073	65.8537	FN1, SDC1, THBS1, TNC, VEGFA	SDC1	FN1, THBS1, TNC, VEGFA
villus 180 Day91	REACTOME_CELLULAR_RESPONSE_TO_STARVATION	127	0.65233	0.00017775	0	NA	NA	87	35	0.00017775	0	68.5039	27.5591	ATP6V0D2, ATP6V0E1, ATP6V0E2, ATP6V1F, EIF2S1, EIF2S2, LAMTOR3, LAMTOR4, RPL10A, RPL13, RPL18, RPL19, RPL22, RPL22L1, RPL23, RPL23A, RPL24, RPL27, RPL28, RPL29, RPL3, RPL32, RPL34, RPL35, RPL36, RPL37A, RPL38, RPL39, RPL5, RPL6, RPL7, RPLP0, RPS11, RPS13, RPS19, RPS20, RPS23, RPS24, RPS25, RPS27L, RPS29, RPS3A, RPS5, RPS6, RPS7, RPS9, SESN1, SZT2, TRIB3	ATP6V0D2, ATP6V1F, EIF2S1, EIF2S2, LAMTOR3, LAMTOR4, RPL10A, RPL13, RPL18, RPL19, RPL22, RPL22L1, RPL23, RPL23A, RPL24, RPL27, RPL28, RPL29, RPL3, RPL32, RPL34, RPL35, RPL36, RPL37A, RPL38, RPL39, RPL5, RPL6, RPL7, RPLP0, RPS11, RPS13, RPS19, RPS20, RPS23, RPS24, RPS25, RPS27L, RPS29, RPS3A, RPS5, RPS6, RPS7, RPS9	ATP6V0E1, ATP6V0E2, SESN1, SZT2, TRIB3
crypt 5 Day8	KEGG_DNA_REPLICATION	34	0.67477	0.00018471	0	NA	NA	32	2	0.00018471	0	94.1176	5.88235	NA	NA	NA
villus 20 Day8	REACTOME_MRNA_SPLICING	172	0.51708	0.00057339	0	NA	NA	118	53	0.00057339	0	68.6047	30.814	DHX38, DHX9, HNRNPA3, HSPA8, LSM7, POLR2D, PRPF6, SF3B4, SNRNP70, SNRPB, SRSF10, SRSF2, UPF3B, XAB2	DHX38, DHX9, HNRNPA3, LSM7, POLR2D, PRPF6, SF3B4, SNRNP70, SNRPB, SRSF10, SRSF2	HSPA8, UPF3B, XAB2
villus 180 Day91	REACTOME_TRANSLATION	257	0.67017	0.00017059	0	NA	NA	197	56	0.00017059	0	76.6537	21.7899	AARS1, AIMP1, APEH, EEF1B2, EEF1G, EEF2, EIF1AX, EIF2S1, EIF2S2, EIF3A, EIF3B, EIF3C, EIF3D, EIF3J, EIF3L, EIF4A1, EIF4A2, EIF4G1, EIF5, EIF5B, EPRS1, GADD45GIP1, IARS2, MRPL1, MRPL13, MRPL18, MRPL21, MRPL24, MRPL35, MRPL36, MRPL38, MRPL41, MRPL54, MRPL58, MRPL9, MRPS14, MRPS16, MRPS23, MRPS28, MRPS31, MRPS36, MRPS6, MRPS9RS1, PTCD3, RARS1, RPL10A, RPL13, RPL18, RPL19, RPL22, RPL22L1, RPL23, RPL2…	AARS1, AIMP1, EEF1B2, EEF1G, EEF2, EIF1AX, EIF2S1, EIF2S2, EIF3A, EIF3B, EIF3C, EIF3D, EIF3J, EIF3L, EIF4A1, EIF4A2, EIF4G1, EIF5, EIF5B, EPRS1, GADD45GIP1, IARS2, MRPL1, MRPL13, MRPL18, MRPL21, MRPL35, MRPL36, MRPL38, MRPL41, MRPL54, MRPL58, MRPL9, MRPS14, MRPS16, MRPS23, MRPS28, MRPS31, MRPS36, MRPS6, MRPS9RS1, PTCD3, RARS1, RPL10A, RPL13, RPL18, RPL19, RPL22, RPL22L1, RPL23, RPL23A, RPL24, RPL…	APEH, MRPL24, SRPRA
crypt 180 Day8	REACTOME_DISEASES_OF_BASE_EXCISION_REPAIR	5	0.43089	0.7045	0.87542	NA	NA	2	3	0.7045	0.87542	40	60	NA	NA	NA
crypt 20 Day8	REACTOME_DISEASES_OF_DNA_REPAIR	12	-0.30452	NA	NA	0.83662	0.94695	6	6	0.83662	0.94695	50	50	NA	NA	NA
villus 60 Day91	REACTOME_RRNA_PROCESSING	168	0.67144	0.00020446	0	NA	NA	131	36	0.00020446	0	77.9762	21.4286	BUD23, DDX21, DDX49, DHX37, DIS3, EBNA1BP2, ELAC2, EXOSC7, FBL, HSD17B10, ISG20L2, LTV1, NOB1, NOL12, NOP14, NOP2, NOP56, NOP58, RIOK3, RPL10A, RPL13, RPL18, RPL19, RPL22, RPL22L1, RPL23, RPL23A, RPL27, RPL28, RPL29, RPL3, RPL32, RPL34, RPL35, RPL36, RPL37A, RPL38, RPL39, RPL5, RPL6, RPLP0, RPS11, RPS13, RPS19, RPS23, RPS24, RPS25, RPS27L, RPS29, RPS3A, RPS5, RPS6, RPS7, RPS9, RRP7A, SNU13, TSR1,…	BUD23, DDX21, DDX49, DHX37, DIS3, EBNA1BP2, ELAC2, FBL, HSD17B10, ISG20L2, LTV1, NOB1, NOL12, NOP14, NOP2, NOP56, NOP58, RIOK3, RPL10A, RPL13, RPL18, RPL19, RPL22, RPL22L1, RPL23, RPL23A, RPL27, RPL28, RPL29, RPL3, RPL32, RPL34, RPL35, RPL36, RPL37A, RPL38, RPL39, RPL5, RPL6, RPLP0, RPS11, RPS13, RPS19, RPS23, RPS24, RPS25, RPS27L, RPS29, RPS3A, RPS5, RPS6, RPS7, RPS9, RRP7A, SNU13, TSR1, UTP14A,…	EXOSC7
crypt 20 Day91	REACTOME_REGULATION_OF_PTEN_LOCALIZATION	7	0.66334	0.10139	0.32226	NA	NA	4	3	0.10139	0.32226	57.1429	42.8571	XIAP	XIAP	NA
crypt 5 Day8	REACTOME_INFLUENZA_INFECTION	124	0.6247	0.00017992	0	NA	NA	97	27	0.00017992	0	78.2258	21.7742	NA	NA	NA
villus 60 Day8	REACTOME_REGULATION_OF_EXPRESSION_OF_SLITS_AND_ROBOS	141	0.65129	0.00031037	0	NA	NA	105	34	0.00031037	0	74.4681	24.1135	DAG1, EIF4A3, ETF1, FAU, PSMA5, PSMB10, PSMB2, PSMB6, PSMB9, PSMD11, PSMD13, PSMD2, PSMD7, PSMD8, PSME3, RPL11, RPL18A, RPL19, RPL23, RPL23A, RPL24, RPL26, RPL28, RPL30, RPL32, RPL34, RPL35A, RPL36, RPL37, RPL37A, RPL39, RPL7, RPL8, RPLP0, RPLP1, RPLP2, RPS2, RPS27L, RPS28, RPS29, RPS7, SLIT2	EIF4A3, ETF1, FAU, PSMA5, PSMB2, PSMB6, PSMD11, PSMD13, PSMD2, PSMD7, PSMD8, PSME3, RPL11, RPL18A, RPL19, RPL23, RPL23A, RPL24, RPL26, RPL28, RPL30, RPL32, RPL34, RPL35A, RPL36, RPL37, RPL37A, RPL39, RPL7, RPL8, RPLP0, RPLP1, RPLP2, RPS2, RPS27L, RPS28, RPS29, RPS7	DAG1, PSMB10, PSMB9, SLIT2
crypt 60 Day8	WP_HFE_EFFECT_ON_HEPCIDIN_PRODUCTION	6	-0.37124	NA	NA	0.81392	0.9622	2	3	0.81392	0.9622	33.3333	50	NA	NA	NA
crypt 60 Day8	KEGG_THYROID_CANCER	28	0.30294	0.55142	0.74202	NA	NA	16	12	0.55142	0.74202	57.1429	42.8571	NA	NA	NA
crypt 20 Day8	REACTOME_ENOS_ACTIVATION	10	0.38656	0.56524	0.76022	NA	NA	5	5	0.56524	0.76022	50	50	NA	NA	NA
crypt 60 Day8	KEGG_MAPK_SIGNALING_PATHWAY	260	-0.28265	NA	NA	0.12326	0.53788	117	129	0.12326	0.53788	45	49.6154	CHP2, GADD45A, HSPA8, IL1R1, JUN, MAX, PTPRR	NA	CHP2, GADD45A, HSPA8, IL1R1, JUN, MAX, PTPRR
villus 180 Day91	REACTOME_EUKARYOTIC_TRANSLATION_INITIATION	90	0.79596	0.0001794	0	NA	NA	85	4	0.0001794	0	94.4444	4.44444	EIF1AX, EIF2S1, EIF2S2, EIF3A, EIF3B, EIF3C, EIF3D, EIF3J, EIF3L, EIF4A1, EIF4A2, EIF4G1, EIF5, EIF5B, RPL10A, RPL13, RPL18, RPL19, RPL22, RPL22L1, RPL23, RPL23A, RPL24, RPL27, RPL28, RPL29, RPL3, RPL32, RPL34, RPL35, RPL36, RPL37A, RPL38, RPL39, RPL5, RPL6, RPL7, RPLP0, RPS11, RPS13, RPS19, RPS20, RPS23, RPS24, RPS25, RPS27L, RPS29, RPS3A, RPS5, RPS6, RPS7, RPS9	EIF1AX, EIF2S1, EIF2S2, EIF3A, EIF3B, EIF3C, EIF3D, EIF3J, EIF3L, EIF4A1, EIF4A2, EIF4G1, EIF5, EIF5B, RPL10A, RPL13, RPL18, RPL19, RPL22, RPL22L1, RPL23, RPL23A, RPL24, RPL27, RPL28, RPL29, RPL3, RPL32, RPL34, RPL35, RPL36, RPL37A, RPL38, RPL39, RPL5, RPL6, RPL7, RPLP0, RPS11, RPS13, RPS19, RPS20, RPS23, RPS24, RPS25, RPS27L, RPS29, RPS3A, RPS5, RPS6, RPS7, RPS9	NA
crypt 5 Day8	WP_MRNA_PROCESSING	116	0.59495	0.00018031	0	NA	NA	91	25	0.00018031	0	78.4483	21.5517	NA	NA	NA
crypt 20 Day8	REACTOME_FCERI_MEDIATED_NF_KB_ACTIVATION	105	0.31815	0.038639	0.27978	NA	NA	64	41	0.038639	0.27978	60.9524	39.0476	NFKBIA, PSMB10	NA	NFKBIA, PSMB10
crypt 60 Day8	REACTOME_REGULATION_OF_SIGNALING_BY_CBL	20	-0.60977	NA	NA	0.015425	0.10134	5	15	0.015425	0.10134	25	75	CBL, HCK	NA	CBL, HCK
crypt 20 Day91	REACTOME_RNA_POLYMERASE_I_PROMOTER_ESCAPE	27	0.41197	0.12849	0.39786	NA	NA	14	13	0.12849	0.39786	51.8519	48.1481	NA	NA	NA
crypt 180 Day8	REACTOME_DEFECTIVE_CHST3_CAUSES_SEDCJD	8	-0.43934	NA	NA	0.5825	0.81149	4	4	0.5825	0.81149	50	50	NA	NA	NA
crypt 180 Day8	REACTOME_DISEASES_OF_DNA_REPAIR	12	0.57618	0.096102	0.16027	NA	NA	8	4	0.096102	0.16027	66.6667	33.3333	MSH6	MSH6	NA
crypt 180 Day8	REACTOME_REGULATION_OF_RUNX2_EXPRESSION_AND_ACTIVITY	68	0.53928	0.00029317	0.00072496	NA	NA	47	19	0.00029317	0.00072496	69.1176	27.9412	BMP2, PPARGC1A, PSMA2, PSMB10, PSMB6, PSMC1, PSMC4, PSMD11, PSMD2, PSMD5, PSMD6	PSMA2, PSMB6, PSMC1, PSMC4, PSMD11, PSMD2, PSMD5, PSMD6	BMP2, PPARGC1A, PSMB10
crypt 180 Day8	KEGG_MATURITY_ONSET_DIABETES_OF_THE_YOUNG	24	-0.43749	NA	NA	0.25413	0.53523	14	9	0.25413	0.53523	58.3333	37.5	SLC2A2	NA	SLC2A2
villus 180 Day91	REACTOME_SRP_DEPENDENT_COTRANSLATIONAL_PROTEIN_TARGETING_TO_MEMBRANE	85	0.77704	0.00018152	0	NA	NA	75	9	0.00018152	0	88.2353	10.5882	RPL10A, RPL13, RPL18, RPL19, RPL22, RPL22L1, RPL23, RPL23A, RPL24, RPL27, RPL28, RPL29, RPL3, RPL32, RPL34, RPL35, RPL36, RPL37A, RPL38, RPL39, RPL5, RPL6, RPL7, RPLP0, RPN1, RPS11, RPS13, RPS19, RPS20, RPS23, RPS24, RPS25, RPS27L, RPS29, RPS3A, RPS5, RPS6, RPS7, RPS9, SEC61G, SPCS3, SRP54, SRP72, SRP9, SRPRA, SSR3, SSR4	RPL10A, RPL13, RPL18, RPL19, RPL22, RPL22L1, RPL23, RPL23A, RPL24, RPL27, RPL28, RPL29, RPL3, RPL32, RPL34, RPL35, RPL36, RPL37A, RPL38, RPL39, RPL5, RPL6, RPL7, RPLP0, RPN1, RPS11, RPS13, RPS19, RPS20, RPS23, RPS24, RPS25, RPS27L, RPS29, RPS3A, RPS5, RPS6, RPS7, RPS9, SEC61G, SPCS3, SRP54, SRP72, SRP9, SSR3, SSR4	SRPRA
villus 60 Day8	REACTOME_NONSENSE_MEDIATED_DECAY_NMD	87	0.74795	0.00028114	0	NA	NA	72	14	0.00028114	0	82.7586	16.092	EIF4A3, ETF1, FAU, PPP2R2A, RPL11, RPL18A, RPL19, RPL23, RPL23A, RPL24, RPL26, RPL28, RPL30, RPL32, RPL34, RPL35A, RPL36, RPL37, RPL37A, RPL39, RPL7, RPL8, RPLP0, RPLP1, RPLP2, RPS2, RPS27L, RPS28, RPS29, RPS7	EIF4A3, ETF1, FAU, PPP2R2A, RPL11, RPL18A, RPL19, RPL23, RPL23A, RPL24, RPL26, RPL28, RPL30, RPL32, RPL34, RPL35A, RPL36, RPL37, RPL37A, RPL39, RPL7, RPL8, RPLP0, RPLP1, RPLP2, RPS2, RPS27L, RPS28, RPS29, RPS7	NA
villus 60 Day91	WP_CYTOPLASMIC_RIBOSOMAL_PROTEINS	62	0.80799	0.00020109	0	NA	NA	54	7	0.00020109	0	87.0968	11.2903	RPL10A, RPL13, RPL18, RPL19, RPL22, RPL23, RPL23A, RPL27, RPL28, RPL29, RPL3, RPL32, RPL34, RPL35, RPL36, RPL37A, RPL38, RPL39, RPL5, RPL6, RPLP0, RPS11, RPS13, RPS19, RPS23, RPS24, RPS25, RPS29, RPS3A, RPS5, RPS6, RPS6KA3, RPS7, RPS9	RPL10A, RPL13, RPL18, RPL19, RPL22, RPL23, RPL23A, RPL27, RPL28, RPL29, RPL3, RPL32, RPL34, RPL35, RPL36, RPL37A, RPL38, RPL39, RPL5, RPL6, RPLP0, RPS11, RPS13, RPS19, RPS23, RPS24, RPS25, RPS29, RPS3A, RPS5, RPS6, RPS6KA3, RPS7, RPS9	NA
crypt 180 Day91	REACTOME_DOWNREGULATION_OF_ERBB4_SIGNALING	7	-0.54808	NA	NA	0.38076	0.59735	3	4	0.38076	0.59735	42.8571	57.1429	ITCH	NA	ITCH
crypt 20 Day8	PID_ECADHERIN_STABILIZATION_PATHWAY	41	-0.42527	NA	NA	0.083124	0.27581	18	22	0.083124	0.27581	43.9024	53.6585	CTNND1	NA	CTNND1
villus 180 Day8	REACTOME_RESPONSE_OF_EIF2AK4_GCN2_TO_AMINO_ACID_DEFICIENCY	73	0.8398	0.00038926	0	NA	NA	64	9	0.00038926	0	87.6712	12.3288	ATF4, EIF2S1, EIF2S2, RPL11, RPL13, RPL18, RPL18A, RPL19, RPL22, RPL22L1, RPL23, RPL23A, RPL24, RPL26, RPL27, RPL28, RPL29, RPL30, RPL32, RPL34, RPL35, RPL36, RPL37, RPL37A, RPL38, RPL5, RPL6, RPL7, RPL8, RPLP0, RPLP2, RPS13, RPS19, RPS23, RPS24, RPS25, RPS27L, RPS29, RPS3A, RPS5, RPS6, RPS7	ATF4, EIF2S1, EIF2S2, RPL11, RPL13, RPL18, RPL18A, RPL19, RPL22, RPL22L1, RPL23, RPL23A, RPL24, RPL26, RPL27, RPL28, RPL29, RPL30, RPL32, RPL34, RPL35, RPL36, RPL37, RPL37A, RPL38, RPL5, RPL6, RPL7, RPL8, RPLP0, RPLP2, RPS13, RPS19, RPS23, RPS24, RPS25, RPS27L, RPS29, RPS3A, RPS5, RPS6, RPS7	NA
crypt 180 Day91	REACTOME_FORMYL_PEPTIDE_RECEPTORS_BIND_FORMYL_PEPTIDES_AND_MANY_OTHER_LIGANDS	7	-0.61802	NA	NA	0.22716	0.44595	0	7	0.22716	0.44595	0	100	CCL23	NA	CCL23
crypt 60 Day8	REACTOME_DISPLACEMENT_OF_DNA_GLYCOSYLASE_BY_APEX1	8	0.68139	0.064879	0.13135	NA	NA	5	3	0.064879	0.13135	62.5	37.5	NA	NA	NA
crypt 60 Day91	BIOCARTA_KERATINOCYTE_PATHWAY	45	-0.36475	NA	NA	0.24678	0.58668	18	26	0.24678	0.58668	40	57.7778	CEBPA, FAS, IKBKB, MAP3K14, MAPK1, MAPK13, MAPK3, MAPK8, NFKBIA, PRKCA, PRKCE, PRKCH, RIPK1	CEBPA, MAPK1, MAPK8, RIPK1	FAS, IKBKB, MAP3K14, MAPK13, MAPK3, NFKBIA, PRKCA, PRKCE, PRKCH
villus 1.4 Day8	REACTOME_ALPHA_DEFENSINS	10	-0.96583	NA	NA	0.00018818	0	0	9	0.00018818	0	0	90	DEFA1, DEFA1B, DEFA3, DEFA4, DEFA5, DEFA6	NA	DEFA1, DEFA1B, DEFA3, DEFA4, DEFA5, DEFA6
crypt 20 Day8	BIOCARTA_NGF_PATHWAY	19	-0.45068	NA	NA	0.22145	0.39527	5	14	0.22145	0.39527	26.3158	73.6842	JUN	NA	JUN
crypt 20 Day8	WP_MIRNAS_INVOLVEMENT_IN_THE_IMMUNE_RESPONSE_IN_SEPSIS	35	-0.65971	NA	NA	0.00016103	0.0010935	9	26	0.00016103	0.0010935	25.7143	74.2857	GZMB, NFKBIA, RELB	NA	GZMB, NFKBIA, RELB
crypt 180 Day91	REACTOME_DISPLACEMENT_OF_DNA_GLYCOSYLASE_BY_APEX1	8	0.63013	0.14359	0.23446	NA	NA	7	1	0.14359	0.23446	87.5	12.5	TDG	TDG	NA
villus 180 Day91	REACTOME_EUKARYOTIC_TRANSLATION_ELONGATION	65	0.84495	0.00018315	0	NA	NA	63	0	0.00018315	0	96.9231	0	EEF1B2, EEF1G, EEF2, RPL10A, RPL13, RPL18, RPL19, RPL22, RPL22L1, RPL23, RPL23A, RPL24, RPL27, RPL28, RPL29, RPL3, RPL32, RPL34, RPL35, RPL36, RPL37A, RPL38, RPL39, RPL5, RPL6, RPL7, RPLP0, RPS11, RPS13, RPS19, RPS20, RPS23, RPS24, RPS25, RPS27L, RPS29, RPS3A, RPS5, RPS6, RPS7, RPS9	EEF1B2, EEF1G, EEF2, RPL10A, RPL13, RPL18, RPL19, RPL22, RPL22L1, RPL23, RPL23A, RPL24, RPL27, RPL28, RPL29, RPL3, RPL32, RPL34, RPL35, RPL36, RPL37A, RPL38, RPL39, RPL5, RPL6, RPL7, RPLP0, RPS11, RPS13, RPS19, RPS20, RPS23, RPS24, RPS25, RPS27L, RPS29, RPS3A, RPS5, RPS6, RPS7, RPS9	NA
villus 1.4 Day91	REACTOME_RESPONSE_OF_EIF2AK4_GCN2_TO_AMINO_ACID_DEFICIENCY	73	-0.73993	NA	NA	0.00016121	0	7	63	0.00016121	0	9.58904	86.3014	ASNS, RPL11, RPL23A, RPL26, RPL7, RPLP0, RPS19, RPS7	NA	ASNS, RPL11, RPL23A, RPL26, RPL7, RPLP0, RPS19, RPS7
crypt 60 Day8	WP_PI3KAKTMTOR_VITD3_SIGNALLING	20	-0.40961	NA	NA	0.3369	0.6341	7	13	0.3369	0.6341	35	65	LDHA, PFKFB4, VDR	LDHA	PFKFB4, VDR
villus 20 Day91	REACTOME_REGULATION_OF_IFNA_SIGNALING	25	0.77775	0.00018002	0	NA	NA	22	3	0.00018002	0	88	12	IFNA1, IFNA10, IFNA13, IFNA14, IFNA16, IFNA17, IFNA2, IFNA21, IFNA4, IFNA5, IFNA6, IFNA7, IFNA8, PTPN11	IFNA1, IFNA10, IFNA13, IFNA14, IFNA16, IFNA17, IFNA2, IFNA21, IFNA4, IFNA5, IFNA6, IFNA7, IFNA8, PTPN11	NA
crypt 180 Day91	REACTOME_DISEASES_OF_CARBOHYDRATE_METABOLISM	30	-0.51163	NA	NA	0.042896	0.22456	8	22	0.042896	0.22456	26.6667	73.3333	ALDOB, HYAL1, KHK, LCT, RPIA, SLC37A4	RPIA	ALDOB, HYAL1, KHK, LCT, SLC37A4
crypt 60 Day8	REACTOME_DISEASES_OF_CARBOHYDRATE_METABOLISM	30	-0.36971	NA	NA	0.34088	0.64461	14	16	0.34088	0.64461	46.6667	53.3333	ALDOB	NA	ALDOB
crypt 180 Day91	KEGG_MAPK_SIGNALING_PATHWAY	260	-0.25328	NA	NA	0.42031	0.67472	94	158	0.42031	0.67472	36.1538	60.7692	AKT1, CASP3, CHP2, DUSP6, FAS, FGF1, FLNB, HSPA1A, HSPA1B, HSPA8, KRAS, MAP3K13, MAP3K14, MAX, NTF3, PAK2, PDGFA, PTPRR, RELB, RRAS, TP53	AKT1, DUSP6, FLNB, HSPA1A, HSPA1B, HSPA8, KRAS, PAK2, TP53	CASP3, CHP2, FAS, FGF1, MAP3K13, MAP3K14, MAX, NTF3, PDGFA, PTPRR, RELB, RRAS
crypt 5 Day8	REACTOME_EUKARYOTIC_TRANSLATION_INITIATION	90	0.67463	0.00018126	0	NA	NA	73	17	0.00018126	0	81.1111	18.8889	NA	NA	NA
crypt 60 Day8	REACTOME_FORMYL_PEPTIDE_RECEPTORS_BIND_FORMYL_PEPTIDES_AND_MANY_OTHER_LIGANDS	7	-0.47233	NA	NA	0.52929	0.77355	3	4	0.52929	0.77355	42.8571	57.1429	NA	NA	NA
crypt 20 Day8	REACTOME_FCERI_MEDIATED_MAPK_ACTIVATION	61	-0.44333	NA	NA	0.016348	0.14347	32	29	0.016348	0.14347	52.459	47.541	JUN	NA	JUN
crypt 60 Day8	REACTOME_REGULATION_BY_C_FLIP	10	-0.4755	NA	NA	0.38697	0.65566	4	6	0.38697	0.65566	40	60	NA	NA	NA
crypt 20 Day8	REACTOME_HIV_TRANSCRIPTION_INITIATION	45	0.55697	0.00028027	0.0023211	NA	NA	32	13	0.00028027	0.0023211	71.1111	28.8889	NA	NA	NA
villus 180 Day8	REACTOME_COMPLEX_I_BIOGENESIS	53	0.67722	0.00035997	0	NA	NA	43	9	0.00035997	0	81.1321	16.9811	ECSIT, NDUFA10, NDUFA9, NDUFAF1, NDUFAF5, NDUFB10, NDUFB6, NDUFB7, NDUFS3, NDUFV3	ECSIT, NDUFA10, NDUFA9, NDUFAF1, NDUFAF5, NDUFB10, NDUFB6, NDUFB7, NDUFS3, NDUFV3	NA
crypt 180 Day8	WP_HAIR_FOLLICLE_DEVELOPMENT_ORGANOGENESIS_PART_2_OF_3	32	-0.34162	NA	NA	0.49836	0.7547	16	16	0.49836	0.7547	50	50	LRP5	LRP5	NA
villus 60 Day8	KEGG_PARKINSONS_DISEASE	112	0.60487	0.00029095	0	NA	NA	74	34	0.00029095	0	66.0714	30.3571	ATP5F1A, ATP5F1B, ATP5PO, COX4I1, COX5A, COX5B, COX6A1, COX6B1, COX7B, COX7C, COX8A, CYC1, MT-ND3, MT-ND6, NDUFA10, NDUFA2, NDUFA7, NDUFB10, NDUFB6, NDUFB7, NDUFB9, NDUFS3, NDUFV3, PARK7, PINK1, SDHA, UQCR11, UQCRH, UQCRHL, VDAC2	ATP5F1A, ATP5F1B, ATP5PO, COX4I1, COX5A, COX5B, COX6A1, COX6B1, COX7B, COX7C, COX8A, CYC1, MT-ND6, NDUFA10, NDUFA2, NDUFA7, NDUFB10, NDUFB6, NDUFB7, NDUFB9, NDUFS3, NDUFV3, PARK7, UQCR11, UQCRH, UQCRHL, VDAC2	MT-ND3, PINK1, SDHA
villus 60 Day8	WP_CYTOPLASMIC_RIBOSOMAL_PROTEINS	62	0.80717	0.00026681	0	NA	NA	57	4	0.00026681	0	91.9355	6.45161	FAU, RPL11, RPL18A, RPL19, RPL23, RPL23A, RPL24, RPL26, RPL28, RPL30, RPL32, RPL34, RPL35A, RPL36, RPL37, RPL37A, RPL39, RPL7, RPL8, RPLP0, RPLP1, RPLP2, RPS2, RPS28, RPS29, RPS7	FAU, RPL11, RPL18A, RPL19, RPL23, RPL23A, RPL24, RPL26, RPL28, RPL30, RPL32, RPL34, RPL35A, RPL36, RPL37, RPL37A, RPL39, RPL7, RPL8, RPLP0, RPLP1, RPLP2, RPS2, RPS28, RPS29, RPS7	NA
crypt 60 Day91	REACTOME_PROCESSING_OF_SMDT1	16	0.68918	0.0058837	0.09837	NA	NA	11	5	0.0058837	0.09837	68.75	31.25	AFG3L2, MAIP1, PARL, PHB, PHB2, SPG7	AFG3L2, MAIP1, PARL, PHB, PHB2, SPG7	NA
crypt 180 Day91	WP_PI3KAKTMTOR_VITD3_SIGNALLING	20	-0.43468	NA	NA	0.28821	0.54753	9	9	0.28821	0.54753	45	45	AKT1, LDHA, PFKFB4, TSC2, VDR	AKT1, LDHA	PFKFB4, TSC2, VDR
crypt 60 Day91	BIOCARTA_INSULIN_PATHWAY	21	0.42831	0.23898	0.44361	NA	NA	10	11	0.23898	0.44361	47.619	52.381	CSNK2A1, INSR, MAPK3, MAPK8, PIK3CG, PTPN11, RASA1, SHC1	CSNK2A1, MAPK8, PTPN11, RASA1, SHC1	INSR, MAPK3, PIK3CG
crypt 60 Day8	PID_ALK2_PATHWAY	9	-0.25018	NA	NA	0.95829	0.99054	4	5	0.95829	0.99054	44.4444	55.5556	NA	NA	NA
villus 180 Day8	REACTOME_THE_ROLE_OF_GTSE1_IN_G2_M_PROGRESSION_AFTER_G2_CHECKPOINT	69	0.59684	0.00039002	0	NA	NA	50	18	0.00039002	0	72.4638	26.087	PSMA3, PSMA6, PSMB10, PSMB2, PSMB6, PSMB9, PSMC1, PSMC2, PSMC3, PSMC4, PSMC6, PSMD13, PSMD2, PSMD6, PSMD7, PSMD8, TUBA1C, TUBA4A, TUBB4B	PSMA3, PSMA6, PSMB2, PSMB6, PSMC1, PSMC2, PSMC3, PSMC4, PSMC6, PSMD13, PSMD2, PSMD6, PSMD7, PSMD8, TUBA1C, TUBA4A, TUBB4B	PSMB10, PSMB9
crypt 60 Day8	REACTOME_DISASSEMBLY_OF_THE_DESTRUCTION_COMPLEX_AND_RECRUITMENT_OF_AXIN_TO_THE_MEMBRANE	31	-0.23084	NA	NA	0.92587	0.97005	16	13	0.92587	0.97005	51.6129	41.9355	LRP5	LRP5	NA
crypt 20 Day91	WP_VITAMIN_B12_METABOLISM	43	-0.43355	NA	NA	0.05484	0.34029	18	22	0.05484	0.34029	41.8605	51.1628	APOB	NA	APOB
villus 180 Day91	REACTOME_RRNA_PROCESSING	168	0.68418	0.000174	0	NA	NA	141	26	0.000174	0	83.9286	15.4762	BMS1, DDX21, DHX37, DIS3, EBNA1BP2, ELAC2, EXOSC4, FBL, HSD17B10, ISG20L2, LAS1L, LTV1, MPHOSPH10, NCL, NOL12, NOP14, NOP58, RPL10A, RPL13, RPL18, RPL19, RPL22, RPL22L1, RPL23, RPL23A, RPL24, RPL27, RPL28, RPL29, RPL3, RPL32, RPL34, RPL35, RPL36, RPL37A, RPL38, RPL39, RPL5, RPL6, RPL7, RPLP0, RPS11, RPS13, RPS19, RPS20, RPS23, RPS24, RPS25, RPS27L, RPS29, RPS3A, RPS5, RPS6, RPS7, RPS9, SNU13, TSR…	BMS1, DDX21, DHX37, DIS3, EBNA1BP2, ELAC2, FBL, HSD17B10, ISG20L2, LAS1L, LTV1, MPHOSPH10, NCL, NOL12, NOP14, NOP58, RPL10A, RPL13, RPL18, RPL19, RPL22, RPL22L1, RPL23, RPL23A, RPL24, RPL27, RPL28, RPL29, RPL3, RPL32, RPL34, RPL35, RPL36, RPL37A, RPL38, RPL39, RPL5, RPL6, RPL7, RPLP0, RPS11, RPS13, RPS19, RPS20, RPS23, RPS24, RPS25, RPS27L, RPS29, RPS3A, RPS5, RPS6, RPS7, RPS9, SNU13, TSR1, UTP15…	EXOSC4, WDR43
villus 180 Day8	KEGG_PARKINSONS_DISEASE	112	0.58027	0.00047642	0	NA	NA	80	29	0.00047642	0	71.4286	25.8929	ATP5F1A, ATP5F1B, ATP5F1C, COX5A, COX6B1, COX7C, NDUFA10, NDUFA9, NDUFB10, NDUFB6, NDUFB7, NDUFS3, NDUFV3, PINK1, SLC25A5, VDAC2, VDAC3	ATP5F1A, ATP5F1B, ATP5F1C, COX5A, COX6B1, COX7C, NDUFA10, NDUFA9, NDUFB10, NDUFB6, NDUFB7, NDUFS3, NDUFV3, VDAC2, VDAC3	PINK1, SLC25A5
villus 1.4 Day91	KEGG_RIBOSOME	61	-0.76305	NA	NA	0.00016442	0	5	53	0.00016442	0	8.19672	86.8852	RPL11, RPL23A, RPL26, RPL7, RPLP0, RPS19, RPS7	NA	RPL11, RPL23A, RPL26, RPL7, RPLP0, RPS19, RPS7
crypt 180 Day91	PID_ALK2_PATHWAY	9	0.30773	0.85819	0.95705	NA	NA	3	6	0.85819	0.95705	33.3333	66.6667	NA	NA	NA
crypt 180 Day91	REACTOME_DISASSEMBLY_OF_THE_DESTRUCTION_COMPLEX_AND_RECRUITMENT_OF_AXIN_TO_THE_MEMBRANE	31	0.29102	0.65516	0.77189	NA	NA	15	16	0.65516	0.77189	48.3871	51.6129	CSNK1A1, CTNNB1, LRP5, PPP2R5C	CSNK1A1, CTNNB1, LRP5	PPP2R5C
crypt 180 Day91	REACTOME_SUMOYLATION_OF_DNA_REPLICATION_PROTEINS	44	0.71782	0.00024618	0	NA	NA	39	5	0.00024618	0	88.6364	11.3636	NUP107, NUP88, NUP93, NUP98, PCRANBP2, RANGAP1, SEC13, UBE2I	NUP107, NUP88, NUP93, NUP98, PCRANBP2, RANGAP1, SEC13, UBE2I	NA
crypt 60 Day8	REACTOME_DEFECTIVE_CSF2RB_CAUSES_SMDP5	6	-0.68779	NA	NA	0.13624	0.35363	0	5	0.13624	0.35363	0	83.3333	NA	NA	NA
crypt 60 Day8	REACTOME_NONSENSE_MEDIATED_DECAY_NMD	87	0.69033	0.00027709	0	NA	NA	78	8	0.00027709	0	89.6552	9.1954	EIF4G1, RNPS1, RPL15, RPL19, RPL37A	EIF4G1, RNPS1, RPL15, RPL19, RPL37A	NA
crypt 60 Day8	REACTOME_PYRUVATE_METABOLISM	30	-0.43717	NA	NA	0.14175	0.40791	15	14	0.14175	0.40791	50	46.6667	LDHA, PDK2, PDK4, PPARD, SLC16A1, SLC16A3	LDHA, SLC16A1	PDK2, PDK4, PPARD, SLC16A3
crypt 180 Day8	BIOCARTA_AKT_PATHWAY	21	-0.39512	NA	NA	0.42432	0.69962	8	12	0.42432	0.69962	38.0952	57.1429	AKT1, FOXO3, NFKBIA	AKT1	FOXO3, NFKBIA
villus 180 Day91	REACTOME_SIGNALING_BY_ROBO_RECEPTORS	185	0.59699	0.00017298	0	NA	NA	125	53	0.00017298	0	67.5676	28.6486	ABL1, ABL2, CAP1, CLASP2, CXCR4, EIF4G1, LDB1, NCK2, PAK2, PAK3, PAK6, PSMA3, PSMA6, PSMB10, PSMB3, PSMB9, PSMC1, PSMC2, PSMC3, PSMC4, PSMD1, PSMD11, PSMD14, PSMD6, PSMD7, PSMD8, PSME1, PSME2, RHOA, ROBO1, RPL10A, RPL13, RPL18, RPL19, RPL22, RPL22L1, RPL23, RPL23A, RPL24, RPL27, RPL28, RPL29, RPL3, RPL32, RPL34, RPL35, RPL36, RPL37A, RPL38, RPL39, RPL5, RPL6, RPL7, RPLP0, RPS11, RPS13, RPS19, RPS…	ABL2, CAP1, CLASP2, CXCR4, EIF4G1, NCK2, PAK2, PAK3, PSMA3, PSMA6, PSMB3, PSMC1, PSMC2, PSMC3, PSMC4, PSMD1, PSMD11, PSMD14, PSMD6, PSMD7, PSMD8, RHOA, ROBO1, RPL10A, RPL13, RPL18, RPL19, RPL22, RPL22L1, RPL23, RPL23A, RPL24, RPL27, RPL28, RPL29, RPL3, RPL32, RPL34, RPL35, RPL36, RPL37A, RPL38, RPL39, RPL5, RPL6, RPL7, RPLP0, RPS11, RPS13, RPS19, RPS20, RPS23, RPS24, RPS25, RPS27L, RPS29, RPS3A, …	ABL1, LDB1, PAK6, PSMB10, PSMB9, PSME1, PSME2, SRC, UBB
villus 1.4 Day91	REACTOME_SELENOAMINO_ACID_METABOLISM	89	-0.68881	NA	NA	0.00016028	0	13	71	0.00016028	0	14.6067	79.7753	RPL11, RPL23A, RPL26, RPL7, RPLP0, RPS19, RPS7	NA	RPL11, RPL23A, RPL26, RPL7, RPLP0, RPS19, RPS7
crypt 60 Day8	REACTOME_SHC_MEDIATED_CASCADE_FGFR4	20	0.30486	0.66023	0.83297	NA	NA	9	7	0.66023	0.83297	45	35	NA	NA	NA
crypt 180 Day91	REACTOME_ERYTHROCYTES_TAKE_UP_CARBON_DIOXIDE_AND_RELEASE_OXYGEN	12	-0.44808	NA	NA	0.43093	0.66317	4	8	0.43093	0.66317	33.3333	66.6667	CA4	NA	CA4
crypt 180 Day8	WP_MIRNAS_INVOLVEMENT_IN_THE_IMMUNE_RESPONSE_IN_SEPSIS	35	-0.49544	NA	NA	0.049917	0.25668	17	18	0.049917	0.25668	48.5714	51.4286	GZMB, IRF1, NFKBIA	NA	GZMB, IRF1, NFKBIA
crypt 5 Day8	REACTOME_SELENOAMINO_ACID_METABOLISM	89	0.61093	0.00018242	0	NA	NA	69	19	0.00018242	0	77.5281	21.3483	NA	NA	NA
crypt 60 Day8	REACTOME_DISEASES_OF_DNA_REPAIR	12	0.41464	0.42245	0.64351	NA	NA	7	5	0.42245	0.64351	58.3333	41.6667	NA	NA	NA
crypt 60 Day8	REACTOME_REGULATION_OF_RUNX2_EXPRESSION_AND_ACTIVITY	68	0.54621	0.00027078	0.00095198	NA	NA	47	19	0.00027078	0.00095198	69.1176	27.9412	PPARGC1A, PSMB10, PSMB6, PSMD14, PSMD2	PSMB6, PSMD14, PSMD2	PPARGC1A, PSMB10
crypt 5 Day8	REACTOME_NONSENSE_MEDIATED_DECAY_NMD	87	0.64718	0.00018272	0	NA	NA	68	18	0.00018272	0	78.1609	20.6897	NA	NA	NA
crypt 60 Day8	REACTOME_CELL_DEATH_SIGNALLING_VIA_NRAGE_NRIF_AND_NADE	71	-0.4559	NA	NA	0.0049632	0.12715	26	44	0.0049632	0.12715	36.6197	61.9718	ARHGEF2, FGD4, PSEN1	NA	ARHGEF2, FGD4, PSEN1
crypt 60 Day8	REACTOME_DISEASES_OF_BASE_EXCISION_REPAIR	5	0.42025	0.70396	0.88685	NA	NA	2	3	0.70396	0.88685	40	60	NA	NA	NA
crypt 180 Day91	REACTOME_DISEASES_OF_BASE_EXCISION_REPAIR	5	0.29565	0.94814	0.99486	NA	NA	3	2	0.94814	0.99486	60	40	NA	NA	NA
villus 180 Day91	WP_TRANSLATION_FACTORS	47	0.71872	0.00018488	0	NA	NA	37	9	0.00018488	0	78.7234	19.1489	EEF1B2, EEF1G, EEF2, EIF1AX, EIF2S1, EIF2S2, EIF3A, EIF3B, EIF3C, EIF3CL, EIF3D, EIF3J, EIF4A1, EIF4A2, EIF4G1, EIF5, EIF5A, EIF5B, EIF6, PAIP1	EEF1B2, EEF1G, EEF2, EIF1AX, EIF2S1, EIF2S2, EIF3A, EIF3B, EIF3C, EIF3CL, EIF3D, EIF3J, EIF4A1, EIF4A2, EIF4G1, EIF5, EIF5A, EIF5B, EIF6, PAIP1	NA
crypt 180 Day91	REACTOME_FCERI_MEDIATED_CA_2_MOBILIZATION	60	-0.3668	NA	NA	0.16183	0.47206	23	37	0.16183	0.47206	38.3333	61.6667	AHCYL1, ITPR2, TEC, VAV3	NA	AHCYL1, ITPR2, TEC, VAV3
crypt 180 Day8	REACTOME_ACTIVATED_NTRK2_SIGNALS_THROUGH_CDK5	6	-0.56211	NA	NA	0.41524	0.66679	3	3	0.41524	0.66679	50	50	NA	NA	NA
crypt 5 Day8	REACTOME_EUKARYOTIC_TRANSLATION_ELONGATION	65	0.70625	0.00018292	0	NA	NA	56	9	0.00018292	0	86.1538	13.8462	NA	NA	NA
crypt 180 Day8	REACTOME_ABORTIVE_ELONGATION_OF_HIV_1_TRANSCRIPT_IN_THE_ABSENCE_OF_TAT	21	0.6811	0.00023507	0.0014373	NA	NA	19	2	0.00023507	0.0014373	90.4762	9.52381	POLR2A, POLR2D, POLR2E, POLR2L	POLR2A, POLR2D, POLR2E, POLR2L	NA
crypt 180 Day8	REACTOME_SIGNALING_BY_NOTCH	170	0.32131	0.012016	0.20471	NA	NA	90	78	0.012016	0.20471	52.9412	45.8824	AKT1, ARRB1, GZMB, MDK, NCOR1, NUMB, PSMA2, PSMB10, PSMB6, PSMC1, PSMC4, PSMD11, PSMD2, PSMD5, PSMD6, TFDP1, TP53	AKT1, PSMA2, PSMB6, PSMC1, PSMC4, PSMD11, PSMD2, PSMD5, PSMD6, TFDP1, TP53	ARRB1, GZMB, MDK, NCOR1, NUMB, PSMB10
villus 180 Day8	REACTOME_MRNA_SPLICING	172	0.55139	0.00062933	0	NA	NA	117	54	0.00062933	0	68.0233	31.3953	CPSF2, CRNKL1, DHX16, DHX38, EIF4A3, GTF2F1, HNRNPA3, HNRNPD, LSM4, POLR2D, RNPS1, SF3B4, SLU7, SNRPB, SNRPD2, SRRT, TRA2B, YBX1, ZRSR2	CPSF2, CRNKL1, DHX38, EIF4A3, GTF2F1, HNRNPA3, HNRNPD, LSM4, POLR2D, RNPS1, SF3B4, SLU7, SNRPB, SNRPD2, SRRT, TRA2B, YBX1	DHX16, ZRSR2
crypt 180 Day8	KEGG_NON_SMALL_CELL_LUNG_CANCER	53	0.2707	0.55731	0.71333	NA	NA	26	26	0.55731	0.71333	49.0566	49.0566	AKT1, FOXO3, MAP2K1, TP53	AKT1, TP53	FOXO3, MAP2K1
crypt 180 Day8	WP_MOLYBDENUM_COFACTOR_MOCO_BIOSYNTHESIS	5	-0.8662	NA	NA	0.015496	0.14486	2	3	0.015496	0.14486	40	60	MOCS2, XDH	NA	MOCS2, XDH
crypt 180 Day8	WP_SARSCOV2_INNATE_IMMUNITY_EVASION_AND_CELLSPECIFIC_IMMUNE_RESPONSE	54	-0.32078	NA	NA	0.44954	0.72055	27	25	0.44954	0.72055	50	46.2963	ACE2, RAE1	RAE1	ACE2
crypt 180 Day91	BIOCARTA_HCMV_PATHWAY	17	-0.26771	NA	NA	0.91006	0.96967	7	10	0.91006	0.96967	41.1765	58.8235	AKT1, RB1	AKT1	RB1
crypt 180 Day91	WP_MIRNAS_INVOLVEMENT_IN_THE_IMMUNE_RESPONSE_IN_SEPSIS	35	-0.44476	NA	NA	0.10438	0.367	10	24	0.10438	0.367	28.5714	68.5714	GZMB, IRF1, MYD88, RELB	MYD88	GZMB, IRF1, RELB
crypt 5 Day8	REACTOME_SRP_DEPENDENT_COTRANSLATIONAL_PROTEIN_TARGETING_TO_MEMBRANE	85	0.67122	0.00018305	0	NA	NA	68	17	0.00018305	0	80	20	NA	NA	NA
crypt 20 Day91	REACTOME_SIGNALING_BY_NOTCH	170	-0.25859	NA	NA	0.37819	0.68542	66	101	0.37819	0.68542	38.8235	59.4118	GZMB, MOV10, PBX1, PSMB10, PSMB3, PSMB9, PSMC1, PSME1, PSME2	PSMB3, PSMC1	GZMB, MOV10, PBX1, PSMB10, PSMB9, PSME1, PSME2
crypt 180 Day91	REACTOME_DISEASES_OF_DNA_REPAIR	12	0.48624	0.26164	0.39015	NA	NA	7	5	0.26164	0.39015	58.3333	41.6667	NA	NA	NA
crypt 60 Day8	WP_MIRNAS_INVOLVEMENT_IN_THE_IMMUNE_RESPONSE_IN_SEPSIS	35	-0.46193	NA	NA	0.065488	0.2937	17	18	0.065488	0.2937	48.5714	51.4286	GZMB, IRF1	NA	GZMB, IRF1
crypt 20 Day91	REACTOME_FCERI_MEDIATED_MAPK_ACTIVATION	61	0.3488	0.081754	0.39456	NA	NA	34	27	0.081754	0.39456	55.7377	44.2623	NA	NA	NA
crypt 20 Day91	WP_22Q112_COPY_NUMBER_VARIATION_SYNDROME	114	-0.32095	NA	NA	0.11346	0.5275	47	64	0.11346	0.5275	41.2281	56.1404	DGCR6, DGCR6L, SREBF2, TANGO2	SREBF2	DGCR6, DGCR6L, TANGO2
crypt 5 Day8	KEGG_SPLICEOSOME	114	0.5493	0.00018322	0	NA	NA	87	26	0.00018322	0	76.3158	22.807	NA	NA	NA
crypt 60 Day8	REACTOME_SUMOYLATION_OF_DNA_REPLICATION_PROTEINS	44	0.66356	0.00025394	0	NA	NA	36	8	0.00025394	0	81.8182	18.1818	RANBP2, RANGAP1	RANBP2, RANGAP1	NA
villus 20 Day8	REACTOME_RESPIRATORY_ELECTRON_TRANSPORT	94	0.60536	0.0004158	0	NA	NA	69	24	0.0004158	0	73.4043	25.5319	COX5B, COX6A1, COX6B1, COX7B, COX7C, NDUFA12, NDUFA7, NDUFAF1, NDUFB6, NDUFS3, NDUFV3, UQCR11	COX5B, COX6A1, COX6B1, COX7B, COX7C, NDUFA12, NDUFA7, NDUFAF1, NDUFB6, NDUFS3, NDUFV3, UQCR11	NA
crypt 5 Day8	WP_CYTOPLASMIC_RIBOSOMAL_PROTEINS	62	0.70714	0.00018515	0	NA	NA	55	7	0.00018515	0	88.7097	11.2903	NA	NA	NA
crypt 5 Day8	KEGG_RIBOSOME	61	0.71182	0.00018556	0	NA	NA	51	10	0.00018556	0	83.6066	16.3934	NA	NA	NA
villus 60 Day91	REACTOME_EUKARYOTIC_TRANSLATION_INITIATION	90	0.76994	0.00020379	0	NA	NA	79	11	0.00020379	0	87.7778	12.2222	EIF1AX, EIF2S1, EIF2S2, EIF3B, EIF3D, EIF3I, EIF3J, EIF3L, EIF4A1, EIF4A2, EIF4G1, EIF4H, EIF5, EIF5B, RPL10A, RPL13, RPL18, RPL19, RPL22, RPL22L1, RPL23, RPL23A, RPL27, RPL28, RPL29, RPL3, RPL32, RPL34, RPL35, RPL36, RPL37A, RPL38, RPL39, RPL5, RPL6, RPLP0, RPS11, RPS13, RPS19, RPS23, RPS24, RPS25, RPS27L, RPS29, RPS3A, RPS5, RPS6, RPS7, RPS9	EIF1AX, EIF2S1, EIF2S2, EIF3B, EIF3D, EIF3I, EIF3J, EIF3L, EIF4A1, EIF4A2, EIF4G1, EIF5, EIF5B, RPL10A, RPL13, RPL18, RPL19, RPL22, RPL22L1, RPL23, RPL23A, RPL27, RPL28, RPL29, RPL3, RPL32, RPL34, RPL35, RPL36, RPL37A, RPL38, RPL39, RPL5, RPL6, RPLP0, RPS11, RPS13, RPS19, RPS23, RPS24, RPS25, RPS27L, RPS29, RPS3A, RPS5, RPS6, RPS7, RPS9	EIF4H
villus 60 Day91	REACTOME_TRANSLATION	257	0.64511	0.00020387	0	NA	NA	194	62	0.00020387	0	75.4864	24.1245	AARS1, AIMP1, APEH, CARS1, DAP3, EEF1B2, EEF1G, EEF2, EIF1AX, EIF2S1, EIF2S2, EIF3B, EIF3D, EIF3I, EIF3J, EIF3L, EIF4A1, EIF4A2, EIF4G1, EIF4H, EIF5, EIF5B, EPRS1, GARS1, IARS2, MRPL1, MRPL13, MRPL18, MRPL21, MRPL35, MRPL38, MRPL40, MRPL41, MRPL46, MRPL54, MRPL58, MRPL9, MRPS14, MRPS16, MRPS23, MRPS28, MRPS31, MRPS36, MRPS6, MRPS9RS1, PTCD3, RARS1, RPL10A, RPL13, RPL18, RPL19, RPL22, RPL22L1, RPL…	AARS1, AIMP1, CARS1, DAP3, EEF1B2, EEF1G, EEF2, EIF1AX, EIF2S1, EIF2S2, EIF3B, EIF3D, EIF3I, EIF3J, EIF3L, EIF4A1, EIF4A2, EIF4G1, EIF5, EIF5B, EPRS1, IARS2, MRPL1, MRPL13, MRPL18, MRPL21, MRPL35, MRPL38, MRPL41, MRPL46, MRPL54, MRPL58, MRPL9, MRPS14, MRPS16, MRPS23, MRPS28, MRPS31, MRPS36, MRPS6, MRPS9RS1, PTCD3, RARS1, RPL10A, RPL13, RPL18, RPL19, RPL22, RPL22L1, RPL23, RPL23A, RPL27, RPL28, RP…	APEH, EIF4H, GARS1, MRPL40, SPCS2, SRPRA
crypt 20 Day8	WP_MITOCHONDRIAL_LCFATTY_ACID_BETAOXIDATION	17	-0.61423	NA	NA	0.021269	0.094007	7	9	0.021269	0.094007	41.1765	52.9412	ACSF2	NA	ACSF2
villus 180 Day8	REACTOME_FORMATION_OF_TUBULIN_FOLDING_INTERMEDIATES_BY_CCT_TRIC	24	0.77412	0.00029283	0	NA	NA	18	4	0.00029283	0	75	16.6667	CCT2, CCT3, CCT4, CCT6A, TCP1, TUBA1C, TUBA4A, TUBB4B	CCT2, CCT3, CCT4, CCT6A, TCP1, TUBA1C, TUBA4A, TUBB4B	NA
crypt 5 Day8	REACTOME_RESPONSE_OF_EIF2AK4_GCN2_TO_AMINO_ACID_DEFICIENCY	73	0.67081	0.00018605	0	NA	NA	61	12	0.00018605	0	83.5616	16.4384	NA	NA	NA
crypt 5 Day8	WP_SARS_CORONAVIRUS_AND_INNATE_IMMUNITY	30	-0.72127	NA	NA	0.0002145	0	4	26	0.0002145	0	13.3333	86.6667	NA	NA	NA
crypt 180 Day91	REACTOME_FCERI_MEDIATED_NF_KB_ACTIVATION	105	0.39074	0.0088168	0.12719	NA	NA	60	45	0.0088168	0.12719	57.1429	42.8571	PSMA2, PSMA3, PSMA6, PSMB10, PSMB3, PSMB9, PSMC1, PSMC3, PSMC4, PSMD1, PSMD11, PSMD12, PSMD14, PSMD6, PSMD8, PSME1, PSME2, TAB3, UBE2N	PSMA2, PSMA3, PSMA6, PSMB3, PSMC1, PSMC3, PSMC4, PSMD1, PSMD11, PSMD12, PSMD14, PSMD6, PSMD8, UBE2N	PSMB10, PSMB9, PSME1, PSME2, TAB3
crypt 20 Day91	REACTOME_FCERI_MEDIATED_NF_KB_ACTIVATION	105	0.33367	0.02346	0.3618	NA	NA	60	45	0.02346	0.3618	57.1429	42.8571	PSMB10, PSMB3, PSMB9, PSMC1, PSME1, PSME2	PSMB3, PSMC1	PSMB10, PSMB9, PSME1, PSME2
crypt 180 Day91	REACTOME_SIGNALING_BY_NOTCH	170	0.35251	0.0039598	0.16762	NA	NA	83	86	0.0039598	0.16762	48.8235	50.5882	AKT1, ATP2A2, CCNC, GZMB, ITCH, MOV10, NCOR1, NEURL1B, PSMA2, PSMA3, PSMA6, PSMB10, PSMB3, PSMB9, PSMC1, PSMC3, PSMC4, PSMD1, PSMD11, PSMD12, PSMD14, PSMD6, PSMD8, PSME1, PSME2, ST3GAL4, TBL1XR1, TP53	AKT1, ATP2A2, CCNC, PSMA2, PSMA3, PSMA6, PSMB3, PSMC1, PSMC3, PSMC4, PSMD1, PSMD11, PSMD12, PSMD14, PSMD6, PSMD8, TBL1XR1, TP53	GZMB, ITCH, MOV10, NCOR1, NEURL1B, PSMB10, PSMB9, PSME1, PSME2, ST3GAL4
crypt 60 Day8	REACTOME_ACTIVATED_NTRK2_SIGNALS_THROUGH_CDK5	6	-0.43316	NA	NA	0.67563	0.87932	3	3	0.67563	0.87932	50	50	NA	NA	NA
villus 60 Day91	WP_TRANSLATION_FACTORS	47	0.71496	0.00020467	0	NA	NA	34	12	0.00020467	0	72.3404	25.5319	EEF1B2, EEF1G, EEF2, EIF1AX, EIF2AK2, EIF2S1, EIF2S2, EIF3B, EIF3D, EIF3I, EIF3J, EIF4A1, EIF4A2, EIF4EBP2, EIF4G1, EIF4H, EIF5, EIF5A, EIF5B, EIF6, PAIP1	EEF1B2, EEF1G, EEF2, EIF1AX, EIF2S1, EIF2S2, EIF3B, EIF3D, EIF3I, EIF3J, EIF4A1, EIF4A2, EIF4G1, EIF5, EIF5A, EIF5B, EIF6, PAIP1	EIF2AK2, EIF4EBP2, EIF4H
villus 60 Day8	REACTOME_CELLULAR_RESPONSE_TO_STARVATION	127	0.62835	0.00030553	0	NA	NA	93	33	0.00030553	0	73.2283	25.9843	ATF3, ATF4, ATP6V0C, ATP6V1F, ATP6V1G1, ATP6V1H, FAU, LAMTOR4, RPL11, RPL18A, RPL19, RPL23, RPL23A, RPL24, RPL26, RPL28, RPL30, RPL32, RPL34, RPL35A, RPL36, RPL37, RPL37A, RPL39, RPL7, RPL8, RPLP0, RPLP1, RPLP2, RPS2, RPS27L, RPS28, RPS29, RPS7, RPTOR, SLC38A9	ATF3, ATF4, ATP6V0C, ATP6V1F, ATP6V1G1, FAU, LAMTOR4, RPL11, RPL18A, RPL19, RPL23, RPL23A, RPL24, RPL26, RPL28, RPL30, RPL32, RPL34, RPL35A, RPL36, RPL37, RPL37A, RPL39, RPL7, RPL8, RPLP0, RPLP1, RPLP2, RPS2, RPS27L, RPS28, RPS29, RPS7	ATP6V1H, RPTOR, SLC38A9
crypt 180 Day91	KEGG_MATURITY_ONSET_DIABETES_OF_THE_YOUNG	24	-0.42602	NA	NA	0.2648	0.52516	8	16	0.2648	0.52516	33.3333	66.6667	NA	NA	NA
crypt 20 Day8	REACTOME_REGULATION_OF_FOXO_TRANSCRIPTIONAL_ACTIVITY_BY_ACETYLATION	10	-0.69894	NA	NA	0.021716	0.099534	1	9	0.021716	0.099534	10	90	NA	NA	NA
crypt 180 Day91	REACTOME_FCERI_MEDIATED_MAPK_ACTIVATION	61	0.30655	0.31313	0.50942	NA	NA	32	29	0.31313	0.50942	52.459	47.541	KRAS, PAK2, VAV3	KRAS, PAK2	VAV3
villus 180 Day8	REACTOME_GENE_AND_PROTEIN_EXPRESSION_BY_JAK_STAT_SIGNALING_AFTER_INTERLEUKIN_12_STIMULATION	37	0.69446	0.00032248	0	NA	NA	23	12	0.00032248	0	62.1622	32.4324	ANXA2, HSPA9, PITPPPIA, RAP1B, RPLP0, SOD2, TCP1	ANXA2, HSPA9, PITPPPIA, RAP1B, RPLP0, SOD2, TCP1	NA
crypt 180 Day91	REACTOME_ACTIVATED_NTRK2_SIGNALS_THROUGH_CDK5	6	0.39227	0.74786	0.89854	NA	NA	5	1	0.74786	0.89854	83.3333	16.6667	NA	NA	NA
crypt 1.4 Day8	REACTOME_REGULATION_OF_IFNA_SIGNALING	25	0.73139	0.00022422	0	NA	NA	18	7	0.00022422	0	72	28	NA	NA	NA
villus 180 Day91	REACTOME_NONSENSE_MEDIATED_DECAY_NMD	87	0.75816	0.00018044	0	NA	NA	78	8	0.00018044	0	89.6552	9.1954	EIF4G1, RPL10A, RPL13, RPL18, RPL19, RPL22, RPL22L1, RPL23, RPL23A, RPL24, RPL27, RPL28, RPL29, RPL3, RPL32, RPL34, RPL35, RPL36, RPL37A, RPL38, RPL39, RPL5, RPL6, RPL7, RPLP0, RPS11, RPS13, RPS19, RPS20, RPS23, RPS24, RPS25, RPS27L, RPS29, RPS3A, RPS5, RPS6, RPS7, RPS9, SMG5, SMG8	EIF4G1, RPL10A, RPL13, RPL18, RPL19, RPL22, RPL22L1, RPL23, RPL23A, RPL24, RPL27, RPL28, RPL29, RPL3, RPL32, RPL34, RPL35, RPL36, RPL37A, RPL38, RPL39, RPL5, RPL6, RPL7, RPLP0, RPS11, RPS13, RPS19, RPS20, RPS23, RPS24, RPS25, RPS27L, RPS29, RPS3A, RPS5, RPS6, RPS7, RPS9, SMG5, SMG8	NA
crypt 180 Day8	REACTOME_REGULATION_OF_FOXO_TRANSCRIPTIONAL_ACTIVITY_BY_ACETYLATION	10	-0.72942	NA	NA	0.022972	0.13212	1	9	0.022972	0.13212	10	90	FOXO3, TXNIP	NA	FOXO3, TXNIP
crypt 180 Day8	REACTOME_REGULATION_OF_IFNG_SIGNALING	13	-0.36167	NA	NA	0.69059	0.8773	5	8	0.69059	0.8773	38.4615	61.5385	JAK2	NA	JAK2
crypt 0.1 Day91	REACTOME_REGULATION_OF_IFNA_SIGNALING	25	0.81829	0.00023469	0	NA	NA	20	5	0.00023469	0	80	20	NA	NA	NA
crypt 0.1 Day91	KEGG_REGULATION_OF_AUTOPHAGY	35	0.69411	0.00023624	0	NA	NA	22	13	0.00023624	0	62.8571	37.1429	NA	NA	NA
crypt 1.4 Day8	WP_CYTOPLASMIC_RIBOSOMAL_PROTEINS	62	0.59905	0.00023764	0	NA	NA	48	14	0.00023764	0	77.4194	22.5806	NA	NA	NA
villus 60 Day91	REACTOME_SRP_DEPENDENT_COTRANSLATIONAL_PROTEIN_TARGETING_TO_MEMBRANE	85	0.74398	0.00020589	0	NA	NA	72	13	0.00020589	0	84.7059	15.2941	RPL10A, RPL13, RPL18, RPL19, RPL22, RPL22L1, RPL23, RPL23A, RPL27, RPL28, RPL29, RPL3, RPL32, RPL34, RPL35, RPL36, RPL37A, RPL38, RPL39, RPL5, RPL6, RPLP0, RPN1, RPN2, RPS11, RPS13, RPS19, RPS23, RPS24, RPS25, RPS27L, RPS29, RPS3A, RPS5, RPS6, RPS7, RPS9, SEC61G, SPCS2, SPCS3, SRP14, SRP54, SRP72, SRP9, SRPRA, SSR3, SSR4	RPL10A, RPL13, RPL18, RPL19, RPL22, RPL22L1, RPL23, RPL23A, RPL27, RPL28, RPL29, RPL3, RPL32, RPL34, RPL35, RPL36, RPL37A, RPL38, RPL39, RPL5, RPL6, RPLP0, RPN1, RPN2, RPS11, RPS13, RPS19, RPS23, RPS24, RPS25, RPS27L, RPS29, RPS3A, RPS5, RPS6, RPS7, RPS9, SEC61G, SPCS3, SRP14, SRP54, SRP72, SRP9, SSR3, SSR4	SPCS2, SRPRA
crypt 0.1 Day91	WP_OVERVIEW_OF_INTERFERONSMEDIATED_SIGNALING_PATHWAY	33	0.72251	0.0002377	0	NA	NA	24	7	0.0002377	0	72.7273	21.2121	NA	NA	NA
villus 60 Day91	REACTOME_EUKARYOTIC_TRANSLATION_ELONGATION	65	0.83345	0.00020665	0	NA	NA	58	6	0.00020665	0	89.2308	9.23077	EEF1B2, EEF1G, EEF2, RPL10A, RPL13, RPL18, RPL19, RPL22, RPL22L1, RPL23, RPL23A, RPL27, RPL28, RPL29, RPL3, RPL32, RPL34, RPL35, RPL36, RPL37A, RPL38, RPL39, RPL5, RPL6, RPLP0, RPS11, RPS13, RPS19, RPS23, RPS24, RPS25, RPS27L, RPS29, RPS3A, RPS5, RPS6, RPS7, RPS9	EEF1B2, EEF1G, EEF2, RPL10A, RPL13, RPL18, RPL19, RPL22, RPL22L1, RPL23, RPL23A, RPL27, RPL28, RPL29, RPL3, RPL32, RPL34, RPL35, RPL36, RPL37A, RPL38, RPL39, RPL5, RPL6, RPLP0, RPS11, RPS13, RPS19, RPS23, RPS24, RPS25, RPS27L, RPS29, RPS3A, RPS5, RPS6, RPS7, RPS9	NA
crypt 1.4 Day8	REACTOME_EUKARYOTIC_TRANSLATION_ELONGATION	65	0.59311	0.00024474	0	NA	NA	51	14	0.00024474	0	78.4615	21.5385	NA	NA	NA
crypt 180 Day91	REACTOME_REGULATION_OF_FOXO_TRANSCRIPTIONAL_ACTIVITY_BY_ACETYLATION	10	-0.71566	NA	NA	0.020728	0.1433	3	7	0.020728	0.1433	30	70	FOXO3, TXNIP	NA	FOXO3, TXNIP
crypt 20 Day8	KEGG_COMPLEMENT_AND_COAGULATION_CASCADES	65	-0.34062	NA	NA	0.19702	0.43564	25	36	0.19702	0.43564	38.4615	55.3846	NA	NA	NA
crypt 20 Day8	REACTOME_BBSOME_MEDIATED_CARGO_TARGETING_TO_CILIUM	23	0.5231	0.027047	0.073248	NA	NA	16	6	0.027047	0.073248	69.5652	26.087	NA	NA	NA
crypt 1.4 Day8	REACTOME_SRP_DEPENDENT_COTRANSLATIONAL_PROTEIN_TARGETING_TO_MEMBRANE	85	0.55644	0.00024655	0	NA	NA	65	20	0.00024655	0	76.4706	23.5294	NA	NA	NA
villus 60 Day8	WP_TRANSLATION_FACTORS	47	0.72245	0.00025202	0	NA	NA	38	9	0.00025202	0	80.8511	19.1489	EEF2, EIF2B1, EIF3A, EIF3C, EIF3CL, EIF3F, EIF3H, EIF3I, EIF4A1, EIF4E, EIF4EBP1, EIF5, EIF5A, ETF1	EEF2, EIF2B1, EIF3A, EIF3C, EIF3CL, EIF3F, EIF3H, EIF3I, EIF4A1, EIF4E, EIF4EBP1, EIF5, EIF5A, ETF1	NA
villus 180 Day91	REACTOME_INFLUENZA_INFECTION	124	0.73588	0.00017944	0	NA	NA	101	20	0.00017944	0	81.4516	16.129	CALR, CANX, CPSF4, GRSF1, KPNA4, NUP107, NUP153, NUP188, NUP93, NUP98, POLR2H, RANBP2, RPL10A, RPL13, RPL18, RPL19, RPL22, RPL22L1, RPL23, RPL23A, RPL24, RPL27, RPL28, RPL29, RPL3, RPL32, RPL34, RPL35, RPL36, RPL37A, RPL38, RPL39, RPL5, RPL6, RPL7, RPLP0, RPS11, RPS13, RPS19, RPS20, RPS23, RPS24, RPS25, RPS27L, RPS29, RPS3A, RPS5, RPS6, RPS7, RPS9, TPR, XPO1	CALR, CANX, CPSF4, GRSF1, KPNA4, NUP107, NUP153, NUP188, NUP93, NUP98, POLR2H, RANBP2, RPL10A, RPL13, RPL18, RPL19, RPL22, RPL22L1, RPL23, RPL23A, RPL24, RPL27, RPL28, RPL29, RPL3, RPL32, RPL34, RPL35, RPL36, RPL37A, RPL38, RPL39, RPL5, RPL6, RPL7, RPLP0, RPS11, RPS13, RPS19, RPS20, RPS23, RPS24, RPS25, RPS27L, RPS29, RPS3A, RPS5, RPS6, RPS7, RPS9, TPR, XPO1	NA
crypt 1.4 Day8	REACTOME_REGULATION_OF_EXPRESSION_OF_SLITS_AND_ROBOS	141	0.51983	0.00026413	0	NA	NA	102	36	0.00026413	0	72.3404	25.5319	NA	NA	NA
crypt 180 Day8	WP_MITOCHONDRIAL_CIV_ASSEMBLY	31	-0.29812	NA	NA	0.70266	0.86741	15	16	0.70266	0.86741	48.3871	51.6129	SCO2	NA	SCO2
villus 60 Day8	REACTOME_RESPONSE_OF_EIF2AK4_GCN2_TO_AMINO_ACID_DEFICIENCY	73	0.79174	0.0002727	0	NA	NA	65	8	0.0002727	0	89.0411	10.9589	ATF3, ATF4, FAU, RPL11, RPL18A, RPL19, RPL23, RPL23A, RPL24, RPL26, RPL28, RPL30, RPL32, RPL34, RPL35A, RPL36, RPL37, RPL37A, RPL39, RPL7, RPL8, RPLP0, RPLP1, RPLP2, RPS2, RPS27L, RPS28, RPS29, RPS7	ATF3, ATF4, FAU, RPL11, RPL18A, RPL19, RPL23, RPL23A, RPL24, RPL26, RPL28, RPL30, RPL32, RPL34, RPL35A, RPL36, RPL37, RPL37A, RPL39, RPL7, RPL8, RPLP0, RPLP1, RPLP2, RPS2, RPS27L, RPS28, RPS29, RPS7	NA
villus 60 Day8	REACTOME_EUKARYOTIC_TRANSLATION_ELONGATION	65	0.81377	0.00026497	0	NA	NA	60	5	0.00026497	0	92.3077	7.69231	EEF2, FAU, RPL11, RPL18A, RPL19, RPL23, RPL23A, RPL24, RPL26, RPL28, RPL30, RPL32, RPL34, RPL35A, RPL36, RPL37, RPL37A, RPL39, RPL7, RPL8, RPLP0, RPLP1, RPLP2, RPS2, RPS27L, RPS28, RPS29, RPS7	EEF2, FAU, RPL11, RPL18A, RPL19, RPL23, RPL23A, RPL24, RPL26, RPL28, RPL30, RPL32, RPL34, RPL35A, RPL36, RPL37, RPL37A, RPL39, RPL7, RPL8, RPLP0, RPLP1, RPLP2, RPS2, RPS27L, RPS28, RPS29, RPS7	NA
crypt 5 Day8	REACTOME_ACTIVATION_OF_THE_MRNA_UPON_BINDING_OF_THE_CAP_BINDING_COMPLEX_AND_EIFS_AND_SUBSEQUENT_BINDING_TO_43S	45	0.62439	0.00018667	0.00039833	NA	NA	35	10	0.00018667	0.00039833	77.7778	22.2222	NA	NA	NA
crypt 60 Day8	WP_MOLYBDENUM_COFACTOR_MOCO_BIOSYNTHESIS	5	-0.9447	NA	NA	0.00096117	0.041656	0	4	0.00096117	0.041656	0	80	XDH	NA	XDH
crypt 0.1 Day8	KEGG_RIBOSOME	61	0.59102	0.00018563	0.00043935	NA	NA	47	14	0.00018563	0.00043935	77.0492	22.9508	NA	NA	NA
crypt 5 Day8	REACTOME_SNRNP_ASSEMBLY	51	0.60018	0.00018619	0.00046097	NA	NA	38	12	0.00018619	0.00046097	74.5098	23.5294	NA	NA	NA
crypt 180 Day8	WP_MITOCHONDRIAL_LCFATTY_ACID_BETAOXIDATION	17	-0.83145	NA	NA	0.00017643	0.00012737	6	11	0.00017643	0.00012737	35.2941	64.7059	ACADM, ACSF2, EHHADH, HADH, HADHA, SCP2	NA	ACADM, ACSF2, EHHADH, HADH, HADHA, SCP2
villus 60 Day8	REACTOME_SRP_DEPENDENT_COTRANSLATIONAL_PROTEIN_TARGETING_TO_MEMBRANE	85	0.74458	0.00027034	0	NA	NA	76	9	0.00027034	0	89.4118	10.5882	FAU, RPL11, RPL18A, RPL19, RPL23, RPL23A, RPL24, RPL26, RPL28, RPL30, RPL32, RPL34, RPL35A, RPL36, RPL37, RPL37A, RPL39, RPL7, RPL8, RPLP0, RPLP1, RPLP2, RPS2, RPS27L, RPS28, RPS29, RPS7, SSR3	FAU, RPL11, RPL18A, RPL19, RPL23, RPL23A, RPL24, RPL26, RPL28, RPL30, RPL32, RPL34, RPL35A, RPL36, RPL37, RPL37A, RPL39, RPL7, RPL8, RPLP0, RPLP1, RPLP2, RPS2, RPS27L, RPS28, RPS29, RPS7	SSR3
crypt 5 Day8	REACTOME_GAP_FILLING_DNA_REPAIR_SYNTHESIS_AND_LIGATION_IN_GG_NER	22	0.72454	0.00037908	0.00048102	NA	NA	21	1	0.00037908	0.00048102	95.4545	4.54545	NA	NA	NA
crypt 5 Day8	REACTOME_RRNA_MODIFICATION_IN_THE_NUCLEUS_AND_CYTOSOL	58	0.59172	0.00018688	0.00050288	NA	NA	45	13	0.00018688	0.00050288	77.5862	22.4138	NA	NA	NA
crypt 60 Day8	WP_MITOCHONDRIAL_LCFATTY_ACID_BETAOXIDATION	17	-0.73508	NA	NA	0.00035311	0.0097863	7	10	0.00035311	0.0097863	41.1765	58.8235	ACSF2, EHHADH, HADH, SCP2	NA	ACSF2, EHHADH, HADH, SCP2
crypt 60 Day8	REACTOME_REGULATION_OF_FOXO_TRANSCRIPTIONAL_ACTIVITY_BY_ACETYLATION	10	-0.70032	NA	NA	0.024995	0.13401	2	8	0.024995	0.13401	20	80	FOXO3	NA	FOXO3
crypt 180 Day8	WP_OXIDATIVE_PHOSPHORYLATION	52	-0.24786	NA	NA	0.8565	0.91832	28	23	0.8565	0.91832	53.8462	44.2308	ATP5F1D, GZMB	NA	ATP5F1D, GZMB
crypt 0.1 Day8	WP_CYTOPLASMIC_RIBOSOMAL_PROTEINS	62	0.59168	0.00018258	0.00052722	NA	NA	47	15	0.00018258	0.00052722	75.8065	24.1935	NA	NA	NA
villus 180 Day8	WP_CHOLESTEROL_BIOSYNTHESIS_PATHWAY	15	0.88526	0.00027226	0	NA	NA	14	1	0.00027226	0	93.3333	6.66667	FDFT1, FDPS, HMGCR, HMGCS1, IDI1, MSMO1, MVK, PMVK, SQLE	FDFT1, FDPS, HMGCR, HMGCS1, IDI1, MSMO1, MVK, PMVK, SQLE	NA
crypt 5 Day8	REACTOME_RESOLUTION_OF_ABASIC_SITES_AP_SITES	35	0.64376	0.00018822	0.00057427	NA	NA	31	4	0.00018822	0.00057427	88.5714	11.4286	NA	NA	NA
villus 60 Day91	REACTOME_RESPONSE_OF_EIF2AK4_GCN2_TO_AMINO_ACID_DEFICIENCY	73	0.76152	0.00020751	0	NA	NA	58	15	0.00020751	0	79.4521	20.5479	EIF2S1, EIF2S2, RPL10A, RPL13, RPL18, RPL19, RPL22, RPL22L1, RPL23, RPL23A, RPL27, RPL28, RPL29, RPL3, RPL32, RPL34, RPL35, RPL36, RPL37A, RPL38, RPL39, RPL5, RPL6, RPLP0, RPS11, RPS13, RPS19, RPS23, RPS24, RPS25, RPS27L, RPS29, RPS3A, RPS5, RPS6, RPS7, RPS9, TRIB3	EIF2S1, EIF2S2, RPL10A, RPL13, RPL18, RPL19, RPL22, RPL22L1, RPL23, RPL23A, RPL27, RPL28, RPL29, RPL3, RPL32, RPL34, RPL35, RPL36, RPL37A, RPL38, RPL39, RPL5, RPL6, RPLP0, RPS11, RPS13, RPS19, RPS23, RPS24, RPS25, RPS27L, RPS29, RPS3A, RPS5, RPS6, RPS7, RPS9	TRIB3
crypt 5 Day8	REACTOME_MRNA_SPLICING_MINOR_PATHWAY	47	0.60698	0.00018245	0.00059724	NA	NA	37	10	0.00018245	0.00059724	78.7234	21.2766	NA	NA	NA
crypt 1.4 Day91	REACTOME_DIGESTION	16	-0.80481	NA	NA	0.00016711	0.00060164	4	10	0.00016711	0.00060164	25	62.5	NA	NA	NA
crypt 0.1 Day8	REACTOME_RRNA_PROCESSING	168	0.51153	0.00017218	0.00065902	NA	NA	126	42	0.00017218	0.00065902	75	25	NA	NA	NA
crypt 20 Day8	REACTOME_ACYL_CHAIN_REMODELLING_OF_PG	18	-0.35602	NA	NA	0.55233	0.7389	9	9	0.55233	0.7389	50	50	NA	NA	NA
crypt 20 Day8	WP_TYPE_2_PAPILLARY_RENAL_CELL_CARCINOMA	33	-0.34416	NA	NA	0.3952	0.5869	10	21	0.3952	0.5869	30.303	63.6364	VEGFA	NA	VEGFA
crypt 180 Day91	REACTOME_BBSOME_MEDIATED_CARGO_TARGETING_TO_CILIUM	23	0.59994	0.0074897	0.032029	NA	NA	13	8	0.0074897	0.032029	56.5217	34.7826	CCT2, CCT3, CCT4, CCT5	CCT2, CCT3, CCT4, CCT5	NA
crypt 180 Day91	REACTOME_RAF_ACTIVATION	33	0.36075	0.28819	0.46589	NA	NA	15	18	0.28819	0.46589	45.4545	54.5455	KRAS, PHB, PPP2R5C, YWHAB	KRAS, PHB, YWHAB	PPP2R5C
crypt 180 Day8	BIOCARTA_P35ALZHEIMERS_PATHWAY	8	-0.50349	NA	NA	0.43063	0.69146	3	4	0.43063	0.69146	37.5	50	NA	NA	NA
crypt 180 Day8	BIOCARTA_RNAPOL3_PATHWAY	7	0.53178	0.369	0.48931	NA	NA	4	3	0.369	0.48931	57.1429	42.8571	SSB	SSB	NA
crypt 180 Day8	REACTOME_METABOLISM_OF_AMINO_ACIDS_AND_DERIVATIVES	334	0.42589	0.00057307	0.0014943	NA	NA	217	113	0.00057307	0.0014943	64.9701	33.8323	AIMP1, ALDH4A1, ARG2, ASPA, DIO1, EPRS1, GPT, GSR, HIBCH, HYKK, IYD, ODC1, OGDH, PAPSS2, PIPOX, PSMA2, PSMB10, PSMB6, PSMC1, PSMC4, PSMD11, PSMD2, PSMD5, PSMD6, RARS1, RPL19, RPL22L1, RPL23, RPL26, RPL27, RPL34, RPL37A, RPLP0, RPS24, SAT1, SLC25A44, SLC3A2, SLC6A8, SRR	AIMP1, EPRS1, GSR, HIBCH, ODC1, PSMA2, PSMB6, PSMC1, PSMC4, PSMD11, PSMD2, PSMD5, PSMD6, RARS1, RPL19, RPL22L1, RPL23, RPL26, RPL27, RPL34, RPL37A, RPLP0, RPS24	ALDH4A1, ARG2, ASPA, DIO1, GPT, HYKK, IYD, OGDH, PAPSS2, PIPOX, PSMB10, SAT1, SLC25A44, SLC3A2, SLC6A8, SRR
crypt 180 Day8	REACTOME_TRANSPORT_AND_SYNTHESIS_OF_PAPS	6	-0.66113	NA	NA	0.21893	0.43866	2	4	0.21893	0.43866	33.3333	66.6667	PAPSS2	NA	PAPSS2
crypt 0.1 Day91	REACTOME_CREATION_OF_C4_AND_C2_ACTIVATORS	40	0.63807	0.00024492	0.0006845	NA	NA	21	15	0.00024492	0.0006845	52.5	37.5	NA	NA	NA
crypt 20 Day8	WP_MITOCHONDRIAL_COMPLEX_I_ASSEMBLY_MODEL_OXPHOS_SYSTEM	52	0.58783	0.00027315	0.00042065	NA	NA	37	15	0.00027315	0.00042065	71.1538	28.8462	NA	NA	NA
crypt 60 Day8	REACTOME_PROTON_COUPLED_MONOCARBOXYLATE_TRANSPORT	6	0.42497	0.63415	0.83927	NA	NA	3	3	0.63415	0.83927	50	50	SLC16A1, SLC16A3	SLC16A1	SLC16A3
crypt 180 Day91	BIOCARTA_CALCINEURIN_PATHWAY	17	0.37317	0.48848	0.63489	NA	NA	7	10	0.48848	0.63489	41.1765	58.8235	CDKN1A	CDKN1A	NA
crypt 180 Day91	REACTOME_CELLULAR_SENESCENCE	123	0.34344	0.024528	0.23884	NA	NA	64	59	0.024528	0.23884	52.0325	47.9675	ANAPC10, ANAPC15, CCNE1, CDC16, CDKN1A, CDKN1B, ERF, MOV10, RB1, RBBP7, SUZ12, TERF1, TP53	ANAPC10, ANAPC15, CCNE1, CDC16, CDKN1A, ERF, RBBP7, SUZ12, TERF1, TP53	CDKN1B, MOV10, RB1
crypt 0.1 Day91	WP_SARS_CORONAVIRUS_AND_INNATE_IMMUNITY	30	0.69205	0.00023267	0.00085562	NA	NA	23	7	0.00023267	0.00085562	76.6667	23.3333	NA	NA	NA
crypt 60 Day91	WP_VITAMIN_B12_METABOLISM	43	-0.40784	NA	NA	0.13676	0.46884	19	24	0.13676	0.46884	44.186	55.814	APOA1, APOB, INSR, LDLR, SOD1, SOD3, TCN2	LDLR	APOA1, APOB, INSR, SOD1, SOD3, TCN2
crypt 0.1 Day8	REACTOME_RESPONSE_OF_EIF2AK4_GCN2_TO_AMINO_ACID_DEFICIENCY	73	0.58023	0.00018302	0.0008787	NA	NA	55	18	0.00018302	0.0008787	75.3425	24.6575	NA	NA	NA
crypt 5 Day91	REACTOME_DIGESTION	16	-0.80481	NA	NA	0.00016787	0.00098181	4	10	0.00016787	0.00098181	25	62.5	NA	NA	NA
crypt 180 Day8	KEGG_DNA_REPLICATION	34	0.71978	0.0002574	0	NA	NA	30	4	0.0002574	0	88.2353	11.7647	RPA1	RPA1	NA
crypt 1.4 Day8	KEGG_RIBOSOME	61	0.5804	0.00024114	0.0011034	NA	NA	48	13	0.00024114	0.0011034	78.6885	21.3115	NA	NA	NA
crypt 5 Day8	WP_RETINOBLASTOMA_GENE_IN_CANCER	83	0.53525	0.00018495	0.0011789	NA	NA	64	19	0.00018495	0.0011789	77.1084	22.8916	NA	NA	NA
crypt 1.4 Day8	REACTOME_SIGNALING_BY_ROBO_RECEPTORS	185	0.48737	0.00027678	0.0012873	NA	NA	133	47	0.00027678	0.0012873	71.8919	25.4054	NA	NA	NA
crypt 5 Day8	REACTOME_S_PHASE	154	0.48724	0.00017908	0.0013058	NA	NA	117	37	0.00017908	0.0013058	75.974	24.026	NA	NA	NA
villus 180 Day91	REACTOME_ACTIVATION_OF_THE_MRNA_UPON_BINDING_OF_THE_CAP_BINDING_COMPLEX_AND_EIFS_AND_SUBSEQUENT_BINDING_TO_43S	45	0.80103	0.00018836	0	NA	NA	42	3	0.00018836	0	93.3333	6.66667	EIF1AX, EIF2S1, EIF2S2, EIF3A, EIF3B, EIF3C, EIF3D, EIF3J, EIF3L, EIF4A1, EIF4A2, EIF4G1, RPS11, RPS13, RPS19, RPS20, RPS23, RPS24, RPS25, RPS27L, RPS29, RPS3A, RPS5, RPS6, RPS7, RPS9	EIF1AX, EIF2S1, EIF2S2, EIF3A, EIF3B, EIF3C, EIF3D, EIF3J, EIF3L, EIF4A1, EIF4A2, EIF4G1, RPS11, RPS13, RPS19, RPS20, RPS23, RPS24, RPS25, RPS27L, RPS29, RPS3A, RPS5, RPS6, RPS7, RPS9	NA
crypt 180 Day8	REACTOME_REGULATION_OF_BETA_CELL_DEVELOPMENT	42	-0.28211	NA	NA	0.71262	0.86715	22	20	0.71262	0.86715	52.381	47.619	AKT1, SLC2A2	AKT1	SLC2A2
crypt 180 Day91	REACTOME_LRR_FLII_INTERACTING_PROTEIN_1_LRRFIP1_ACTIVATES_TYPE_I_IFN_PRODUCTION	5	0.55468	0.44694	0.55693	NA	NA	2	3	0.44694	0.55693	40	60	CTNNB1	CTNNB1	NA
crypt 180 Day91	WP_16P112_DISTAL_DELETION_SYNDROME	22	-0.35883	NA	NA	0.51339	0.74118	9	13	0.51339	0.74118	40.9091	59.0909	INSR, TUFM	TUFM	INSR
crypt 180 Day91	WP_MONOAMINE_GPCRS	31	-0.16417	NA	NA	0.9983	0.99838	10	17	0.9983	0.99838	32.2581	54.8387	NA	NA	NA
crypt 60 Day8	REACTOME_REGULATION_OF_BETA_CELL_DEVELOPMENT	42	-0.42431	NA	NA	0.088675	0.35069	16	23	0.088675	0.35069	38.0952	54.7619	SLC2A2	NA	SLC2A2
crypt 60 Day91	REACTOME_SIGNALING_BY_NOTCH	170	0.31548	0.041135	0.36641	NA	NA	65	103	0.041135	0.36641	38.2353	60.5882	ACTA2, ADAM10, AGO2, AGO3, AKT1, ARRB1, ATP2A2, B4GALT1, CCNC, CREBBP, CUL1, E2F3, ELF3, FURIN, GZMB, ITCH, KAT2A, KAT2B, MOV10, NBEA, NCOR1, PBX1, POFUT1, PRKCI, PSENEN, PSMA2, PSMA3, PSMA6, PSMB10, PSMB3, PSMB6, PSMB9, PSMC1, PSMC2, PSMC3, PSMC4, PSMC6, PSMD1, PSMD6, PSMD8, PSME1, PSME2, RAB6A, SEL1L, ST3GAL4, TBL1XR1, TLE1, TLE3, TMED2, TP53, UBB, WWP2, YWHAZ	ADAM10, AGO2, AGO3, AKT1, ATP2A2, B4GALT1, CCNC, CREBBP, CUL1, E2F3, KAT2A, PRKCI, PSMA2, PSMA3, PSMA6, PSMB3, PSMC1, PSMC2, PSMC3, PSMC4, PSMD1, PSMD6, PSMD8, RAB6A, TBL1XR1, TLE1, TMED2, TP53, YWHAZ	ACTA2, ARRB1, ELF3, FURIN, GZMB, ITCH, KAT2B, MOV10, NBEA, NCOR1, PBX1, POFUT1, PSENEN, PSMB10, PSMB6, PSMB9, PSMC6, PSME1, PSME2, SEL1L, ST3GAL4, TLE3, UBB, WWP2
crypt 0.1 Day8	REACTOME_RESPIRATORY_ELECTRON_TRANSPORT_ATP_SYNTHESIS_BY_CHEMIOSMOTIC_COUPLING_AND_HEAT_PRODUCTION_BY_UNCOUPLING_PROTEINS	112	0.5411	0.00017668	0.001318	NA	NA	82	29	0.00017668	0.001318	73.2143	25.8929	NA	NA	NA
villus 180 Day8	REACTOME_CRISTAE_FORMATION	24	0.75414	0.00029283	0	NA	NA	21	2	0.00029283	0	87.5	8.33333	ATP5F1A, ATP5F1B, ATP5F1C, ATP5ME, HSPA9	ATP5F1A, ATP5F1B, ATP5F1C, ATP5ME, HSPA9	NA
villus 180 Day8	REACTOME_RRNA_PROCESSING	168	0.73466	0.00061538	0	NA	NA	141	26	0.00061538	0	83.9286	15.4762	BUD23, ELAC2, LTV1T10, NCL, NOL6, NOP2, PNO1, RPL11, RPL13, RPL18, RPL18A, RPL19, RPL22, RPL22L1, RPL23, RPL23A, RPL24, RPL26, RPL27, RPL28, RPL29, RPL30, RPL32, RPL34, RPL35, RPL36, RPL37, RPL37A, RPL38, RPL5, RPL6, RPL7, RPL8, RPLP0, RPLP2, RPS13, RPS19, RPS23, RPS24, RPS25, RPS27L, RPS29, RPS3A, RPS5, RPS6, RPS7, TBL3, WDR46, XRN2	BUD23, ELAC2, LTV1T10, NCL, NOL6, NOP2, PNO1, RPL11, RPL13, RPL18, RPL18A, RPL19, RPL22, RPL22L1, RPL23, RPL23A, RPL24, RPL26, RPL27, RPL28, RPL29, RPL30, RPL32, RPL34, RPL35, RPL36, RPL37, RPL37A, RPL38, RPL5, RPL6, RPL7, RPL8, RPLP0, RPLP2, RPS13, RPS19, RPS23, RPS24, RPS25, RPS27L, RPS29, RPS3A, RPS5, RPS6, RPS7, TBL3, WDR46, XRN2	NA
crypt 0.1 Day8	REACTOME_RRNA_MODIFICATION_IN_THE_NUCLEUS_AND_CYTOSOL	58	0.58152	0.00018162	0.0014028	NA	NA	49	9	0.00018162	0.0014028	84.4828	15.5172	NA	NA	NA
villus 1.4 Day91	REACTOME_RRNA_PROCESSING	168	-0.59013	NA	NA	0.00015314	0	36	126	0.00015314	0	21.4286	75	NOC4L, RPL11, RPL23A, RPL26, RPL7, RPLP0, RPS19, RPS7, TRMT10C, WDR3	WDR3	NOC4L, RPL11, RPL23A, RPL26, RPL7, RPLP0, RPS19, RPS7, TRMT10C
villus 60 Day8	WP_CHOLESTEROL_BIOSYNTHESIS_PATHWAY	15	0.87542	0.00023084	0	NA	NA	11	4	0.00023084	0	73.3333	26.6667	CYP51A1, FDFT1, FDPS, HMGCR, HMGCS1, IDI1, MSMO1, MVD, MVK, NSDHL, PMVK, SQLE	CYP51A1, FDFT1, FDPS, HMGCR, HMGCS1, IDI1, MSMO1, MVK, NSDHL, PMVK, SQLE	MVD
crypt 5 Day8	REACTOME_TRANSPORT_OF_MATURE_TRANSCRIPT_TO_CYTOPLASM	80	0.53399	0.00018567	0.0015411	NA	NA	61	18	0.00018567	0.0015411	76.25	22.5	NA	NA	NA
crypt 0.1 Day8	REACTOME_RESPIRATORY_ELECTRON_TRANSPORT	94	0.53579	0.00017813	0.0015586	NA	NA	69	25	0.00017813	0.0015586	73.4043	26.5957	NA	NA	NA
crypt 0.1 Day8	REACTOME_EUKARYOTIC_TRANSLATION_INITIATION	90	0.54294	0.0001773	0.0015887	NA	NA	64	26	0.0001773	0.0015887	71.1111	28.8889	NA	NA	NA
crypt 20 Day8	REACTOME_LRR_FLII_INTERACTING_PROTEIN_1_LRRFIP1_ACTIVATES_TYPE_I_IFN_PRODUCTION	5	-0.53492	NA	NA	0.50273	0.65243	1	4	0.50273	0.65243	20	80	NA	NA	NA
crypt 20 Day8	WP_16P112_DISTAL_DELETION_SYNDROME	22	-0.38172	NA	NA	0.37705	0.57156	6	16	0.37705	0.57156	27.2727	72.7273	TUFM	TUFM	NA
crypt 20 Day8	WP_MONOAMINE_GPCRS	31	-0.21355	NA	NA	0.95761	0.9824	11	18	0.95761	0.9824	35.4839	58.0645	NA	NA	NA
crypt 20 Day91	REACTOME_METHIONINE_SALVAGE_PATHWAY	6	0.39176	0.71126	0.87837	NA	NA	4	2	0.71126	0.87837	66.6667	33.3333	NA	NA	NA
crypt 0.1 Day91	REACTOME_FCGR_ACTIVATION	40	0.63331	0.00024492	0.001669	NA	NA	24	12	0.00024492	0.001669	60	30	NA	NA	NA
crypt 0.1 Day8	WP_ELECTRON_TRANSPORT_CHAIN_OXPHOS_SYSTEM_IN_MITOCHONDRIA	91	0.54085	0.00017844	0.0018157	NA	NA	69	21	0.00017844	0.0018157	75.8242	23.0769	NA	NA	NA
crypt 5 Day8	REACTOME_BASE_EXCISION_REPAIR	42	0.5979	0.00018612	0.0024169	NA	NA	36	6	0.00018612	0.0024169	85.7143	14.2857	NA	NA	NA
crypt 1.4 Day8	REACTOME_RESPONSE_OF_EIF2AK4_GCN2_TO_AMINO_ACID_DEFICIENCY	73	0.54812	0.00023849	0.0025378	NA	NA	57	16	0.00023849	0.0025378	78.0822	21.9178	NA	NA	NA
crypt 1.4 Day8	REACTOME_INFLUENZA_INFECTION	124	0.50459	0.00025164	0.002608	NA	NA	86	38	0.00025164	0.002608	69.3548	30.6452	NA	NA	NA
villus 180 Day8	WP_NSP1_FROM_SARSCOV2_INHIBITS_TRANSLATION_INITIATION_IN_THE_HOST_CELL	16	0.86181	0.00027816	0	NA	NA	15	1	0.00027816	0	93.75	6.25	EIF1AX, EIF2S1, EIF2S2, EIF3A, EIF3C, EIF3CL, EIF3D, EIF3H, EIF5	EIF1AX, EIF2S1, EIF2S2, EIF3A, EIF3C, EIF3CL, EIF3D, EIF3H, EIF5	NA
villus 180 Day8	KEGG_GRAFT_VERSUS_HOST_DISEASE	32	-0.75979	NA	NA	0.00014676	0	3	28	0.00014676	0	9.375	87.5	FAS, GZMB, HLA-A, HLA-B, HLA-C, HLA-DMB, HLA-DQB1, HLA-E, HLA-F, HLA-G, KLRD1	NA	FAS, GZMB, HLA-A, HLA-B, HLA-C, HLA-DMB, HLA-DQB1, HLA-E, HLA-F, HLA-G, KLRD1
villus 180 Day8	REACTOME_COOPERATION_OF_PREFOLDIN_AND_TRIC_CCT_IN_ACTIN_AND_TUBULIN_FOLDING	31	0.72172	0.00032072	0	NA	NA	25	4	0.00032072	0	80.6452	12.9032	ACTB, CCT2, CCT3, CCT4, CCT6A, TCP1, TUBA1C, TUBA4A, TUBB4B	ACTB, CCT2, CCT3, CCT4, CCT6A, TCP1, TUBA1C, TUBA4A, TUBB4B	NA
crypt 180 Day8	REACTOME_SUMOYLATION_OF_DNA_REPLICATION_PROTEINS	44	0.7366	0.00026575	0	NA	NA	38	6	0.00026575	0	86.3636	13.6364	NUP88, NUP93, RAE1, RANBP2, RANGAP1, SUMO2, TOP2B, TPR	NUP88, NUP93, RAE1, RANBP2, RANGAP1, SUMO2, TOP2B, TPR	NA
villus 60 Day91	REACTOME_INFLUENZA_INFECTION	124	0.68526	0.00020534	0	NA	NA	98	24	0.00020534	0	79.0323	19.3548	CALR, CANX, CLTA, CLTC, CPSF4, EIF2AK2, KPNA4, NUP107, NUP153, NUP188, NUP85, NUP88, NUP93, PARP1, POLR2A, POLR2H, RANBP2, RPL10A, RPL13, RPL18, RPL19, RPL22, RPL22L1, RPL23, RPL23A, RPL27, RPL28, RPL29, RPL3, RPL32, RPL34, RPL35, RPL36, RPL37A, RPL38, RPL39, RPL5, RPL6, RPLP0, RPS11, RPS13, RPS19, RPS23, RPS24, RPS25, RPS27L, RPS29, RPS3A, RPS5, RPS6, RPS7, RPS9, SEC13, TPR	CALR, CANX, CPSF4, KPNA4, NUP107, NUP153, NUP188, NUP88, NUP93, PARP1, POLR2A, POLR2H, RANBP2, RPL10A, RPL13, RPL18, RPL19, RPL22, RPL22L1, RPL23, RPL23A, RPL27, RPL28, RPL29, RPL3, RPL32, RPL34, RPL35, RPL36, RPL37A, RPL38, RPL39, RPL5, RPL6, RPLP0, RPS11, RPS13, RPS19, RPS23, RPS24, RPS25, RPS27L, RPS29, RPS3A, RPS5, RPS6, RPS7, RPS9, SEC13, TPR	CLTA, CLTC, EIF2AK2, NUP85
crypt 1.4 Day8	REACTOME_NONSENSE_MEDIATED_DECAY_NMD	87	0.53343	0.00024777	0.002934	NA	NA	64	22	0.00024777	0.002934	73.5632	25.2874	NA	NA	NA
crypt 1.4 Day8	WP_OVERVIEW_OF_INTERFERONSMEDIATED_SIGNALING_PATHWAY	33	0.63935	0.00022769	0.0031095	NA	NA	17	15	0.00022769	0.0031095	51.5152	45.4545	NA	NA	NA
crypt 180 Day91	REACTOME_PHASE_1_INACTIVATION_OF_FAST_NA_CHANNELS	7	0.20687	0.99775	0.99963	NA	NA	2	3	0.99775	0.99963	28.5714	42.8571	NA	NA	NA
crypt 60 Day91	WP_MONOAMINE_GPCRS	31	0.21713	0.96766	0.97369	NA	NA	18	12	0.96766	0.97369	58.0645	38.7097	NA	NA	NA
crypt 1.4 Day8	WP_MRNA_PROCESSING	116	0.49243	0.00026048	0.0033178	NA	NA	81	35	0.00026048	0.0033178	69.8276	30.1724	NA	NA	NA
villus 180 Day8	REACTOME_ACTIVATION_OF_THE_MRNA_UPON_BINDING_OF_THE_CAP_BINDING_COMPLEX_AND_EIFS_AND_SUBSEQUENT_BINDING_TO_43S	45	0.86407	0.000344	0	NA	NA	42	3	0.000344	0	93.3333	6.66667	EIF1AX, EIF2S1, EIF2S2, EIF3A, EIF3C, EIF3D, EIF3H, EIF3M, EIF4A1, EIF4EBP1, RPS13, RPS19, RPS23, RPS24, RPS25, RPS27L, RPS29, RPS3A, RPS5, RPS6, RPS7	EIF1AX, EIF2S1, EIF2S2, EIF3A, EIF3C, EIF3D, EIF3H, EIF3M, EIF4A1, EIF4EBP1, RPS13, RPS19, RPS23, RPS24, RPS25, RPS27L, RPS29, RPS3A, RPS5, RPS6, RPS7	NA
villus 60 Day8	REACTOME_INFLUENZA_INFECTION	124	0.63848	0.00029833	0	NA	NA	88	32	0.00029833	0	70.9677	25.8065	CANX, CLTA, FAU, GTF2F1, GTF2F2, NUP133, NUP50, NUP54, PARP1, POLR2D, POLR2L, RPL11, RPL18A, RPL19, RPL23, RPL23A, RPL24, RPL26, RPL28, RPL30, RPL32, RPL34, RPL35A, RPL36, RPL37, RPL37A, RPL39, RPL7, RPL8, RPLP0, RPLP1, RPLP2, RPS2, RPS27L, RPS28, RPS29, RPS7, XPO1	CANX, CLTA, FAU, GTF2F1, NUP50, NUP54, POLR2D, POLR2L, RPL11, RPL18A, RPL19, RPL23, RPL23A, RPL24, RPL26, RPL28, RPL30, RPL32, RPL34, RPL35A, RPL36, RPL37, RPL37A, RPL39, RPL7, RPL8, RPLP0, RPLP1, RPLP2, RPS2, RPS27L, RPS28, RPS29, RPS7	GTF2F2, NUP133, PARP1, XPO1
crypt 180 Day8	KEGG_RNA_POLYMERASE	23	0.6861	0.00024728	0.00066142	NA	NA	18	5	0.00024728	0.00066142	78.2609	21.7391	POLR1D, POLR1E, POLR2A, POLR2D, POLR2E, POLR2L	POLR1D, POLR1E, POLR2A, POLR2D, POLR2E, POLR2L	NA
crypt 180 Day8	REACTOME_RAF_ACTIVATION	33	0.27489	0.6941	0.81799	NA	NA	15	18	0.6941	0.81799	45.4545	54.5455	JAK2, MAP2K1, PHB	PHB	JAK2, MAP2K1
crypt 1.4 Day8	REACTOME_EUKARYOTIC_TRANSLATION_INITIATION	90	0.51799	0.00025407	0.0033686	NA	NA	67	23	0.00025407	0.0033686	74.4444	25.5556	NA	NA	NA
villus 60 Day8	REACTOME_EUKARYOTIC_TRANSLATION_INITIATION	90	0.78755	0.00028555	0	NA	NA	82	8	0.00028555	0	91.1111	8.88889	EIF2B1, EIF3A, EIF3C, EIF3F, EIF3H, EIF3I, EIF4A1, EIF4E, EIF4EBP1, EIF5, FAU, RPL11, RPL18A, RPL19, RPL23, RPL23A, RPL24, RPL26, RPL28, RPL30, RPL32, RPL34, RPL35A, RPL36, RPL37, RPL37A, RPL39, RPL7, RPL8, RPLP0, RPLP1, RPLP2, RPS2, RPS27L, RPS28, RPS29, RPS7	EIF2B1, EIF3A, EIF3C, EIF3F, EIF3H, EIF3I, EIF4A1, EIF4E, EIF4EBP1, EIF5, FAU, RPL11, RPL18A, RPL19, RPL23, RPL23A, RPL24, RPL26, RPL28, RPL30, RPL32, RPL34, RPL35A, RPL36, RPL37, RPL37A, RPL39, RPL7, RPL8, RPLP0, RPLP1, RPLP2, RPS2, RPS27L, RPS28, RPS29, RPS7	NA
villus 180 Day8	WP_OXIDATION_BY_CYTOCHROME_P450	53	-0.67006	NA	NA	0.00013843	0	11	37	0.00013843	0	20.7547	69.8113	CYP27A1, CYP2C18, CYP2D6, CYP2R1, CYP39A1, CYP3A4, CYP3A43, CYP3A5, CYP3A7, CYP4F2, CYP4F8, CYP4V2	NA	CYP27A1, CYP2C18, CYP2D6, CYP2R1, CYP39A1, CYP3A4, CYP3A43, CYP3A5, CYP3A7, CYP4F2, CYP4F8, CYP4V2
crypt 1.4 Day8	REACTOME_RESPIRATORY_ELECTRON_TRANSPORT_ATP_SYNTHESIS_BY_CHEMIOSMOTIC_COUPLING_AND_HEAT_PRODUCTION_BY_UNCOUPLING_PROTEINS	112	0.49773	0.00025826	0.0035922	NA	NA	81	30	0.00025826	0.0035922	72.3214	26.7857	NA	NA	NA
villus 180 Day91	PID_INTEGRIN1_PATHWAY	62	0.65236	0.00018386	0	NA	NA	44	16	0.00018386	0	70.9677	25.8065	COL18A1, COL1A1, COL3A1, COL4A1, COL5A1, COL6A2, FBN1, FN1, ITGA2, ITGB1, LAMA3, LAMA4, LAMA5, LAMB1, LAMC2, NID1, NPNT, PLAU, TNC	COL18A1, COL1A1, COL3A1, COL4A1, COL5A1, COL6A2, FBN1, FN1, ITGA2, ITGB1, LAMA3, LAMA4, LAMA5, LAMB1, LAMC2, NID1, NPNT, PLAU, TNC	NA
crypt 1.4 Day8	KEGG_AUTOIMMUNE_THYROID_DISEASE	45	0.58504	0.00023397	0.003783	NA	NA	32	10	0.00023397	0.003783	71.1111	22.2222	NA	NA	NA
villus 20 Day8	WP_TRANSLATION_FACTORS	47	0.65746	0.00032819	0	NA	NA	36	10	0.00032819	0	76.5957	21.2766	EEF2, EIF3A, EIF3C, EIF3CL, EIF3F, EIF4A1, EIF4E, ETF1	EEF2, EIF3A, EIF3C, EIF3CL, EIF3F, EIF4A1, EIF4E, ETF1	NA
villus 60 Day8	REACTOME_SIGNALING_BY_ROBO_RECEPTORS	185	0.57464	0.00033411	0	NA	NA	125	56	0.00033411	0	67.5676	30.2703	ABL1, CAP2, CDC42, CXCL12, DAG1, EIF4A3, ETF1, FAU, PSMA5, PSMB10, PSMB2, PSMB6, PSMB9, PSMD11, PSMD13, PSMD2, PSMD7, PSMD8, PSME3, RPL11, RPL18A, RPL19, RPL23, RPL23A, RPL24, RPL26, RPL28, RPL30, RPL32, RPL34, RPL35A, RPL36, RPL37, RPL37A, RPL39, RPL7, RPL8, RPLP0, RPLP1, RPLP2, RPS2, RPS27L, RPS28, RPS29, RPS7, SLIT2	CDC42, EIF4A3, ETF1, FAU, PSMA5, PSMB2, PSMB6, PSMD11, PSMD13, PSMD2, PSMD7, PSMD8, PSME3, RPL11, RPL18A, RPL19, RPL23, RPL23A, RPL24, RPL26, RPL28, RPL30, RPL32, RPL34, RPL35A, RPL36, RPL37, RPL37A, RPL39, RPL7, RPL8, RPLP0, RPLP1, RPLP2, RPS2, RPS27L, RPS28, RPS29, RPS7	ABL1, CAP2, CXCL12, DAG1, PSMB10, PSMB9, SLIT2
crypt 180 Day8	REACTOME_LRR_FLII_INTERACTING_PROTEIN_1_LRRFIP1_ACTIVATES_TYPE_I_IFN_PRODUCTION	5	-0.50208	NA	NA	0.6013	0.81163	1	4	0.6013	0.81163	20	80	NA	NA	NA
crypt 180 Day8	WP_MONOAMINE_GPCRS	31	-0.22878	NA	NA	0.95022	0.9789	9	19	0.95022	0.9789	29.0323	61.2903	NA	NA	NA
crypt 1.4 Day8	REACTOME_SELENOAMINO_ACID_METABOLISM	89	0.51565	0.00024832	0.0038317	NA	NA	67	21	0.00024832	0.0038317	75.2809	23.5955	NA	NA	NA
villus 180 Day8	REACTOME_PROCESSING_OF_CAPPED_INTRON_CONTAINING_PRE_MRNA	223	0.52792	0.0007837	0	NA	NA	147	74	0.0007837	0	65.9193	33.1839	CPSF2, CRNKL1, DHX16, DHX38, EIF4A3, GTF2F1, HNRNPA3, HNRNPD, LSM4, NUP50, POLR2D, RNPS1, SF3B4, SLU7, SNRPB, SNRPD2, SRRT, TRA2B, YBX1, ZRSR2	CPSF2, CRNKL1, DHX38, EIF4A3, GTF2F1, HNRNPA3, HNRNPD, LSM4, NUP50, POLR2D, RNPS1, SF3B4, SLU7, SNRPB, SNRPD2, SRRT, TRA2B, YBX1	DHX16, ZRSR2
villus 1.4 Day91	WP_CYTOPLASMIC_RIBOSOMAL_PROTEINS	62	-0.74033	NA	NA	0.00016537	0	7	52	0.00016537	0	11.2903	83.871	RPL11, RPL23A, RPL26, RPL7, RPLP0, RPS19, RPS7	NA	RPL11, RPL23A, RPL26, RPL7, RPLP0, RPS19, RPS7
crypt 0.1 Day91	REACTOME_INITIAL_TRIGGERING_OF_COMPLEMENT	48	0.59713	0.00024795	0.0038732	NA	NA	23	21	0.00024795	0.0038732	47.9167	43.75	NA	NA	NA
villus 60 Day8	REACTOME_RRNA_PROCESSING	168	0.59355	0.0003251	0	NA	NA	119	48	0.0003251	0	70.8333	28.5714	DCAF13, DDX47, EXOSC6, FAU, MTERF4, RPL11, RPL18A, RPL19, RPL23, RPL23A, RPL24, RPL26, RPL28, RPL30, RPL32, RPL34, RPL35A, RPL36, RPL37, RPL37A, RPL39, RPL7, RPL8, RPLP0, RPLP1, RPLP2, RPP38, RPS2, RPS27L, RPS28, RPS29, RPS7, SENP3	DCAF13, DDX47, EXOSC6, FAU, RPL11, RPL18A, RPL19, RPL23, RPL23A, RPL24, RPL26, RPL28, RPL30, RPL32, RPL34, RPL35A, RPL36, RPL37, RPL37A, RPL39, RPL7, RPL8, RPLP0, RPLP1, RPLP2, RPS2, RPS27L, RPS28, RPS29, RPS7, SENP3	MTERF4, RPP38
villus 180 Day91	REACTOME_RESPONSE_OF_EIF2AK4_GCN2_TO_AMINO_ACID_DEFICIENCY	73	0.77786	0.00018372	0	NA	NA	65	7	0.00018372	0	89.0411	9.58904	EIF2S1, EIF2S2, RPL10A, RPL13, RPL18, RPL19, RPL22, RPL22L1, RPL23, RPL23A, RPL24, RPL27, RPL28, RPL29, RPL3, RPL32, RPL34, RPL35, RPL36, RPL37A, RPL38, RPL39, RPL5, RPL6, RPL7, RPLP0, RPS11, RPS13, RPS19, RPS20, RPS23, RPS24, RPS25, RPS27L, RPS29, RPS3A, RPS5, RPS6, RPS7, RPS9, TRIB3	EIF2S1, EIF2S2, RPL10A, RPL13, RPL18, RPL19, RPL22, RPL22L1, RPL23, RPL23A, RPL24, RPL27, RPL28, RPL29, RPL3, RPL32, RPL34, RPL35, RPL36, RPL37A, RPL38, RPL39, RPL5, RPL6, RPL7, RPLP0, RPS11, RPS13, RPS19, RPS20, RPS23, RPS24, RPS25, RPS27L, RPS29, RPS3A, RPS5, RPS6, RPS7, RPS9	TRIB3
crypt 5 Day8	REACTOME_VIRAL_MESSENGER_RNA_SYNTHESIS	42	0.58772	0.00018612	0.004082	NA	NA	34	8	0.00018612	0.004082	80.9524	19.0476	NA	NA	NA
villus 20 Day8	REACTOME_RESPIRATORY_ELECTRON_TRANSPORT_ATP_SYNTHESIS_BY_CHEMIOSMOTIC_COUPLING_AND_HEAT_PRODUCTION_BY_UNCOUPLING_PROTEINS	112	0.62232	0.00043197	0	NA	NA	83	28	0.00043197	0	74.1071	25	ATP5F1A, ATP5ME, ATP5MF, ATP5PO, COX5B, COX6A1, COX6B1, COX7B, COX7C, NDUFA12, NDUFA7, NDUFAF1, NDUFB6, NDUFS3, NDUFV3, UQCR11	ATP5F1A, ATP5ME, ATP5MF, ATP5PO, COX5B, COX6A1, COX6B1, COX7B, COX7C, NDUFA12, NDUFA7, NDUFAF1, NDUFB6, NDUFS3, NDUFV3, UQCR11	NA
crypt 180 Day8	REACTOME_SIGNALING_BY_LEPTIN	11	-0.61192	NA	NA	0.13138	0.33657	3	7	0.13138	0.33657	27.2727	63.6364	IRS2, JAK2	NA	IRS2, JAK2
crypt 180 Day8	WP_MITOCHONDRIAL_COMPLEX_I_ASSEMBLY_MODEL_OXPHOS_SYSTEM	52	0.30797	0.33044	0.5367	NA	NA	31	21	0.33044	0.5367	59.6154	40.3846	NDUFA1	NA	NDUFA1
crypt 5 Day8	REACTOME_DUAL_INCISION_IN_TC_NER	58	0.55003	0.00018688	0.0042057	NA	NA	44	14	0.00018688	0.0042057	75.8621	24.1379	NA	NA	NA
villus 60 Day91	REACTOME_REGULATION_OF_TLR_BY_ENDOGENOUS_LIGAND	19	-0.83517	NA	NA	0.00019294	0	5	9	0.00019294	0	26.3158	47.3684	APOB, CD36, GSDMD	NA	APOB, CD36, GSDMD
crypt 5 Day8	WP_TRANSLATION_FACTORS	47	0.56991	0.00018245	0.0042146	NA	NA	33	13	0.00018245	0.0042146	70.2128	27.6596	NA	NA	NA
crypt 0.1 Day91	REACTOME_INTERFERON_ALPHA_BETA_SIGNALING	64	0.56681	0.00051335	0.0043573	NA	NA	42	22	0.00051335	0.0043573	65.625	34.375	NA	NA	NA
crypt 60 Day8	WP_MITOCHONDRIAL_COMPLEX_I_ASSEMBLY_MODEL_OXPHOS_SYSTEM	52	0.33346	0.18168	0.43369	NA	NA	35	17	0.18168	0.43369	67.3077	32.6923	MT-ND4	NA	MT-ND4
crypt 0.1 Day91	REACTOME_CD22_MEDIATED_BCR_REGULATION	34	0.65202	0.00023641	0.0047625	NA	NA	20	10	0.00023641	0.0047625	58.8235	29.4118	NA	NA	NA
crypt 5 Day8	REACTOME_INTERACTIONS_OF_REV_WITH_HOST_CELLULAR_PROTEINS	37	0.59686	0.0001857	0.0051644	NA	NA	29	8	0.0001857	0.0051644	78.3784	21.6216	NA	NA	NA
crypt 60 Day91	REACTOME_BBSOME_MEDIATED_CARGO_TARGETING_TO_CILIUM	23	0.52114	0.05392	0.23337	NA	NA	13	8	0.05392	0.23337	56.5217	34.7826	CCT2, CCT3, CCT4, TCP1	CCT2, CCT3, CCT4, TCP1	NA
crypt 60 Day8	REACTOME_DNA_REPLICATION_PRE_INITIATION	79	0.6304	0.00027382	0	NA	NA	68	11	0.00027382	0	86.0759	13.9241	PSMB10, PSMB6, PSMD14, PSMD2	PSMB6, PSMD14, PSMD2	PSMB10
villus 180 Day8	REACTOME_NEGATIVE_REGULATION_OF_NOTCH4_SIGNALING	48	0.64483	0.00035112	0	NA	NA	37	11	0.00035112	0	77.0833	22.9167	AKT1, PSMA3, PSMA6, PSMB10, PSMB2, PSMB6, PSMB9, PSMC1, PSMC2, PSMC3, PSMC4, PSMC6, PSMD13, PSMD2, PSMD6, PSMD7, PSMD8	AKT1, PSMA3, PSMA6, PSMB2, PSMB6, PSMC1, PSMC2, PSMC3, PSMC4, PSMC6, PSMD13, PSMD2, PSMD6, PSMD7, PSMD8	PSMB10, PSMB9
crypt 20 Day8	REACTOME_SUMOYLATION_OF_DNA_REPLICATION_PROTEINS	44	0.65327	0.00027732	0	NA	NA	34	10	0.00027732	0	77.2727	22.7273	NA	NA	NA
crypt 1.4 Day8	REACTOME_RESPONSE_TO_METAL_IONS	12	-0.88917	NA	NA	0.00018505	0.0054867	0	12	0.00018505	0.0054867	0	100	NA	NA	NA
crypt 1.4 Day8	REACTOME_METALLOTHIONEINS_BIND_METALS	9	-0.94662	NA	NA	0.00019011	0.0054867	0	9	0.00019011	0.0054867	0	100	NA	NA	NA
crypt 1.4 Day91	WP_ZINC_HOMEOSTASIS	33	-0.64964	NA	NA	0.00015838	0.0064439	14	17	0.00015838	0.0064439	42.4242	51.5152	NA	NA	NA
crypt 5 Day8	REACTOME_ACTIVATION_OF_THE_PRE_REPLICATIVE_COMPLEX	31	0.61883	0.00073354	0.0066952	NA	NA	28	3	0.00073354	0.0066952	90.3226	9.67742	NA	NA	NA
villus 180 Day8	WP_TRANSLATION_FACTORS	47	0.74206	0.00034614	0	NA	NA	40	7	0.00034614	0	85.1064	14.8936	CLUH, EEF1B2, EEF1G, EEF2, EIF1AX, EIF2S1, EIF2S2, EIF3A, EIF3C, EIF3CL, EIF3D, EIF3H, EIF4A1, EIF4EBP1, EIF4EBP3, EIF5, EIF5A, ETF1	CLUH, EEF1B2, EEF1G, EEF2, EIF1AX, EIF2S1, EIF2S2, EIF3A, EIF3C, EIF3CL, EIF3D, EIF3H, EIF4A1, EIF4EBP1, EIF5, EIF5A, ETF1	EIF4EBP3
villus 60 Day8	REACTOME_TRANSLATION	257	0.63378	0.00036496	0	NA	NA	193	62	0.00036496	0	75.0973	24.1245	AARS1, AURKAIP1, CARS2, EEF2, EIF2B1, EIF3A, EIF3C, EIF3F, EIF3H, EIF3I, EIF4A1, EIF4E, EIF4EBP1, EIF5, EPRS1, ETF1, FAU, GARS1, MRPL15, MRPL2, MRPL24, MRPL36, MRPL38, MRPL47, MRPL51, MRPL53, MRPS28, MRPS34, MRPS36, MRPS6, MRPS7, N6AMT1RS1RS2, RPL11, RPL18A, RPL19, RPL23, RPL23A, RPL24, RPL26, RPL28, RPL30, RPL32, RPL34, RPL35A, RPL36, RPL37, RPL37A, RPL39, RPL7, RPL8, RPLP0, RPLP1, RPLP2, RPS2, …	AARS1, AURKAIP1, EEF2, EIF2B1, EIF3A, EIF3C, EIF3F, EIF3H, EIF3I, EIF4A1, EIF4E, EIF4EBP1, EIF5, EPRS1, ETF1, FAU, GARS1, MRPL15, MRPL2, MRPL36, MRPL38, MRPL47, MRPL51, MRPL53, MRPS28, MRPS34, MRPS36, MRPS6, MRPS7RS1RS2, RPL11, RPL18A, RPL19, RPL23, RPL23A, RPL24, RPL26, RPL28, RPL30, RPL32, RPL34, RPL35A, RPL36, RPL37, RPL37A, RPL39, RPL7, RPL8, RPLP0, RPLP1, RPLP2, RPS2, RPS27L, RPS28, RPS29, R…	CARS2, MRPL24, N6AMT1, SSR3
villus 180 Day8	REACTOME_EUKARYOTIC_TRANSLATION_ELONGATION	65	0.88001	0.00037636	0	NA	NA	62	3	0.00037636	0	95.3846	4.61538	EEF1B2, EEF1G, EEF2, RPL11, RPL13, RPL18, RPL18A, RPL19, RPL22, RPL22L1, RPL23, RPL23A, RPL24, RPL26, RPL27, RPL28, RPL29, RPL30, RPL32, RPL34, RPL35, RPL36, RPL37, RPL37A, RPL38, RPL5, RPL6, RPL7, RPL8, RPLP0, RPLP2, RPS13, RPS19, RPS23, RPS24, RPS25, RPS27L, RPS29, RPS3A, RPS5, RPS6, RPS7	EEF1B2, EEF1G, EEF2, RPL11, RPL13, RPL18, RPL18A, RPL19, RPL22, RPL22L1, RPL23, RPL23A, RPL24, RPL26, RPL27, RPL28, RPL29, RPL30, RPL32, RPL34, RPL35, RPL36, RPL37, RPL37A, RPL38, RPL5, RPL6, RPL7, RPL8, RPLP0, RPLP2, RPS13, RPS19, RPS23, RPS24, RPS25, RPS27L, RPS29, RPS3A, RPS5, RPS6, RPS7	NA
crypt 1.4 Day91	REACTOME_DIGESTION_AND_ABSORPTION	21	-0.71817	NA	NA	0.00032976	0.0068587	9	10	0.00032976	0.0068587	42.8571	47.619	NA	NA	NA
crypt 1.4 Day8	REACTOME_SIGNALLING_TO_ERKS	33	-0.66455	NA	NA	0.00017825	0.0073821	10	22	0.00017825	0.0073821	30.303	66.6667	NA	NA	NA
villus 60 Day8	REACTOME_FORMATION_OF_TUBULIN_FOLDING_INTERMEDIATES_BY_CCT_TRIC	24	0.76385	0.00024178	0	NA	NA	14	6	0.00024178	0	58.3333	25	CCT2, TUBA1C, TUBA4A, TUBAL3, TUBB2A, TUBB4B	CCT2, TUBA1C, TUBA4A, TUBAL3, TUBB2A, TUBB4B	NA
crypt 5 Day8	WP_DNA_REPAIR_PATHWAYS_FULL_NETWORK	114	0.48009	0.00018322	0.0079341	NA	NA	78	35	0.00018322	0.0079341	68.4211	30.7018	NA	NA	NA
villus 5 Day91	REACTOME_REGULATION_OF_IFNA_SIGNALING	25	0.81606	0.00015323	0	NA	NA	22	3	0.00015323	0	88	12	IFNA1, IFNA10, IFNA13, IFNA14, IFNA16, IFNA17, IFNA2, IFNA21, IFNA4, IFNA5, IFNA6, IFNA7, IFNA8, IFNB1, PTPN11	IFNA1, IFNA10, IFNA13, IFNA14, IFNA16, IFNA17, IFNA2, IFNA21, IFNA4, IFNA5, IFNA6, IFNA7, IFNA8, IFNB1, PTPN11	NA
villus 20 Day8	REACTOME_EUKARYOTIC_TRANSLATION_INITIATION	90	0.6258	0.00039746	0	NA	NA	64	26	0.00039746	0	71.1111	28.8889	EIF3A, EIF3C, EIF3F, EIF4A1, EIF4E, RPL18A, RPL37, RPL37A	EIF3A, EIF3C, EIF3F, EIF4A1, EIF4E, RPL18A, RPL37, RPL37A	NA
crypt 5 Day8	REACTOME_RESOLUTION_OF_AP_SITES_VIA_THE_MULTIPLE_NUCLEOTIDE_PATCH_REPLACEMENT_PATHWAY	23	0.65494	0.00018674	0.0080297	NA	NA	22	1	0.00018674	0.0080297	95.6522	4.34783	NA	NA	NA
crypt 0.1 Day8	REACTOME_TRANSLATION	257	0.44842	0.00016863	0.0080623	NA	NA	156	100	0.00016863	0.0080623	60.7004	38.9105	NA	NA	NA
villus 180 Day8	REACTOME_INFLUENZA_INFECTION	124	0.75459	0.00053107	0	NA	NA	98	24	0.00053107	0	79.0323	19.3548	CALR, CANX, CLTA, GTF2F1, HSPA1A, ISG15, KPNA2, KPNA3, NUP50, POLR2D, RPL11, RPL13, RPL18, RPL18A, RPL19, RPL22, RPL22L1, RPL23, RPL23A, RPL24, RPL26, RPL27, RPL28, RPL29, RPL30, RPL32, RPL34, RPL35, RPL36, RPL37, RPL37A, RPL38, RPL5, RPL6, RPL7, RPL8, RPLP0, RPLP2, RPS13, RPS19, RPS23, RPS24, RPS25, RPS27L, RPS29, RPS3A, RPS5, RPS6, RPS7	CALR, CANX, CLTA, GTF2F1, ISG15, KPNA2, NUP50, POLR2D, RPL11, RPL13, RPL18, RPL18A, RPL19, RPL22, RPL22L1, RPL23, RPL23A, RPL24, RPL26, RPL27, RPL28, RPL29, RPL30, RPL32, RPL34, RPL35, RPL36, RPL37, RPL37A, RPL38, RPL5, RPL6, RPL7, RPL8, RPLP0, RPLP2, RPS13, RPS19, RPS23, RPS24, RPS25, RPS27L, RPS29, RPS3A, RPS5, RPS6, RPS7	HSPA1A, KPNA3
crypt 5 Day8	REACTOME_RNA_POLYMERASE_II_TRANSCRIPTION_TERMINATION	59	0.53488	0.0001846	0.008123	NA	NA	43	15	0.0001846	0.008123	72.8814	25.4237	NA	NA	NA
crypt 5 Day8	REACTOME_INTERACTIONS_OF_VPR_WITH_HOST_CELLULAR_PROTEINS	35	0.59606	0.00037644	0.0081671	NA	NA	29	6	0.00037644	0.0081671	82.8571	17.1429	NA	NA	NA
villus 1.4 Day91	REACTOME_CELLULAR_RESPONSE_TO_STARVATION	127	-0.59701	NA	NA	0.00015706	0	26	95	0.00015706	0	20.4724	74.8031	ASNS, C12orf66, RPL11, RPL23A, RPL26, RPL7, RPLP0, RPS19, RPS7	NA	ASNS, C12orf66, RPL11, RPL23A, RPL26, RPL7, RPLP0, RPS19, RPS7
crypt 5 Day8	REACTOME_DNA_STRAND_ELONGATION	31	0.61616	0.00073354	0.0083211	NA	NA	28	3	0.00073354	0.0083211	90.3226	9.67742	NA	NA	NA
crypt 1.4 Day91	REACTOME_RESPONSE_OF_EIF2AK4_GCN2_TO_AMINO_ACID_DEFICIENCY	73	-0.56046	NA	NA	0.00014934	0.0085734	14	59	0.00014934	0.0085734	19.1781	80.8219	NA	NA	NA
villus 180 Day8	REACTOME_THE_CITRIC_ACID_TCA_CYCLE_AND_RESPIRATORY_ELECTRON_TRANSPORT	161	0.52526	0.00057837	0	NA	NA	115	45	0.00057837	0	71.4286	27.9503	ATP5F1A, ATP5F1B, ATP5F1C, ATP5ME, COX5A, COX6B1, COX7C, ECSIT, FH, IDH3A, IDH3B, L2HGDH, LDHA, LDHB, MDH2, NDUFA10, NDUFA9, NDUFAF1, NDUFAF5, NDUFB10, NDUFB6, NDUFB7, NDUFS3, NDUFV3, NNT, PDK2, PDK4, RXRA, SCO2, SLC16A1, SUCLG2, UCP2	ATP5F1A, ATP5F1B, ATP5F1C, ATP5ME, COX5A, COX6B1, COX7C, ECSIT, FH, IDH3A, IDH3B, LDHA, MDH2, NDUFA10, NDUFA9, NDUFAF1, NDUFAF5, NDUFB10, NDUFB6, NDUFB7, NDUFS3, NDUFV3, SLC16A1, SUCLG2, UCP2	L2HGDH, LDHB, NNT, PDK2, PDK4, RXRA, SCO2
villus 180 Day8	REACTOME_SRP_DEPENDENT_COTRANSLATIONAL_PROTEIN_TARGETING_TO_MEMBRANE	85	0.80934	0.00042391	0	NA	NA	73	12	0.00042391	0	85.8824	14.1176	RPL11, RPL13, RPL18, RPL18A, RPL19, RPL22, RPL22L1, RPL23, RPL23A, RPL24, RPL26, RPL27, RPL28, RPL29, RPL30, RPL32, RPL34, RPL35, RPL36, RPL37, RPL37A, RPL38, RPL5, RPL6, RPL7, RPL8, RPLP0, RPLP2, RPN1, RPN2, RPS13, RPS19, RPS23, RPS24, RPS25, RPS27L, RPS29, RPS3A, RPS5, RPS6, RPS7, SEC11C, SRP68, SRP9	RPL11, RPL13, RPL18, RPL18A, RPL19, RPL22, RPL22L1, RPL23, RPL23A, RPL24, RPL26, RPL27, RPL28, RPL29, RPL30, RPL32, RPL34, RPL35, RPL36, RPL37, RPL37A, RPL38, RPL5, RPL6, RPL7, RPL8, RPLP0, RPLP2, RPN1, RPN2, RPS13, RPS19, RPS23, RPS24, RPS25, RPS27L, RPS29, RPS3A, RPS5, RPS6, RPS7, SRP68, SRP9	SEC11C
crypt 5 Day8	REACTOME_TERMINATION_OF_TRANSLESION_DNA_SYNTHESIS	29	0.62216	0.00076161	0.0085888	NA	NA	23	6	0.00076161	0.0085888	79.3103	20.6897	NA	NA	NA
crypt 180 Day8	WP_HYPOTHETICAL_CRANIOFACIAL_DEVELOPMENT_PATHWAY	7	-0.48582	NA	NA	0.51474	0.76101	2	4	0.51474	0.76101	28.5714	57.1429	NA	NA	NA
crypt 0.1 Day8	PID_FOXO_PATHWAY	47	-0.59116	NA	NA	0.00022163	0.008679	10	37	0.00022163	0.008679	21.2766	78.7234	NA	NA	NA
crypt 0.1 Day8	REACTOME_EUKARYOTIC_TRANSLATION_ELONGATION	65	0.53837	0.00018454	0.0089125	NA	NA	48	17	0.00018454	0.0089125	73.8462	26.1538	NA	NA	NA
crypt 5 Day8	REACTOME_SWITCHING_OF_ORIGINS_TO_A_POST_REPLICATIVE_STATE	85	0.49721	0.00018305	0.0089144	NA	NA	64	21	0.00018305	0.0089144	75.2941	24.7059	NA	NA	NA
crypt 60 Day8	REACTOME_LRR_FLII_INTERACTING_PROTEIN_1_LRRFIP1_ACTIVATES_TYPE_I_IFN_PRODUCTION	5	-0.51972	NA	NA	0.54268	0.76855	2	3	0.54268	0.76855	40	60	NA	NA	NA
crypt 60 Day8	WP_MONOAMINE_GPCRS	31	-0.3479	NA	NA	0.4088	0.70019	6	21	0.4088	0.70019	19.3548	67.7419	NA	NA	NA
villus 180 Day8	REACTOME_EUKARYOTIC_TRANSLATION_INITIATION	90	0.85134	0.00043764	0	NA	NA	84	6	0.00043764	0	93.3333	6.66667	EIF1AX, EIF2S1, EIF2S2, EIF3A, EIF3C, EIF3D, EIF3H, EIF3M, EIF4A1, EIF4EBP1, EIF5, RPL11, RPL13, RPL18, RPL18A, RPL19, RPL22, RPL22L1, RPL23, RPL23A, RPL24, RPL26, RPL27, RPL28, RPL29, RPL30, RPL32, RPL34, RPL35, RPL36, RPL37, RPL37A, RPL38, RPL5, RPL6, RPL7, RPL8, RPLP0, RPLP2, RPS13, RPS19, RPS23, RPS24, RPS25, RPS27L, RPS29, RPS3A, RPS5, RPS6, RPS7	EIF1AX, EIF2S1, EIF2S2, EIF3A, EIF3C, EIF3D, EIF3H, EIF3M, EIF4A1, EIF4EBP1, EIF5, RPL11, RPL13, RPL18, RPL18A, RPL19, RPL22, RPL22L1, RPL23, RPL23A, RPL24, RPL26, RPL27, RPL28, RPL29, RPL30, RPL32, RPL34, RPL35, RPL36, RPL37, RPL37A, RPL38, RPL5, RPL6, RPL7, RPL8, RPLP0, RPLP2, RPS13, RPS19, RPS23, RPS24, RPS25, RPS27L, RPS29, RPS3A, RPS5, RPS6, RPS7	NA
crypt 5 Day8	REACTOME_UCH_PROTEINASES	81	0.50331	0.00017749	0.0094616	NA	NA	56	25	0.00017749	0.0094616	69.1358	30.8642	USP15	USP15	NA
crypt 5 Day8	WP_DNA_MISMATCH_REPAIR	22	0.66156	0.0015163	0.0094987	NA	NA	20	2	0.0015163	0.0094987	90.9091	9.09091	NA	NA	NA
crypt 5 Day91	REACTOME_RESPONSE_OF_EIF2AK4_GCN2_TO_AMINO_ACID_DEFICIENCY	73	-0.56046	NA	NA	0.00015081	0.0096154	14	59	0.00015081	0.0096154	19.1781	80.8219	NA	NA	NA
crypt 1.4 Day8	WP_ELECTRON_TRANSPORT_CHAIN_OXPHOS_SYSTEM_IN_MITOCHONDRIA	91	0.49897	0.0002524	0.010066	NA	NA	62	28	0.0002524	0.010066	68.1319	30.7692	NA	NA	NA
crypt 60 Day8	PID_SYNDECAN_1_PATHWAY	42	-0.26782	NA	NA	0.72683	0.87875	18	23	0.72683	0.87875	42.8571	54.7619	SDC1	SDC1	NA
crypt 5 Day91	REACTOME_DIGESTION_AND_ABSORPTION	21	-0.71817	NA	NA	0.00032733	0.01023	9	10	0.00032733	0.01023	42.8571	47.619	NA	NA	NA
villus 180 Day91	REACTOME_PROCESSING_OF_CAPPED_INTRON_CONTAINING_PRE_MRNA	223	0.5426	0.00017434	0	NA	NA	145	74	0.00017434	0	65.0224	33.1839	ALYREF, CCAR1, CHERP, CHTOP, CPSF2, CPSF4, CRNKL1, CSTF2T, DDX46, DDX5, DHX15, DNAJC8, ELAVL1, FYTTD1, HNRNPA2B1, HNRNPF, HNRNPH1, HNRNPM, HNRNPU, HNRNPUL1, HSPA8, LSM6, NUP107, NUP153, NUP188, NUP93, NUP98, NXF1, PCF11, PHF5A, PLRG1, POLR2H, PPIL1, PRPF19, PRPF4, PUF60, RANBP2, RBM22, SF3B1, SF3B4, SF3B6, SLU7, SNRNP48, SNRPB2, SNRPC, SNRPD1, SNRPD2, SNU13, SRRM1, SRRM2, SRRT, SRSF1, SRSF3, SRSF…	ALYREF, CCAR1, CHTOP, CPSF2, CPSF4, CRNKL1, DHX15, DNAJC8, ELAVL1, FYTTD1, HNRNPA2B1, HNRNPF, HNRNPH1, HNRNPM, HNRNPU, HNRNPUL1, HSPA8, LSM6, NUP107, NUP153, NUP188, NUP93, NUP98, NXF1, PCF11, PHF5A, PLRG1, POLR2H, PPIL1, PRPF19, PRPF4, PUF60, RANBP2, RBM22, SF3B1, SF3B4, SF3B6, SLU7, SNRNP48, SNRPB2, SNRPC, SNRPD1, SNRPD2, SNU13, SRRT, SRSF1, SRSF3, SRSF6, SRSF9, THOC2, THOC7, TPR, TRA2B, TXNL4A…	CHERP, CSTF2T, DDX46, DDX5, SRRM1, SRRM2, SRSF5
crypt 5 Day8	REACTOME_ORC1_REMOVAL_FROM_CHROMATIN	65	0.52076	0.00018292	0.010603	NA	NA	50	15	0.00018292	0.010603	76.9231	23.0769	NA	NA	NA
crypt 5 Day91	REACTOME_KERATINIZATION	126	-0.50539	NA	NA	0.00014013	0.011225	28	73	0.00014013	0.011225	22.2222	57.9365	NA	NA	NA
crypt 0.1 Day91	BIOCARTA_IL10_PATHWAY	13	0.79809	0.00022826	0.011282	NA	NA	9	3	0.00022826	0.011282	69.2308	23.0769	NA	NA	NA
crypt 1.4 Day91	REACTOME_EUKARYOTIC_TRANSLATION_ELONGATION	65	-0.5573	NA	NA	0.00030455	0.011506	13	52	0.00030455	0.011506	20	80	NA	NA	NA
crypt 5 Day8	REACTOME_SEPARATION_OF_SISTER_CHROMATIDS	179	0.44201	0.00017851	0.011981	NA	NA	127	51	0.00017851	0.011981	70.9497	28.4916	NA	NA	NA
crypt 5 Day8	REACTOME_HOST_INTERACTIONS_OF_HIV_FACTORS	123	0.46472	0.00018041	0.011982	NA	NA	90	33	0.00018041	0.011982	73.1707	26.8293	NA	NA	NA
crypt 5 Day91	WP_ZINC_HOMEOSTASIS	33	-0.64964	NA	NA	0.00015959	0.012019	14	17	0.00015959	0.012019	42.4242	51.5152	NA	NA	NA
crypt 60 Day8	WP_PI3KAKT_SIGNALING_PATHWAY	326	-0.28645	NA	NA	0.06978	0.48911	132	177	0.06978	0.48911	40.4908	54.2945	CREB3L1, CREB3L3, EIF4EBP1, EPHA2, FOXO3, PCK1, PRLR, SGK1	CREB3L1, EIF4EBP1, EPHA2	CREB3L3, FOXO3, PCK1, PRLR, SGK1
crypt 20 Day8	REACTOME_RNA_POLYMERASE_I_TRANSCRIPTION	47	0.52962	0.00055142	0.0065038	NA	NA	32	15	0.00055142	0.0065038	68.0851	31.9149	POLR1D	POLR1D	NA
villus 180 Day8	REACTOME_MITOCHONDRIAL_TRANSLATION	91	0.68234	0.00044072	0	NA	NA	72	17	0.00044072	0	79.1209	18.6813	MRPL11, MRPL24, MRPL36, MRPL38, MRPL39, MRPL45, MRPL46, MRPL47, MRPL57, MRPS26, MRPS36, MRPS6, MRPS7, TSFM, TUFM	MRPL11, MRPL36, MRPL38, MRPL39, MRPL45, MRPL46, MRPL47, MRPL57, MRPS26, MRPS36, MRPS6, MRPS7, TSFM, TUFM	MRPL24
crypt 5 Day8	REACTOME_MITOTIC_METAPHASE_AND_ANAPHASE	218	0.43065	0.00017606	0.012304	NA	NA	154	63	0.00017606	0.012304	70.6422	28.8991	NA	NA	NA
villus 1.4 Day91	REACTOME_NONSENSE_MEDIATED_DECAY_NMD	87	-0.64504	NA	NA	0.00016049	0	16	68	0.00016049	0	18.3908	78.1609	RPL11, RPL23A, RPL26, RPL7, RPLP0, RPS19, RPS7	NA	RPL11, RPL23A, RPL26, RPL7, RPLP0, RPS19, RPS7
villus 60 Day91	REACTOME_ACTIVATION_OF_THE_MRNA_UPON_BINDING_OF_THE_CAP_BINDING_COMPLEX_AND_EIFS_AND_SUBSEQUENT_BINDING_TO_43S	45	0.78275	0.00020329	0	NA	NA	39	6	0.00020329	0	86.6667	13.3333	EIF1AX, EIF2S1, EIF2S2, EIF3B, EIF3D, EIF3I, EIF3J, EIF3L, EIF4A1, EIF4A2, EIF4G1, EIF4H, RPS11, RPS13, RPS19, RPS23, RPS24, RPS25, RPS27L, RPS29, RPS3A, RPS5, RPS6, RPS7, RPS9	EIF1AX, EIF2S1, EIF2S2, EIF3B, EIF3D, EIF3I, EIF3J, EIF3L, EIF4A1, EIF4A2, EIF4G1, RPS11, RPS13, RPS19, RPS23, RPS24, RPS25, RPS27L, RPS29, RPS3A, RPS5, RPS6, RPS7, RPS9	EIF4H
villus 180 Day8	REACTOME_CELLULAR_RESPONSE_TO_STARVATION	127	0.70931	0.00051733	0	NA	NA	81	45	0.00051733	0	63.7795	35.4331	ATF4, ATP6V0C, ATP6V1F, ATP6V1G1, EIF2S1, EIF2S2, LAMTOR4, RPL11, RPL13, RPL18, RPL18A, RPL19, RPL22, RPL22L1, RPL23, RPL23A, RPL24, RPL26, RPL27, RPL28, RPL29, RPL30, RPL32, RPL34, RPL35, RPL36, RPL37, RPL37A, RPL38, RPL5, RPL6, RPL7, RPL8, RPLP0, RPLP2, RPS13, RPS19, RPS23, RPS24, RPS25, RPS27L, RPS29, RPS3A, RPS5, RPS6, RPS7, RPTOR, SESN1	ATF4, ATP6V0C, ATP6V1F, ATP6V1G1, EIF2S1, EIF2S2, LAMTOR4, RPL11, RPL13, RPL18, RPL18A, RPL19, RPL22, RPL22L1, RPL23, RPL23A, RPL24, RPL26, RPL27, RPL28, RPL29, RPL30, RPL32, RPL34, RPL35, RPL36, RPL37, RPL37A, RPL38, RPL5, RPL6, RPL7, RPL8, RPLP0, RPLP2, RPS13, RPS19, RPS23, RPS24, RPS25, RPS27L, RPS29, RPS3A, RPS5, RPS6, RPS7	RPTOR, SESN1
crypt 0.1 Day8	REACTOME_METALLOTHIONEINS_BIND_METALS	9	-0.91158	NA	NA	0.00020734	0.012378	0	9	0.00020734	0.012378	0	100	NA	NA	NA
villus 20 Day8	REACTOME_TRANSLATION	257	0.52545	0.00075529	0	NA	NA	173	82	0.00075529	0	67.3152	31.9066	DARS2, EEF1E1, EEF2, EIF3A, EIF3C, EIF3F, EIF4A1, EIF4E, ETF1, MRPL11, MRPL2, MRPL20, MRPL38, MRPL39, MRPL55, MTRF1L, RPL18A, RPL37, RPL37A, SARS1, SRP68	EEF2, EIF3A, EIF3C, EIF3F, EIF4A1, EIF4E, ETF1, MRPL11, MRPL2, MRPL38, MRPL39, MRPL55, MTRF1L, RPL18A, RPL37, RPL37A, SARS1, SRP68	DARS2, EEF1E1, MRPL20
villus 20 Day8	KEGG_PARKINSONS_DISEASE	112	0.57767	0.00043197	0	NA	NA	79	29	0.00043197	0	70.5357	25.8929	ATP5F1A, ATP5PO, COX5B, COX6A1, COX6B1, COX7B, COX7C, NDUFA7, NDUFB6, NDUFS3, NDUFV3, SNCA, UQCR11	ATP5F1A, ATP5PO, COX5B, COX6A1, COX6B1, COX7B, COX7C, NDUFA7, NDUFB6, NDUFS3, NDUFV3, UQCR11	SNCA
villus 60 Day91	REACTOME_NONSENSE_MEDIATED_DECAY_NMD	87	0.75755	0.0002045	0	NA	NA	72	15	0.0002045	0	82.7586	17.2414	EIF4G1, PPP2R1A, RPL10A, RPL13, RPL18, RPL19, RPL22, RPL22L1, RPL23, RPL23A, RPL27, RPL28, RPL29, RPL3, RPL32, RPL34, RPL35, RPL36, RPL37A, RPL38, RPL39, RPL5, RPL6, RPLP0, RPS11, RPS13, RPS19, RPS23, RPS24, RPS25, RPS27L, RPS29, RPS3A, RPS5, RPS6, RPS7, RPS9, SMG5, SMG8, UPF1	EIF4G1, PPP2R1A, RPL10A, RPL13, RPL18, RPL19, RPL22, RPL22L1, RPL23, RPL23A, RPL27, RPL28, RPL29, RPL3, RPL32, RPL34, RPL35, RPL36, RPL37A, RPL38, RPL39, RPL5, RPL6, RPLP0, RPS11, RPS13, RPS19, RPS23, RPS24, RPS25, RPS27L, RPS29, RPS3A, RPS5, RPS6, RPS7, RPS9, SMG5, SMG8, UPF1	NA
villus 180 Day8	REACTOME_TRANSLATION	257	0.7384	0.00091743	0	NA	NA	212	43	0.00091743	0	82.4903	16.7315	AARS1, CARS1, CARS2, EEF1B2, EEF1G, EEF2, EIF1AX, EIF2S1, EIF2S2, EIF3A, EIF3C, EIF3D, EIF3H, EIF3M, EIF4A1, EIF4EBP1, EIF5, EPRS1, ETF1, FARSB, GARS1, MRPL11, MRPL24, MRPL36, MRPL38, MRPL39, MRPL45, MRPL46, MRPL47, MRPL57, MRPS26, MRPS36, MRPS6, MRPS7RS1RS2, RARS1, RPL11, RPL13, RPL18, RPL18A, RPL19, RPL22, RPL22L1, RPL23, RPL23A, RPL24, RPL26, RPL27, RPL28, RPL29, RPL30, RPL32, RPL34, RPL35, RP…	AARS1, CARS1, EEF1B2, EEF1G, EEF2, EIF1AX, EIF2S1, EIF2S2, EIF3A, EIF3C, EIF3D, EIF3H, EIF3M, EIF4A1, EIF4EBP1, EIF5, EPRS1, ETF1, FARSB, GARS1, MRPL11, MRPL36, MRPL38, MRPL39, MRPL45, MRPL46, MRPL47, MRPL57, MRPS26, MRPS36, MRPS6, MRPS7RS1RS2, RARS1, RPL11, RPL13, RPL18, RPL18A, RPL19, RPL22, RPL22L1, RPL23, RPL23A, RPL24, RPL26, RPL27, RPL28, RPL29, RPL30, RPL32, RPL34, RPL35, RPL36, RPL37, RPL…	CARS2, MRPL24, SEC11C
crypt 180 Day8	REACTOME_RNA_POLYMERASE_I_TRANSCRIPTION	47	0.64414	0.00028098	6.1707e-05	NA	NA	37	10	0.00028098	6.1707e-05	78.7234	21.2766	CDK7, CHD4, POLR1D, POLR1E, POLR2E, POLR2L, TAF1D	CDK7, CHD4, POLR1D, POLR1E, POLR2E, POLR2L, TAF1D	NA
crypt 180 Day8	WP_GENES_TARGETED_BY_MIRNAS_IN_ADIPOCYTES	12	0.4043	0.47348	0.65515	NA	NA	6	6	0.47348	0.65515	50	50	SRF	SRF	NA
villus 20 Day8	REACTOME_THE_CITRIC_ACID_TCA_CYCLE_AND_RESPIRATORY_ELECTRON_TRANSPORT	161	0.52752	0.00052576	0	NA	NA	108	51	0.00052576	0	67.0807	31.677	ATP5F1A, ATP5ME, ATP5MF, ATP5PO, COX5B, COX6A1, COX6B1, COX7B, COX7C, LDHA, LDHAL6B, MDH2, ME3, NDUFA12, NDUFA7, NDUFAF1, NDUFB6, NDUFS3, NDUFV3, OGDH, PDHB, PDK2, PDPR, PPARD, UQCR11	ATP5F1A, ATP5ME, ATP5MF, ATP5PO, COX5B, COX6A1, COX6B1, COX7B, COX7C, LDHA, MDH2, NDUFA12, NDUFA7, NDUFAF1, NDUFB6, NDUFS3, NDUFV3, PDHB, UQCR11	LDHAL6B, ME3, OGDH, PDK2, PDPR, PPARD
villus 180 Day91	BIOCARTA_EIF_PATHWAY	15	0.87799	0.00019264	0	NA	NA	13	2	0.00019264	0	86.6667	13.3333	EEF2, EIF1AX, EIF2S1, EIF2S2, EIF3A, EIF4A1, EIF4A2, EIF4G1, EIF4G2, EIF5, EIF6	EEF2, EIF1AX, EIF2S1, EIF2S2, EIF3A, EIF4A1, EIF4A2, EIF4G1, EIF4G2, EIF5, EIF6	NA
villus 60 Day8	REACTOME_ACTIVATION_OF_THE_MRNA_UPON_BINDING_OF_THE_CAP_BINDING_COMPLEX_AND_EIFS_AND_SUBSEQUENT_BINDING_TO_43S	45	0.7759	0.00025753	0	NA	NA	40	5	0.00025753	0	88.8889	11.1111	EIF3A, EIF3C, EIF3F, EIF3H, EIF3I, EIF4A1, EIF4E, EIF4EBP1, FAU, RPS2, RPS27L, RPS28, RPS29, RPS7	EIF3A, EIF3C, EIF3F, EIF3H, EIF3I, EIF4A1, EIF4E, EIF4EBP1, FAU, RPS2, RPS27L, RPS28, RPS29, RPS7	NA
villus 180 Day8	REACTOME_CHOLESTEROL_BIOSYNTHESIS	25	0.77589	0.00029931	0	NA	NA	21	4	0.00029931	0	84	16	FDFT1, FDPS, HMGCR, HMGCS1, IDI1, MSMO1, MVK, PMVK, SQLE	FDFT1, FDPS, HMGCR, HMGCS1, IDI1, MSMO1, MVK, PMVK, SQLE	NA
villus 180 Day8	KEGG_ALLOGRAFT_REJECTION	30	-0.7392	NA	NA	0.00014828	0	4	25	0.00014828	0	13.3333	83.3333	FAS, GZMB, HLA-A, HLA-B, HLA-C, HLA-DMB, HLA-DQB1, HLA-E, HLA-F, HLA-G	NA	FAS, GZMB, HLA-A, HLA-B, HLA-C, HLA-DMB, HLA-DQB1, HLA-E, HLA-F, HLA-G
villus 60 Day8	REACTOME_THE_ROLE_OF_GTSE1_IN_G2_M_PROGRESSION_AFTER_G2_CHECKPOINT	69	0.58851	0.00027337	9.9205e-05	NA	NA	46	20	0.00027337	9.9205e-05	66.6667	28.9855	GTSE1, PSMA5, PSMB10, PSMB2, PSMB6, PSMB9, PSMD11, PSMD13, PSMD2, PSMD7, PSMD8, PSME3, TUBA1C, TUBA4A, TUBAL3, TUBB2A, TUBB4B	GTSE1, PSMA5, PSMB2, PSMB6, PSMD11, PSMD13, PSMD2, PSMD7, PSMD8, PSME3, TUBA1C, TUBA4A, TUBAL3, TUBB2A, TUBB4B	PSMB10, PSMB9
villus 60 Day8	REACTOME_THE_CITRIC_ACID_TCA_CYCLE_AND_RESPIRATORY_ELECTRON_TRANSPORT	161	0.52038	0.00031716	0.00010275	NA	NA	109	52	0.00031716	0.00010275	67.7019	32.2981	ATP5F1A, ATP5F1B, ATP5ME, ATP5MF, ATP5MG, ATP5PO, BSG, COX4I1, COX5A, COX5B, COX6A1, COX6B1, COX7B, COX7C, COX8A, CYC1, FH, IDH3B, L2HGDH, LDHA, LDHAL6B, MDH2, ME3, MT-ND3, MT-ND6, NDUFA10, NDUFA12, NDUFA2, NDUFA7, NDUFB10, NDUFB6, NDUFB7, NDUFB9, NDUFS3, NDUFV3, OGDH, PDHB, PDK2, PDK4, PDPR, RXRA, SCO2, SDHA, SUCLG2, UCP2, UQCR11, UQCRH	ATP5F1A, ATP5F1B, ATP5ME, ATP5MF, ATP5MG, ATP5PO, BSG, COX4I1, COX5A, COX5B, COX6A1, COX6B1, COX7B, COX7C, COX8A, CYC1, FH, IDH3B, LDHA, MDH2, MT-ND6, NDUFA10, NDUFA12, NDUFA2, NDUFA7, NDUFB10, NDUFB6, NDUFB7, NDUFB9, NDUFS3, NDUFV3, PDHB, SUCLG2, UCP2, UQCR11, UQCRH	L2HGDH, LDHAL6B, ME3, MT-ND3, OGDH, PDK2, PDK4, PDPR, RXRA, SCO2, SDHA
villus 60 Day8	KEGG_CARDIAC_MUSCLE_CONTRACTION	69	0.59644	0.00027337	0.00010655	NA	NA	36	22	0.00027337	0.00010655	52.1739	31.8841	ATP1B3, CACNB2, COX4I1, COX5A, COX5B, COX6A1, COX6B1, COX7B, COX7C, COX8A, CYC1, UQCR11, UQCRH, UQCRHL	ATP1B3, COX4I1, COX5A, COX5B, COX6A1, COX6B1, COX7B, COX7C, COX8A, CYC1, UQCR11, UQCRH, UQCRHL	CACNB2
villus 60 Day8	REACTOME_CHOLESTEROL_BIOSYNTHESIS	25	0.74117	0.00023719	0.00011065	NA	NA	15	10	0.00023719	0.00011065	60	40	CYP51A1, FDFT1, FDPS, HMGCR, HMGCS1, IDI1, MSMO1, MVD, MVK, NSDHL, PMVK, SQLE	CYP51A1, FDFT1, FDPS, HMGCR, HMGCS1, IDI1, MSMO1, MVK, NSDHL, PMVK, SQLE	MVD
villus 1.4 Day91	REACTOME_RESPONSE_TO_METAL_IONS	12	-0.90643	NA	NA	0.00018242	0.00011529	2	10	0.00018242	0.00011529	16.6667	83.3333	NA	NA	NA
villus 1.4 Day91	REACTOME_ACTIVATION_OF_THE_MRNA_UPON_BINDING_OF_THE_CAP_BINDING_COMPLEX_AND_EIFS_AND_SUBSEQUENT_BINDING_TO_43S	45	-0.66861	NA	NA	0.0001692	0.00012577	11	33	0.0001692	0.00012577	24.4444	73.3333	RPS19, RPS7	NA	RPS19, RPS7
villus 180 Day8	REACTOME_REGULATION_OF_RAS_BY_GAPS	64	0.58208	0.00038183	0.00013448	NA	NA	46	18	0.00038183	0.00013448	71.875	28.125	HRAS, PSMA3, PSMA6, PSMB10, PSMB2, PSMB6, PSMB9, PSMC1, PSMC2, PSMC3, PSMC4, PSMC6, PSMD13, PSMD2, PSMD6, PSMD7, PSMD8, RASAL1	HRAS, PSMA3, PSMA6, PSMB2, PSMB6, PSMC1, PSMC2, PSMC3, PSMC4, PSMC6, PSMD13, PSMD2, PSMD6, PSMD7, PSMD8, RASAL1	PSMB10, PSMB9
villus 180 Day8	REACTOME_RUNX1_REGULATES_TRANSCRIPTION_OF_GENES_INVOLVED_IN_DIFFERENTIATION_OF_HSCS	65	0.58273	0.00037636	0.00013723	NA	NA	44	20	0.00037636	0.00013723	67.6923	30.7692	CDK7, PSMA3, PSMA6, PSMB10, PSMB2, PSMB6, PSMB9, PSMC1, PSMC2, PSMC3, PSMC4, PSMC6, PSMD13, PSMD2, PSMD6, PSMD7, PSMD8	CDK7, PSMA3, PSMA6, PSMB2, PSMB6, PSMC1, PSMC2, PSMC3, PSMC4, PSMC6, PSMD13, PSMD2, PSMD6, PSMD7, PSMD8	PSMB10, PSMB9
villus 180 Day8	REACTOME_MITOCHONDRIAL_PROTEIN_IMPORT	59	0.59398	0.00037313	0.00014009	NA	NA	45	14	0.00037313	0.00014009	76.2712	23.7288	ATP5F1A, ATP5F1B, CHCHD10, CHCHD2, CHCHD4, GFER, HSPA9, LDHD, PAM16, PMPCA, SLC25A13, TIMM17A, TIMM8A, TIMM8B, TOMM20, TOMM40	ATP5F1A, ATP5F1B, CHCHD10, CHCHD2, GFER, HSPA9, LDHD, PAM16, PMPCA, TIMM17A, TIMM8A, TIMM8B, TOMM20, TOMM40	CHCHD4, SLC25A13
villus 180 Day8	KEGG_AMINOACYL_TRNA_BIOSYNTHESIS	39	0.65481	0.00033322	0.00014307	NA	NA	28	11	0.00033322	0.00014307	71.7949	28.2051	AARS1, CARS1, CARS2, EPRS1, FARSB, GARS1RS1RS2, RARS1	AARS1, CARS1, EPRS1, FARSB, GARS1RS1RS2, RARS1	CARS2
villus 180 Day8	REACTOME_DOWNSTREAM_SIGNALING_EVENTS_OF_B_CELL_RECEPTOR_BCR	75	0.57965	0.000407	0.00014618	NA	NA	53	22	0.000407	0.00014618	70.6667	29.3333	HRAS, MALT1, NFKBIA, PPIA, PSMA3, PSMA6, PSMB10, PSMB2, PSMB6, PSMB9, PSMC1, PSMC2, PSMC3, PSMC4, PSMC6, PSMD13, PSMD2, PSMD6, PSMD7, PSMD8	HRAS, MALT1, PPIA, PSMA3, PSMA6, PSMB2, PSMB6, PSMC1, PSMC2, PSMC3, PSMC4, PSMC6, PSMD13, PSMD2, PSMD6, PSMD7, PSMD8	NFKBIA, PSMB10, PSMB9
villus 180 Day8	REACTOME_CROSS_PRESENTATION_OF_SOLUBLE_EXOGENOUS_ANTIGENS_ENDOSOMES	48	0.62771	0.00035112	0.00014943	NA	NA	36	11	0.00035112	0.00014943	75	22.9167	PSMA3, PSMA6, PSMB10, PSMB2, PSMB6, PSMB9, PSMC1, PSMC2, PSMC3, PSMC4, PSMC6, PSMD13, PSMD2, PSMD6, PSMD7, PSMD8	PSMA3, PSMA6, PSMB2, PSMB6, PSMC1, PSMC2, PSMC3, PSMC4, PSMC6, PSMD13, PSMD2, PSMD6, PSMD7, PSMD8	PSMB10, PSMB9
villus 180 Day8	REACTOME_CYTOSOLIC_TRNA_AMINOACYLATION	23	0.7534	0.00029976	0.00015282	NA	NA	20	3	0.00029976	0.00015282	86.9565	13.0435	AARS1, CARS1, EPRS1, FARSB, GARS1RS1, RARS1	AARS1, CARS1, EPRS1, FARSB, GARS1RS1, RARS1	NA
villus 180 Day8	KEGG_HUNTINGTONS_DISEASE	158	0.51914	0.00058962	0.00015638	NA	NA	101	52	0.00058962	0.00015638	63.9241	32.9114	AP2A1, AP2M1, ATP5F1A, ATP5F1B, ATP5F1C, CASP8, CLTA, CLTB, COX5A, COX6B1, COX7C, GPX1, HDAC2, NDUFA10, NDUFA9, NDUFB10, NDUFB6, NDUFB7, NDUFS3, NDUFV3, POLR2D, PPARGC1A, SLC25A5, SOD2, TGM2, VDAC2, VDAC3	AP2M1, ATP5F1A, ATP5F1B, ATP5F1C, CASP8, CLTA, CLTB, COX5A, COX6B1, COX7C, GPX1, HDAC2, NDUFA10, NDUFA9, NDUFB10, NDUFB6, NDUFB7, NDUFS3, NDUFV3, POLR2D, SOD2, VDAC2, VDAC3	AP2A1, PPARGC1A, SLC25A5, TGM2
villus 180 Day8	REACTOME_TRNA_AMINOACYLATION	40	0.65804	0.00033113	0.0001601	NA	NA	31	9	0.00033113	0.0001601	77.5	22.5	AARS1, CARS1, CARS2, EPRS1, FARSB, GARS1RS1RS2, RARS1	AARS1, CARS1, EPRS1, FARSB, GARS1RS1RS2, RARS1	CARS2
villus 180 Day8	BIOCARTA_PROTEASOME_PATHWAY	18	0.79785	0.00027533	0.00016401	NA	NA	17	1	0.00027533	0.00016401	94.4444	5.55556	PSMA3, PSMA6, PSMB2, PSMB6, RPN1, RPN2	PSMA3, PSMA6, PSMB2, PSMB6, RPN1, RPN2	NA
villus 20 Day8	WP_MRNA_PROCESSING	116	0.52547	0.0004417	0.00017335	NA	NA	76	40	0.0004417	0.00017335	65.5172	34.4828	DDX1, DHX38, DHX9, HNRNPAB, LSM7, PRPF6, RNGTT, SF3B4, SNRNP70, SNRPB, SPOP, SRSF10, SRSF2, SUPT5H	DDX1, DHX38, DHX9, HNRNPAB, LSM7, PRPF6, SF3B4, SNRNP70, SNRPB, SRSF10, SRSF2, SUPT5H	RNGTT, SPOP
villus 20 Day8	REACTOME_ACTIVATION_OF_THE_MRNA_UPON_BINDING_OF_THE_CAP_BINDING_COMPLEX_AND_EIFS_AND_SUBSEQUENT_BINDING_TO_43S	45	0.62306	0.00032289	0.00018491	NA	NA	31	14	0.00032289	0.00018491	68.8889	31.1111	EIF3A, EIF3C, EIF3F, EIF4A1, EIF4E	EIF3A, EIF3C, EIF3F, EIF4A1, EIF4E	NA
villus 20 Day8	REACTOME_SRP_DEPENDENT_COTRANSLATIONAL_PROTEIN_TARGETING_TO_MEMBRANE	85	0.55653	0.0003858	0.00019812	NA	NA	57	28	0.0003858	0.00019812	67.0588	32.9412	RPL18A, RPL37, RPL37A, SRP68	RPL18A, RPL37, RPL37A, SRP68	NA
villus 20 Day8	REACTOME_EUKARYOTIC_TRANSLATION_ELONGATION	65	0.58759	0.00036603	0.00021336	NA	NA	44	21	0.00036603	0.00021336	67.6923	32.3077	EEF2, RPL18A, RPL37, RPL37A	EEF2, RPL18A, RPL37, RPL37A	NA
villus 20 Day8	WP_OXIDATIVE_PHOSPHORYLATION	52	0.6116	0.00033557	0.00023114	NA	NA	37	14	0.00033557	0.00023114	71.1538	26.9231	ATP5F1A, ATP5ME, ATP5MF, ATP5PO, GZMB, NDUFA7, NDUFB6, NDUFS3, NDUFV3	ATP5F1A, ATP5ME, ATP5MF, ATP5PO, NDUFA7, NDUFB6, NDUFS3, NDUFV3	GZMB
villus 180 Day8	REACTOME_UCH_PROTEINASES	81	0.55607	0.00042212	0.00023609	NA	NA	52	28	0.00042212	0.00023609	64.1975	34.5679	ACTB, MBD5, OGT, PSMA3, PSMA6, PSMB10, PSMB2, PSMB6, PSMB9, PSMC1, PSMC2, PSMC3, PSMC4, PSMC6, PSMD13, PSMD2, PSMD6, PSMD7, PSMD8, UCHL3	ACTB, PSMA3, PSMA6, PSMB2, PSMB6, PSMC1, PSMC2, PSMC3, PSMC4, PSMC6, PSMD13, PSMD2, PSMD6, PSMD7, PSMD8, UCHL3	MBD5, OGT, PSMB10, PSMB9
villus 180 Day8	REACTOME_AUF1_HNRNP_D0_BINDS_AND_DESTABILIZES_MRNA	50	0.60831	0.00034305	0.00024046	NA	NA	37	13	0.00034305	0.00024046	74	26	HNRNPD, HSPA1A, PSMA3, PSMA6, PSMB10, PSMB2, PSMB6, PSMB9, PSMC1, PSMC2, PSMC3, PSMC4, PSMC6, PSMD13, PSMD2, PSMD6, PSMD7, PSMD8	HNRNPD, PSMA3, PSMA6, PSMB2, PSMB6, PSMC1, PSMC2, PSMC3, PSMC4, PSMC6, PSMD13, PSMD2, PSMD6, PSMD7, PSMD8	HSPA1A, PSMB10, PSMB9
villus 180 Day8	REACTOME_REGULATION_OF_RUNX3_EXPRESSION_AND_ACTIVITY	50	0.61028	0.00034305	0.00024499	NA	NA	36	14	0.00034305	0.00024499	72	28	PSMA3, PSMA6, PSMB10, PSMB2, PSMB6, PSMB9, PSMC1, PSMC2, PSMC3, PSMC4, PSMC6, PSMD13, PSMD2, PSMD6, PSMD7, PSMD8	PSMA3, PSMA6, PSMB2, PSMB6, PSMC1, PSMC2, PSMC3, PSMC4, PSMC6, PSMD13, PSMD2, PSMD6, PSMD7, PSMD8	PSMB10, PSMB9
villus 180 Day8	WP_PARKINUBIQUITIN_PROTEASOMAL_SYSTEM_PATHWAY	66	0.57774	0.00038095	0.00024971	NA	NA	41	24	0.00038095	0.00024971	62.1212	36.3636	CASP8, HSPA1A, HSPA1B, HSPA4, HSPA9, PSMC1, PSMC2, PSMC3, PSMC4, PSMC6, PSMD13, PSMD2, PSMD6, PSMD7, PSMD8, RNF19A, TUBA1C, TUBA4A, TUBB4B	CASP8, HSPA4, HSPA9, PSMC1, PSMC2, PSMC3, PSMC4, PSMC6, PSMD13, PSMD2, PSMD6, PSMD7, PSMD8, RNF19A, TUBA1C, TUBA4A, TUBB4B	HSPA1A, HSPA1B
villus 180 Day8	BIOCARTA_EIF_PATHWAY	15	0.81509	0.00027226	0.0002546	NA	NA	14	1	0.00027226	0.0002546	93.3333	6.66667	EEF2, EIF1AX, EIF2S1, EIF2S2, EIF3A, EIF4A1, EIF5	EEF2, EIF1AX, EIF2S1, EIF2S2, EIF3A, EIF4A1, EIF5	NA
villus 60 Day91	REACTOME_RRNA_MODIFICATION_IN_THE_NUCLEUS_AND_CYTOSOL	58	0.64552	0.00020781	0.00027504	NA	NA	47	11	0.00020781	0.00027504	81.0345	18.9655	BUD23, DDX49, DHX37, FBL, NOP14, NOP2, NOP56, NOP58, RPS6, RPS7, RPS9, RRP7A, SNU13, UTP14A, UTP14C, UTP15, WDR3, WDR36	BUD23, DDX49, DHX37, FBL, NOP14, NOP2, NOP56, NOP58, RPS6, RPS7, RPS9, RRP7A, SNU13, UTP14A, UTP14C, UTP15, WDR3, WDR36	NA
villus 60 Day91	REACTOME_SIGNALING_BY_ROBO_RECEPTORS	185	0.54552	0.00020859	0.00029223	NA	NA	111	70	0.00020859	0.00029223	60	37.8378	ABL2, CAP1, CLASP2, CXCL12, CXCR4, EIF4G1, LDB1, NCK2, PAK2, PAK3, PFN1, PRKACB, PRKAR2A, PRKCA, PSMA2, PSMA3, PSMA6, PSMB10, PSMB3, PSMB9, PSMC1, PSMC2, PSMC3, PSMC4, PSMC6, PSMD1, PSMD11, PSMD14, PSMD3, PSMD6, PSMD7, PSMD8, PSME1, PSME2, RHOA, ROBO1, RPL10A, RPL13, RPL18, RPL19, RPL22, RPL22L1, RPL23, RPL23A, RPL27, RPL28, RPL29, RPL3, RPL32, RPL34, RPL35, RPL36, RPL37A, RPL38, RPL39, RPL5, RPL…	ABL2, CAP1, CLASP2, CXCR4, EIF4G1, NCK2, PAK2, PAK3, PSMA2, PSMA3, PSMA6, PSMB3, PSMC1, PSMC2, PSMC3, PSMC4, PSMD1, PSMD11, PSMD14, PSMD6, PSMD7, PSMD8, RHOA, ROBO1, RPL10A, RPL13, RPL18, RPL19, RPL22, RPL22L1, RPL23, RPL23A, RPL27, RPL28, RPL29, RPL3, RPL32, RPL34, RPL35, RPL36, RPL37A, RPL38, RPL39, RPL5, RPL6, RPLP0, RPS11, RPS13, RPS19, RPS23, RPS24, RPS25, RPS27L, RPS29, RPS3A, RPS5, RPS6, R…	CXCL12, LDB1, PFN1, PRKACB, PRKAR2A, PRKCA, PSMB10, PSMB9, PSMC6, PSMD3, PSME1, PSME2, SRC, UBB, USP33
villus 60 Day8	REACTOME_COMPLEX_I_BIOGENESIS	53	0.61124	0.00025272	0.00029392	NA	NA	37	16	0.00025272	0.00029392	69.8113	30.1887	MT-ND3, MT-ND6, NDUFA10, NDUFA12, NDUFA2, NDUFA7, NDUFB10, NDUFB6, NDUFB7, NDUFB9, NDUFS3, NDUFV3	MT-ND6, NDUFA10, NDUFA12, NDUFA2, NDUFA7, NDUFB10, NDUFB6, NDUFB7, NDUFB9, NDUFS3, NDUFV3	MT-ND3
villus 60 Day8	REACTOME_GAP_JUNCTION_TRAFFICKING_AND_REGULATION	44	0.64001	0.00024969	0.0003034	NA	NA	24	14	0.00024969	0.0003034	54.5455	31.8182	ACTB, CLTA, CLTB, TUBA1C, TUBA4A, TUBAL3, TUBB2A, TUBB4B	ACTB, CLTA, CLTB, TUBA1C, TUBA4A, TUBAL3, TUBB2A, TUBB4B	NA
villus 60 Day8	WP_NONALCOHOLIC_FATTY_LIVER_DISEASE	146	0.52119	0.00030414	0.00031351	NA	NA	95	47	0.00030414	0.00031351	65.0685	32.1918	ATF4, BAX, CASP7, CCL2, CDC42, COX4I1, COX5A, COX5B, COX6A1, COX6B1, COX7B, COX7C, COX8A, CYC1, INS, IRS2, NDUFA10, NDUFA12, NDUFA2, NDUFA7, NDUFB10, NDUFB6, NDUFB7, NDUFB9, NDUFS3, NDUFV3, PIK3CA, PRKAG1, RXRA, SDHA, UQCR11, UQCRH, UQCRHL	ATF4, BAX, CDC42, COX4I1, COX5A, COX5B, COX6A1, COX6B1, COX7B, COX7C, COX8A, CYC1, INS, NDUFA10, NDUFA12, NDUFA2, NDUFA7, NDUFB10, NDUFB6, NDUFB7, NDUFB9, NDUFS3, NDUFV3, PRKAG1, UQCR11, UQCRH, UQCRHL	CASP7, CCL2, IRS2, PIK3CA, RXRA, SDHA
villus 180 Day8	REACTOME_STABILIZATION_OF_P53	52	0.59993	0.00036193	0.00037099	NA	NA	37	15	0.00036193	0.00037099	71.1538	28.8462	PSMA3, PSMA6, PSMB10, PSMB2, PSMB6, PSMB9, PSMC1, PSMC2, PSMC3, PSMC4, PSMC6, PSMD13, PSMD2, PSMD6, PSMD7, PSMD8	PSMA3, PSMA6, PSMB2, PSMB6, PSMC1, PSMC2, PSMC3, PSMC4, PSMC6, PSMD13, PSMD2, PSMD6, PSMD7, PSMD8	PSMB10, PSMB9
villus 180 Day8	WP_MRNA_PROCESSING	116	0.52153	0.00047529	0.00037728	NA	NA	73	43	0.00047529	0.00037728	62.931	37.069	CPSF2, DHX16, DHX38, HNRNPAB, HNRNPD, RNPS1, SF3B4, SNRPB, SNRPD2, SPOP, TRA2B, XRN2, YBX1	CPSF2, DHX38, HNRNPAB, HNRNPD, RNPS1, SF3B4, SNRPB, SNRPD2, TRA2B, XRN2, YBX1	DHX16, SPOP
villus 1.4 Day91	REACTOME_INFLUENZA_INFECTION	124	-0.55049	NA	NA	0.00016075	0.00038187	33	84	0.00016075	0.00038187	26.6129	67.7419	NUP153, RPL11, RPL23A, RPL26, RPL7, RPLP0, RPS19, RPS7	NUP153	RPL11, RPL23A, RPL26, RPL7, RPLP0, RPS19, RPS7
villus 180 Day8	REACTOME_METALLOTHIONEINS_BIND_METALS	9	0.92225	0.00025025	0.00038379	NA	NA	9	0	0.00025025	0.00038379	100	0	NA	NA	NA
villus 180 Day8	REACTOME_INTERLEUKIN_12_SIGNALING	45	0.62007	0.000344	0.00039052	NA	NA	26	17	0.000344	0.00039052	57.7778	37.7778	ANXA2, HSPA9, PITPPPIA, RAP1B, RPLP0, SOD2, TCP1	ANXA2, HSPA9, PITPPPIA, RAP1B, RPLP0, SOD2, TCP1	NA
villus 180 Day8	REACTOME_METABOLISM_OF_AMINO_ACIDS_AND_DERIVATIVES	334	0.4629	0.0011806	0.00039749	NA	NA	188	135	0.0011806	0.00039749	56.2874	40.4192	ALDH4A1, APIP, AZIN2, CRYM, DIO1, EPRS1, ETHE1, GPT, GSR, IYD, KYNU, OAT, OAZ2, ODC1, PIPOX, PSMA3, PSMA6, PSMB10, PSMB2, PSMB6, PSMB9, PSMC1, PSMC2, PSMC3, PSMC4, PSMC6, PSMD13, PSMD2, PSMD6, PSMD7, PSMD8, RARS1, RPL11, RPL13, RPL18, RPL18A, RPL19, RPL22, RPL22L1, RPL23, RPL23A, RPL24, RPL26, RPL27, RPL28, RPL29, RPL30, RPL32, RPL34, RPL35, RPL36, RPL37, RPL37A, RPL38, RPL5, RPL6, RPL7, RPL8, RP…	EPRS1, ETHE1, GSR, ODC1, PSMA3, PSMA6, PSMB2, PSMB6, PSMC1, PSMC2, PSMC3, PSMC4, PSMC6, PSMD13, PSMD2, PSMD6, PSMD7, PSMD8, RARS1, RPL11, RPL13, RPL18, RPL18A, RPL19, RPL22, RPL22L1, RPL23, RPL23A, RPL24, RPL26, RPL27, RPL28, RPL29, RPL30, RPL32, RPL34, RPL35, RPL36, RPL37, RPL37A, RPL38, RPL5, RPL6, RPL7, RPL8, RPLP0, RPLP2, RPS13, RPS19, RPS23, RPS24, RPS25, RPS27L, RPS29, RPS3A, RPS5, RPS6, RP…	ALDH4A1, APIP, AZIN2, CRYM, DIO1, GPT, IYD, KYNU, OAT, OAZ2, PIPOX, PSMB10, PSMB9, SARDH, SERINC3, SERINC5, SLC25A13, SLC25A44, SLC6A12, SLC6A7
villus 20 Day8	REACTOME_RESPONSE_OF_EIF2AK4_GCN2_TO_AMINO_ACID_DEFICIENCY	73	0.56078	0.00037594	0.00045201	NA	NA	51	22	0.00037594	0.00045201	69.863	30.137	RPL18A, RPL37, RPL37A	RPL18A, RPL37, RPL37A	NA
crypt 5 Day8	REACTOME_SUMOYLATION_OF_RNA_BINDING_PROTEINS	45	0.554	0.00037334	0.012378	NA	NA	33	12	0.00037334	0.012378	73.3333	26.6667	NA	NA	NA
villus 180 Day8	REACTOME_SCF_SKP2_MEDIATED_DEGRADATION_OF_P27_P21	54	0.58783	0.00072098	0.00045626	NA	NA	40	14	0.00072098	0.00045626	74.0741	25.9259	PSMA3, PSMA6, PSMB10, PSMB2, PSMB6, PSMB9, PSMC1, PSMC2, PSMC3, PSMC4, PSMC6, PSMD13, PSMD2, PSMD6, PSMD7, PSMD8	PSMA3, PSMA6, PSMB2, PSMB6, PSMC1, PSMC2, PSMC3, PSMC4, PSMC6, PSMD13, PSMD2, PSMD6, PSMD7, PSMD8	PSMB10, PSMB9
villus 180 Day8	REACTOME_DEGRADATION_OF_AXIN	51	0.59751	0.00035211	0.00046374	NA	NA	38	13	0.00035211	0.00046374	74.5098	25.4902	PSMA3, PSMA6, PSMB10, PSMB2, PSMB6, PSMB9, PSMC1, PSMC2, PSMC3, PSMC4, PSMC6, PSMD13, PSMD2, PSMD6, PSMD7, PSMD8	PSMA3, PSMA6, PSMB2, PSMB6, PSMC1, PSMC2, PSMC3, PSMC4, PSMC6, PSMD13, PSMD2, PSMD6, PSMD7, PSMD8	PSMB10, PSMB9
villus 60 Day8	REACTOME_METALLOTHIONEINS_BIND_METALS	9	0.93789	0.00022738	0.00047515	NA	NA	9	0	0.00022738	0.00047515	100	0	NA	NA	NA
villus 20 Day8	KEGG_REGULATION_OF_AUTOPHAGY	35	0.65746	0.00030694	0.0004758	NA	NA	25	9	0.00030694	0.0004758	71.4286	25.7143	INS, PRKAA1	INS, PRKAA1	NA
villus 60 Day8	WP_NSP1_FROM_SARSCOV2_INHIBITS_TRANSLATION_INITIATION_IN_THE_HOST_CELL	16	0.798	0.00022862	0.00048955	NA	NA	14	2	0.00022862	0.00048955	87.5	12.5	EIF3A, EIF3C, EIF3CL, EIF3F, EIF3H, EIF3I, EIF5	EIF3A, EIF3C, EIF3CL, EIF3F, EIF3H, EIF3I, EIF5	NA
villus 20 Day8	REACTOME_PROCESSING_OF_CAPPED_INTRON_CONTAINING_PRE_MRNA	223	0.48274	0.00066756	0.00050223	NA	NA	149	72	0.00066756	0.00050223	66.8161	32.287	DHX38, DHX9, EIF4E, HNRNPA3, HSPA8, LSM7, NDC1, NUP50, POLR2D, PRPF6, SF3B4, SNRNP70, SNRPB, SRSF10, SRSF2, UPF3B, XAB2	DHX38, DHX9, EIF4E, HNRNPA3, LSM7, NUP50, POLR2D, PRPF6, SF3B4, SNRNP70, SNRPB, SRSF10, SRSF2	HSPA8, NDC1, UPF3B, XAB2
villus 180 Day91	REACTOME_REGULATION_OF_IFNA_SIGNALING	25	0.74458	0.00019029	0.00051988	NA	NA	18	7	0.00019029	0.00051988	72	28	IFNA1, IFNA10, IFNA13, IFNA14, IFNA16, IFNA17, IFNA2, IFNA21, IFNA4, IFNA5, IFNA6, IFNA7, IFNA8, PTPN11	IFNA1, IFNA10, IFNA13, IFNA14, IFNA16, IFNA17, IFNA2, IFNA21, IFNA4, IFNA5, IFNA6, IFNA7, IFNA8, PTPN11	NA
crypt 5 Day8	REACTOME_NUCLEAR_ENVELOPE_BREAKDOWN	50	0.54342	0.00055473	0.012403	NA	NA	40	10	0.00055473	0.012403	80	20	NA	NA	NA
villus 20 Day8	KEGG_SPLICEOSOME	114	0.52475	0.00045662	0.00053177	NA	NA	76	38	0.00045662	0.00053177	66.6667	33.3333	DHX38, HNRNPA3, HSPA1A, HSPA1B, HSPA8, LSM7, PRPF6, SF3B4, SNRNP70, SNRPB, SRSF10, SRSF2, XAB2	DHX38, HNRNPA3, LSM7, PRPF6, SF3B4, SNRNP70, SNRPB, SRSF10, SRSF2	HSPA1A, HSPA1B, HSPA8, XAB2
villus 180 Day8	REACTOME_DECTIN_1_MEDIATED_NONCANONICAL_NF_KB_SIGNALING	57	0.58275	0.00036311	0.00053367	NA	NA	43	14	0.00036311	0.00053367	75.4386	24.5614	PSMA3, PSMA6, PSMB10, PSMB2, PSMB6, PSMB9, PSMC1, PSMC2, PSMC3, PSMC4, PSMC6, PSMD13, PSMD2, PSMD6, PSMD7, PSMD8	PSMA3, PSMA6, PSMB2, PSMB6, PSMC1, PSMC2, PSMC3, PSMC4, PSMC6, PSMD13, PSMD2, PSMD6, PSMD7, PSMD8	PSMB10, PSMB9
crypt 5 Day91	REACTOME_EUKARYOTIC_TRANSLATION_ELONGATION	65	-0.5573	NA	NA	0.00015129	0.012423	13	52	0.00015129	0.012423	20	80	NA	NA	NA
crypt 1.4 Day91	WP_OVERVIEW_OF_INTERFERONSMEDIATED_SIGNALING_PATHWAY	33	0.65652	0.00027115	0.012552	NA	NA	23	8	0.00027115	0.012552	69.697	24.2424	NA	NA	NA
villus 180 Day91	WP_PARKINUBIQUITIN_PROTEASOMAL_SYSTEM_PATHWAY	66	0.61637	0.00018549	0.00054463	NA	NA	43	21	0.00018549	0.00054463	65.1515	31.8182	CCNE1, HSPA14, HSPA4, HSPA5, HSPA8, HSPA9, PSMC1, PSMC2, PSMC3, PSMC4, PSMD1, PSMD11, PSMD14, PSMD6, PSMD7, PSMD8, TUBA4A, TUBAL3, TUBB4B, TUBB6, UBE2J2, UBE2L3, UBE2L6	CCNE1, HSPA14, HSPA4, HSPA5, HSPA8, HSPA9, PSMC1, PSMC2, PSMC3, PSMC4, PSMD1, PSMD11, PSMD14, PSMD6, PSMD7, PSMD8, TUBA4A, TUBB4B, TUBB6, UBE2J2, UBE2L3	TUBAL3, UBE2L6
villus 180 Day91	KEGG_SPLICEOSOME	114	0.56614	0.0001795	0.00057187	NA	NA	77	36	0.0001795	0.00057187	67.5439	31.5789	ACIN1, ALYREF, CHERP, CRNKL1, DDX46, DDX5, DHX15, HNRNPM, HNRNPU, HSPA8, LSM6, PHF5A, PLRG1, PPIL1, PRPF19, PRPF4, PUF60, RBM22, RBM25, SF3B1, SF3B4, SF3B6, SLU7, SNRPB2, SNRPC, SNRPD1, SNRPD2, SNU13, SRSF1, SRSF3, SRSF5, SRSF6, SRSF9, THOC2, TRA2B, TXNL4A, U2SURP	ACIN1, ALYREF, CRNKL1, DHX15, HNRNPM, HNRNPU, HSPA8, LSM6, PHF5A, PLRG1, PPIL1, PRPF19, PRPF4, PUF60, RBM22, RBM25, SF3B1, SF3B4, SF3B6, SLU7, SNRPB2, SNRPC, SNRPD1, SNRPD2, SNU13, SRSF1, SRSF3, SRSF6, SRSF9, THOC2, TRA2B, TXNL4A, U2SURP	CHERP, DDX46, DDX5, SRSF5
villus 20 Day8	REACTOME_NONSENSE_MEDIATED_DECAY_NMD	87	0.54076	0.00039777	0.00064083	NA	NA	57	29	0.00039777	0.00064083	65.5172	33.3333	ETF1, PPP2R2A, RPL18A, RPL37, RPL37A, SMG6, UPF3B	ETF1, PPP2R2A, RPL18A, RPL37, RPL37A	SMG6, UPF3B
crypt 60 Day8	BIOCARTA_SAM68_PATHWAY	5	0.76588	0.066458	0.1479	NA	NA	5	0	0.066458	0.1479	100	0	NA	NA	NA
crypt 60 Day8	PID_ERA_GENOMIC_PATHWAY	62	-0.26404	NA	NA	0.65659	0.84251	23	37	0.65659	0.84251	37.0968	59.6774	JUN, NCOR1, PHB2	PHB2	JUN, NCOR1
crypt 5 Day8	REACTOME_LAGGING_STRAND_SYNTHESIS	19	0.67733	0.0015009	0.012552	NA	NA	18	1	0.0015009	0.012552	94.7368	5.26316	NA	NA	NA
crypt 1.4 Day91	WP_CYTOPLASMIC_RIBOSOMAL_PROTEINS	62	-0.55766	NA	NA	0.00015228	0.012613	14	48	0.00015228	0.012613	22.5806	77.4194	NA	NA	NA
crypt 5 Day8	REACTOME_CHROMOSOME_MAINTENANCE	85	0.48768	0.0003661	0.012784	NA	NA	67	18	0.0003661	0.012784	78.8235	21.1765	NA	NA	NA
villus 60 Day91	BIOCARTA_EIF_PATHWAY	15	0.84713	0.00020631	0.00071282	NA	NA	14	1	0.00020631	0.00071282	93.3333	6.66667	EEF2, EIF1AX, EIF2S1, EIF2S2, EIF4A1, EIF4A2, EIF4G1, EIF4G2, EIF5, EIF6	EEF2, EIF1AX, EIF2S1, EIF2S2, EIF4A1, EIF4A2, EIF4G1, EIF4G2, EIF5, EIF6	NA
villus 180 Day91	REACTOME_MRNA_SPLICING	172	0.5298	0.00017569	0.00071764	NA	NA	112	59	0.00017569	0.00071764	65.1163	34.3023	ALYREF, CCAR1, CHERP, CPSF2, CPSF4, CRNKL1, CSTF2T, DDX46, DDX5, DHX15, DNAJC8, ELAVL1, HNRNPA2B1, HNRNPF, HNRNPH1, HNRNPM, HNRNPU, HNRNPUL1, HSPA8, LSM6, PCF11, PHF5A, PLRG1, POLR2H, PPIL1, PRPF19, PRPF4, PUF60, RBM22, SF3B1, SF3B4, SF3B6, SLU7, SNRNP48, SNRPB2, SNRPC, SNRPD1, SNRPD2, SNU13, SRRM1, SRRM2, SRRT, SRSF1, SRSF3, SRSF5, SRSF6, SRSF9, TRA2B, TXNL4A, U2SURP, WBP4	ALYREF, CCAR1, CPSF2, CPSF4, CRNKL1, DHX15, DNAJC8, ELAVL1, HNRNPA2B1, HNRNPF, HNRNPH1, HNRNPM, HNRNPU, HNRNPUL1, HSPA8, LSM6, PCF11, PHF5A, PLRG1, POLR2H, PPIL1, PRPF19, PRPF4, PUF60, RBM22, SF3B1, SF3B4, SF3B6, SLU7, SNRNP48, SNRPB2, SNRPC, SNRPD1, SNRPD2, SNU13, SRRT, SRSF1, SRSF3, SRSF6, SRSF9, TRA2B, TXNL4A, U2SURP, WBP4	CHERP, CSTF2T, DDX46, DDX5, SRRM1, SRRM2, SRSF5
crypt 60 Day8	REACTOME_ADORA2B_MEDIATED_ANTI_INFLAMMATORY_CYTOKINES_PRODUCTION	124	-0.3782	NA	NA	0.01445	0.26472	34	73	0.01445	0.26472	27.4194	58.871	GIP	NA	GIP
villus 180 Day91	WP_NSP1_FROM_SARSCOV2_INHIBITS_TRANSLATION_INITIATION_IN_THE_HOST_CELL	16	0.82132	0.00038329	0.00074754	NA	NA	14	2	0.00038329	0.00074754	87.5	12.5	EIF1AX, EIF2S1, EIF2S2, EIF3A, EIF3B, EIF3C, EIF3CL, EIF3D, EIF3J, EIF5	EIF1AX, EIF2S1, EIF2S2, EIF3A, EIF3B, EIF3C, EIF3CL, EIF3D, EIF3J, EIF5	NA
villus 20 Day8	WP_MITOCHONDRIAL_COMPLEX_I_ASSEMBLY_MODEL_OXPHOS_SYSTEM	52	0.58971	0.00033557	0.00076823	NA	NA	36	15	0.00033557	0.00076823	69.2308	28.8462	NDUFA12, NDUFA7, NDUFAF1, NDUFB6, NDUFS3, NDUFV3	NDUFA12, NDUFA7, NDUFAF1, NDUFB6, NDUFS3, NDUFV3	NA
villus 180 Day91	REACTOME_CHOLESTEROL_BIOSYNTHESIS	25	0.73942	0.00019029	0.00078004	NA	NA	19	6	0.00019029	0.00078004	76	24	CYP51A1, FDFT1, FDPS, HMGCR, HMGCS1, IDI1, LBR, LSS, MSMO1, MVK	CYP51A1, FDFT1, FDPS, HMGCR, HMGCS1, IDI1, LBR, LSS, MSMO1, MVK	NA
crypt 1.4 Day91	REACTOME_KERATINIZATION	126	-0.50539	NA	NA	0.00013945	0.013123	28	73	0.00013945	0.013123	22.2222	57.9365	NA	NA	NA
villus 180 Day8	REACTOME_FORMATION_OF_ATP_BY_CHEMIOSMOTIC_COUPLING	13	0.81446	0.00025913	0.00078732	NA	NA	13	0	0.00025913	0.00078732	100	0	ATP5F1A, ATP5F1B, ATP5F1C, ATP5ME	ATP5F1A, ATP5F1B, ATP5F1C, ATP5ME	NA
crypt 180 Day8	PID_ERA_GENOMIC_PATHWAY	62	0.22175	0.8819	0.89005	NA	NA	32	29	0.8819	0.89005	51.6129	46.7742	NCOR1, PHB2	PHB2	NCOR1
villus 180 Day8	REACTOME_FOLDING_OF_ACTIN_BY_CCT_TRIC	10	0.8845	0.0002572	0.00079887	NA	NA	9	0	0.0002572	0.00079887	90	0	ACTB, CCT2, CCT3, CCT4, CCT6A, TCP1	ACTB, CCT2, CCT3, CCT4, CCT6A, TCP1	NA
villus 180 Day8	REACTOME_METABOLISM_OF_POLYAMINES	57	0.57467	0.00036311	0.00079925	NA	NA	41	16	0.00036311	0.00079925	71.9298	28.0702	AZIN2, OAZ2, ODC1, PSMA3, PSMA6, PSMB10, PSMB2, PSMB6, PSMB9, PSMC1, PSMC2, PSMC3, PSMC4, PSMC6, PSMD13, PSMD2, PSMD6, PSMD7, PSMD8	ODC1, PSMA3, PSMA6, PSMB2, PSMB6, PSMC1, PSMC2, PSMC3, PSMC4, PSMC6, PSMD13, PSMD2, PSMD6, PSMD7, PSMD8	AZIN2, OAZ2, PSMB10, PSMB9
crypt 0.1 Day91	KEGG_AUTOIMMUNE_THYROID_DISEASE	45	0.57471	0.00024242	0.014185	NA	NA	22	19	0.00024242	0.014185	48.8889	42.2222	NA	NA	NA
villus 20 Day8	REACTOME_REGULATION_OF_EXPRESSION_OF_SLITS_AND_ROBOS	141	0.49958	0.00049237	0.00080315	NA	NA	91	46	0.00049237	0.00080315	64.539	32.6241	ETF1, PSMB2, PSMB6, PSMB9, PSMC6, RPL18A, RPL37, RPL37A, UPF3B	ETF1, PSMB2, PSMB6, PSMC6, RPL18A, RPL37, RPL37A	PSMB9, UPF3B
villus 180 Day8	REACTOME_INTERLEUKIN_12_FAMILY_SIGNALING	54	0.58054	0.00072098	0.00081155	NA	NA	31	21	0.00072098	0.00081155	57.4074	38.8889	ANXA2, CANX, HSPA9, IL6ST, PITPPPIA, RAP1B, RPLP0, SOD2, TCP1	ANXA2, CANX, HSPA9, PITPPPIA, RAP1B, RPLP0, SOD2, TCP1	IL6ST
villus 1.4 Day91	REACTOME_METALLOTHIONEINS_BIND_METALS	9	-0.95272	NA	NA	0.00018123	0.00086032	0	9	0.00018123	0.00086032	0	100	NA	NA	NA
villus 60 Day8	REACTOME_TRANSPORT_OF_CONNEXONS_TO_THE_PLASMA_MEMBRANE	17	0.77655	0.00047148	0.0009211	NA	NA	9	5	0.00047148	0.0009211	52.9412	29.4118	TUBA1C, TUBA4A, TUBAL3, TUBB2A, TUBB4B	TUBA1C, TUBA4A, TUBAL3, TUBB2A, TUBB4B	NA
crypt 5 Day91	REACTOME_REGULATION_OF_IFNA_SIGNALING	25	0.68969	0.00052247	0.014766	NA	NA	19	6	0.00052247	0.014766	76	24	NA	NA	NA
crypt 5 Day8	REACTOME_MITOTIC_G1_PHASE_AND_G1_S_TRANSITION	138	0.45292	0.00017921	0.015281	NA	NA	99	39	0.00017921	0.015281	71.7391	28.2609	NA	NA	NA
crypt 180 Day8	BIOCARTA_ALK_PATHWAY	37	-0.35729	NA	NA	0.37458	0.67686	17	19	0.37458	0.67686	45.9459	51.3514	BMP2	NA	BMP2
crypt 180 Day8	BIOCARTA_CARM_ER_PATHWAY	25	0.36747	0.33448	0.51493	NA	NA	14	11	0.33448	0.51493	56	44	GTF2A1, PHB2, PPARGC1A	GTF2A1, PHB2	PPARGC1A
crypt 180 Day8	REACTOME_RHOA_GTPASE_CYCLE	147	-0.31469	NA	NA	0.19114	0.56179	64	82	0.19114	0.56179	43.5374	55.7823	ABR, ARHGAP18, ARHGAP42, ARHGEF2, C1QBP, FAM13A, GMIP, KALRN, PLEKHG6, SLK	C1QBP, SLK	ABR, ARHGAP18, ARHGAP42, ARHGEF2, FAM13A, GMIP, KALRN, PLEKHG6
crypt 180 Day8	REACTOME_SIGNALING_BY_LRP5_MUTANTS	6	0.67792	0.14046	0.20761	NA	NA	3	3	0.14046	0.20761	50	50	LRP5	LRP5	NA
villus 60 Day8	KEGG_ALZHEIMERS_DISEASE	149	0.50511	0.00031776	0.00094669	NA	NA	95	51	0.00031776	0.00094669	63.7584	34.2282	ATP2A3, ATP5F1A, ATP5F1B, ATP5PO, CALM3, CASP7, CHP2, COX4I1, COX5A, COX5B, COX6A1, COX6B1, COX7B, COX7C, COX8A, CYC1, GAPDH, ITPR2, LRP1, MME, NDUFA10, NDUFA2, NDUFA7, NDUFB10, NDUFB6, NDUFB7, NDUFB9, NDUFS3, NDUFV3, PPP3CA, SDHA, UQCR11, UQCRH, UQCRHL	ATP2A3, ATP5F1A, ATP5F1B, ATP5PO, CALM3, COX4I1, COX5A, COX5B, COX6A1, COX6B1, COX7B, COX7C, COX8A, CYC1, GAPDH, NDUFA10, NDUFA2, NDUFA7, NDUFB10, NDUFB6, NDUFB7, NDUFB9, NDUFS3, NDUFV3, UQCR11, UQCRH, UQCRHL	CASP7, CHP2, ITPR2, LRP1, MME, PPP3CA, SDHA
crypt 180 Day8	BIOCARTA_CDC25_PATHWAY	8	0.37298	0.7104	0.87786	NA	NA	4	4	0.7104	0.87786	50	50	NA	NA	NA
crypt 5 Day8	REACTOME_TRANSCRIPTION_COUPLED_NUCLEOTIDE_EXCISION_REPAIR_TC_NER	71	0.5009	0.0001842	0.015347	NA	NA	52	19	0.0001842	0.015347	73.2394	26.7606	NA	NA	NA
villus 60 Day8	KEGG_GLUTATHIONE_METABOLISM	43	0.62824	0.00025667	0.00097374	NA	NA	30	13	0.00025667	0.00097374	69.7674	30.2326	GCLM, GGCT, GGT1, GSR, GSTA5, GSTM3, GSTP1, MGST1, MGST2, MGST3, ODC1, PGD	GGCT, GSR, GSTA5, GSTM3, GSTP1, MGST1, MGST2, MGST3, ODC1, PGD	GCLM, GGT1
crypt 5 Day8	REACTOME_TRANSPORT_OF_THE_SLBP_DEPENDANT_MATURE_MRNA	36	0.57533	0.00093721	0.01552	NA	NA	27	9	0.00093721	0.01552	75	25	NA	NA	NA
villus 5 Day91	KEGG_REGULATION_OF_AUTOPHAGY	35	0.68796	0.00014732	0.0048955	NA	NA	21	14	0.00014732	0.0048955	60	40	ATG12, ATG3, ATG5, IFNA1, IFNA10, IFNA13, IFNA14, IFNA16, IFNA17, IFNA2, IFNA21, IFNA4, IFNA5, IFNA6, IFNA7, IFNA8	ATG12, ATG5, IFNA1, IFNA10, IFNA13, IFNA14, IFNA16, IFNA17, IFNA2, IFNA21, IFNA4, IFNA5, IFNA6, IFNA7, IFNA8	ATG3
crypt 180 Day91	REACTOME_SIGNALING_BY_LRP5_MUTANTS	6	0.61513	0.25507	0.35257	NA	NA	3	3	0.25507	0.35257	50	50	LRP5	LRP5	NA
crypt 60 Day91	REACTOME_SHC1_EVENTS_IN_ERBB4_SIGNALING	13	0.70121	0.0086169	0.1083	NA	NA	11	2	0.0086169	0.1083	84.6154	15.3846	KRAS, NRAS, NRG1, SHC1	KRAS, NRAS, NRG1, SHC1	NA
crypt 60 Day91	REACTOME_PI5P_REGULATES_TP53_ACETYLATION	9	-0.49152	NA	NA	0.42788	0.66764	3	6	0.42788	0.66764	33.3333	66.6667	PIP4K2A, TP53	TP53	PIP4K2A
crypt 60 Day91	WP_PRIMARY_FOCAL_SEGMENTAL_GLOMERULOSCLEROSIS_FSGS	69	0.31645	0.2541	0.5044	NA	NA	32	34	0.2541	0.5044	46.3768	49.2754	AGRN, AKT1, CD2AP, CDKN1B, CTNNB1, FAT1, ITGA3, KRT8, LRP6, MME, NCK1, PLCG1, PTK2, SYNPO, TLN1, VCL, YWHAQ	AKT1, CD2AP, CTNNB1, FAT1, ITGA3, KRT8, LRP6, NCK1, PTK2, VCL, YWHAQ	AGRN, CDKN1B, MME, PLCG1, SYNPO, TLN1
crypt 60 Day91	REACTOME_ANTIMICROBIAL_PEPTIDES	73	-0.32243	NA	NA	0.27806	0.61261	38	32	0.27806	0.61261	52.0548	43.8356	CHGA, LEAP2	NA	CHGA, LEAP2
crypt 180 Day91	REACTOME_O_GLYCOSYLATION_OF_TSR_DOMAIN_CONTAINING_PROTEINS	37	-0.4459	NA	NA	0.094663	0.34425	12	24	0.094663	0.34425	32.4324	64.8649	NA	NA	NA
villus 20 Day8	KEGG_GLUTATHIONE_METABOLISM	43	0.61036	0.00031221	0.0010067	NA	NA	27	16	0.00031221	0.0010067	62.7907	37.2093	GCLC, GGCT, GSTA5, GSTM3, GSTO2, GSTP1, MGST1, MGST3, PGD	GCLC, GGCT, GSTA5, GSTM3, GSTO2, GSTP1, MGST1, MGST3, PGD	NA
villus 20 Day8	REACTOME_GLUTATHIONE_CONJUGATION	30	0.65568	0.00029551	0.0010487	NA	NA	19	10	0.00029551	0.0010487	63.3333	33.3333	ESD, GCLC, GGCT, GSTA5, GSTM3, GSTO2, GSTP1, MGST1, MGST3	ESD, GCLC, GGCT, GSTA5, GSTM3, GSTO2, GSTP1, MGST1, MGST3	NA
villus 20 Day91	BIOCARTA_EIF_PATHWAY	15	0.85352	0.00018278	0.0010579	NA	NA	11	4	0.00018278	0.0010579	73.3333	26.6667	EEF2, EIF1AX, EIF2S2, EIF4A1, EIF4A2, EIF4G1, EIF4G2, EIF5, EIF6	EEF2, EIF1AX, EIF2S2, EIF4A1, EIF4A2, EIF4G1, EIF4G2, EIF5, EIF6	NA
crypt 20 Day8	KEGG_REGULATION_OF_AUTOPHAGY	35	0.56633	0.00026371	0.006356	NA	NA	20	15	0.00026371	0.006356	57.1429	42.8571	NA	NA	NA
crypt 60 Day8	KEGG_HUNTINGTONS_DISEASE	158	0.37706	0.00064725	0.06635	NA	NA	91	62	0.00064725	0.06635	57.5949	39.2405	CLTB, CREB3L1, CREB3L3, POLR2D, POLR2E, POLR2L, PPARGC1A, VDAC2	CLTB, CREB3L1, POLR2D, POLR2E, POLR2L, VDAC2	CREB3L3, PPARGC1A
crypt 0.1 Day91	REACTOME_FCERI_MEDIATED_MAPK_ACTIVATION	61	0.53481	0.00025063	0.016878	NA	NA	35	22	0.00025063	0.016878	57.377	36.0656	NA	NA	NA
crypt 60 Day8	KEGG_RIBOSOME	61	0.70356	0.00025961	0	NA	NA	57	3	0.00025961	0	93.4426	4.91803	RPL15, RPL19, RPL37A	RPL15, RPL19, RPL37A	NA
crypt 60 Day8	REACTOME_BLOOD_GROUP_SYSTEMS_BIOSYNTHESIS	17	0.20319	0.98317	0.99353	NA	NA	9	6	0.98317	0.99353	52.9412	35.2941	NA	NA	NA
crypt 60 Day8	WP_SRF_AND_MIRS_IN_SMOOTH_MUSCLE_DIFFERENTIATION_AND_PROLIFERATION	10	0.33543	0.74187	0.90247	NA	NA	7	3	0.74187	0.90247	70	30	NA	NA	NA
villus 60 Day91	WP_NSP1_FROM_SARSCOV2_INHIBITS_TRANSLATION_INITIATION_IN_THE_HOST_CELL	16	0.8259	0.00020396	0.0010988	NA	NA	14	2	0.00020396	0.0010988	87.5	12.5	EIF1AX, EIF2S1, EIF2S2, EIF3B, EIF3D, EIF3I, EIF3J, EIF5	EIF1AX, EIF2S1, EIF2S2, EIF3B, EIF3D, EIF3I, EIF3J, EIF5	NA
crypt 60 Day8	PID_PDGFRA_PATHWAY	22	-0.49453	NA	NA	0.1045	0.34397	6	16	0.1045	0.34397	27.2727	72.7273	JUN	NA	JUN
villus 180 Day8	REACTOME_REGULATION_OF_HMOX1_EXPRESSION_AND_ACTIVITY	60	0.56423	0.00036298	0.0011146	NA	NA	45	15	0.00036298	0.0011146	75	25	PRKCD, PSMA3, PSMA6, PSMB10, PSMB2, PSMB6, PSMB9, PSMC1, PSMC2, PSMC3, PSMC4, PSMC6, PSMD13, PSMD2, PSMD6, PSMD7, PSMD8	PSMA3, PSMA6, PSMB2, PSMB6, PSMC1, PSMC2, PSMC3, PSMC4, PSMC6, PSMD13, PSMD2, PSMD6, PSMD7, PSMD8	PRKCD, PSMB10, PSMB9
villus 180 Day8	REACTOME_DEGRADATION_OF_GLI1_BY_THE_PROTEASOME	54	0.57287	0.00072098	0.0011308	NA	NA	38	16	0.00072098	0.0011308	70.3704	29.6296	NUMB, PSMA3, PSMA6, PSMB10, PSMB2, PSMB6, PSMB9, PSMC1, PSMC2, PSMC3, PSMC4, PSMC6, PSMD13, PSMD2, PSMD6, PSMD7, PSMD8, SUFU	PSMA3, PSMA6, PSMB2, PSMB6, PSMC1, PSMC2, PSMC3, PSMC4, PSMC6, PSMD13, PSMD2, PSMD6, PSMD7, PSMD8	NUMB, PSMB10, PSMB9, SUFU
crypt 180 Day91	BIOCARTA_CDC25_PATHWAY	8	0.68016	0.084201	0.15378	NA	NA	6	2	0.084201	0.15378	75	25	YWHAH	YWHAH	NA
crypt 180 Day91	WP_PHOSPHOINOSITIDES_METABOLISM	46	-0.41612	NA	NA	0.10301	0.37445	15	30	0.10301	0.37445	32.6087	65.2174	SACM1L	NA	SACM1L
crypt 20 Day8	BIOCARTA_ALK_PATHWAY	37	-0.2803	NA	NA	0.67797	0.81846	15	22	0.67797	0.81846	40.5405	59.4595	NA	NA	NA
crypt 20 Day8	BIOCARTA_CARM_ER_PATHWAY	25	0.53229	0.012607	0.051661	NA	NA	13	12	0.012607	0.051661	52	48	PHB2	PHB2	NA
crypt 60 Day8	KEGG_OTHER_GLYCAN_DEGRADATION	15	-0.46585	NA	NA	0.27202	0.54647	8	7	0.27202	0.54647	53.3333	46.6667	MAN2B2	NA	MAN2B2
crypt 1.4 Day91	REACTOME_RESPIRATORY_ELECTRON_TRANSPORT_ATP_SYNTHESIS_BY_CHEMIOSMOTIC_COUPLING_AND_HEAT_PRODUCTION_BY_UNCOUPLING_PROTEINS	112	0.49757	0.00033829	0.016935	NA	NA	75	36	0.00033829	0.016935	66.9643	32.1429	NA	NA	NA
villus 180 Day8	REACTOME_ANTIVIRAL_MECHANISM_BY_IFN_STIMULATED_GENES	76	0.54264	0.00040617	0.0011474	NA	NA	51	24	0.00040617	0.0011474	67.1053	31.5789	ABCE1, EIF4A1, EIF4A3, EIF4E2, FLNB, ISG15, KPNA2, KPNA3, NUP50, OAS1, PDE12, PLCG1, UBE2N	ABCE1, EIF4A1, EIF4A3, EIF4E2, FLNB, ISG15, KPNA2, NUP50, OAS1, PDE12, UBE2N	KPNA3, PLCG1
villus 60 Day8	REACTOME_MITOCHONDRIAL_CALCIUM_ION_TRANSPORT	23	0.7083	0.00023861	0.0011508	NA	NA	15	8	0.00023861	0.0011508	65.2174	34.7826	AKAP1, PMPCA, SMDT1, VDAC2	AKAP1, PMPCA, SMDT1, VDAC2	NA
crypt 60 Day8	REACTOME_NOTCH2_ACTIVATION_AND_TRANSMISSION_OF_SIGNAL_TO_THE_NUCLEUS	20	-0.48342	NA	NA	0.1511	0.40156	9	11	0.1511	0.40156	45	55	PSEN1	NA	PSEN1
crypt 180 Day91	REACTOME_ANTIMICROBIAL_PEPTIDES	73	-0.36782	NA	NA	0.11697	0.43071	26	37	0.11697	0.43071	35.6164	50.6849	CHGA, LEAP2	NA	CHGA, LEAP2
crypt 180 Day8	KEGG_HUNTINGTONS_DISEASE	158	0.23165	0.57972	0.69635	NA	NA	84	69	0.57972	0.69635	53.1646	43.6709	ATP5F1D, CREB3L1, CREB3L2, CREB3L3, NDUFA1, PLCB2, POLR2A, POLR2D, POLR2E, POLR2L, PPARGC1A, TFAM, TP53	CREB3L1, POLR2A, POLR2D, POLR2E, POLR2L, TFAM, TP53	ATP5F1D, CREB3L2, CREB3L3, NDUFA1, PLCB2, PPARGC1A
crypt 5 Day91	REACTOME_RESPIRATORY_ELECTRON_TRANSPORT_ATP_SYNTHESIS_BY_CHEMIOSMOTIC_COUPLING_AND_HEAT_PRODUCTION_BY_UNCOUPLING_PROTEINS	112	0.49757	0.00034188	0.016957	NA	NA	75	36	0.00034188	0.016957	66.9643	32.1429	NA	NA	NA
crypt 60 Day8	REACTOME_ANTIMICROBIAL_PEPTIDES	73	-0.29218	NA	NA	0.40908	0.71164	26	39	0.40908	0.71164	35.6164	53.4247	CHGA, LEAP2	NA	CHGA, LEAP2
crypt 60 Day91	WP_CELLS_AND_MOLECULES_INVOLVED_IN_LOCAL_ACUTE_INFLAMMATORY_RESPONSE	16	-0.61742	NA	NA	0.033495	0.2049	6	10	0.033495	0.2049	37.5	62.5	C6, ITGB2	NA	C6, ITGB2
crypt 60 Day91	BIOCARTA_SPPA_PATHWAY	16	-0.48077	NA	NA	0.23428	0.54013	6	10	0.23428	0.54013	37.5	62.5	F2R, MAPK1, MAPK3, PRKCA	MAPK1	F2R, MAPK3, PRKCA
crypt 0.1 Day91	REACTOME_SCAVENGING_OF_HEME_FROM_PLASMA	42	0.5833	0.00023719	0.016975	NA	NA	21	17	0.00023719	0.016975	50	40.4762	NA	NA	NA
crypt 60 Day8	REACTOME_PI5P_REGULATES_TP53_ACETYLATION	9	0.53967	0.23503	0.37664	NA	NA	6	2	0.23503	0.37664	66.6667	22.2222	NA	NA	NA
crypt 60 Day8	WP_SEROTONIN_AND_ANXIETY	17	-0.25214	NA	NA	0.91755	0.97882	6	7	0.91755	0.97882	35.2941	41.1765	NA	NA	NA
crypt 1.4 Day91	REACTOME_REGULATION_OF_IFNA_SIGNALING	25	0.68969	0.00025961	0.017746	NA	NA	19	6	0.00025961	0.017746	76	24	NA	NA	NA
crypt 60 Day8	WP_FTO_OBESITY_VARIANT_MECHANISM	8	-0.6103	NA	NA	0.18371	0.40539	3	4	0.18371	0.40539	37.5	50	PPARGC1A	NA	PPARGC1A
crypt 20 Day91	KEGG_BLADDER_CANCER	40	0.30797	0.36855	0.59251	NA	NA	16	24	0.36855	0.59251	40	60	NA	NA	NA
crypt 20 Day91	REACTOME_BLOOD_GROUP_SYSTEMS_BIOSYNTHESIS	17	-0.59386	NA	NA	0.029371	0.19865	3	13	0.029371	0.19865	17.6471	76.4706	B4GALNT2	NA	B4GALNT2
crypt 5 Day8	WP_OVERVIEW_OF_INTERFERONSMEDIATED_SIGNALING_PATHWAY	33	-0.63268	NA	NA	0.00021169	0.017879	9	23	0.00021169	0.017879	27.2727	69.697	NA	NA	NA
crypt 180 Day8	KEGG_RIBOSOME	61	0.80937	0.00029709	0	NA	NA	60	1	0.00029709	0	98.3607	1.63934	RPL19, RPL22L1, RPL23, RPL26, RPL27, RPL34, RPL37A, RPLP0, RPS24	RPL19, RPL22L1, RPL23, RPL26, RPL27, RPL34, RPL37A, RPLP0, RPS24	NA
crypt 180 Day8	REACTOME_BLOOD_GROUP_SYSTEMS_BIOSYNTHESIS	17	-0.47952	NA	NA	0.23853	0.50651	6	8	0.23853	0.50651	35.2941	47.0588	B4GALNT2	NA	B4GALNT2
crypt 180 Day91	KEGG_HUNTINGTONS_DISEASE	158	0.36091	0.005099	0.14492	NA	NA	81	75	0.005099	0.14492	51.2658	47.4684	ATP5F1A, ATP5PO, CASP3, CREB3L1, CREB3L2, NDUFA1, NDUFA8, NDUFAB1, NDUFC2, POLR2C, POLR2H, POLR2L, PPARGC1A, PPID, SOD1, TP53, UQCRB, VDAC2, VDAC3	ATP5F1A, CREB3L1, NDUFA8, NDUFAB1, NDUFC2, POLR2C, POLR2H, POLR2L, PPID, TP53, UQCRB, VDAC2, VDAC3	ATP5PO, CASP3, CREB3L2, NDUFA1, PPARGC1A, SOD1
crypt 60 Day91	REACTOME_NOREPINEPHRINE_NEUROTRANSMITTER_RELEASE_CYCLE	18	-0.32982	NA	NA	0.69629	0.84116	7	11	0.69629	0.84116	38.8889	61.1111	SLC22A1, UNC13B, VAMP2	UNC13B	SLC22A1, VAMP2
crypt 60 Day91	WP_FGF23_SIGNALLING_IN_HYPOPHOSPHATEMIC_RICKETS_AND_RELATED_DISORDERS	21	0.2581	0.90013	0.95065	NA	NA	10	11	0.90013	0.95065	47.619	52.381	DMP1, ENPP1	DMP1	ENPP1
crypt 180 Day8	REACTOME_NOTCH2_ACTIVATION_AND_TRANSMISSION_OF_SIGNAL_TO_THE_NUCLEUS	20	-0.44	NA	NA	0.30401	0.57215	7	13	0.30401	0.57215	35	65	MDK	NA	MDK
crypt 180 Day8	REACTOME_RAC1_GTPASE_CYCLE	178	-0.34769	NA	NA	0.051894	0.39755	86	92	0.051894	0.39755	48.3146	51.6854	ABR, ALS2, ARHGAP17, ARHGAP42, FAM13A, GMIP, IQGAP2, KALRN, PLEKHG6	NA	ABR, ALS2, ARHGAP17, ARHGAP42, FAM13A, GMIP, IQGAP2, KALRN, PLEKHG6
crypt 20 Day91	KEGG_ADHERENS_JUNCTION	72	-0.3674	NA	NA	0.075953	0.44352	25	47	0.075953	0.44352	34.7222	65.2778	NA	NA	NA
crypt 180 Day91	REACTOME_SIGNALING_BY_INTERLEUKINS	421	0.29415	0.0038347	0.25411	NA	NA	180	225	0.0038347	0.25411	42.7553	53.4442	AKT1, ANXA2, ARF1, ATF1, CANX, CASP3, CD36, CDKN1A, DUSP6, FOXO3, GSDMD, HNRNPA2B1, HNRNPDL, HNRNPF, HSPA8, HSPA9, IL15RA, IL1RL1, IL2RB, IRAK2, IRS2, MCL1, MYD88, PAK2, PPIA, PSMA2, PSMA3, PSMA6, PSMB10, PSMB3, PSMB9, PSMC1, PSMC3, PSMC4, PSMD1, PSMD11, PSMD12, PSMD14, PSMD6, PSMD8, PSME1, PSME2, PTPN11, PTPN12, RALA, RORC, SNRPA1, SOD1, STX4, STXBP2, TAB3, TEC, TP53, UBE2N	AKT1, ANXA2, ARF1, ATF1, CANX, CDKN1A, DUSP6, HNRNPA2B1, HNRNPDL, HNRNPF, HSPA8, HSPA9, IL1RL1, MCL1, MYD88, PAK2, PPIA, PSMA2, PSMA3, PSMA6, PSMB3, PSMC1, PSMC3, PSMC4, PSMD1, PSMD11, PSMD12, PSMD14, PSMD6, PSMD8, PTPN11, PTPN12, RALA, SNRPA1, TP53, UBE2N	CASP3, CD36, FOXO3, GSDMD, IL15RA, IL2RB, IRAK2, IRS2, PSMB10, PSMB9, PSME1, PSME2, RORC, SOD1, STX4, STXBP2, TAB3, TEC
crypt 180 Day91	KEGG_RIBOSOME	61	0.72332	0.00026469	0	NA	NA	51	10	0.00026469	0	83.6066	16.3934	RPL19, RPL27, RPL28, RPL38, RPL5, RPL6, RPS11, RPS13, RPS20, RPS23, RPS27L, RPS5	RPL19, RPL27, RPL28, RPL38, RPL5, RPL6, RPS11, RPS13, RPS20, RPS23, RPS27L, RPS5	NA
crypt 180 Day91	REACTOME_BLOOD_GROUP_SYSTEMS_BIOSYNTHESIS	17	-0.51383	NA	NA	0.1491	0.3799	2	14	0.1491	0.3799	11.7647	82.3529	ST3GAL4, ST6GALNAC6	NA	ST3GAL4, ST6GALNAC6
villus 1.4 Day91	REACTOME_DEFENSINS	40	-0.65379	NA	NA	0.00016943	0.001161	7	20	0.00016943	0.001161	17.5	50	NA	NA	NA
crypt 60 Day91	REACTOME_FRS_MEDIATED_FGFR3_SIGNALING	20	0.55248	0.041563	0.22028	NA	NA	9	10	0.041563	0.22028	45	50	FGF1, FRS2, KRAS, NRAS, PTPN11	FRS2, KRAS, NRAS, PTPN11	FGF1
crypt 60 Day91	REACTOME_LAMININ_INTERACTIONS	28	-0.45555	NA	NA	0.12434	0.41517	11	17	0.12434	0.41517	39.2857	60.7143	COL4A1, COL4A2, ITGA2, ITGA3, LAMB1, NID1	ITGA2, ITGA3	COL4A1, COL4A2, LAMB1, NID1
crypt 1.4 Day8	REACTOME_RRNA_PROCESSING	168	0.44611	0.00026896	0.017944	NA	NA	106	61	0.00026896	0.017944	63.0952	36.3095	NA	NA	NA
crypt 60 Day8	REACTOME_SHC1_EVENTS_IN_ERBB4_SIGNALING	13	0.54806	0.10259	0.21024	NA	NA	9	4	0.10259	0.21024	69.2308	30.7692	NRG1	NRG1	NA
crypt 60 Day8	WP_COMMON_PATHWAYS_UNDERLYING_DRUG_ADDICTION	39	0.48161	0.010181	0.069978	NA	NA	23	15	0.010181	0.069978	58.9744	38.4615	NA	NA	NA
crypt 5 Day8	REACTOME_NS1_MEDIATED_EFFECTS_ON_HOST_PATHWAYS	40	0.55865	0.0011285	0.018263	NA	NA	29	11	0.0011285	0.018263	72.5	27.5	NA	NA	NA
crypt 20 Day8	REACTOME_NEGATIVE_REGULATION_OF_ACTIVITY_OF_TFAP2_AP_2_FAMILY_TRANSCRIPTION_FACTORS	9	-0.69323	NA	NA	0.037301	0.13523	1	6	0.037301	0.13523	11.1111	66.6667	NA	NA	NA
crypt 20 Day8	WP_DNA_IRDOUBLE_STRAND_BREAKS_DSBS_AND_CELLULAR_RESPONSE_VIA_ATM	51	0.29406	0.33122	0.55278	NA	NA	25	26	0.33122	0.55278	49.0196	50.9804	NA	NA	NA
crypt 60 Day91	PID_DELTA_NP63_PATHWAY	46	-0.36866	NA	NA	0.22214	0.57114	24	22	0.22214	0.57114	52.1739	47.8261	ADA, AXL, CEBPD, FOSL2, GPX2, HELLS, IGFBP3, ITCH, ITGA3, NRG1, RACK1, SEC14L2, VDR	GPX2, HELLS, ITGA3, NRG1	ADA, AXL, CEBPD, FOSL2, IGFBP3, ITCH, RACK1, SEC14L2, VDR
crypt 60 Day8	REACTOME_NOTCH2_INTRACELLULAR_DOMAIN_REGULATES_TRANSCRIPTION	12	-0.47513	NA	NA	0.3172	0.59877	5	7	0.3172	0.59877	41.6667	58.3333	GZMB	NA	GZMB
crypt 5 Day8	REACTOME_NUCLEAR_IMPORT_OF_REV_PROTEIN	34	0.5766	0.00073883	0.018306	NA	NA	27	7	0.00073883	0.018306	79.4118	20.5882	NA	NA	NA
villus 60 Day8	REACTOME_COOPERATION_OF_PREFOLDIN_AND_TRIC_CCT_IN_ACTIN_AND_TUBULIN_FOLDING	31	0.66209	0.00024594	0.0011803	NA	NA	18	9	0.00024594	0.0011803	58.0645	29.0323	ACTB, CCT2, PFDN6, TUBA1C, TUBA4A, TUBAL3, TUBB2A, TUBB4B	ACTB, CCT2, TUBA1C, TUBA4A, TUBAL3, TUBB2A, TUBB4B	PFDN6
villus 20 Day8	REACTOME_INFLUENZA_INFECTION	124	0.50551	0.00046447	0.0011814	NA	NA	80	41	0.00046447	0.0011814	64.5161	33.0645	CLTA, HSPA1A, NDC1, NUP50, POLR2D, RPL18A, RPL37, RPL37A	CLTA, NUP50, POLR2D, RPL18A, RPL37, RPL37A	HSPA1A, NDC1
crypt 60 Day8	REACTOME_ACTIVATED_NTRK2_SIGNALS_THROUGH_PI3K	7	-0.6683	NA	NA	0.12204	0.33442	1	6	0.12204	0.33442	14.2857	85.7143	NA	NA	NA
crypt 0.1 Day8	REACTOME_NONSENSE_MEDIATED_DECAY_NMD	87	0.5054	0.00017982	0.018332	NA	NA	60	26	0.00017982	0.018332	68.9655	29.8851	NA	NA	NA
crypt 1.4 Day91	WP_SARS_CORONAVIRUS_AND_INNATE_IMMUNITY	30	0.63521	0.00026674	0.018439	NA	NA	21	9	0.00026674	0.018439	70	30	NA	NA	NA
crypt 5 Day8	REACTOME_NUCLEOTIDE_EXCISION_REPAIR	101	0.46952	0.00018532	0.018495	NA	NA	70	31	0.00018532	0.018495	69.3069	30.6931	NA	NA	NA
crypt 60 Day91	REACTOME_RUNX2_REGULATES_CHONDROCYTE_MATURATION	5	-0.48938	NA	NA	0.64869	0.81109	1	4	0.64869	0.81109	20	80	NA	NA	NA
villus 60 Day91	REACTOME_PROCESSING_OF_CAPPED_INTRON_CONTAINING_PRE_MRNA	223	0.50491	0.00021213	0.0011907	NA	NA	148	71	0.00021213	0.0011907	66.3677	31.8386	ALYREF, AQR, CCAR1, CHERP, CHTOP, CPSF2, CPSF4, CRNKL1, CSTF2T, CWC27, DDX23, DDX42, DDX46, DDX5, DHX15, DNAJC8, FYTTD1, GLE1, HNRNPA0, HNRNPA2B1, HNRNPF, HNRNPR, HNRNPU, HNRNPUL1, HSPA8, NUP107, NUP153, NUP188, NUP85, NUP88, NUP93, PCF11, PHF5A, PLRG1, POLR2A, POLR2H, PPIL1, PRPF19, PRPF38A, PRPF4, PUF60, RANBP2, RBM17, RBM22, SEC13, SF3B1, SF3B5, SF3B6, SLU7, SNRNP48, SNRNP70, SNRPB2, SNRPC, SN…	ALYREF, AQR, CCAR1, CHTOP, CPSF2, CPSF4, CRNKL1, DHX15, DNAJC8, FYTTD1, HNRNPA0, HNRNPA2B1, HNRNPF, HNRNPU, HNRNPUL1, HSPA8, NUP107, NUP153, NUP188, NUP88, NUP93, PCF11, PHF5A, PLRG1, POLR2A, POLR2H, PPIL1, PRPF19, PRPF38A, PRPF4, PUF60, RANBP2, RBM17, RBM22, SEC13, SF3B1, SF3B5, SF3B6, SLU7, SNRNP48, SNRPB2, SNRPC, SNRPD2, SNU13, SRRT, SRSF1, SRSF3, SRSF6, THOC7, TPR, TRA2B, TXNL4A, U2SURP, WBP4…	CHERP, CSTF2T, CWC27, DDX23, DDX42, DDX46, DDX5, GLE1, HNRNPR, NUP85, SNRNP70, SRSF2, SRSF5, TFIP11, WTAP
villus 60 Day8	REACTOME_ACTIVATION_OF_AMPK_DOWNSTREAM_OF_NMDARS	25	0.69265	0.00023719	0.0012113	NA	NA	15	6	0.00023719	0.0012113	60	24	PRKAG1, TUBA1C, TUBA4A, TUBAL3, TUBB2A, TUBB4B	PRKAG1, TUBA1C, TUBA4A, TUBAL3, TUBB2A, TUBB4B	NA
crypt 180 Day91	WP_NUCLEOTIDE_METABOLISM	18	0.58612	0.025956	0.081216	NA	NA	15	3	0.025956	0.081216	83.3333	16.6667	HPRT1, MTHFD2	HPRT1, MTHFD2	NA
crypt 180 Day91	WP_SARS_CORONAVIRUS_AND_INNATE_IMMUNITY	30	-0.30118	NA	NA	0.67948	0.84292	17	13	0.67948	0.84292	56.6667	43.3333	ACE2, DDX58	NA	ACE2, DDX58
crypt 60 Day8	WP_EXTRACELLULAR_VESICLES_IN_THE_CROSSTALK_OF_CARDIAC_CELLS	18	0.22169	0.95664	0.98566	NA	NA	10	8	0.95664	0.98566	55.5556	44.4444	NA	NA	NA
crypt 60 Day8	WP_FOLATEALCOHOL_AND_CANCER_PATHWAY_HYPOTHESES	9	-0.31966	NA	NA	0.84538	0.96645	4	5	0.84538	0.96645	44.4444	55.5556	NA	NA	NA
crypt 60 Day8	REACTOME_SIGNALING_BY_INTERLEUKINS	421	-0.27099	NA	NA	0.092726	0.54337	190	217	0.092726	0.54337	45.1306	51.5439	CANX, CBL, CCL20, FOXO3, GSDMD, HCK, HNRNPF, HSPA8, IL1R1, IL6ST, IRAK2, IRS2, JUN, PELI1, PPIA, PSMB10, PSMB6, PSMD14, PSMD2, PTK2B, RORC, SDC1, TCP1	CANX, HNRNPF, PPIA, PSMB6, PSMD14, PSMD2, SDC1, TCP1	CBL, CCL20, FOXO3, GSDMD, HCK, HSPA8, IL1R1, IL6ST, IRAK2, IRS2, JUN, PELI1, PSMB10, PTK2B, RORC
crypt 180 Day91	REACTOME_PI5P_REGULATES_TP53_ACETYLATION	9	-0.45345	NA	NA	0.52789	0.74199	3	5	0.52789	0.74199	33.3333	55.5556	TP53	TP53	NA
crypt 180 Day91	WP_CAMKK2_PATHWAY	34	-0.28568	NA	NA	0.72592	0.86332	12	21	0.72592	0.86332	35.2941	61.7647	DNM1L, MAF, SMC1A	DNM1L, SMC1A	MAF
crypt 180 Day91	WP_INTERACTOME_OF_POLYCOMB_REPRESSIVE_COMPLEX_2_PRC2	15	0.79846	0.00047159	0.00081794	NA	NA	13	2	0.00047159	0.00081794	86.6667	13.3333	RBBP7, SUZ12, THRAP3	RBBP7, SUZ12, THRAP3	NA
villus 180 Day8	WP_CHOLESTEROL_METABOLISM_INCLUDES_BOTH_BLOCH_AND_KANDUTSCHRUSSELL_PATHWAYS	46	0.58705	0.0003413	0.0012831	NA	NA	27	16	0.0003413	0.0012831	58.6957	34.7826	CYP27A1, ELOVL5, FDFT1, FDPS, HMGCR, HMGCS1, HMGCS2, IDI1, MSMO1, MVK, PMVK, SQLE	FDFT1, FDPS, HMGCR, HMGCS1, IDI1, MSMO1, MVK, PMVK, SQLE	CYP27A1, ELOVL5, HMGCS2
crypt 20 Day91	WP_PRIMARY_FOCAL_SEGMENTAL_GLOMERULOSCLEROSIS_FSGS	69	-0.26795	NA	NA	0.5606	0.76475	34	34	0.5606	0.76475	49.2754	49.2754	CDKN1B, FAT1, MME	FAT1	CDKN1B, MME
crypt 0.1 Day8	REACTOME_SELENOAMINO_ACID_METABOLISM	89	0.50434	0.00035778	0.018576	NA	NA	61	27	0.00035778	0.018576	68.5393	30.3371	NA	NA	NA
crypt 20 Day8	KEGG_RIBOSOME	61	0.76393	0.00028425	0	NA	NA	55	6	0.00028425	0	90.1639	9.83607	NA	NA	NA
crypt 20 Day8	REACTOME_BLOOD_GROUP_SYSTEMS_BIOSYNTHESIS	17	-0.34892	NA	NA	0.58508	0.77194	10	6	0.58508	0.77194	58.8235	35.2941	NA	NA	NA
crypt 180 Day91	REACTOME_SHC1_EVENTS_IN_ERBB4_SIGNALING	13	0.83306	0.00046179	0.00082664	NA	NA	8	4	0.00046179	0.00082664	61.5385	30.7692	KRAS, NRG1	KRAS, NRG1	NA
crypt 180 Day91	WP_COMMON_PATHWAYS_UNDERLYING_DRUG_ADDICTION	39	0.32664	0.37012	0.54407	NA	NA	21	17	0.37012	0.54407	53.8462	43.5897	NA	NA	NA
crypt 60 Day8	WP_SARS_CORONAVIRUS_AND_INNATE_IMMUNITY	30	-0.3549	NA	NA	0.39602	0.6957	17	13	0.39602	0.6957	56.6667	43.3333	ACE2, MAVS	NA	ACE2, MAVS
villus 180 Day8	REACTOME_DEFECTIVE_CFTR_CAUSES_CYSTIC_FIBROSIS	57	0.56536	0.00036311	0.0012848	NA	NA	39	18	0.00036311	0.0012848	68.4211	31.5789	PSMA3, PSMA6, PSMB10, PSMB2, PSMB6, PSMB9, PSMC1, PSMC2, PSMC3, PSMC4, PSMC6, PSMD13, PSMD2, PSMD6, PSMD7, PSMD8, VCP	PSMA3, PSMA6, PSMB2, PSMB6, PSMC1, PSMC2, PSMC3, PSMC4, PSMC6, PSMD13, PSMD2, PSMD6, PSMD7, PSMD8, VCP	PSMB10, PSMB9
villus 180 Day8	REACTOME_G1_S_DNA_DAMAGE_CHECKPOINTS	61	0.56013	0.00074683	0.0013027	NA	NA	42	19	0.00074683	0.0013027	68.8525	31.1475	PSMA3, PSMA6, PSMB10, PSMB2, PSMB6, PSMB9, PSMC1, PSMC2, PSMC3, PSMC4, PSMC6, PSMD13, PSMD2, PSMD6, PSMD7, PSMD8	PSMA3, PSMA6, PSMB2, PSMB6, PSMC1, PSMC2, PSMC3, PSMC4, PSMC6, PSMD13, PSMD2, PSMD6, PSMD7, PSMD8	PSMB10, PSMB9
crypt 180 Day91	WP_EXTRACELLULAR_VESICLES_IN_THE_CROSSTALK_OF_CARDIAC_CELLS	18	0.25079	0.91078	0.96133	NA	NA	9	9	0.91078	0.96133	50	50	SOD1	NA	SOD1
crypt 180 Day8	REACTOME_SIGNALING_BY_INTERLEUKINS	421	-0.28171	NA	NA	0.14805	0.57132	186	218	0.14805	0.57132	44.1805	51.7815	AKT1, CANX, CBL, CD36, CSF1R, FN1, FOXO3, GSDMD, HCK, HNRNPF, IL18, IL2RB, IRAK2, IRS2, JAK2, LMNB1, MAOA, MAP2K1, NFKBIA, PELI1, PPIA, PSMA2, PSMB10, PSMB6, PSMC1, PSMC4, PSMD11, PSMD2, PSMD5, PSMD6, PTAFR, RORC, RPLP0, SDC1, TCP1, TP53, VEGFA	AKT1, CANX, HNRNPF, LMNB1, PPIA, PSMA2, PSMB6, PSMC1, PSMC4, PSMD11, PSMD2, PSMD5, PSMD6, RPLP0, SDC1, TCP1, TP53	CBL, CD36, CSF1R, FN1, FOXO3, GSDMD, HCK, IL18, IL2RB, IRAK2, IRS2, JAK2, MAOA, MAP2K1, NFKBIA, PELI1, PSMB10, PTAFR, RORC, VEGFA
crypt 5 Day8	REACTOME_RESOLUTION_OF_SISTER_CHROMATID_COHESION	117	0.45665	0.00018252	0.019163	NA	NA	84	32	0.00018252	0.019163	71.7949	27.3504	NA	NA	NA
crypt 5 Day8	BIOCARTA_MCM_PATHWAY	17	0.68114	0.0015299	0.019193	NA	NA	15	2	0.0015299	0.019193	88.2353	11.7647	NA	NA	NA
crypt 180 Day91	WP_TYPE_II_DIABETES_MELLITUS	21	-0.47124	NA	NA	0.17908	0.43058	6	15	0.17908	0.43058	28.5714	71.4286	INSR, PRKCZ	NA	INSR, PRKCZ
crypt 180 Day91	REACTOME_ORGANELLE_BIOGENESIS_AND_MAINTENANCE	268	0.28356	0.039465	0.3444	NA	NA	123	140	0.039465	0.3444	45.8955	52.2388	ATAT1, ATP5F1A, ATP5PO, CCT2, CCT3, CCT4, CCT5, DNAJC11, DYNC1H1, EXOC5, HSPA9, IMMT, MAPRE1, NCOR1, NR1D1, PLK1, PPARGC1A, RAB11A, TBL1XR1, TUBA4A, TUBAL3, TUBB4B	ATP5F1A, CCT2, CCT3, CCT4, CCT5, DNAJC11, EXOC5, HSPA9, IMMT, MAPRE1, PLK1, RAB11A, TBL1XR1, TUBA4A, TUBB4B	ATAT1, ATP5PO, DYNC1H1, NCOR1, NR1D1, PPARGC1A, TUBAL3
crypt 180 Day91	WP_MFAP5_EFFECT_ON_PERMEABILITY_AND_MOTILITY_OF_ENDOTHELIAL_CELLS_VIA_CYTOSKELETON_REARRANGEMENT	18	-0.32605	NA	NA	0.7118	0.87247	6	12	0.7118	0.87247	33.3333	66.6667	NA	NA	NA
crypt 180 Day91	REACTOME_SIGNALING_BY_INSULIN_RECEPTOR	76	0.31068	0.20946	0.44023	NA	NA	30	42	0.20946	0.44023	39.4737	55.2632	ATP6V1C1, ATP6V1H, FGF1, FRS2, INSR, IRS2, KRAS, PTPN11	ATP6V1C1, ATP6V1H, FRS2, KRAS, PTPN11	FGF1, INSR, IRS2
crypt 180 Day91	REACTOME_O_LINKED_GLYCOSYLATION	100	-0.29635	NA	NA	0.36307	0.64301	37	58	0.36307	0.64301	37	58	B3GNT3, C1GALT1, GCNT3, GCNT4, MUC13, ST3GAL4	C1GALT1, GCNT3, GCNT4	B3GNT3, MUC13, ST3GAL4
crypt 180 Day91	REACTOME_SIGNALLING_TO_P38_VIA_RIT_AND_RIN	5	-0.5304	NA	NA	0.55348	0.74385	1	4	0.55348	0.74385	20	80	NA	NA	NA
crypt 5 Day8	REACTOME_MRNA_CAPPING	27	0.60376	0.0013106	0.019376	NA	NA	21	6	0.0013106	0.019376	77.7778	22.2222	NA	NA	NA
crypt 60 Day91	WP_FERROPTOSIS	37	0.54579	0.0039198	0.10827	NA	NA	22	15	0.0039198	0.10827	59.4595	40.5405	ACSL3, ACSL5, ACSL6, ATG5, GCLC, GCLM, SAT1, SLC39A14, TFRC, TP53, VDAC2, VDAC3	ACSL3, ACSL5, ATG5, GCLC, GCLM, SAT1, TFRC, TP53, VDAC2, VDAC3	ACSL6, SLC39A14
villus 1.4 Day91	REACTOME_REGULATION_OF_EXPRESSION_OF_SLITS_AND_ROBOS	141	-0.53163	NA	NA	0.00015449	0.0013072	36	100	0.00015449	0.0013072	25.5319	70.922	ROBO1, RPL11, RPL23A, RPL26, RPL7, RPLP0, RPS19, RPS7	ROBO1	RPL11, RPL23A, RPL26, RPL7, RPLP0, RPS19, RPS7
crypt 5 Day91	WP_SARS_CORONAVIRUS_AND_INNATE_IMMUNITY	30	0.63521	0.00026344	0.01945	NA	NA	21	9	0.00026344	0.01945	70	30	NA	NA	NA
crypt 5 Day8	REACTOME_DNA_DAMAGE_BYPASS	44	0.54137	0.00074836	0.019485	NA	NA	33	11	0.00074836	0.019485	75	25	NA	NA	NA
crypt 60 Day8	REACTOME_MTORC1_MEDIATED_SIGNALLING	23	0.49694	0.052681	0.14533	NA	NA	15	7	0.052681	0.14533	65.2174	30.4348	EIF4EBP1, EIF4G1, LAMTOR2	EIF4EBP1, EIF4G1	LAMTOR2
crypt 60 Day91	REACTOME_RUNX3_REGULATES_BCL2L11_BIM_TRANSCRIPTION	5	-0.69282	NA	NA	0.18896	0.46863	2	3	0.18896	0.46863	40	60	BCL2L11	NA	BCL2L11
crypt 0.1 Day91	KEGG_CYTOSOLIC_DNA_SENSING_PATHWAY	50	0.55662	0.00024468	0.019602	NA	NA	32	18	0.00024468	0.019602	64	36	NA	NA	NA
crypt 1.4 Day8	REACTOME_RESPIRATORY_ELECTRON_TRANSPORT	94	0.48417	0.00025113	0.020135	NA	NA	68	26	0.00025113	0.020135	72.3404	27.6596	NA	NA	NA
villus 180 Day8	REACTOME_TRNA_PROCESSING	103	0.51201	0.00047015	0.0013201	NA	NA	64	36	0.00047015	0.0013201	62.1359	34.9515	ELAC2, EPRS1, NSUN2, NUP50, TRMT1, TRMT10A, TSEN34, TYW3	ELAC2, EPRS1, NSUN2, NUP50, TRMT1, TRMT10A, TYW3	TSEN34
crypt 180 Day8	REACTOME_PI5P_REGULATES_TP53_ACETYLATION	9	0.31604	0.85663	0.95902	NA	NA	4	4	0.85663	0.95902	44.4444	44.4444	TP53	TP53	NA
crypt 180 Day8	WP_BLOOD_CLOTTING_CASCADE	22	-0.25452	NA	NA	0.91694	0.97564	10	9	0.91694	0.97564	45.4545	40.9091	NA	NA	NA
crypt 180 Day8	WP_PRIMARY_FOCAL_SEGMENTAL_GLOMERULOSCLEROSIS_FSGS	69	-0.31641	NA	NA	0.40432	0.69534	24	41	0.40432	0.69534	34.7826	59.4203	AKT1, ITGA3, LRP5, MME, SYNPO	AKT1, LRP5	ITGA3, MME, SYNPO
crypt 60 Day8	REACTOME_NUCLEAR_ENVELOPE_NE_REASSEMBLY	66	0.56907	0.00026932	0.00032099	NA	NA	50	16	0.00026932	0.00032099	75.7576	24.2424	KPNB1, RANGAP1, RCC1, TUBA1C, TUBB4B	KPNB1, RANGAP1, RCC1, TUBA1C, TUBB4B	NA
villus 180 Day8	REACTOME_HIV_TRANSCRIPTION_ELONGATION	40	0.60799	0.00033113	0.001321	NA	NA	27	12	0.00033113	0.001321	67.5	30	CDK7, GTF2F1, GTF2H1, POLR2D, SUPT4H1	CDK7, GTF2F1, GTF2H1, POLR2D, SUPT4H1	NA
crypt 180 Day91	REACTOME_GLUTATHIONE_SYNTHESIS_AND_RECYCLING	12	-0.36066	NA	NA	0.70094	0.87509	6	6	0.70094	0.87509	50	50	GCLC, GGT1	GCLC	GGT1
crypt 180 Day91	REACTOME_TNF_RECEPTOR_SUPERFAMILY_TNFSF_MEMBERS_MEDIATING_NON_CANONICAL_NF_KB_PATHWAY	16	-0.45666	NA	NA	0.31581	0.56154	5	11	0.31581	0.56154	31.25	68.75	MAP3K14	NA	MAP3K14
crypt 180 Day91	WP_FOCAL_ADHESIONPI3KAKTMTORSIGNALING_PATHWAY	296	-0.32961	NA	NA	0.0090454	0.35069	96	188	0.0090454	0.35069	32.4324	63.5135	AKT1, CAB39, CDKN1A, CDKN1B, CREB3L1, CREB3L2, EIF4E2, EPHA2, FGF1, FOXO3, IL2RB, INSR, IRS2, ITGA2, ITGA3, ITGB7, KRAS, PDGFA, PFKFB4, PHLPP2, PPARGC1A, PPP2R5C, PRLR, RAB10, RAB2A, TSC2	AKT1, CAB39, CDKN1A, CREB3L1, EIF4E2, EPHA2, ITGA2, ITGA3, KRAS, RAB10, RAB2A	CDKN1B, CREB3L2, FGF1, FOXO3, IL2RB, INSR, IRS2, ITGB7, PDGFA, PFKFB4, PHLPP2, PPARGC1A, PPP2R5C, PRLR, TSC2
crypt 60 Day8	REACTOME_ONCOGENE_INDUCED_SENESCENCE	30	0.27199	0.7152	0.84138	NA	NA	18	12	0.7152	0.84138	60	40	NA	NA	NA
crypt 60 Day8	REACTOME_RUNX1_REGULATES_TRANSCRIPTION_OF_GENES_INVOLVED_IN_DIFFERENTIATION_OF_HSCS	65	0.57116	0.00026427	0.00034105	NA	NA	47	18	0.00026427	0.00034105	72.3077	27.6923	PSMB10, PSMB6, PSMD14, PSMD2	PSMB6, PSMD14, PSMD2	PSMB10
crypt 60 Day8	WP_GASTRIC_CANCER_NETWORK_1	23	0.5759	0.0077959	0.032959	NA	NA	18	5	0.0077959	0.032959	78.2609	21.7391	NA	NA	NA
crypt 5 Day91	WP_CYTOPLASMIC_RIBOSOMAL_PROTEINS	62	-0.55766	NA	NA	0.00015076	0.020481	14	48	0.00015076	0.020481	22.5806	77.4194	NA	NA	NA
villus 1.4 Day91	REACTOME_DIGESTION	16	-0.80271	NA	NA	0.00018064	0.0013213	2	12	0.00018064	0.0013213	12.5	75	PNLIPRP2	NA	PNLIPRP2
crypt 180 Day91	REACTOME_MTOR_SIGNALLING	39	0.3143	0.43235	0.59826	NA	NA	19	20	0.43235	0.59826	48.7179	51.2821	AKT1, CAB39, EIF4G1, SLC38A9, TSC2, YWHAB	AKT1, CAB39, EIF4G1, YWHAB	SLC38A9, TSC2
crypt 180 Day91	REACTOME_NR1H2_NR1H3_REGULATE_GENE_EXPRESSION_LINKED_TO_TRIGLYCERIDE_LIPOLYSIS_IN_ADIPOSE	5	-0.62523	NA	NA	0.34639	0.55442	1	4	0.34639	0.55442	20	80	NA	NA	NA
crypt 180 Day91	REACTOME_RESPIRATORY_ELECTRON_TRANSPORT_ATP_SYNTHESIS_BY_CHEMIOSMOTIC_COUPLING_AND_HEAT_PRODUCTION_BY_UNCOUPLING_PROTEINS	112	0.34135	0.039694	0.26429	NA	NA	60	52	0.039694	0.26429	53.5714	46.4286	ATP5F1A, ATP5PO, LRPPRC, NDUFA1, NDUFA8, NDUFAB1, NDUFAF4, NDUFAF5, NDUFB11, NDUFC2, SCO2, UQCRB	ATP5F1A, LRPPRC, NDUFA8, NDUFAB1, NDUFAF4, NDUFAF5, NDUFC2, UQCRB	ATP5PO, NDUFA1, NDUFB11, SCO2
crypt 60 Day91	WP_EICOSANOID_SYNTHESIS	25	-0.43359	NA	NA	0.21127	0.54345	10	15	0.21127	0.54345	40	60	PTGES2	NA	PTGES2
crypt 180 Day8	REACTOME_DISEASES_OF_MITOTIC_CELL_CYCLE	37	0.58797	0.00026462	0.0021284	NA	NA	32	5	0.00026462	0.0021284	86.4865	13.5135	ANAPC15, TFDP1, UBE2S	ANAPC15, TFDP1, UBE2S	NA
crypt 180 Day8	REACTOME_INTERLEUKIN_6_FAMILY_SIGNALING	24	-0.30146	NA	NA	0.75336	0.90468	11	13	0.75336	0.90468	45.8333	54.1667	CBL, JAK2	NA	CBL, JAK2
crypt 180 Day8	REACTOME_SHC1_EVENTS_IN_ERBB4_SIGNALING	13	0.51701	0.17864	0.2762	NA	NA	8	5	0.17864	0.2762	61.5385	38.4615	NA	NA	NA
crypt 180 Day8	REACTOME_UB_SPECIFIC_PROCESSING_PROTEASES	156	0.44508	0.00037908	0.0044784	NA	NA	97	59	0.00037908	0.0044784	62.1795	37.8205	ARRB1, NFKBIA, PSMA2, PSMB10, PSMB6, PSMC1, PSMC4, PSMD11, PSMD2, PSMD5, PSMD6, RNF128, SMAD7, SNX3, TAF10, TOMM20, TP53, USP15, USP7	PSMA2, PSMB6, PSMC1, PSMC4, PSMD11, PSMD2, PSMD5, PSMD6, SNX3, TAF10, TOMM20, TP53, USP15, USP7	ARRB1, NFKBIA, PSMB10, RNF128, SMAD7
crypt 180 Day8	WP_COMMON_PATHWAYS_UNDERLYING_DRUG_ADDICTION	39	0.26167	0.7498	0.83881	NA	NA	22	16	0.7498	0.83881	56.4103	41.0256	MAP2K1	NA	MAP2K1
crypt 180 Day91	REACTOME_ONCOGENE_INDUCED_SENESCENCE	30	-0.32776	NA	NA	0.56383	0.76947	14	16	0.56383	0.76947	46.6667	53.3333	ERF, MOV10, RB1, TP53	ERF, TP53	MOV10, RB1
crypt 180 Day91	REACTOME_RUNX1_REGULATES_TRANSCRIPTION_OF_GENES_INVOLVED_IN_DIFFERENTIATION_OF_HSCS	65	0.47413	0.0018329	0.040686	NA	NA	37	28	0.0018329	0.040686	56.9231	43.0769	CDK7, ITCH, LDB1, PSMA2, PSMA3, PSMA6, PSMB10, PSMB3, PSMB9, PSMC1, PSMC3, PSMC4, PSMD1, PSMD11, PSMD12, PSMD14, PSMD6, PSMD8, PSME1, PSME2	CDK7, PSMA2, PSMA3, PSMA6, PSMB3, PSMC1, PSMC3, PSMC4, PSMD1, PSMD11, PSMD12, PSMD14, PSMD6, PSMD8	ITCH, LDB1, PSMB10, PSMB9, PSME1, PSME2
crypt 180 Day91	REACTOME_NR1H2_NR1H3_REGULATE_GENE_EXPRESSION_LINKED_TO_GLUCONEOGENESIS	5	-0.79886	NA	NA	0.044892	0.23931	2	3	0.044892	0.23931	40	60	PCK1	NA	PCK1
crypt 5 Day8	REACTOME_MEIOTIC_RECOMBINATION	25	0.61255	0.00092696	0.020484	NA	NA	22	3	0.00092696	0.020484	88	12	NA	NA	NA
crypt 5 Day8	PID_IL6_7_PATHWAY	47	-0.59183	NA	NA	0.00022119	0.020574	18	29	0.00022119	0.020574	38.2979	61.7021	NA	NA	NA
crypt 5 Day8	REACTOME_CELL_CYCLE_MITOTIC	471	0.38654	0.00016984	0.020984	NA	NA	317	152	0.00016984	0.020984	67.3036	32.2718	NA	NA	NA
crypt 20 Day8	REACTOME_NOTCH2_ACTIVATION_AND_TRANSMISSION_OF_SIGNAL_TO_THE_NUCLEUS	20	-0.44824	NA	NA	0.2088	0.39079	7	13	0.2088	0.39079	35	65	NA	NA	NA
crypt 20 Day8	WP_EXRNA_MECHANISM_OF_ACTION_AND_BIOGENESIS	6	0.45052	0.54406	0.75517	NA	NA	4	2	0.54406	0.75517	66.6667	33.3333	NA	NA	NA
villus 60 Day8	REACTOME_GLUTATHIONE_CONJUGATION	30	0.66928	0.00048426	0.0013251	NA	NA	25	5	0.00048426	0.0013251	83.3333	16.6667	ESD, GCLM, GGCT, GGT1, GSTA5, GSTM3, GSTP1, MGST1, MGST2, MGST3	ESD, GGCT, GSTA5, GSTM3, GSTP1, MGST1, MGST2, MGST3	GCLM, GGT1
crypt 180 Day8	WP_EXTRACELLULAR_VESICLES_IN_THE_CROSSTALK_OF_CARDIAC_CELLS	18	-0.32349	NA	NA	0.73545	0.90267	8	9	0.73545	0.90267	44.4444	50	NA	NA	NA
crypt 180 Day8	WP_FOLATEALCOHOL_AND_CANCER_PATHWAY_HYPOTHESES	9	0.25623	0.95853	0.9876	NA	NA	6	3	0.95853	0.9876	66.6667	33.3333	NA	NA	NA
crypt 5 Day8	REACTOME_HIV_INFECTION	218	0.41755	0.00017606	0.021229	NA	NA	148	70	0.00017606	0.021229	67.8899	32.1101	NA	NA	NA
crypt 60 Day8	BIOCARTA_G1_PATHWAY	25	-0.25097	NA	NA	0.88423	0.96298	14	11	0.88423	0.96298	56	44	NA	NA	NA
crypt 20 Day8	WP_EGFR_TYROSINE_KINASE_INHIBITOR_RESISTANCE	81	-0.35347	NA	NA	0.10547	0.34491	27	54	0.10547	0.34491	33.3333	66.6667	VEGFA	NA	VEGFA
crypt 180 Day91	BIOCARTA_SPPA_PATHWAY	16	0.37762	0.48473	0.63297	NA	NA	5	10	0.48473	0.63297	31.25	62.5	NA	NA	NA
crypt 180 Day91	WP_FACTORS_AND_PATHWAYS_AFFECTING_INSULINLIKE_GROWTH_FACTOR_IGF1AKT_SIGNALING	36	0.35115	0.29342	0.46976	NA	NA	21	15	0.29342	0.46976	58.3333	41.6667	AKT1, PLD1, PPARGC1A	AKT1, PLD1	PPARGC1A
crypt 60 Day8	REACTOME_ORGANELLE_BIOGENESIS_AND_MAINTENANCE	268	0.28212	0.018904	0.31291	NA	NA	135	127	0.018904	0.31291	50.3731	47.3881	ACTR1A, ALAS1, CCT2, NCOR1, PPARGC1A, TCP1, TUBA1C, TUBB4B	ACTR1A, ALAS1, CCT2, TCP1, TUBA1C, TUBB4B	NCOR1, PPARGC1A
crypt 60 Day8	REACTOME_NOREPINEPHRINE_NEUROTRANSMITTER_RELEASE_CYCLE	18	0.29935	0.71702	0.86763	NA	NA	9	9	0.71702	0.86763	50	50	NA	NA	NA
crypt 60 Day8	REACTOME_TNFR2_NON_CANONICAL_NF_KB_PATHWAY	94	0.42088	0.001968	0.044608	NA	NA	56	38	0.001968	0.044608	59.5745	40.4255	PSMB10, PSMB6, PSMD14, PSMD2	PSMB6, PSMD14, PSMD2	PSMB10
crypt 60 Day8	REACTOME_TRANSCRIPTIONAL_REGULATION_BY_RUNX1	167	0.38001	0.00032478	0.054202	NA	NA	93	72	0.00032478	0.054202	55.6886	43.1138	PSMB10, PSMB6, PSMD14, PSMD2	PSMB6, PSMD14, PSMD2	PSMB10
crypt 60 Day8	REACTOME_TRANSPORT_OF_ORGANIC_ANIONS	12	-0.7699	NA	NA	0.0018262	0.022537	1	10	0.0018262	0.022537	8.33333	83.3333	SLCO2A1	NA	SLCO2A1
crypt 60 Day8	WP_FGF23_SIGNALLING_IN_HYPOPHOSPHATEMIC_RICKETS_AND_RELATED_DISORDERS	21	-0.25644	NA	NA	0.88685	0.96584	7	13	0.88685	0.96584	33.3333	61.9048	NA	NA	NA
villus 180 Day8	REACTOME_CELLULAR_RESPONSE_TO_CHEMICAL_STRESS	147	0.48029	0.00055218	0.0013561	NA	NA	90	56	0.00055218	0.0013561	61.2245	38.0952	AQP8, CAT, COX5A, COX6B1, COX7C, GPX1, GPX2, GSR, GSTP1, NCOR1, PRDX1, PRDX3, PRKCD, PSMA3, PSMA6, PSMB10, PSMB2, PSMB6, PSMB9, PSMC1, PSMC2, PSMC3, PSMC4, PSMC6, PSMD13, PSMD2, PSMD6, PSMD7, PSMD8, RXRA, SCO2, SOD2, TXN2	COX5A, COX6B1, COX7C, GPX1, GPX2, GSR, GSTP1, PRDX1, PRDX3, PSMA3, PSMA6, PSMB2, PSMB6, PSMC1, PSMC2, PSMC3, PSMC4, PSMC6, PSMD13, PSMD2, PSMD6, PSMD7, PSMD8, SOD2, TXN2	AQP8, CAT, NCOR1, PRKCD, PSMB10, PSMB9, RXRA, SCO2
villus 20 Day8	WP_MITOCHONDRIAL_CIII_ASSEMBLY	15	0.78741	0.00026392	0.0013621	NA	NA	13	2	0.00026392	0.0013621	86.6667	13.3333	UQCR11	UQCR11	NA
crypt 180 Day91	BIOCARTA_PPARG_PATHWAY	7	-0.43368	NA	NA	0.65558	0.83757	3	4	0.65558	0.83757	42.8571	57.1429	PPARGC1A	NA	PPARGC1A
crypt 180 Day91	REACTOME_NR1H2_NR1H3_REGULATE_GENE_EXPRESSION_LINKED_TO_LIPOGENESIS	9	0.41092	0.56702	0.72841	NA	NA	6	3	0.56702	0.72841	66.6667	33.3333	NA	NA	NA
crypt 180 Day91	REACTOME_SHC_MEDIATED_CASCADE_FGFR1	21	0.50417	0.071377	0.18599	NA	NA	7	11	0.071377	0.18599	33.3333	52.381	FGF1, KRAS	KRAS	FGF1
crypt 60 Day8	REACTOME_KERATAN_SULFATE_BIOSYNTHESIS	25	-0.2493	NA	NA	0.88965	0.96401	8	16	0.88965	0.96401	32	64	NA	NA	NA
crypt 60 Day8	REACTOME_SIGNALING_BY_INSULIN_RECEPTOR	76	-0.32768	NA	NA	0.21467	0.5542	29	38	0.21467	0.5542	38.1579	50	IRS2	NA	IRS2
crypt 60 Day8	WP_DOPAMINERGIC_NEUROGENESIS	30	-0.42593	NA	NA	0.16664	0.45106	9	16	0.16664	0.45106	30	53.3333	NA	NA	NA
crypt 60 Day8	WP_ECTODERM_DIFFERENTIATION	131	-0.31074	NA	NA	0.14367	0.51515	51	75	0.14367	0.51515	38.9313	57.2519	FZD4, LY6E, PPARD	NA	FZD4, LY6E, PPARD
crypt 180 Day91	REACTOME_NOREPINEPHRINE_NEUROTRANSMITTER_RELEASE_CYCLE	18	-0.36687	NA	NA	0.56638	0.77007	5	13	0.56638	0.77007	27.7778	72.2222	NA	NA	NA
crypt 180 Day91	REACTOME_TNFR2_NON_CANONICAL_NF_KB_PATHWAY	94	0.40624	0.0061281	0.10858	NA	NA	47	46	0.0061281	0.10858	50	48.9362	MAP3K14, PSMA2, PSMA3, PSMA6, PSMB10, PSMB3, PSMB9, PSMC1, PSMC3, PSMC4, PSMD1, PSMD11, PSMD12, PSMD14, PSMD6, PSMD8, PSME1, PSME2, RELB, UBE2M	PSMA2, PSMA3, PSMA6, PSMB3, PSMC1, PSMC3, PSMC4, PSMD1, PSMD11, PSMD12, PSMD14, PSMD6, PSMD8, UBE2M	MAP3K14, PSMB10, PSMB9, PSME1, PSME2, RELB
crypt 180 Day91	REACTOME_TRANSPORT_OF_ORGANIC_ANIONS	12	-0.53332	NA	NA	0.22216	0.45531	4	8	0.22216	0.45531	33.3333	66.6667	SLCO2A1	NA	SLCO2A1
crypt 180 Day91	WP_FGF23_SIGNALLING_IN_HYPOPHOSPHATEMIC_RICKETS_AND_RELATED_DISORDERS	21	0.34184	0.52829	0.66816	NA	NA	9	11	0.52829	0.66816	42.8571	52.381	CDKN1A, DMP1	CDKN1A, DMP1	NA
crypt 60 Day91	REACTOME_NR1H2_AND_NR1H3_MEDIATED_SIGNALING	46	-0.48339	NA	NA	0.021931	0.2254	16	30	0.021931	0.2254	34.7826	65.2174	ABCG5, ABCG8, AGO2, AGO3, APOC2, KDM1A, MOV10, NCOR1, PCK1, TBL1XR1	AGO2, AGO3, TBL1XR1	ABCG5, ABCG8, APOC2, KDM1A, MOV10, NCOR1, PCK1
villus 1.4 Day8	REACTOME_DEFENSINS	40	-0.64741	NA	NA	0.00017498	0.0013692	3	21	0.00017498	0.0013692	7.5	52.5	DEFA1, DEFA1B, DEFA3, DEFA4, DEFA5, DEFA6	NA	DEFA1, DEFA1B, DEFA3, DEFA4, DEFA5, DEFA6
crypt 5 Day8	REACTOME_TGF_BETA_RECEPTOR_SIGNALING_ACTIVATES_SMADS	30	0.58533	0.0016854	0.021272	NA	NA	17	13	0.0016854	0.021272	56.6667	43.3333	USP15	USP15	NA
crypt 20 Day8	REACTOME_INTERLEUKIN_6_FAMILY_SIGNALING	24	-0.32657	NA	NA	0.58313	0.75761	8	15	0.58313	0.75761	33.3333	62.5	NA	NA	NA
crypt 20 Day8	REACTOME_SHC1_EVENTS_IN_ERBB4_SIGNALING	13	0.44783	0.2684	0.4314	NA	NA	7	6	0.2684	0.4314	53.8462	46.1538	NA	NA	NA
crypt 20 Day8	WP_COMMON_PATHWAYS_UNDERLYING_DRUG_ADDICTION	39	-0.20361	NA	NA	0.97005	0.98217	14	22	0.97005	0.98217	35.8974	56.4103	NA	NA	NA
crypt 20 Day8	WP_METHYLATION_PATHWAYS	9	-0.38923	NA	NA	0.65269	0.83365	2	7	0.65269	0.83365	22.2222	77.7778	NA	NA	NA
villus 180 Day8	REACTOME_ACTIVATION_OF_GENE_EXPRESSION_BY_SREBF_SREBP	42	0.59192	0.00033512	0.0015328	NA	NA	23	19	0.00033512	0.0015328	54.7619	45.2381	FDFT1, FDPS, HMGCR, HMGCS1, IDI1, MVK, PMVK, RXRA, SQLE	FDFT1, FDPS, HMGCR, HMGCS1, IDI1, MVK, PMVK, SQLE	RXRA
crypt 5 Day8	REACTOME_NUCLEAR_PORE_COMPLEX_NPC_DISASSEMBLY	35	0.56339	0.0015057	0.021475	NA	NA	28	7	0.0015057	0.021475	80	20	NA	NA	NA
crypt 180 Day8	BIOCARTA_KERATINOCYTE_PATHWAY	45	-0.36162	NA	NA	0.32025	0.61912	18	26	0.32025	0.61912	40	57.7778	MAP2K1, NFKBIA, PRKCD	NA	MAP2K1, NFKBIA, PRKCD
crypt 60 Day8	REACTOME_DISEASES_OF_PROGRAMMED_CELL_DEATH	41	0.34635	0.21446	0.45194	NA	NA	23	17	0.21446	0.45194	56.0976	41.4634	FOXO3, JUN	NA	FOXO3, JUN
crypt 60 Day8	REACTOME_O_LINKED_GLYCOSYLATION	100	-0.26232	NA	NA	0.53491	0.77057	48	49	0.53491	0.77057	48	49	ADAMTSL5, GCNT3, MUC13	GCNT3	ADAMTSL5, MUC13
crypt 60 Day8	REACTOME_SIGNALLING_TO_P38_VIA_RIT_AND_RIN	5	0.37247	0.80792	0.94837	NA	NA	4	1	0.80792	0.94837	80	20	NA	NA	NA
crypt 180 Day91	REACTOME_RMTS_METHYLATE_HISTONE_ARGININES	29	0.52637	0.019589	0.083338	NA	NA	20	9	0.019589	0.083338	68.9655	31.0345	PRMT1, PRMT5, RBBP7, SMARCE1	PRMT1, PRMT5, RBBP7, SMARCE1	NA
crypt 60 Day8	REACTOME_DNA_REPLICATION	120	0.60916	0.00029895	0	NA	NA	100	20	0.00029895	0	83.3333	16.6667	PSMB10, PSMB6, PSMD14, PSMD2	PSMB6, PSMD14, PSMD2	PSMB10
crypt 5 Day8	REACTOME_HIV_LIFE_CYCLE	141	0.44005	0.00017915	0.021553	NA	NA	94	47	0.00017915	0.021553	66.6667	33.3333	NA	NA	NA
crypt 60 Day8	BIOCARTA_MCALPAIN_PATHWAY	18	0.36523	0.4373	0.65906	NA	NA	10	7	0.4373	0.65906	55.5556	38.8889	NA	NA	NA
crypt 20 Day8	WP_MEVALONATE_PATHWAY	7	0.79063	0.0080699	0.034374	NA	NA	6	1	0.0080699	0.034374	85.7143	14.2857	NA	NA	NA
crypt 60 Day8	REACTOME_DISINHIBITION_OF_SNARE_FORMATION	5	-0.41421	NA	NA	0.75433	0.93617	3	2	0.75433	0.93617	60	40	NA	NA	NA
crypt 60 Day8	REACTOME_MTOR_SIGNALLING	39	0.52368	0.0027316	0.023637	NA	NA	27	10	0.0027316	0.023637	69.2308	25.641	EIF4EBP1, EIF4G1, LAMTOR2	EIF4EBP1, EIF4G1	LAMTOR2
crypt 60 Day8	REACTOME_NR1H2_NR1H3_REGULATE_GENE_EXPRESSION_LINKED_TO_TRIGLYCERIDE_LIPOLYSIS_IN_ADIPOSE	5	-0.51492	NA	NA	0.5494	0.77611	2	3	0.5494	0.77611	40	60	NA	NA	NA
crypt 5 Day8	BIOCARTA_NPC_PATHWAY	11	0.75525	0.0030552	0.021801	NA	NA	9	2	0.0030552	0.021801	81.8182	18.1818	NA	NA	NA
crypt 180 Day8	REACTOME_ONCOGENE_INDUCED_SENESCENCE	30	0.4899	0.029084	0.097156	NA	NA	20	10	0.029084	0.097156	66.6667	33.3333	TFDP1, TP53	TFDP1, TP53	NA
crypt 180 Day8	REACTOME_RUNX1_REGULATES_TRANSCRIPTION_OF_GENES_INVOLVED_IN_DIFFERENTIATION_OF_HSCS	65	0.58557	0.00029011	0.00020744	NA	NA	43	21	0.00029011	0.00020744	66.1538	32.3077	CDK7, PSMA2, PSMB10, PSMB6, PSMC1, PSMC4, PSMD11, PSMD2, PSMD5, PSMD6	CDK7, PSMA2, PSMB6, PSMC1, PSMC4, PSMD11, PSMD2, PSMD5, PSMD6	PSMB10
crypt 180 Day8	WP_GASTRIC_CANCER_NETWORK_1	23	0.61812	0.0027201	0.0087616	NA	NA	18	5	0.0027201	0.0087616	78.2609	21.7391	NA	NA	NA
villus 20 Day8	WP_CYTOPLASMIC_RIBOSOMAL_PROTEINS	62	0.56504	0.00035162	0.0016583	NA	NA	42	19	0.00035162	0.0016583	67.7419	30.6452	RPL18A, RPL37, RPL37A	RPL18A, RPL37, RPL37A	NA
villus 60 Day8	WP_MITOCHONDRIAL_COMPLEX_I_ASSEMBLY_MODEL_OXPHOS_SYSTEM	52	0.59033	0.00025961	0.0017625	NA	NA	35	17	0.00025961	0.0017625	67.3077	32.6923	MT-ND6, NDUFA10, NDUFA12, NDUFA2, NDUFA7, NDUFB10, NDUFB6, NDUFB7, NDUFB9, NDUFS3, NDUFV3	MT-ND6, NDUFA10, NDUFA12, NDUFA2, NDUFA7, NDUFB10, NDUFB6, NDUFB7, NDUFB9, NDUFS3, NDUFV3	NA
villus 1.4 Day91	REACTOME_ALPHA_DEFENSINS	10	-0.90979	NA	NA	0.00017809	0.001804	2	8	0.00017809	0.001804	20	80	NA	NA	NA
crypt 180 Day91	BIOCARTA_G1_PATHWAY	25	0.37367	0.31403	0.481	NA	NA	15	10	0.31403	0.481	60	40	CCNE1, CDKN1A, CDKN1B, RB1, TP53	CCNE1, CDKN1A, TP53	CDKN1B, RB1
villus 180 Day91	REACTOME_PEROXISOMAL_LIPID_METABOLISM	29	-0.72491	NA	NA	0.00020929	0.001813	7	22	0.00020929	0.001813	24.1379	75.8621	ABCD1, ACAA1, ACBD4, ACOX1, ACOX3, CRAT, CROT, DECR2, EHHADH, HACL1, NUDT7, PHYH, SCP2, SLC25A17, SLC27A2	SLC25A17	ABCD1, ACAA1, ACBD4, ACOX1, ACOX3, CRAT, CROT, DECR2, EHHADH, HACL1, NUDT7, PHYH, SCP2, SLC27A2
crypt 180 Day91	REACTOME_FORMATION_OF_THE_CORNIFIED_ENVELOPE	79	0.44462	0.0023962	0.062156	NA	NA	47	27	0.0023962	0.062156	59.4937	34.1772	JUP, KRT12, KRT18, KRT7, KRT8, PERP, ST14	JUP, KRT12, KRT18, KRT7, KRT8, PERP, ST14	NA
crypt 180 Day91	REACTOME_MTORC1_MEDIATED_SIGNALLING	23	0.3659	0.38898	0.54671	NA	NA	11	12	0.38898	0.54671	47.8261	52.1739	EIF4G1, SLC38A9, YWHAB	EIF4G1, YWHAB	SLC38A9
crypt 20 Day8	REACTOME_PI5P_REGULATES_TP53_ACETYLATION	9	0.37264	0.62901	0.82208	NA	NA	3	5	0.62901	0.82208	33.3333	55.5556	NA	NA	NA
crypt 20 Day8	WP_PRIMARY_FOCAL_SEGMENTAL_GLOMERULOSCLEROSIS_FSGS	69	-0.47563	NA	NA	0.0037931	0.07096	23	44	0.0037931	0.07096	33.3333	63.7681	NA	NA	NA
crypt 180 Day91	REACTOME_DISEASES_OF_MISMATCH_REPAIR_MMR	5	0.58384	0.39725	0.48677	NA	NA	2	3	0.39725	0.48677	40	60	NA	NA	NA
crypt 180 Day91	REACTOME_IRON_UPTAKE_AND_TRANSPORT	54	0.28625	0.47717	0.63126	NA	NA	25	26	0.47717	0.63126	46.2963	48.1481	ACO1, ATP6V1C1, ATP6V1H, CAND1, SLC46A1	ATP6V1C1, ATP6V1H, CAND1	ACO1, SLC46A1
crypt 180 Day91	REACTOME_NEURONAL_SYSTEM	390	-0.18084	NA	NA	0.99798	0.93408	167	206	0.99798	0.93408	42.8205	52.8205	ADCY6, EPB41L3, HSPA8, KPNA2, KRAS, LIN7C, NRG1, TUBA4A, TUBAL3, TUBB4B	HSPA8, KPNA2, KRAS, LIN7C, NRG1, TUBA4A, TUBB4B	ADCY6, EPB41L3, TUBAL3
crypt 5 Day8	REACTOME_REGULATION_OF_GLUCOKINASE_BY_GLUCOKINASE_REGULATORY_PROTEIN	32	0.57131	0.0020412	0.022319	NA	NA	25	6	0.0020412	0.022319	78.125	18.75	NA	NA	NA
crypt 20 Day8	WP_FTO_OBESITY_VARIANT_MECHANISM	8	-0.58886	NA	NA	0.20614	0.35839	5	3	0.20614	0.35839	62.5	37.5	NA	NA	NA
villus 20 Day8	WP_NSP1_FROM_SARSCOV2_INHIBITS_TRANSLATION_INITIATION_IN_THE_HOST_CELL	16	0.76656	0.00026434	0.0018527	NA	NA	14	2	0.00026434	0.0018527	87.5	12.5	EIF3A, EIF3C, EIF3CL, EIF3F	EIF3A, EIF3C, EIF3CL, EIF3F	NA
crypt 180 Day8	REACTOME_KERATAN_SULFATE_BIOSYNTHESIS	25	-0.27211	NA	NA	0.85185	0.95119	8	16	0.85185	0.95119	32	64	NA	NA	NA
crypt 180 Day8	REACTOME_SIGNALING_BY_INSULIN_RECEPTOR	76	-0.31865	NA	NA	0.36054	0.67576	30	41	0.36054	0.67576	39.4737	53.9474	INSR, IRS2	NA	INSR, IRS2
crypt 180 Day8	WP_DOPAMINERGIC_NEUROGENESIS	30	-0.28657	NA	NA	0.76571	0.9083	12	14	0.76571	0.9083	40	46.6667	NA	NA	NA
crypt 180 Day8	WP_ECTODERM_DIFFERENTIATION	131	-0.29708	NA	NA	0.32992	0.66506	55	68	0.32992	0.66506	41.9847	51.9084	FHL2, KIFC3, MAFB, PLXNA2, PPARD	NA	FHL2, KIFC3, MAFB, PLXNA2, PPARD
crypt 180 Day8	REACTOME_NOTCH2_INTRACELLULAR_DOMAIN_REGULATES_TRANSCRIPTION	12	-0.6048	NA	NA	0.10894	0.31571	4	8	0.10894	0.31571	33.3333	66.6667	GZMB	NA	GZMB
crypt 60 Day8	BIOCARTA_PPARG_PATHWAY	7	-0.68996	NA	NA	0.093316	0.29328	2	5	0.093316	0.29328	28.5714	71.4286	PPARGC1A	NA	PPARGC1A
crypt 60 Day8	REACTOME_NOSTRIN_MEDIATED_ENOS_TRAFFICKING	5	0.39721	0.75854	0.92379	NA	NA	3	2	0.75854	0.92379	60	40	NA	NA	NA
crypt 60 Day8	REACTOME_SHC_MEDIATED_CASCADE_FGFR1	21	-0.27516	NA	NA	0.82763	0.94709	9	8	0.82763	0.94709	42.8571	38.0952	NA	NA	NA
crypt 60 Day91	REACTOME_NA_CL_DEPENDENT_NEUROTRANSMITTER_TRANSPORTERS	17	-0.51683	NA	NA	0.14301	0.41311	9	7	0.14301	0.41311	52.9412	41.1765	SLC22A1, SLC6A19, SLC6A20	NA	SLC22A1, SLC6A19, SLC6A20
crypt 180 Day8	REACTOME_FGFR2B_LIGAND_BINDING_AND_ACTIVATION	9	-0.32113	NA	NA	0.85826	0.97448	3	6	0.85826	0.97448	33.3333	66.6667	NA	NA	NA
crypt 180 Day8	REACTOME_FORMATION_OF_THE_CORNIFIED_ENVELOPE	79	0.33128	0.10975	0.32731	NA	NA	42	28	0.10975	0.32731	53.1646	35.443	KRT18, KRT19, KRT20, KRT7	KRT18, KRT19, KRT7	KRT20
crypt 180 Day8	REACTOME_MTORC1_MEDIATED_SIGNALLING	23	0.47107	0.093472	0.19631	NA	NA	11	10	0.093472	0.19631	47.8261	43.4783	EEF2K, EIF4EBP1, EIF4G1	EEF2K, EIF4EBP1, EIF4G1	NA
crypt 180 Day8	REACTOME_ONCOGENIC_MAPK_SIGNALING	80	0.26078	0.49671	0.67406	NA	NA	37	42	0.49671	0.67406	46.25	52.5	AGGF1, ARRB1, FN1, JAK2, MAP2K1, PHB, TRAK1	AGGF1, PHB	ARRB1, FN1, JAK2, MAP2K1, TRAK1
crypt 0.1 Day8	REACTOME_RESPONSE_TO_METAL_IONS	12	-0.8145	NA	NA	0.00042061	0.022329	1	11	0.00042061	0.022329	8.33333	91.6667	NA	NA	NA
crypt 180 Day91	WP_CELLS_AND_MOLECULES_INVOLVED_IN_LOCAL_ACUTE_INFLAMMATORY_RESPONSE	16	-0.50251	NA	NA	0.20021	0.44348	3	13	0.20021	0.44348	18.75	81.25	C6	NA	C6
crypt 60 Day8	REACTOME_GLUTATHIONE_SYNTHESIS_AND_RECYCLING	12	-0.37228	NA	NA	0.62418	0.85729	6	6	0.62418	0.85729	50	50	GCLC, GGT1	GCLC	GGT1
crypt 60 Day8	REACTOME_MRNA_EDITING_C_TO_U_CONVERSION	5	-0.68872	NA	NA	0.18973	0.41312	1	4	0.18973	0.41312	20	80	A1CF	NA	A1CF
crypt 60 Day8	REACTOME_TNF_RECEPTOR_SUPERFAMILY_TNFSF_MEMBERS_MEDIATING_NON_CANONICAL_NF_KB_PATHWAY	16	0.26937	0.85235	0.94487	NA	NA	9	7	0.85235	0.94487	56.25	43.75	NA	NA	NA
crypt 60 Day8	WP_FOCAL_ADHESIONPI3KAKTMTORSIGNALING_PATHWAY	296	-0.31785	NA	NA	0.017332	0.36228	112	169	0.017332	0.36228	37.8378	57.0946	CREB3L1, CREB3L3, EIF4EBP1, EPHA2, FOXA1, FOXO3, IRS2, ITGAE, PFKFB3, PFKFB4, PPARGC1A, PRLR, SLC2A2	CREB3L1, EIF4EBP1, EPHA2, FOXA1	CREB3L3, FOXO3, IRS2, ITGAE, PFKFB3, PFKFB4, PPARGC1A, PRLR, SLC2A2
crypt 5 Day8	PID_INTEGRIN_CS_PATHWAY	24	-0.66901	NA	NA	0.00042373	0.022433	6	18	0.00042373	0.022433	25	75	NA	NA	NA
crypt 180 Day91	REACTOME_PINK1_PRKN_MEDIATED_MITOPHAGY	18	0.44629	0.22132	0.35951	NA	NA	11	7	0.22132	0.35951	61.1111	38.8889	PINK1, TOMM20, TOMM22, TOMM40	TOMM20, TOMM22, TOMM40	PINK1
crypt 180 Day91	REACTOME_RUNX2_REGULATES_GENES_INVOLVED_IN_CELL_MIGRATION	7	0.38722	0.72647	0.88039	NA	NA	4	3	0.72647	0.88039	57.1429	42.8571	AKT1	AKT1	NA
crypt 60 Day8	BIOCARTA_SPPA_PATHWAY	16	0.56351	0.052259	0.11551	NA	NA	10	5	0.052259	0.11551	62.5	31.25	NA	NA	NA
crypt 60 Day8	WP_B_CELL_RECEPTOR_SIGNALING_PATHWAY	97	-0.23528	NA	NA	0.76293	0.8746	39	58	0.76293	0.8746	40.2062	59.7938	CBL, GTF2I, ILF2, JUN, MAX, PRKCD	GTF2I, ILF2	CBL, JUN, MAX, PRKCD
crypt 60 Day8	WP_FACTORS_AND_PATHWAYS_AFFECTING_INSULINLIKE_GROWTH_FACTOR_IGF1AKT_SIGNALING	36	0.41534	0.066324	0.22249	NA	NA	21	13	0.066324	0.22249	58.3333	36.1111	PPARGC1A	NA	PPARGC1A
villus 180 Day8	WP_STEROL_REGULATORY_ELEMENTBINDING_PROTEINS_SREBP_SIGNALLING	68	0.53912	0.00039777	0.0019225	NA	NA	43	23	0.00039777	0.0019225	63.2353	33.8235	AKT1, FDFT1, FDPS, HMGCR, HMGCS1, IDI1, INS, LDLR, PIK3CA, SCAP, SCARB1, SEC24C, SEC31A, SQLE	AKT1, FDFT1, FDPS, HMGCR, HMGCS1, IDI1, INS, LDLR, SCAP, SQLE	PIK3CA, SCARB1, SEC24C, SEC31A
crypt 180 Day91	WP_ELECTRON_TRANSPORT_CHAIN_OXPHOS_SYSTEM_IN_MITOCHONDRIA	91	0.28736	0.28959	0.51011	NA	NA	46	45	0.28959	0.51011	50.5495	49.4505	ATP5F1A, ATP5PO, NDUFA1, NDUFA8, NDUFAB1, NDUFC2, UQCRB	ATP5F1A, NDUFA8, NDUFAB1, NDUFC2, UQCRB	ATP5PO, NDUFA1
crypt 60 Day91	REACTOME_INTERLEUKIN_23_SIGNALING	8	-0.35801	NA	NA	0.8116	0.9335	3	5	0.8116	0.9335	37.5	62.5	STAT3	STAT3	NA
crypt 60 Day8	REACTOME_LTC4_CYSLTR_MEDIATED_IL4_PRODUCTION	6	-0.66457	NA	NA	0.17395	0.39891	1	5	0.17395	0.39891	16.6667	83.3333	GGT1	NA	GGT1
crypt 60 Day8	WP_DEREGULATION_OF_RAB_AND_RAB_EFFECTOR_GENES_IN_BLADDER_CANCER	16	-0.42498	NA	NA	0.36406	0.64334	6	10	0.36406	0.64334	37.5	62.5	EXPH5	NA	EXPH5
crypt 60 Day8	WP_REGULATION_OF_SISTER_CHROMATID_SEPARATION_AT_THE_METAPHASEANAPHASE_TRANSITION	15	0.56709	0.05113	0.12967	NA	NA	13	2	0.05113	0.12967	86.6667	13.3333	NA	NA	NA
crypt 60 Day91	WP_FBXL10_ENHANCEMENT_OF_MAPERK_SIGNALING_IN_DIFFUSE_LARGE_BCELL_LYMPHOMA	11	0.55576	0.17341	0.34842	NA	NA	4	7	0.17341	0.34842	36.3636	63.6364	DUSP6, MAPK1, MAPK3, SUZ12	DUSP6, MAPK1, SUZ12	MAPK3
crypt 60 Day8	BIOCARTA_GSK3_PATHWAY	20	0.26905	0.81406	0.92259	NA	NA	10	10	0.81406	0.92259	50	50	NA	NA	NA
crypt 60 Day8	KEGG_SMALL_CELL_LUNG_CANCER	81	-0.27244	NA	NA	0.51683	0.76653	40	39	0.51683	0.76653	49.3827	48.1481	MAX	NA	MAX
crypt 60 Day8	WP_ELECTRON_TRANSPORT_CHAIN_OXPHOS_SYSTEM_IN_MITOCHONDRIA	91	0.34801	0.02791	0.22723	NA	NA	56	34	0.02791	0.22723	61.5385	37.3626	MT-ND4	NA	MT-ND4
villus 180 Day8	REACTOME_RESPONSE_TO_METAL_IONS	12	0.80602	0.00078596	0.0019471	NA	NA	10	2	0.00078596	0.0019471	83.3333	16.6667	NA	NA	NA
villus 60 Day91	REACTOME_ENDOSOMAL_VACUOLAR_PATHWAY	9	-0.98433	NA	NA	0.00019857	0.0019698	0	9	0.00019857	0.0019698	0	100	B2M, CTSS, HLA-A, HLA-B, HLA-C, HLA-E, HLA-F, HLA-G	NA	B2M, CTSS, HLA-A, HLA-B, HLA-C, HLA-E, HLA-F, HLA-G
villus 20 Day8	KEGG_RIBOSOME	61	0.55868	0.00034734	0.0020443	NA	NA	40	21	0.00034734	0.0020443	65.5738	34.4262	RPL18A, RPL37, RPL37A	RPL18A, RPL37, RPL37A	NA
crypt 180 Day91	REACTOME_ACETYLCHOLINE_INHIBITS_CONTRACTION_OF_OUTER_HAIR_CELLS	5	-0.52356	NA	NA	0.56863	0.75924	2	2	0.56863	0.75924	40	40	NA	NA	NA
crypt 180 Day8	REACTOME_NR1H2_NR1H3_REGULATE_GENE_EXPRESSION_LINKED_TO_GLUCONEOGENESIS	5	-0.83007	NA	NA	0.035202	0.19753	1	4	0.035202	0.19753	20	80	PCK1	NA	PCK1
crypt 60 Day8	REACTOME_PINK1_PRKN_MEDIATED_MITOPHAGY	18	0.44234	0.19767	0.37325	NA	NA	14	4	0.19767	0.37325	77.7778	22.2222	PINK1, TOMM20, TOMM40	TOMM20, TOMM40	PINK1
crypt 60 Day8	REACTOME_TNF_SIGNALING	42	-0.34117	NA	NA	0.33544	0.64952	23	19	0.33544	0.64952	54.7619	45.2381	NA	NA	NA
villus 180 Day8	REACTOME_REGULATION_OF_PTEN_STABILITY_AND_ACTIVITY	65	0.54083	0.00037636	0.0020578	NA	NA	43	21	0.00037636	0.0020578	66.1538	32.3077	AKT1, PSMA3, PSMA6, PSMB10, PSMB2, PSMB6, PSMB9, PSMC1, PSMC2, PSMC3, PSMC4, PSMC6, PSMD13, PSMD2, PSMD6, PSMD7, PSMD8	AKT1, PSMA3, PSMA6, PSMB2, PSMB6, PSMC1, PSMC2, PSMC3, PSMC4, PSMC6, PSMD13, PSMD2, PSMD6, PSMD7, PSMD8	PSMB10, PSMB9
crypt 20 Day8	REACTOME_DNA_DAMAGE_TELOMERE_STRESS_INDUCED_SENESCENCE	28	0.29258	0.56923	0.75649	NA	NA	16	12	0.56923	0.75649	57.1429	42.8571	NA	NA	NA
crypt 180 Day91	WP_IL1_AND_MEGAKARYOCYTES_IN_OBESITY	24	0.40377	0.25242	0.40548	NA	NA	9	14	0.25242	0.40548	37.5	58.3333	MYD88	MYD88	NA
crypt 60 Day8	REACTOME_TOLL_LIKE_RECEPTOR_9_TLR9_CASCADE	86	-0.26623	NA	NA	0.55637	0.77889	47	37	0.55637	0.77889	54.6512	43.0233	IRAK2, JUN, PELI1	NA	IRAK2, JUN, PELI1
crypt 180 Day91	WP_FRAGILE_X_SYNDROME	114	0.336	0.042321	0.27141	NA	NA	54	59	0.042321	0.27141	47.3684	51.7544	AKT1, EIF4A1, EIF4G1, FMR1, KRAS, PTPN11, SLC16A1, TSC2	AKT1, EIF4A1, EIF4G1, FMR1, KRAS, PTPN11, SLC16A1	TSC2
crypt 20 Day8	WP_EXTRACELLULAR_VESICLES_IN_THE_CROSSTALK_OF_CARDIAC_CELLS	18	-0.32407	NA	NA	0.67786	0.83938	6	12	0.67786	0.83938	33.3333	66.6667	NA	NA	NA
crypt 20 Day8	WP_FOLATEALCOHOL_AND_CANCER_PATHWAY_HYPOTHESES	9	0.36387	0.65492	0.84862	NA	NA	3	6	0.65492	0.84862	33.3333	66.6667	NA	NA	NA
crypt 20 Day8	WP_INTERACTIONS_BETWEEN_IMMUNE_CELLS_AND_MICRORNAS_IN_TUMOR_MICROENVIRONMENT	27	-0.6591	NA	NA	0.00065552	0.0079504	2	25	0.00065552	0.0079504	7.40741	92.5926	NA	NA	NA
villus 180 Day91	REACTOME_RRNA_MODIFICATION_IN_THE_NUCLEUS_AND_CYTOSOL	58	0.60669	0.00018605	0.0022124	NA	NA	47	11	0.00018605	0.0022124	81.0345	18.9655	BMS1, DHX37, FBL, MPHOSPH10, NOP14, NOP58, RPS6, RPS7, RPS9, SNU13, UTP15, WDR3, WDR36, WDR43	BMS1, DHX37, FBL, MPHOSPH10, NOP14, NOP58, RPS6, RPS7, RPS9, SNU13, UTP15, WDR3, WDR36	WDR43
villus 180 Day8	BIOCARTA_SM_PATHWAY	10	0.84627	0.0007716	0.0024203	NA	NA	8	2	0.0007716	0.0024203	80	20	SNRPB, SNRPD2	SNRPB, SNRPD2	NA
crypt 180 Day91	KEGG_COLORECTAL_CANCER	62	0.27766	0.49679	0.64074	NA	NA	29	33	0.49679	0.64074	46.7742	53.2258	AKT1, CASP3, CTNNB1, KRAS, TP53	AKT1, CTNNB1, KRAS, TP53	CASP3
crypt 180 Day8	REACTOME_NUCLEAR_ENVELOPE_NE_REASSEMBLY	66	0.5599	0.00029577	0.00023394	NA	NA	44	22	0.00029577	0.00023394	66.6667	33.3333	KPNB1, LMNB1, NUP93, PPP2R2A, RANGAP1, RCC1, TUBA1B, TUBB4B	KPNB1, LMNB1, NUP93, PPP2R2A, RANGAP1, RCC1, TUBA1B, TUBB4B	NA
villus 60 Day8	REACTOME_MITOCHONDRIAL_TRANSLATION	91	0.52551	0.00027716	0.0025709	NA	NA	57	32	0.00027716	0.0025709	62.6374	35.1648	AURKAIP1, MRPL15, MRPL2, MRPL24, MRPL36, MRPL38, MRPL47, MRPL51, MRPL53, MRPS28, MRPS34, MRPS36, MRPS6, MRPS7, TUFM	AURKAIP1, MRPL15, MRPL2, MRPL36, MRPL38, MRPL47, MRPL51, MRPL53, MRPS28, MRPS34, MRPS36, MRPS6, MRPS7, TUFM	MRPL24
crypt 60 Day8	REACTOME_RMTS_METHYLATE_HISTONE_ARGININES	29	0.58353	0.002373	0.01297	NA	NA	19	10	0.002373	0.01297	65.5172	34.4828	NA	NA	NA
crypt 180 Day8	REACTOME_DNA_REPLICATION_PRE_INITIATION	79	0.64298	0.00030656	0	NA	NA	63	16	0.00030656	0	79.7468	20.2532	MCM10, PSMA2, PSMB10, PSMB6, PSMC1, PSMC4, PSMD11, PSMD2, PSMD5, PSMD6, RPA1	MCM10, PSMA2, PSMB6, PSMC1, PSMC4, PSMD11, PSMD2, PSMD5, PSMD6, RPA1	PSMB10
crypt 60 Day8	WP_METABOLIC_REPROGRAMMING_IN_COLON_CANCER	41	0.50809	0.0031972	0.030656	NA	NA	31	10	0.0031972	0.030656	75.6098	24.3902	ALDOB, LDHA, SLC16A3	LDHA	ALDOB, SLC16A3
crypt 180 Day8	WP_ACTIVATION_OF_NLRP3_INFLAMMASOME_BY_SARSCOV2	7	0.46132	0.53245	0.70216	NA	NA	4	3	0.53245	0.70216	57.1429	42.8571	NA	NA	NA
crypt 180 Day8	REACTOME_DISEASES_OF_PROGRAMMED_CELL_DEATH	41	0.35025	0.22864	0.42371	NA	NA	20	20	0.22864	0.42371	48.7805	48.7805	C1QBP, EZH2, FOXO3, LMNB1	C1QBP, EZH2, LMNB1	FOXO3
crypt 180 Day8	REACTOME_O_LINKED_GLYCOSYLATION	100	-0.34445	NA	NA	0.16958	0.51436	45	49	0.16958	0.51436	45	49	GCNT3, MUC13, ST6GALNAC2, THBS1	GCNT3	MUC13, ST6GALNAC2, THBS1
crypt 180 Day8	REACTOME_SIGNALLING_TO_P38_VIA_RIT_AND_RIN	5	-0.54006	NA	NA	0.53415	0.74873	2	2	0.53415	0.74873	40	40	NA	NA	NA
villus 180 Day91	WP_CHOLESTEROL_BIOSYNTHESIS_PATHWAY	15	0.81768	0.00019264	0.0025998	NA	NA	13	2	0.00019264	0.0025998	86.6667	13.3333	CYP51A1, FDFT1, FDPS, HMGCR, HMGCS1, IDI1, LSS, MSMO1, MVK	CYP51A1, FDFT1, FDPS, HMGCR, HMGCS1, IDI1, LSS, MSMO1, MVK	NA
villus 60 Day8	REACTOME_FORMATION_OF_ATP_BY_CHEMIOSMOTIC_COUPLING	13	0.81713	0.00045652	0.0026268	NA	NA	12	1	0.00045652	0.0026268	92.3077	7.69231	ATP5F1A, ATP5F1B, ATP5ME, ATP5MF, ATP5MG, ATP5PO	ATP5F1A, ATP5F1B, ATP5ME, ATP5MF, ATP5MG, ATP5PO	NA
crypt 60 Day8	REACTOME_DISEASES_OF_MISMATCH_REPAIR_MMR	5	0.44791	0.64938	0.83929	NA	NA	3	2	0.64938	0.83929	60	40	NA	NA	NA
crypt 60 Day8	REACTOME_IRON_UPTAKE_AND_TRANSPORT	54	-0.4505	NA	NA	0.021404	0.20753	17	34	0.021404	0.20753	31.4815	62.963	FTH1, MCOLN1, SLC46A1	NA	FTH1, MCOLN1, SLC46A1
crypt 20 Day8	PID_P38_MKK3_6PATHWAY	25	-0.34026	NA	NA	0.49321	0.6816	9	16	0.49321	0.6816	36	64	NA	NA	NA
crypt 5 Day8	REACTOME_RHO_GTPASES_ACTIVATE_FORMINS	131	0.44349	0.00018054	0.022492	NA	NA	89	41	0.00018054	0.022492	67.9389	31.2977	NA	NA	NA
crypt 5 Day8	REACTOME_ASSEMBLY_OF_THE_PRE_REPLICATIVE_COMPLEX	64	0.4968	0.00054377	0.022548	NA	NA	49	15	0.00054377	0.022548	76.5625	23.4375	NA	NA	NA
crypt 60 Day8	REACTOME_RUNX3_REGULATES_P14_ARF	9	0.31131	0.84592	0.95325	NA	NA	4	5	0.84592	0.95325	44.4444	55.5556	NA	NA	NA
crypt 60 Day8	REACTOME_TRIGLYCERIDE_CATABOLISM	22	0.44565	0.13501	0.2974	NA	NA	13	7	0.13501	0.2974	59.0909	31.8182	NA	NA	NA
crypt 60 Day8	WP_AMINO_ACID_METABOLISM	88	-0.3738	NA	NA	0.050858	0.33921	37	50	0.050858	0.33921	42.0455	56.8182	ACAA1, ADH4, EHHADH, EPRS1, GSR, HADH, HIBCH, HMGCS2, LDHA, OGDH, PC, PCK1, PDK4	EPRS1, GSR, HIBCH, LDHA	ACAA1, ADH4, EHHADH, HADH, HMGCS2, OGDH, PC, PCK1, PDK4
crypt 60 Day8	WP_CANONICAL_AND_NONCANONICAL_TGFB_SIGNALING	17	-0.2126	NA	NA	0.97528	0.99104	7	10	0.97528	0.99104	41.1765	58.8235	NA	NA	NA
crypt 5 Day8	REACTOME_TELOMERE_MAINTENANCE	61	0.50197	0.00037113	0.022558	NA	NA	49	12	0.00037113	0.022558	80.3279	19.6721	NA	NA	NA
crypt 60 Day91	REACTOME_TLR3_MEDIATED_TICAM1_DEPENDENT_PROGRAMMED_CELL_DEATH	6	0.84258	0.01033	0.1332	NA	NA	4	2	0.01033	0.1332	66.6667	33.3333	RIPK1, RIPK3	RIPK1, RIPK3	NA
crypt 180 Day91	WP_DNA_DAMAGE_RESPONSE	63	0.34645	0.143	0.34748	NA	NA	35	28	0.143	0.34748	55.5556	44.4444	CASP3, CCNE1, CDKN1A, CDKN1B, FAS, RAD51, RB1, SESN1, SFN, SMC1A, TP53	CCNE1, CDKN1A, RAD51, SFN, SMC1A, TP53	CASP3, CDKN1B, FAS, RB1, SESN1
villus 20 Day8	REACTOME_MRNA_SPLICING_MINOR_PATHWAY	47	0.58696	0.00032819	0.0026643	NA	NA	29	18	0.00032819	0.0026643	61.7021	38.2979	POLR2D, PRPF6, SF3B4, SNRPB, SRSF2	POLR2D, PRPF6, SF3B4, SNRPB, SRSF2	NA
crypt 60 Day91	WP_FARNESOID_X_RECEPTOR_PATHWAY	17	-0.46371	NA	NA	0.26294	0.56354	6	11	0.26294	0.56354	35.2941	64.7059	CYP3A4, FKBP5, IRS2, PPARGC1A	FKBP5	CYP3A4, IRS2, PPARGC1A
crypt 5 Day8	REACTOME_RNA_POLYMERASE_II_TRANSCRIBES_SNRNA_GENES	70	0.49172	0.00018379	0.022657	NA	NA	50	20	0.00018379	0.022657	71.4286	28.5714	NA	NA	NA
crypt 180 Day91	WP_CANONICAL_AND_NONCANONICAL_TGFB_SIGNALING	17	-0.31259	NA	NA	0.77505	0.90059	7	10	0.77505	0.90059	41.1765	58.8235	NA	NA	NA
crypt 0.1 Day8	REACTOME_CELLULAR_RESPONSE_TO_STARVATION	127	0.47128	0.00017437	0.022865	NA	NA	85	40	0.00017437	0.022865	66.9291	31.4961	NA	NA	NA
crypt 60 Day8	REACTOME_DISEASES_OF_METABOLISM	223	-0.2923	NA	NA	0.10848	0.51018	99	113	0.10848	0.51018	44.3946	50.6726	ADAMTSL5, ALDOB, CYP27A1, GALE, GCLC, GGT1, MOGS, MUC13, PC, SDC1, UGT1A1	GALE, GCLC, MOGS, SDC1	ADAMTSL5, ALDOB, CYP27A1, GGT1, MUC13, PC, UGT1A1
crypt 60 Day8	REACTOME_MRNA_EDITING	7	-0.65476	NA	NA	0.14082	0.36086	2	5	0.14082	0.36086	28.5714	71.4286	A1CF	NA	A1CF
crypt 60 Day8	REACTOME_TRANSFERRIN_ENDOCYTOSIS_AND_RECYCLING	30	-0.32566	NA	NA	0.52826	0.77657	12	15	0.52826	0.77657	40	50	MCOLN1	NA	MCOLN1
crypt 60 Day8	WP_ENDOCHONDRAL_OSSIFICATION	60	-0.19015	NA	NA	0.9808	0.98044	27	28	0.9808	0.98044	45	46.6667	THRA	NA	THRA
villus 60 Day8	REACTOME_UCH_PROTEINASES	81	0.53887	0.00027144	0.0026852	NA	NA	55	24	0.00027144	0.0026852	67.9012	29.6296	ACTB, ACTL6A, ADRM1, NEDD8, PSMA5, PSMB10, PSMB2, PSMB6, PSMB9, PSMD11, PSMD13, PSMD2, PSMD7, PSMD8, PSME3, TGFBR2, USP15	ACTB, ACTL6A, ADRM1, NEDD8, PSMA5, PSMB2, PSMB6, PSMD11, PSMD13, PSMD2, PSMD7, PSMD8, PSME3, TGFBR2, USP15	PSMB10, PSMB9
villus 60 Day91	REACTOME_REGULATION_OF_IFNA_SIGNALING	25	0.72099	0.00020691	0.0027391	NA	NA	19	6	0.00020691	0.0027391	76	24	IFNA1, IFNA10, IFNA13, IFNA14, IFNA16, IFNA17, IFNA2, IFNA21, IFNA4, IFNA5, IFNA6, IFNA7, IFNA8, PTPN11	IFNA1, IFNA10, IFNA13, IFNA14, IFNA16, IFNA17, IFNA2, IFNA21, IFNA4, IFNA5, IFNA6, IFNA7, IFNA8, PTPN11	NA
villus 60 Day8	REACTOME_RESPONSE_TO_METAL_IONS	12	0.83362	0.00022691	0.0027462	NA	NA	11	1	0.00022691	0.0027462	91.6667	8.33333	NA	NA	NA
villus 60 Day8	KEGG_SPLICEOSOME	114	0.51067	0.00029155	0.00281	NA	NA	75	39	0.00029155	0.00281	65.7895	34.2105	DDX42, DHX15, DHX38, EIF4A3, HNRNPA3, HSPA8, LSM7, PRPF38B, SF3B4, SNRNP70, SNRPB, SNRPC, SRSF10, SRSF7, TRA2B	DDX42, DHX15, DHX38, EIF4A3, HNRNPA3, LSM7, PRPF38B, SF3B4, SNRNP70, SNRPB, SNRPC, SRSF10, SRSF7, TRA2B	HSPA8
villus 180 Day8	REACTOME_SNRNP_ASSEMBLY	51	0.56231	0.00035211	0.0028659	NA	NA	34	16	0.00035211	0.0028659	66.6667	31.3725	CLNS1A, NUP50, PRMT5, SNRPB, SNRPD2	CLNS1A, NUP50, PRMT5, SNRPB, SNRPD2	NA
crypt 180 Day91	PID_DELTA_NP63_PATHWAY	46	-0.33378	NA	NA	0.39461	0.65523	19	25	0.39461	0.65523	41.3043	54.3478	GPX2, HELLS, IGFBP3, ITCH, ITGA3, NRG1, PERP, SEC14L2, SFN, VDR	GPX2, HELLS, ITGA3, NRG1, PERP, SFN	IGFBP3, ITCH, SEC14L2, VDR
crypt 180 Day91	REACTOME_RNA_POLYMERASE_III_TRANSCRIPTION_INITIATION_FROM_TYPE_3_PROMOTER	25	0.53451	0.024027	0.088156	NA	NA	17	8	0.024027	0.088156	68	32	POLR2H, POLR2L	POLR2H, POLR2L	NA
crypt 180 Day91	SA_TRKA_RECEPTOR	17	0.51694	0.099201	0.2266	NA	NA	7	10	0.099201	0.2266	41.1765	58.8235	AKT1, CDKN1A	AKT1, CDKN1A	NA
crypt 5 Day8	REACTOME_SEMA3A_PLEXIN_REPULSION_SIGNALING_BY_INHIBITING_INTEGRIN_ADHESION	14	-0.77503	NA	NA	0.00063762	0.023329	4	9	0.00063762	0.023329	28.5714	64.2857	NA	NA	NA
crypt 20 Day8	REACTOME_DISEASES_OF_PROGRAMMED_CELL_DEATH	41	-0.30092	NA	NA	0.54478	0.72073	26	15	0.54478	0.72073	63.4146	36.5854	JUN	NA	JUN
crypt 180 Day91	WP_IL18_SIGNALING_PATHWAY	251	-0.27691	NA	NA	0.22648	0.58932	103	138	0.22648	0.58932	41.0359	54.9801	AARS1, ALS2, B2M, BMP2, BPGM, CASP3, CD36, CTNNB1, FAS, HDGF, IRF1, LONP2, MYD88CA, NFKBIZ, PLD1, RANGAP1, RPS11, SNTB1, STK40, STOML1, TNFAIP2, TOMM40, TP53, UGGT1	AARS1, BPGM, CTNNB1, HDGF, MYD88CA, PLD1, RANGAP1, RPS11, STK40, TOMM40, TP53, UGGT1	ALS2, B2M, BMP2, CASP3, CD36, FAS, IRF1, LONP2, NFKBIZ, SNTB1, STOML1, TNFAIP2
crypt 60 Day8	REACTOME_PEROXISOMAL_PROTEIN_IMPORT	59	-0.62894	NA	NA	0.00016166	0.0010656	23	35	0.00016166	0.0010656	38.9831	59.322	ACAA1, ACOX1, CAT, DECR2, EHHADH, EPHX2, PHYH, PIPOX, SCP2, SLC27A2	NA	ACAA1, ACOX1, CAT, DECR2, EHHADH, EPHX2, PHYH, PIPOX, SCP2, SLC27A2
crypt 60 Day8	REACTOME_SYNTHESIS_OF_BILE_ACIDS_AND_BILE_SALTS_VIA_24_HYDROXYCHOLESTEROL	10	-0.71776	NA	NA	0.015873	0.10936	3	7	0.015873	0.10936	30	70	CYP27A1, SLC27A2	NA	CYP27A1, SLC27A2
crypt 60 Day8	REACTOME_TRNA_MODIFICATION_IN_THE_MITOCHONDRION	7	0.58978	0.2207	0.34837	NA	NA	5	2	0.2207	0.34837	71.4286	28.5714	NA	NA	NA
villus 5 Day91	KEGG_AUTOIMMUNE_THYROID_DISEASE	45	0.6379	0.00014552	0.0028784	NA	NA	30	14	0.00014552	0.0028784	66.6667	31.1111	HLA-DMB, HLA-DOB, IFNA1, IFNA10, IFNA13, IFNA14, IFNA16, IFNA17, IFNA2, IFNA21, IFNA4, IFNA5, IFNA6, IFNA7, IFNA8	HLA-DOB, IFNA1, IFNA10, IFNA13, IFNA14, IFNA16, IFNA17, IFNA2, IFNA21, IFNA4, IFNA5, IFNA6, IFNA7, IFNA8	HLA-DMB
crypt 180 Day91	REACTOME_PEROXISOMAL_PROTEIN_IMPORT	59	-0.62483	NA	NA	0.00016388	0.00067311	18	40	0.00016388	0.00067311	30.5085	67.7966	ACAA1, ACOX1, ACOX3, AGPS, CAT, CRAT, CROT, DECR2, EHHADH, EPHX2, HSD17B4, LONP2, NUDT7, PHYH, PIPOX, SCP2, SLC27A2, UBE2D3	AGPS, UBE2D3	ACAA1, ACOX1, ACOX3, CAT, CRAT, CROT, DECR2, EHHADH, EPHX2, HSD17B4, LONP2, NUDT7, PHYH, PIPOX, SCP2, SLC27A2
crypt 180 Day91	REACTOME_SYNTHESIS_OF_BILE_ACIDS_AND_BILE_SALTS_VIA_24_HYDROXYCHOLESTEROL	10	-0.59786	NA	NA	0.15501	0.36769	0	9	0.15501	0.36769	0	90	SLC27A2	NA	SLC27A2
crypt 180 Day8	BIOCARTA_MCALPAIN_PATHWAY	18	-0.37019	NA	NA	0.56264	0.79448	6	10	0.56264	0.79448	33.3333	55.5556	NA	NA	NA
crypt 180 Day8	REACTOME_RRNA_PROCESSING_IN_THE_MITOCHONDRION	8	0.69237	0.05396	0.097938	NA	NA	7	1	0.05396	0.097938	87.5	12.5	NA	NA	NA
crypt 60 Day91	REACTOME_RETINOID_CYCLE_DISEASE_EVENTS	11	-0.52588	NA	NA	0.25342	0.55007	3	7	0.25342	0.55007	27.2727	63.6364	LRAT	NA	LRAT
crypt 20 Day8	REACTOME_KERATAN_SULFATE_BIOSYNTHESIS	25	-0.33496	NA	NA	0.51673	0.70406	10	14	0.51673	0.70406	40	56	NA	NA	NA
crypt 20 Day8	WP_DOPAMINERGIC_NEUROGENESIS	30	-0.33984	NA	NA	0.44361	0.63919	12	14	0.44361	0.63919	40	46.6667	NA	NA	NA
crypt 180 Day91	REACTOME_MRNA_DECAY_BY_3_TO_5_EXORIBONUCLEASE	16	0.68516	0.0056364	0.017975	NA	NA	12	4	0.0056364	0.017975	75	25	EXOSC3, WDR61	EXOSC3, WDR61	NA
crypt 180 Day91	WP_DNA_REPAIR_PATHWAYS_FULL_NETWORK	114	0.35746	0.02074	0.20753	NA	NA	69	44	0.02074	0.20753	60.5263	38.5965	CDK7, GTF2H1, PCRAD51, TDG, WRN, XPA	CDK7, GTF2H1, PCRAD51, TDG	WRN, XPA
crypt 60 Day8	REACTOME_MAPK_TARGETS_NUCLEAR_EVENTS_MEDIATED_BY_MAP_KINASES	30	-0.33037	NA	NA	0.50527	0.76649	15	15	0.50527	0.76649	50	50	JUN	NA	JUN
crypt 60 Day8	WP_CELL_DIFFERENTIATION_INDEX_EXPANDED	19	-0.28801	NA	NA	0.79939	0.93962	7	9	0.79939	0.93962	36.8421	47.3684	NA	NA	NA
crypt 60 Day8	WP_FRAGILE_X_SYNDROME	114	0.38843	0.0029061	0.081934	NA	NA	59	51	0.0029061	0.081934	51.7544	44.7368	CLTB, EIF4A1, EIF4G1, SLC16A1	CLTB, EIF4A1, EIF4G1, SLC16A1	NA
crypt 60 Day8	KEGG_COLORECTAL_CANCER	62	0.25659	0.57289	0.74002	NA	NA	32	30	0.57289	0.74002	51.6129	48.3871	JUN	NA	JUN
crypt 60 Day91	WP_FIBRIN_COMPLEMENT_RECEPTOR_3_SIGNALING_PATHWAY	38	0.34042	0.35632	0.55843	NA	NA	20	18	0.35632	0.55843	52.6316	47.3684	AKT1, IKBKB, IRAK1, IRAK2, ITGB2, MYD88, RHOA, SRC	AKT1, IRAK1, MYD88, RHOA	IKBKB, IRAK2, ITGB2, SRC
crypt 60 Day8	REACTOME_TNFS_BIND_THEIR_PHYSIOLOGICAL_RECEPTORS	28	-0.34806	NA	NA	0.45456	0.72809	5	23	0.45456	0.72809	17.8571	82.1429	NA	NA	NA
crypt 60 Day8	WP_TYPE_I_COLLAGEN_SYNTHESIS_IN_THE_CONTEXT_OF_OSTEOGENESIS_IMPERFECTA	32	0.27092	0.69061	0.83344	NA	NA	18	14	0.69061	0.83344	56.25	43.75	CREB3L1, LRP5	CREB3L1, LRP5	NA
villus 60 Day8	REACTOME_CYTOSOLIC_TRNA_AMINOACYLATION	23	0.68944	0.00023861	0.0029277	NA	NA	19	4	0.00023861	0.0029277	82.6087	17.3913	AARS1, EPRS1, GARS1RS1	AARS1, EPRS1, GARS1RS1	NA
crypt 5 Day8	WP_BASE_EXCISION_REPAIR	29	0.58609	0.0030465	0.023459	NA	NA	24	5	0.0030465	0.023459	82.7586	17.2414	NA	NA	NA
crypt 180 Day91	REACTOME_NOTCH1_INTRACELLULAR_DOMAIN_REGULATES_TRANSCRIPTION	45	-0.25599	NA	NA	0.81979	0.896	17	27	0.81979	0.896	37.7778	60	CCNC, NCOR1, TBL1XR1	CCNC, TBL1XR1	NCOR1
crypt 60 Day8	WP_CALORIC_RESTRICTION_AND_AGING	8	0.34322	0.78395	0.9307	NA	NA	5	3	0.78395	0.9307	62.5	37.5	PPARGC1A	NA	PPARGC1A
crypt 60 Day8	WP_CELLS_AND_MOLECULES_INVOLVED_IN_LOCAL_ACUTE_INFLAMMATORY_RESPONSE	16	-0.52607	NA	NA	0.12598	0.35283	5	11	0.12598	0.35283	31.25	68.75	NA	NA	NA
crypt 180 Day91	REACTOME_L1CAM_INTERACTIONS	113	0.3349	0.045147	0.27312	NA	NA	53	57	0.045147	0.27312	46.9027	50.4425	CSNK2A1, HSPA8, ITGA2, SDCBP, TUBA4A, TUBAL3, TUBB4B	CSNK2A1, HSPA8, ITGA2, SDCBP, TUBA4A, TUBB4B	TUBAL3
crypt 180 Day91	REACTOME_REGULATED_NECROSIS	47	-0.4677	NA	NA	0.030268	0.22188	16	31	0.030268	0.22188	34.0426	65.9574	CASP3, CHMP2B, CHMP4C, FAS, GSDMD, GZMB, IRF1, OGT, RIPK3, SDCBP, TNFSF10, TP53, XIAP	CHMP2B, RIPK3, SDCBP, TP53, XIAP	CASP3, CHMP4C, FAS, GSDMD, GZMB, IRF1, OGT, TNFSF10
crypt 20 Day8	REACTOME_DOWNREGULATION_OF_ERBB2_ERBB3_SIGNALING	9	-0.33307	NA	NA	0.81224	0.94498	5	4	0.81224	0.94498	55.5556	44.4444	NA	NA	NA
crypt 20 Day8	REACTOME_ONCOGENE_INDUCED_SENESCENCE	30	0.27886	0.64046	0.78605	NA	NA	12	18	0.64046	0.78605	40	60	NA	NA	NA
crypt 20 Day8	REACTOME_RUNX1_REGULATES_TRANSCRIPTION_OF_GENES_INVOLVED_IN_DIFFERENTIATION_OF_HSCS	65	0.48164	0.00059382	0.010384	NA	NA	44	21	0.00059382	0.010384	67.6923	32.3077	PSMB10	NA	PSMB10
villus 180 Day8	KEGG_SPLICEOSOME	114	0.48732	0.00048008	0.0032001	NA	NA	77	37	0.00048008	0.0032001	67.5439	32.4561	CRNKL1, DHX16, DHX38, EIF4A3, HNRNPA3, HSPA1A, HSPA1B, LSM4, SF3B4, SLU7, SNRPB, SNRPD2, TRA2B	CRNKL1, DHX38, EIF4A3, HNRNPA3, LSM4, SF3B4, SLU7, SNRPB, SNRPD2, TRA2B	DHX16, HSPA1A, HSPA1B
crypt 5 Day8	REACTOME_SUMOYLATION_OF_SUMOYLATION_PROTEINS	34	0.56303	0.00092353	0.023562	NA	NA	27	7	0.00092353	0.023562	79.4118	20.5882	NA	NA	NA
crypt 60 Day8	REACTOME_MRNA_DECAY_BY_3_TO_5_EXORIBONUCLEASE	16	0.68582	0.0036513	0.0082248	NA	NA	12	4	0.0036513	0.0082248	75	25	NA	NA	NA
crypt 60 Day8	WP_DNA_REPAIR_PATHWAYS_FULL_NETWORK	114	0.48353	0.00029061	0.0022019	NA	NA	81	32	0.00029061	0.0022019	71.0526	28.0702	NA	NA	NA
crypt 60 Day8	WP_MAP3K1_ROLE_IN_PROMOTING_AND_BLOCKING_GONADAL_DETERMINATION	17	-0.47445	NA	NA	0.21133	0.47603	7	9	0.21133	0.47603	41.1765	52.9412	NA	NA	NA
crypt 60 Day8	WP_METHIONINE_METABOLISM_LEADING_TO_SULPHUR_AMINO_ACIDS_AND_RELATED_DISORDERS	11	0.42273	0.43205	0.64423	NA	NA	8	3	0.43205	0.64423	72.7273	27.2727	NA	NA	NA
villus 180 Day8	REACTOME_ENDOSOMAL_VACUOLAR_PATHWAY	9	-0.96357	NA	NA	0.0001665	0.00323	0	9	0.0001665	0.00323	0	100	B2M, CTSS, HLA-A, HLA-B, HLA-C, HLA-E, HLA-F, HLA-G	NA	B2M, CTSS, HLA-A, HLA-B, HLA-C, HLA-E, HLA-F, HLA-G
crypt 60 Day8	REACTOME_NOTCH1_INTRACELLULAR_DOMAIN_REGULATES_TRANSCRIPTION	45	-0.32731	NA	NA	0.38678	0.695	22	23	0.38678	0.695	48.8889	51.1111	NCOR1	NA	NCOR1
crypt 180 Day8	REACTOME_ORGANELLE_BIOGENESIS_AND_MAINTENANCE	268	0.23956	0.26367	0.55425	NA	NA	141	120	0.26367	0.55425	52.6119	44.7761	ATAT1, ATP5F1D, CCT2, CCT3, CCT5, EXOC5, HELZ2, MAPRE1, NCOR1, PLK1, PPARGC1A, SDCCAG8, TCP1, TFAM, TTBK2, TUBA1B, TUBB4B	CCT2, CCT3, CCT5, EXOC5, MAPRE1, PLK1, TCP1, TFAM, TUBA1B, TUBB4B	ATAT1, ATP5F1D, HELZ2, NCOR1, PPARGC1A, SDCCAG8, TTBK2
crypt 180 Day8	WP_MFAP5_EFFECT_ON_PERMEABILITY_AND_MOTILITY_OF_ENDOTHELIAL_CELLS_VIA_CYTOSKELETON_REARRANGEMENT	18	-0.39995	NA	NA	0.46007	0.72171	4	14	0.46007	0.72171	22.2222	77.7778	NA	NA	NA
crypt 180 Day8	WP_THE_ALTERNATIVE_PATHWAY_OF_FETAL_ANDROGEN_SYNTHESIS	9	-0.44993	NA	NA	0.54033	0.77272	5	4	0.54033	0.77272	55.5556	44.4444	HSD17B6	NA	HSD17B6
crypt 180 Day91	KEGG_TOLL_LIKE_RECEPTOR_SIGNALING_PATHWAY	98	0.228	0.79572	0.79806	NA	NA	46	50	0.79572	0.79806	46.9388	51.0204	AKT1, MYD88	AKT1, MYD88	NA
crypt 180 Day91	REACTOME_DISEASES_OF_METABOLISM	223	-0.35869	NA	NA	0.0057282	0.26826	78	132	0.0057282	0.26826	34.9776	59.1928	AGRN, ALDOB, C1GALT1, CTSA, DCN, GALE, GCLC, GFPT1, GGT1, GPC4, HYAL1, KHK, LCT, LMBRD1, MUC13, PAPSS2, PGM1, RPIA, SLC37A4, UGT1A1	C1GALT1, GALE, GCLC, GFPT1, PGM1, RPIA	AGRN, ALDOB, CTSA, DCN, GGT1, GPC4, HYAL1, KHK, LCT, LMBRD1, MUC13, PAPSS2, SLC37A4, UGT1A1
crypt 180 Day91	REACTOME_MRNA_EDITING	7	0.32201	0.871	0.9669	NA	NA	3	4	0.871	0.9669	42.8571	57.1429	ADAR	ADAR	NA
crypt 180 Day91	REACTOME_TRANSFERRIN_ENDOCYTOSIS_AND_RECYCLING	30	0.48652	0.03953	0.14669	NA	NA	16	12	0.03953	0.14669	53.3333	40	ATP6V1C1, ATP6V1H	ATP6V1C1, ATP6V1H	NA
crypt 180 Day91	WP_ENDOCHONDRAL_OSSIFICATION	60	-0.3108	NA	NA	0.4169	0.66969	24	35	0.4169	0.66969	40	58.3333	AKT1, CAB39, HMGCS1, THRA	AKT1, CAB39, HMGCS1	THRA
crypt 60 Day8	SIG_REGULATION_OF_THE_ACTIN_CYTOSKELETON_BY_RHO_GTPASES	33	0.48236	0.018052	0.094763	NA	NA	22	10	0.018052	0.094763	66.6667	30.303	NA	NA	NA
crypt 60 Day8	WP_DNA_DAMAGE_RESPONSE	63	-0.2351	NA	NA	0.82406	0.91512	39	24	0.82406	0.91512	61.9048	38.0952	GADD45A, PMAIP1	NA	GADD45A, PMAIP1
villus 180 Day8	REACTOME_REGULATION_OF_RUNX2_EXPRESSION_AND_ACTIVITY	68	0.53162	0.00039777	0.0032745	NA	NA	45	21	0.00039777	0.0032745	66.1765	30.8824	ESR1, PPARGC1A, PSMA3, PSMA6, PSMB10, PSMB2, PSMB6, PSMB9, PSMC1, PSMC2, PSMC3, PSMC4, PSMC6, PSMD13, PSMD2, PSMD6, PSMD7, PSMD8	PSMA3, PSMA6, PSMB2, PSMB6, PSMC1, PSMC2, PSMC3, PSMC4, PSMC6, PSMD13, PSMD2, PSMD6, PSMD7, PSMD8	ESR1, PPARGC1A, PSMB10, PSMB9
villus 180 Day8	REACTOME_REGULATION_OF_MRNA_STABILITY_BY_PROTEINS_THAT_BIND_AU_RICH_ELEMENTS	81	0.51571	0.00042212	0.0032931	NA	NA	50	31	0.00042212	0.0032931	61.7284	38.2716	AKT1, DCP2, HNRNPD, HSPA1A, PRKCD, PSMA3, PSMA6, PSMB10, PSMB2, PSMB6, PSMB9, PSMC1, PSMC2, PSMC3, PSMC4, PSMC6, PSMD13, PSMD2, PSMD6, PSMD7, PSMD8, TNFSF13	AKT1, DCP2, HNRNPD, PSMA3, PSMA6, PSMB2, PSMB6, PSMC1, PSMC2, PSMC3, PSMC4, PSMC6, PSMD13, PSMD2, PSMD6, PSMD7, PSMD8	HSPA1A, PRKCD, PSMB10, PSMB9, TNFSF13
crypt 180 Day8	REACTOME_FCGR3A_MEDIATED_IL10_SYNTHESIS	65	-0.58426	NA	NA	0.00030511	0.0048254	11	54	0.00030511	0.0048254	16.9231	83.0769	AHCYL1, CD3G, HCK, IGHV4-34, IGHV4-39, IGHV4-59, IGKV4-1	NA	AHCYL1, CD3G, HCK, IGHV4-34, IGHV4-39, IGHV4-59, IGKV4-1
crypt 180 Day8	REACTOME_GLUTATHIONE_SYNTHESIS_AND_RECYCLING	12	-0.37508	NA	NA	0.65456	0.85874	5	7	0.65456	0.85874	41.6667	58.3333	GCLC, GGT1	GCLC	GGT1
crypt 180 Day8	REACTOME_TNF_RECEPTOR_SUPERFAMILY_TNFSF_MEMBERS_MEDIATING_NON_CANONICAL_NF_KB_PATHWAY	16	-0.27687	NA	NA	0.88228	0.9746	8	8	0.88228	0.9746	50	50	NA	NA	NA
crypt 180 Day8	WP_FOCAL_ADHESIONPI3KAKTMTORSIGNALING_PATHWAY	296	-0.37455	NA	NA	0.0013585	0.2321	115	166	0.0013585	0.2321	38.8514	56.0811	ACACA, AKT1, ATF4, CREB3L1, CREB3L2, CREB3L3, CSF1R, EIF4EBP1, F2R, FLT1, FN1, FOXO3, GNG12, IL2RB, INSR, IRS2, ITGA3, ITGAE, JAK2, MAP2K1, PFKFB4, PHLPP2, PPARGC1A, PRLR, SLC2A2, THBS1, TNC, VEGFA	ACACA, AKT1, ATF4, CREB3L1, EIF4EBP1	CREB3L2, CREB3L3, CSF1R, F2R, FLT1, FN1, FOXO3, GNG12, IL2RB, INSR, IRS2, ITGA3, ITGAE, JAK2, MAP2K1, PFKFB4, PHLPP2, PPARGC1A, PRLR, SLC2A2, THBS1, TNC, VEGFA
crypt 180 Day91	REACTOME_FRS_MEDIATED_FGFR3_SIGNALING	20	0.49912	0.091834	0.2138	NA	NA	9	10	0.091834	0.2138	45	50	FGF1, FRS2, KRAS, PTPN11	FRS2, KRAS, PTPN11	FGF1
crypt 180 Day91	REACTOME_LAMININ_INTERACTIONS	28	-0.32409	NA	NA	0.57503	0.78483	10	17	0.57503	0.78483	35.7143	60.7143	ITGA2, ITGA3	ITGA2, ITGA3	NA
crypt 180 Day91	WP_CALCIUM_REGULATION_IN_THE_CARDIAC_CELL	145	-0.29582	NA	NA	0.242	0.58142	53	86	0.242	0.58142	36.5517	59.3103	ADCY6, ATP1B1, ATP2A2, CALR, GNA11, ITPR2, PRKCE, PRKCH, PRKCZ, SFN, YWHAB, YWHAH, YWHAQ	ATP2A2, CALR, SFN, YWHAB, YWHAH, YWHAQ	ADCY6, ATP1B1, GNA11, ITPR2, PRKCE, PRKCH, PRKCZ
crypt 180 Day91	WP_OSTEOBLAST_SIGNALING	14	-0.59344	NA	NA	0.076343	0.26034	2	11	0.076343	0.26034	14.2857	78.5714	NA	NA	NA
crypt 180 Day91	WP_RESISTIN_AS_A_REGULATOR_OF_INFLAMMATION	32	-0.39246	NA	NA	0.27223	0.54769	7	23	0.27223	0.54769	21.875	71.875	AKT1	AKT1	NA
villus 180 Day8	REACTOME_ASSEMBLY_OF_THE_PRE_REPLICATIVE_COMPLEX	64	0.5354	0.00038183	0.003313	NA	NA	45	19	0.00038183	0.003313	70.3125	29.6875	MCM5, ORC3, PSMA3, PSMA6, PSMB10, PSMB2, PSMB6, PSMB9, PSMC1, PSMC2, PSMC3, PSMC4, PSMC6, PSMD13, PSMD2, PSMD6, PSMD7, PSMD8	PSMA3, PSMA6, PSMB2, PSMB6, PSMC1, PSMC2, PSMC3, PSMC4, PSMC6, PSMD13, PSMD2, PSMD6, PSMD7, PSMD8	MCM5, ORC3, PSMB10, PSMB9
crypt 180 Day91	REACTOME_RESOLUTION_OF_SISTER_CHROMATID_COHESION	117	0.56431	0.00027964	0.00027473	NA	NA	86	30	0.00027964	0.00027473	73.5043	25.641	DYNC1H1, MAPRE1, NUDC, NUP107, NUP98, PLK1, PPP2R5C, RANBP2, RANGAP1, SEC13, SMC1A, TUBA4A, TUBAL3, TUBB4B, XPO1	MAPRE1, NUDC, NUP107, NUP98, PLK1, RANBP2, RANGAP1, SEC13, SMC1A, TUBA4A, TUBB4B, XPO1	DYNC1H1, PPP2R5C, TUBAL3
crypt 180 Day91	WP_FATTY_ACID_BETA_OXIDATION	33	-0.56898	NA	NA	0.0057018	0.083429	7	26	0.0057018	0.083429	21.2121	78.7879	ACSL6, CHKB, CRAT, DLD	DLD	ACSL6, CHKB, CRAT
crypt 20 Day8	BIOCARTA_G1_PATHWAY	25	0.25155	0.82728	0.91364	NA	NA	9	16	0.82728	0.91364	36	64	NA	NA	NA
crypt 60 Day8	REACTOME_NUCLEOTIDE_BINDING_DOMAIN_LEUCINE_RICH_REPEAT_CONTAINING_RECEPTOR_NLR_SIGNALING_PATHWAYS	53	-0.25921	NA	NA	0.70721	0.86646	28	25	0.70721	0.86646	52.8302	47.1698	IRAK2	NA	IRAK2
crypt 60 Day8	WP_CYTOSINE_METHYLATION	9	0.53158	0.24588	0.40197	NA	NA	6	3	0.24588	0.40197	66.6667	33.3333	NA	NA	NA
crypt 180 Day8	REACTOME_DISINHIBITION_OF_SNARE_FORMATION	5	-0.48934	NA	NA	0.62981	0.82929	4	1	0.62981	0.82929	80	20	NA	NA	NA
crypt 180 Day8	REACTOME_MTOR_SIGNALLING	39	0.47663	0.018425	0.07813	NA	NA	22	14	0.018425	0.07813	56.4103	35.8974	AKT1, EEF2K, EIF4EBP1, EIF4G1	AKT1, EEF2K, EIF4EBP1, EIF4G1	NA
crypt 180 Day8	REACTOME_NR1H2_NR1H3_REGULATE_GENE_EXPRESSION_LINKED_TO_TRIGLYCERIDE_LIPOLYSIS_IN_ADIPOSE	5	-0.7914	NA	NA	0.070595	0.26384	1	3	0.070595	0.26384	20	60	NA	NA	NA
crypt 180 Day8	REACTOME_TRANSCRIPTIONAL_REGULATION_BY_E2F6	31	0.50675	0.016688	0.066732	NA	NA	24	7	0.016688	0.066732	77.4194	22.5806	EZH2, MAX, RAD51, TFDP1	EZH2, RAD51, TFDP1	MAX
crypt 180 Day8	WP_G1_TO_S_CELL_CYCLE_CONTROL	61	0.53237	0.00029709	0.0018568	NA	NA	46	15	0.00029709	0.0018568	75.4098	24.5902	CCNG2, CDK7, CREB3L1, CREB3L3, GADD45A, RPA1, TFDP1, TP53	CDK7, CREB3L1, RPA1, TFDP1, TP53	CCNG2, CREB3L3, GADD45A
crypt 180 Day91	WP_DOPAMINE_METABOLISM	11	-0.47869	NA	NA	0.38961	0.62126	6	5	0.38961	0.62126	54.5455	45.4545	SOD1	NA	SOD1
crypt 60 Day8	REACTOME_LISTERIA_MONOCYTOGENES_ENTRY_INTO_HOST_CELLS	18	-0.33012	NA	NA	0.65564	0.86569	11	7	0.65564	0.86569	61.1111	38.8889	CBL, CTNND1	NA	CBL, CTNND1
crypt 60 Day8	WP_CALCIUM_REGULATION_IN_THE_CARDIAC_CELL	145	-0.27191	NA	NA	0.35551	0.68475	59	82	0.35551	0.68475	40.6897	56.5517	PRKCD, PRKCH	NA	PRKCD, PRKCH
crypt 60 Day8	WP_RESISTIN_AS_A_REGULATOR_OF_INFLAMMATION	32	-0.24823	NA	NA	0.86961	0.95393	15	16	0.86961	0.95393	46.875	50	NA	NA	NA
crypt 20 Day8	REACTOME_DUAL_INCISION_IN_TC_NER	58	0.5375	0.0005698	0.0016954	NA	NA	41	17	0.0005698	0.0016954	70.6897	29.3103	NA	NA	NA
crypt 0.1 Day8	WP_BILE_ACIDS_SYNTHESIS_AND_ENTEROHEPATIC_CIRCULATION	12	-0.85444	NA	NA	0.0002103	0.023583	4	7	0.0002103	0.023583	33.3333	58.3333	SLC10A2	NA	SLC10A2
crypt 60 Day8	WP_IL1_AND_MEGAKARYOCYTES_IN_OBESITY	24	-0.32048	NA	NA	0.61391	0.83939	12	11	0.61391	0.83939	50	45.8333	IL1R1	NA	IL1R1
villus 20 Day8	REACTOME_MITOCHONDRIAL_TRANSLATION	91	0.51499	0.0003973	0.0033216	NA	NA	64	26	0.0003973	0.0033216	70.3297	28.5714	MRPL11, MRPL2, MRPL20, MRPL38, MRPL39, MRPL55, MTRF1L	MRPL11, MRPL2, MRPL38, MRPL39, MRPL55, MTRF1L	MRPL20
crypt 5 Day8	REACTOME_TRANSCRIPTIONAL_REGULATION_BY_SMALL_RNAS	45	0.53053	0.00056001	0.024177	NA	NA	36	9	0.00056001	0.024177	80	20	NA	NA	NA
crypt 180 Day8	BIOCARTA_G1_PATHWAY	25	0.41583	0.17547	0.33378	NA	NA	15	10	0.17547	0.33378	60	40	TFDP1, TP53	TFDP1, TP53	NA
villus 20 Day8	REACTOME_FORMATION_OF_ATP_BY_CHEMIOSMOTIC_COUPLING	13	0.79896	0.00025575	0.0034254	NA	NA	12	1	0.00025575	0.0034254	92.3077	7.69231	ATP5F1A, ATP5ME, ATP5MF, ATP5PO	ATP5F1A, ATP5ME, ATP5MF, ATP5PO	NA
crypt 5 Day8	REACTOME_MITOTIC_SPINDLE_CHECKPOINT	107	0.45232	0.00036503	0.024277	NA	NA	77	29	0.00036503	0.024277	71.9626	27.1028	NA	NA	NA
crypt 20 Day91	PID_TXA2PATHWAY	55	-0.29074	NA	NA	0.47704	0.72965	22	33	0.47704	0.72965	40	60	NA	NA	NA
crypt 180 Day8	REACTOME_PRESYNAPTIC_FUNCTION_OF_KAINATE_RECEPTORS	20	-0.54581	NA	NA	0.082803	0.29037	8	11	0.082803	0.29037	40	55	GNG12, PLCB2	NA	GNG12, PLCB2
crypt 180 Day91	BIOCARTA_RAB_PATHWAY	12	0.67511	0.021627	0.061639	NA	NA	9	3	0.021627	0.061639	75	25	RAB11A, RAB1A, RAB2A	RAB11A, RAB1A, RAB2A	NA
crypt 180 Day8	BIOCARTA_PPARG_PATHWAY	7	-0.53567	NA	NA	0.40667	0.66569	2	5	0.40667	0.66569	28.5714	71.4286	PPARGC1A	NA	PPARGC1A
crypt 180 Day8	REACTOME_NOSTRIN_MEDIATED_ENOS_TRAFFICKING	5	-0.28727	NA	NA	0.9625	0.99324	2	3	0.9625	0.99324	40	60	NA	NA	NA
crypt 180 Day8	REACTOME_NR1H2_NR1H3_REGULATE_GENE_EXPRESSION_LINKED_TO_LIPOGENESIS	9	-0.30385	NA	NA	0.89596	0.98114	5	4	0.89596	0.98114	55.5556	44.4444	NA	NA	NA
crypt 180 Day8	REACTOME_SHC_MEDIATED_CASCADE_FGFR1	21	0.33582	0.54278	0.71296	NA	NA	9	10	0.54278	0.71296	42.8571	47.619	NA	NA	NA
crypt 60 Day91	WP_FATTY_ACID_BIOSYNTHESIS	21	0.31085	0.68563	0.83075	NA	NA	12	9	0.68563	0.83075	57.1429	42.8571	ACSL3, ACSL5, ACSL6, ECHDC2	ACSL3, ACSL5	ACSL6, ECHDC2
crypt 180 Day91	REACTOME_NUCLEOBASE_CATABOLISM	35	-0.67401	NA	NA	0.00016781	0.0011037	7	28	0.00016781	0.0011037	20	80	DPYD, ENTPD8, GDA, NT5C3A, PNP, SAMHD1, TYMP, UPB1, XDH	NT5C3A	DPYD, ENTPD8, GDA, PNP, SAMHD1, TYMP, UPB1, XDH
crypt 180 Day91	REACTOME_RUNX2_REGULATES_CHONDROCYTE_MATURATION	5	-0.59631	NA	NA	0.40957	0.61192	2	3	0.40957	0.61192	40	60	NA	NA	NA
crypt 180 Day91	REACTOME_THYROXINE_BIOSYNTHESIS	10	-0.69974	NA	NA	0.030822	0.1751	5	4	0.030822	0.1751	50	40	DIO1, IYD	NA	DIO1, IYD
crypt 180 Day91	WP_ARACHIDONATE_EPOXYGENASE_EPOXIDE_HYDROLASE	5	-0.80038	NA	NA	0.043045	0.23689	1	4	0.043045	0.23689	20	80	EPHX2	NA	EPHX2
crypt 20 Day8	REACTOME_ORGANELLE_BIOGENESIS_AND_MAINTENANCE	268	0.28094	0.013457	0.28197	NA	NA	146	117	0.013457	0.28197	54.4776	43.6567	TUBB4B	TUBB4B	NA
crypt 20 Day8	WP_MFAP5_EFFECT_ON_PERMEABILITY_AND_MOTILITY_OF_ENDOTHELIAL_CELLS_VIA_CYTOSKELETON_REARRANGEMENT	18	-0.65632	NA	NA	0.0054283	0.046946	4	14	0.0054283	0.046946	22.2222	77.7778	JUN	NA	JUN
villus 60 Day8	WP_METABOLIC_REPROGRAMMING_IN_COLON_CANCER	41	0.60125	0.00025189	0.0034573	NA	NA	27	14	0.00025189	0.0034573	65.8537	34.1463	FH, GAPDH, LDHA, MDH2, PAICS, PDHB, PFKL, PGAM1, PGD, PKM, RPIA, SLC1A5, SUCLG2, TKT	FH, GAPDH, LDHA, MDH2, PDHB, PFKL, PGAM1, PGD, PKM, RPIA, SUCLG2, TKT	PAICS, SLC1A5
crypt 20 Day91	PID_DELTA_NP63_PATHWAY	46	-0.36608	NA	NA	0.18153	0.5456	21	23	0.18153	0.5456	45.6522	50	AXL, IGFBP3	NA	AXL, IGFBP3
crypt 1.4 Day8	REACTOME_TRAF6_MEDIATED_IRF7_ACTIVATION	28	0.61443	0.00045935	0.024585	NA	NA	19	9	0.00045935	0.024585	67.8571	32.1429	NA	NA	NA
crypt 60 Day91	REACTOME_NEF_MEDIATED_CD8_DOWN_REGULATION	7	0.57304	0.29014	0.44777	NA	NA	4	3	0.29014	0.44777	57.1429	42.8571	AP2B1, AP2S1, ATP6V1H	AP2B1, ATP6V1H	AP2S1
crypt 60 Day91	REACTOME_RHOBTB3_ATPASE_CYCLE	10	-0.46568	NA	NA	0.44352	0.69506	6	4	0.44352	0.69506	60	40	CCNE1, PLIN3, RHOBTB3	CCNE1	PLIN3, RHOBTB3
crypt 180 Day91	WP_BIOTIN_METABOLISM_INCLUDING_IEMS	9	0.2947	0.88815	0.96738	NA	NA	5	4	0.88815	0.96738	55.5556	44.4444	NA	NA	NA
crypt 180 Day91	WP_DNA_DAMAGE_RESPONSE_ONLY_ATM_DEPENDENT	108	-0.25332	NA	NA	0.65652	0.7909	44	64	0.65652	0.7909	40.7407	59.2593	AKT1, CAT, CCNG2, CDKN1A, CDKN1B, CTNNB1, FOSL1, FOXO3, INSR, KRAS, LDLR, PPP2R5C, SCP2, TP53	AKT1, CDKN1A, CTNNB1, FOSL1, KRAS, LDLR, TP53	CAT, CCNG2, CDKN1B, FOXO3, INSR, PPP2R5C, SCP2
crypt 180 Day91	WP_ENDOMETRIAL_CANCER	63	0.27258	0.53356	0.66948	NA	NA	25	38	0.53356	0.66948	39.6825	60.3175	AKT1, CDKN1A, CTNNB1, FGF1, FOXO3, KRAS, TP53	AKT1, CDKN1A, CTNNB1, KRAS, TP53	FGF1, FOXO3
crypt 60 Day8	PID_DELTA_NP63_PATHWAY	46	-0.3446	NA	NA	0.29959	0.61716	23	21	0.29959	0.61716	50	45.6522	ADRM1, HBP1, IGFBP3, NRG1, VDR	ADRM1, NRG1	HBP1, IGFBP3, VDR
crypt 60 Day8	REACTOME_RNA_POLYMERASE_III_TRANSCRIPTION_INITIATION_FROM_TYPE_3_PROMOTER	25	0.53951	0.017778	0.063124	NA	NA	17	8	0.017778	0.063124	68	32	POLR1D, POLR2E, POLR2L	POLR1D, POLR2E, POLR2L	NA
crypt 180 Day8	REACTOME_DNA_REPAIR	270	0.55019	0.00050839	0	NA	NA	193	74	0.00050839	0	71.4815	27.4074	CDK7, FANCI, GPS1, KPNA2, MSH6, PARP1, POLR2A, POLR2D, POLR2E, POLR2L, PRPF19, RAD51, RNF4, RPA1, SUMO2, TDG, TP53, USP7, XPA	CDK7, FANCI, GPS1, KPNA2, MSH6, PARP1, POLR2A, POLR2D, POLR2E, POLR2L, PRPF19, RAD51, RNF4, RPA1, SUMO2, TDG, TP53, USP7	XPA
crypt 5 Day8	REACTOME_DUAL_INCISION_IN_GG_NER	37	0.54908	0.0005571	0.026385	NA	NA	26	11	0.0005571	0.026385	70.2703	29.7297	NA	NA	NA
crypt 20 Day8	BIOCARTA_PPARG_PATHWAY	7	-0.58311	NA	NA	0.26548	0.41919	2	5	0.26548	0.41919	28.5714	71.4286	NA	NA	NA
crypt 20 Day8	REACTOME_NOSTRIN_MEDIATED_ENOS_TRAFFICKING	5	-0.69146	NA	NA	0.17378	0.32519	1	4	0.17378	0.32519	20	80	NA	NA	NA
crypt 20 Day8	REACTOME_NR1H2_NR1H3_REGULATE_GENE_EXPRESSION_LINKED_TO_LIPOGENESIS	9	0.39425	0.56513	0.76365	NA	NA	5	4	0.56513	0.76365	55.5556	44.4444	NA	NA	NA
crypt 20 Day8	REACTOME_SHC_MEDIATED_CASCADE_FGFR1	21	0.22367	0.94023	0.97266	NA	NA	8	10	0.94023	0.97266	38.0952	47.619	NA	NA	NA
crypt 180 Day91	REACTOME_REGULATION_OF_GENE_EXPRESSION_BY_HYPOXIA_INDUCIBLE_FACTOR	11	-0.38927	NA	NA	0.64606	0.83238	5	5	0.64606	0.83238	45.4545	45.4545	NA	NA	NA
villus 20 Day8	REACTOME_PENTOSE_PHOSPHATE_PATHWAY	15	0.76795	0.00052784	0.0034837	NA	NA	11	4	0.00052784	0.0034837	73.3333	26.6667	PGD	PGD	NA
crypt 60 Day91	WP_ENDODERM_DIFFERENTIATION	134	-0.29062	NA	NA	0.28144	0.62702	58	73	0.28144	0.62702	43.2836	54.4776	APC, APP, BCORL1, BTAF1, CAND1, CEBPZ, CTNNB1, CTR9, DIP2A, FOXN3, GATA6, HNF1B, HPRT1, JARID2, LRPPRCA15, NME1, NR3C1, PAF1, PBX1, SESN1, SFRP1, TRIM5, UBR5, VAV3, ZFHX4, ZNF462	APC, BTAF1, CAND1, CEBPZ, CTNNB1, CTR9, HPRT1, JARID2, LRPPRCA15, NME1, UBR5	APP, BCORL1, DIP2A, FOXN3, GATA6, HNF1B, NR3C1, PAF1, PBX1, SESN1, SFRP1, TRIM5, VAV3, ZFHX4, ZNF462
crypt 60 Day8	BIOCARTA_RAB_PATHWAY	12	0.66992	0.02099	0.047494	NA	NA	7	5	0.02099	0.047494	58.3333	41.6667	NA	NA	NA
crypt 60 Day8	REACTOME_OTHER_SEMAPHORIN_INTERACTIONS	19	-0.587	NA	NA	0.026522	0.14736	5	14	0.026522	0.14736	26.3158	73.6842	SEMA6A, TYROBP	NA	SEMA6A, TYROBP
crypt 60 Day8	WP_DRUG_INDUCTION_OF_BILE_ACID_PATHWAY	16	-0.5374	NA	NA	0.10694	0.32355	5	10	0.10694	0.32355	31.25	62.5	ABCB1, CYP3A4, NR1I2, NR1I3, VDR	ABCB1	CYP3A4, NR1I2, NR1I3, VDR
crypt 60 Day8	WP_GABA_RECEPTOR_SIGNALING	28	-0.28863	NA	NA	0.72022	0.88837	10	15	0.72022	0.88837	35.7143	53.5714	NA	NA	NA
crypt 60 Day8	WP_MECHANOREGULATION_AND_PATHOLOGY_OF_YAPTAZ_VIA_HIPPO_AND_NONHIPPO_MECHANISMS	45	0.28355	0.50387	0.70033	NA	NA	28	17	0.50387	0.70033	62.2222	37.7778	NA	NA	NA
crypt 60 Day8	REACTOME_FRS_MEDIATED_FGFR3_SIGNALING	20	0.25638	0.85548	0.94407	NA	NA	8	8	0.85548	0.94407	40	40	NA	NA	NA
crypt 60 Day8	REACTOME_LAMININ_INTERACTIONS	28	-0.26311	NA	NA	0.83028	0.94182	11	15	0.83028	0.94182	39.2857	53.5714	NA	NA	NA
crypt 60 Day8	WP_OSTEOBLAST_SIGNALING	14	-0.5698	NA	NA	0.098757	0.29795	4	10	0.098757	0.29795	28.5714	71.4286	NA	NA	NA
crypt 1.4 Day91	SA_MMP_CYTOKINE_CONNECTION	15	0.73321	0.00074092	0.026421	NA	NA	12	3	0.00074092	0.026421	80	20	NA	NA	NA
villus 180 Day8	REACTOME_CYTOCHROME_P450_ARRANGED_BY_SUBSTRATE_TYPE	57	-0.64838	NA	NA	0.00013797	0.0035761	8	44	0.00013797	0.0035761	14.0351	77.193	ARNT, CYP27A1, CYP2C18, CYP2D6, CYP2R1, CYP39A1, CYP3A4, CYP3A43, CYP3A5, CYP3A7, CYP4F2, CYP4F8, CYP4V2, FDX1, RXRA	FDX1	ARNT, CYP27A1, CYP2C18, CYP2D6, CYP2R1, CYP39A1, CYP3A4, CYP3A43, CYP3A5, CYP3A7, CYP4F2, CYP4F8, CYP4V2, RXRA
villus 60 Day91	KEGG_SPLICEOSOME	114	0.53166	0.00020182	0.0036031	NA	NA	71	42	0.00020182	0.0036031	62.2807	36.8421	ACIN1, ALYREF, AQR, CHERP, CRNKL1, DDX23, DDX42, DDX46, DDX5, DHX15, HNRNPU, HSPA8, PHF5A, PLRG1, PPIL1, PRPF19, PRPF38A, PRPF4, PUF60, RBM17, RBM22, RBM25, SF3B1, SF3B5, SF3B6, SLU7, SNRNP70, SNRPB2, SNRPC, SNRPD2, SNU13, SRSF1, SRSF2, SRSF3, SRSF5, SRSF6, TCERG1, TRA2B, TXNL4A, U2SURP	ACIN1, ALYREF, AQR, CRNKL1, DHX15, HNRNPU, HSPA8, PHF5A, PLRG1, PPIL1, PRPF19, PRPF38A, PRPF4, PUF60, RBM17, RBM22, RBM25, SF3B1, SF3B5, SF3B6, SLU7, SNRPB2, SNRPC, SNRPD2, SNU13, SRSF1, SRSF3, SRSF6, TCERG1, TRA2B, TXNL4A, U2SURP	CHERP, DDX23, DDX42, DDX46, DDX5, SNRNP70, SRSF2, SRSF5
crypt 20 Day8	REACTOME_DEGRADATION_OF_THE_EXTRACELLULAR_MATRIX	127	-0.34525	NA	NA	0.046437	0.28946	40	78	0.046437	0.28946	31.4961	61.4173	CTSS	NA	CTSS
villus 180 Day91	REACTOME_GENE_AND_PROTEIN_EXPRESSION_BY_JAK_STAT_SIGNALING_AFTER_INTERLEUKIN_12_STIMULATION	37	0.65605	0.00037411	0.0036539	NA	NA	24	9	0.00037411	0.0036539	64.8649	24.3243	ANXA2, ARF1, HNRNPA2B1, HNRNPDL, HNRNPF, HSPA9, MTAP, PAK2, PITPPPIA, PSME2, RALA, RAP1B, RPLP0, TCP1	ANXA2, ARF1, HNRNPA2B1, HNRNPDL, HNRNPF, HSPA9, MTAP, PAK2, PITPPPIA, RALA, RAP1B, RPLP0, TCP1	PSME2
villus 180 Day8	REACTOME_BINDING_AND_UPTAKE_OF_LIGANDS_BY_SCAVENGER_RECEPTORS	69	-0.62386	NA	NA	0.00013444	0.003673	13	52	0.00013444	0.003673	18.8406	75.3623	APOA1, APOB, CALR, CD36, FTH1, IGHV4-34, IGHV4-39, IGHV4-59, IGKV2-30, IGKV2D-30, IGKV4-1, SCARB1	CALR	APOA1, APOB, CD36, FTH1, IGHV4-34, IGHV4-39, IGHV4-59, IGKV2-30, IGKV2D-30, IGKV4-1, SCARB1
crypt 180 Day91	WP_SIGNALING_OF_HEPATOCYTE_GROWTH_FACTOR_RECEPTOR	34	0.43	0.086702	0.23917	NA	NA	20	14	0.086702	0.23917	58.8235	41.1765	PTPN11	PTPN11	NA
villus 180 Day91	REACTOME_COOPERATION_OF_PREFOLDIN_AND_TRIC_CCT_IN_ACTIN_AND_TUBULIN_FOLDING	31	0.67627	0.00019091	0.0037844	NA	NA	26	4	0.00019091	0.0037844	83.871	12.9032	CCT3, CCT4, CCT5, CCT6A, PFDN1, TCP1, TUBA4A, TUBAL3, TUBB4B, TUBB6	CCT3, CCT4, CCT5, CCT6A, PFDN1, TCP1, TUBA4A, TUBB4B, TUBB6	TUBAL3
crypt 180 Day91	WP_FERROPTOSIS	37	0.44334	0.052453	0.19831	NA	NA	19	17	0.052453	0.19831	51.3514	45.9459	ACSL6, GCLC, PCBP1, TP53, VDAC2, VDAC3	GCLC, PCBP1, TP53, VDAC2, VDAC3	ACSL6
crypt 20 Day8	REACTOME_NR1H2_NR1H3_REGULATE_GENE_EXPRESSION_LINKED_TO_TRIGLYCERIDE_LIPOLYSIS_IN_ADIPOSE	5	-0.54215	NA	NA	0.4858	0.63741	2	2	0.4858	0.63741	40	40	NA	NA	NA
crypt 20 Day8	BIOCARTA_TERC_PATHWAY	6	-0.31815	NA	NA	0.90668	0.98382	2	4	0.90668	0.98382	33.3333	66.6667	NA	NA	NA
crypt 20 Day8	PID_P38_ALPHA_BETA_DOWNSTREAM_PATHWAY	37	-0.36824	NA	NA	0.25944	0.47117	13	24	0.25944	0.47117	35.1351	64.8649	JUN	NA	JUN
crypt 20 Day8	WP_ELECTRON_TRANSPORT_CHAIN_OXPHOS_SYSTEM_IN_MITOCHONDRIA	91	0.58907	0.000323	0	NA	NA	65	26	0.000323	0	71.4286	28.5714	NA	NA	NA
crypt 60 Day8	WP_SIGNALING_OF_HEPATOCYTE_GROWTH_FACTOR_RECEPTOR	34	-0.31798	NA	NA	0.51795	0.7707	17	17	0.51795	0.7707	50	50	JUN, PTK2B	NA	JUN, PTK2B
villus 180 Day8	REACTOME_DEGRADATION_OF_DVL	53	0.55528	0.00035997	0.0037992	NA	NA	38	15	0.00035997	0.0037992	71.6981	28.3019	KLHL12, PSMA3, PSMA6, PSMB10, PSMB2, PSMB6, PSMB9, PSMC1, PSMC2, PSMC3, PSMC4, PSMC6, PSMD13, PSMD2, PSMD6, PSMD7, PSMD8	PSMA3, PSMA6, PSMB2, PSMB6, PSMC1, PSMC2, PSMC3, PSMC4, PSMC6, PSMD13, PSMD2, PSMD6, PSMD7, PSMD8	KLHL12, PSMB10, PSMB9
villus 180 Day91	REACTOME_RNA_POLYMERASE_I_PROMOTER_ESCAPE	27	0.69873	0.00038102	0.0038274	NA	NA	21	6	0.00038102	0.0038274	77.7778	22.2222	CDK7, ERCC2, GTF2H1, POLR1C, POLR1D, POLR1E, POLR2H, TAF1D	CDK7, ERCC2, GTF2H1, POLR1C, POLR1D, POLR1E, POLR2H, TAF1D	NA
crypt 20 Day8	REACTOME_LTC4_CYSLTR_MEDIATED_IL4_PRODUCTION	6	-0.56028	NA	NA	0.36601	0.52123	2	4	0.36601	0.52123	33.3333	66.6667	GGT1	NA	GGT1
crypt 20 Day8	WP_REGULATION_OF_SISTER_CHROMATID_SEPARATION_AT_THE_METAPHASEANAPHASE_TRANSITION	15	0.56657	0.043216	0.099981	NA	NA	12	3	0.043216	0.099981	80	20	NA	NA	NA
crypt 5 Day8	REACTOME_SUMOYLATION_OF_DNA_DAMAGE_RESPONSE_AND_REPAIR_PROTEINS	72	0.48139	0.0003665	0.026664	NA	NA	54	18	0.0003665	0.026664	75	25	NA	NA	NA
crypt 60 Day8	WP_DOPAMINE_METABOLISM	11	0.34079	0.70206	0.86949	NA	NA	5	6	0.70206	0.86949	45.4545	54.5455	NA	NA	NA
crypt 180 Day91	REACTOME_TRANSLESION_SYNTHESIS_BY_Y_FAMILY_DNA_POLYMERASES_BYPASSES_LESIONS_ON_DNA_TEMPLATE	36	0.33017	0.38064	0.55158	NA	NA	21	15	0.38064	0.55158	58.3333	41.6667	PCUBA7, USP10, VCP	PCUSP10, VCP	UBA7
villus 5 Day91	REACTOME_CD22_MEDIATED_BCR_REGULATION	34	0.6798	0.0002999	0.0038378	NA	NA	27	7	0.0002999	0.0038378	79.4118	20.5882	IGHM, IGKV4-1, LYN	IGHM, IGKV4-1, LYN	NA
crypt 60 Day8	REACTOME_RESOLUTION_OF_SISTER_CHROMATID_COHESION	117	0.53209	0.00028994	0.00021176	NA	NA	86	31	0.00028994	0.00021176	73.5043	26.4957	NUDC, PDS5A, RANBP2, RANGAP1, TUBA1C, TUBB4B	NUDC, PDS5A, RANBP2, RANGAP1, TUBA1C, TUBB4B	NA
crypt 180 Day8	REACTOME_RMTS_METHYLATE_HISTONE_ARGININES	29	0.63541	0.0012407	0.0013915	NA	NA	22	7	0.0012407	0.0013915	75.8621	24.1379	JAK2, PRMT1, PRMT5	PRMT1, PRMT5	JAK2
crypt 20 Day8	REACTOME_DNA_REPLICATION_PRE_INITIATION	79	0.59595	0.00031017	0	NA	NA	65	14	0.00031017	0	82.2785	17.7215	PSMB10	NA	PSMB10
crypt 180 Day8	WP_METABOLIC_REPROGRAMMING_IN_COLON_CANCER	41	0.369	0.16476	0.34874	NA	NA	26	15	0.16476	0.34874	63.4146	36.5854	ACO2, ALDOB, PKM, SHMT2, SLC16A3, SUCLG2	SHMT2, SUCLG2	ACO2, ALDOB, PKM, SLC16A3
crypt 180 Day91	REACTOME_OTHER_SEMAPHORIN_INTERACTIONS	19	-0.55046	NA	NA	0.081383	0.27023	6	13	0.081383	0.27023	31.5789	68.4211	SEMA6A, TYROBP	NA	SEMA6A, TYROBP
crypt 180 Day91	WP_DRUG_INDUCTION_OF_BILE_ACID_PATHWAY	16	-0.54489	NA	NA	0.12221	0.34162	5	11	0.12221	0.34162	31.25	68.75	ABCB1, CYP3A4, VDR	ABCB1	CYP3A4, VDR
crypt 180 Day91	WP_GABA_RECEPTOR_SIGNALING	28	0.32579	0.49275	0.64437	NA	NA	17	10	0.49275	0.64437	60.7143	35.7143	NA	NA	NA
crypt 60 Day8	WP_FATTY_ACID_BETA_OXIDATION	33	-0.5523	NA	NA	0.0051796	0.083518	13	20	0.0051796	0.083518	39.3939	60.6061	CHKB, GK, HADH, PNPLA2	NA	CHKB, GK, HADH, PNPLA2
crypt 180 Day8	REACTOME_NOREPINEPHRINE_NEUROTRANSMITTER_RELEASE_CYCLE	18	-0.40768	NA	NA	0.43736	0.70006	8	9	0.43736	0.70006	44.4444	50	MAOA	NA	MAOA
crypt 180 Day8	REACTOME_TNFR2_NON_CANONICAL_NF_KB_PATHWAY	94	0.44143	0.00095238	0.021722	NA	NA	52	41	0.00095238	0.021722	55.3191	43.617	PSMA2, PSMB10, PSMB6, PSMC1, PSMC4, PSMD11, PSMD2, PSMD5, PSMD6	PSMA2, PSMB6, PSMC1, PSMC4, PSMD11, PSMD2, PSMD5, PSMD6	PSMB10
crypt 180 Day8	REACTOME_TRANSCRIPTIONAL_REGULATION_BY_RUNX1	167	0.41273	0.0003973	0.015699	NA	NA	101	64	0.0003973	0.015699	60.479	38.3234	CDK7, CSNK2B, PRMT1, PSMA2, PSMB10, PSMB6, PSMC1, PSMC4, PSMD11, PSMD2, PSMD5, PSMD6, THBS1	CDK7, CSNK2B, PRMT1, PSMA2, PSMB6, PSMC1, PSMC4, PSMD11, PSMD2, PSMD5, PSMD6	PSMB10, THBS1
crypt 180 Day8	REACTOME_TRANSPORT_OF_ORGANIC_ANIONS	12	-0.60612	NA	NA	0.10716	0.31201	3	9	0.10716	0.31201	25	75	SLCO2A1	NA	SLCO2A1
crypt 180 Day8	WP_FGF23_SIGNALLING_IN_HYPOPHOSPHATEMIC_RICKETS_AND_RELATED_DISORDERS	21	-0.26457	NA	NA	0.88987	0.97119	9	11	0.88987	0.97119	42.8571	52.381	DMP1	DMP1	NA
crypt 180 Day91	REACTOME_SIGNALING_BY_NOTCH1_HD_DOMAIN_MUTANTS_IN_CANCER	13	-0.54607	NA	NA	0.17157	0.40656	4	9	0.17157	0.40656	30.7692	69.2308	NEURL1B	NA	NEURL1B
crypt 180 Day91	WP_RENIN_ANGIOTENSIN_ALDOSTERONE_SYSTEM_RAAS	40	-0.33013	NA	NA	0.45244	0.68458	21	18	0.45244	0.68458	52.5	45	ACE, ATF1, CREB3L1, CREB3L2, ITPR2	ATF1, CREB3L1	ACE, CREB3L2, ITPR2
villus 60 Day8	REACTOME_REGULATION_OF_RUNX3_EXPRESSION_AND_ACTIVITY	50	0.57642	0.00025667	0.0038728	NA	NA	39	11	0.00025667	0.0038728	78	22	PSMA5, PSMB10, PSMB2, PSMB6, PSMB9, PSMD11, PSMD13, PSMD2, PSMD7, PSMD8, PSME3	PSMA5, PSMB2, PSMB6, PSMD11, PSMD13, PSMD2, PSMD7, PSMD8, PSME3	PSMB10, PSMB9
villus 20 Day8	WP_NONALCOHOLIC_FATTY_LIVER_DISEASE	146	0.47649	0.00051335	0.0041385	NA	NA	86	55	0.00051335	0.0041385	58.9041	37.6712	BAX, BCL2L11, CASP7, CDC42, COX5B, COX6A1, COX6B1, COX7B, COX7C, INS, JUN, LEPR, NDUFA12, NDUFA7, NDUFB6, NDUFS3, NDUFV3, PIK3CA, PRKAA1, PRKAG1, UQCR11	BAX, CDC42, COX5B, COX6A1, COX6B1, COX7B, COX7C, INS, NDUFA12, NDUFA7, NDUFB6, NDUFS3, NDUFV3, PRKAA1, PRKAG1, UQCR11	BCL2L11, CASP7, JUN, LEPR, PIK3CA
crypt 180 Day8	REACTOME_PINK1_PRKN_MEDIATED_MITOPHAGY	18	0.40816	0.31993	0.48699	NA	NA	12	6	0.31993	0.48699	66.6667	33.3333	PINK1, TOMM20, TOMM22, TOMM40	TOMM20, TOMM22, TOMM40	PINK1
crypt 180 Day8	REACTOME_TNF_SIGNALING	42	-0.39737	NA	NA	0.20109	0.5089	23	19	0.20109	0.5089	54.7619	45.2381	CFLAR, SMPD2, TAX1BP1	NA	CFLAR, SMPD2, TAX1BP1
crypt 20 Day8	BIOCARTA_SPPA_PATHWAY	16	-0.39896	NA	NA	0.4357	0.62365	5	10	0.4357	0.62365	31.25	62.5	NA	NA	NA
crypt 20 Day8	WP_B_CELL_RECEPTOR_SIGNALING_PATHWAY	97	-0.50603	NA	NA	0.00014426	0.015208	23	74	0.00014426	0.015208	23.7113	76.2887	ILF2, JUN, MAX, NFKBIA	ILF2	JUN, MAX, NFKBIA
crypt 20 Day8	WP_FACTORS_AND_PATHWAYS_AFFECTING_INSULINLIKE_GROWTH_FACTOR_IGF1AKT_SIGNALING	36	0.23022	0.86226	0.91363	NA	NA	15	19	0.86226	0.91363	41.6667	52.7778	NA	NA	NA
crypt 20 Day8	REACTOME_RMTS_METHYLATE_HISTONE_ARGININES	29	0.36672	0.22176	0.42652	NA	NA	20	9	0.22176	0.42652	68.9655	31.0345	NA	NA	NA
crypt 20 Day8	REACTOME_DNA_REPLICATION	120	0.56668	0.00034294	0	NA	NA	94	26	0.00034294	0	78.3333	21.6667	PSMB10	NA	PSMB10
villus 20 Day8	REACTOME_ACTIVATION_OF_AMPK_DOWNSTREAM_OF_NMDARS	25	0.66442	0.00029095	0.004434	NA	NA	12	9	0.00029095	0.004434	48	36	PRKAA1, PRKAG1, TUBA1C, TUBA4A, TUBB4B	PRKAA1, PRKAG1, TUBA1C, TUBA4A, TUBB4B	NA
crypt 20 Day8	REACTOME_PINK1_PRKN_MEDIATED_MITOPHAGY	18	0.46674	0.131	0.25753	NA	NA	12	6	0.131	0.25753	66.6667	33.3333	NA	NA	NA
villus 20 Day8	REACTOME_COMPLEX_I_BIOGENESIS	53	0.55695	0.00033344	0.0045572	NA	NA	36	16	0.00033344	0.0045572	67.9245	30.1887	NDUFA12, NDUFA7, NDUFAF1, NDUFB6, NDUFS3, NDUFV3	NDUFA12, NDUFA7, NDUFAF1, NDUFB6, NDUFS3, NDUFV3	NA
crypt 180 Day8	REACTOME_LTC4_CYSLTR_MEDIATED_IL4_PRODUCTION	6	-0.83402	NA	NA	0.015086	0.13113	2	4	0.015086	0.13113	33.3333	66.6667	GGT1	NA	GGT1
crypt 180 Day8	WP_REGULATION_OF_SISTER_CHROMATID_SEPARATION_AT_THE_METAPHASEANAPHASE_TRANSITION	15	0.58627	0.048592	0.098364	NA	NA	12	3	0.048592	0.098364	80	20	NA	NA	NA
crypt 60 Day8	PID_CASPASE_PATHWAY	48	-0.31947	NA	NA	0.40352	0.70164	22	26	0.40352	0.70164	45.8333	54.1667	CASP6, CASP7, GZMB, KRT18	KRT18	CASP6, CASP7, GZMB
villus 1.4 Day91	REACTOME_ANTIMICROBIAL_PEPTIDES	73	-0.56896	NA	NA	0.00016121	0.0045702	17	35	0.00016121	0.0045702	23.2877	47.9452	NA	NA	NA
crypt 5 Day8	WP_NSP1_FROM_SARSCOV2_INHIBITS_TRANSLATION_INITIATION_IN_THE_HOST_CELL	16	0.67534	0.0042186	0.026715	NA	NA	11	5	0.0042186	0.026715	68.75	31.25	NA	NA	NA
crypt 60 Day8	WP_BIOTIN_METABOLISM_INCLUDING_IEMS	9	-0.38576	NA	NA	0.66722	0.87845	3	6	0.66722	0.87845	33.3333	66.6667	PC	NA	PC
crypt 60 Day8	WP_DNA_DAMAGE_RESPONSE_ONLY_ATM_DEPENDENT	108	-0.39458	NA	NA	0.011756	0.22986	43	59	0.011756	0.22986	39.8148	54.6296	CAT, FOXO3, JUN, LDLR, PMAIP1, SCP2	LDLR	CAT, FOXO3, JUN, PMAIP1, SCP2
crypt 60 Day8	WP_ENDOMETRIAL_CANCER	63	-0.21892	NA	NA	0.90419	0.95081	33	30	0.90419	0.95081	52.381	47.619	FOXO3, GADD45A	NA	FOXO3, GADD45A
crypt 1.4 Day91	REACTOME_RESPIRATORY_ELECTRON_TRANSPORT	94	0.48931	0.00031486	0.027367	NA	NA	62	32	0.00031486	0.027367	65.9574	34.0426	NA	NA	NA
crypt 60 Day8	REACTOME_NUCLEOBASE_CATABOLISM	35	-0.68226	NA	NA	0.00016835	0.0017539	9	25	0.00016835	0.0017539	25.7143	71.4286	DPYD, NUDT5, PNP, TYMP, UPB1, XDH	NA	DPYD, NUDT5, PNP, TYMP, UPB1, XDH
crypt 60 Day8	REACTOME_RUNX2_REGULATES_CHONDROCYTE_MATURATION	5	0.52972	0.46708	0.6553	NA	NA	1	3	0.46708	0.6553	20	60	NA	NA	NA
crypt 60 Day8	REACTOME_THYROXINE_BIOSYNTHESIS	10	-0.69129	NA	NA	0.030651	0.148	3	7	0.030651	0.148	30	70	DIO1, IYD	NA	DIO1, IYD
crypt 60 Day8	REACTOME_VITAMINS	6	-0.33656	NA	NA	0.87719	0.97599	1	3	0.87719	0.97599	16.6667	50	NA	NA	NA
crypt 60 Day8	WP_ARACHIDONATE_EPOXYGENASE_EPOXIDE_HYDROLASE	5	-0.85716	NA	NA	0.013649	0.12733	1	4	0.013649	0.12733	20	80	EPHX2	NA	EPHX2
crypt 180 Day91	REACTOME_GRB2_SOS_PROVIDES_LINKAGE_TO_MAPK_SIGNALING_FOR_INTEGRINS	14	-0.29743	NA	NA	0.85989	0.9526	4	9	0.85989	0.9526	28.5714	64.2857	TLN1	NA	TLN1
crypt 180 Day91	WP_PTF1A_RELATED_REGULATORY_PATHWAY	11	0.40817	0.51567	0.66528	NA	NA	2	9	0.51567	0.66528	18.1818	81.8182	CTNNB1	CTNNB1	NA
crypt 60 Day8	WP_PTF1A_RELATED_REGULATORY_PATHWAY	11	-0.53133	NA	NA	0.22054	0.4757	4	5	0.22054	0.4757	36.3636	45.4545	NA	NA	NA
crypt 60 Day8	REACTOME_L1CAM_INTERACTIONS	113	0.33138	0.02884	0.2449	NA	NA	52	56	0.02884	0.2449	46.0177	49.5575	HSPA8, NUMB, TUBA1C, TUBB4B	TUBA1C, TUBB4B	HSPA8, NUMB
crypt 60 Day8	REACTOME_REGULATED_NECROSIS	47	-0.41619	NA	NA	0.08321	0.35247	19	28	0.08321	0.35247	40.4255	59.5745	GSDMD, GZMB, IRF1, PELI1	NA	GSDMD, GZMB, IRF1, PELI1
villus 20 Day8	KEGG_CARDIAC_MUSCLE_CONTRACTION	69	0.52884	0.00036928	0.0048255	NA	NA	36	26	0.00036928	0.0048255	52.1739	37.6812	ATP2A2, COX5B, COX6A1, COX6B1, COX7B, COX7C, UQCR11	COX5B, COX6A1, COX6B1, COX7B, COX7C, UQCR11	ATP2A2
crypt 20 Day8	WP_SENESCENCE_AND_AUTOPHAGY_IN_CANCER	98	-0.52275	NA	NA	0.0001438	0.0067613	29	67	0.0001438	0.0067613	29.5918	68.3673	JUN	NA	JUN
crypt 20 Day8	REACTOME_GLUTATHIONE_SYNTHESIS_AND_RECYCLING	12	0.33682	0.65896	0.83938	NA	NA	4	8	0.65896	0.83938	33.3333	66.6667	GCLC, GGT1	GCLC	GGT1
crypt 20 Day8	REACTOME_TNF_RECEPTOR_SUPERFAMILY_TNFSF_MEMBERS_MEDIATING_NON_CANONICAL_NF_KB_PATHWAY	16	-0.55976	NA	NA	0.07505	0.19578	7	9	0.07505	0.19578	43.75	56.25	NA	NA	NA
crypt 20 Day8	WP_FOCAL_ADHESIONPI3KAKTMTORSIGNALING_PATHWAY	296	-0.39237	NA	NA	0.00012594	0.07443	97	189	0.00012594	0.07443	32.7703	63.8514	FLT1, ITGAE, PFKFB3, PFKFB4, PRLR, VEGFA	NA	FLT1, ITGAE, PFKFB3, PFKFB4, PRLR, VEGFA
crypt 0.1 Day91	REACTOME_ROLE_OF_LAT2_NTAL_LAB_ON_CALCIUM_MOBILIZATION	45	0.55764	0.00024242	0.027397	NA	NA	23	18	0.00024242	0.027397	51.1111	40	NA	NA	NA
crypt 20 Day8	REACTOME_DISEASES_OF_MISMATCH_REPAIR_MMR	5	0.33102	0.88068	0.97713	NA	NA	2	3	0.88068	0.97713	40	60	NA	NA	NA
villus 180 Day8	REACTOME_CELLULAR_RESPONSE_TO_HYPOXIA	71	0.51804	0.0004029	0.0050603	NA	NA	47	23	0.0004029	0.0050603	66.1972	32.3944	ARNT, CA9, EGLN1, EPAS1, HIF1A, PSMA3, PSMA6, PSMB10, PSMB2, PSMB6, PSMB9, PSMC1, PSMC2, PSMC3, PSMC4, PSMC6, PSMD13, PSMD2, PSMD6, PSMD7, PSMD8, UBE2D3, VEGFA	CA9, HIF1A, PSMA3, PSMA6, PSMB2, PSMB6, PSMC1, PSMC2, PSMC3, PSMC4, PSMC6, PSMD13, PSMD2, PSMD6, PSMD7, PSMD8, UBE2D3	ARNT, EGLN1, EPAS1, PSMB10, PSMB9, VEGFA
crypt 5 Day8	KEGG_MISMATCH_REPAIR	21	0.62348	0.0032027	0.027416	NA	NA	18	3	0.0032027	0.027416	85.7143	14.2857	NA	NA	NA
crypt 20 Day8	REACTOME_NICOTINATE_METABOLISM	31	-0.42147	NA	NA	0.15324	0.34922	11	18	0.15324	0.34922	35.4839	58.0645	NAPRT	NA	NAPRT
crypt 20 Day8	REACTOME_TOLL_LIKE_RECEPTOR_9_TLR9_CASCADE	86	-0.38353	NA	NA	0.034138	0.22846	28	56	0.034138	0.22846	32.5581	65.1163	JUN, NFKBIA	NA	JUN, NFKBIA
crypt 20 Day8	WP_CHEMOKINE_SIGNALING_PATHWAY	148	-0.52276	NA	NA	0.00013736	0.001092	40	107	0.00013736	0.001092	27.027	72.2973	NFKBIA	NA	NFKBIA
crypt 180 Day91	REACTOME_RUNX3_REGULATES_BCL2L11_BIM_TRANSCRIPTION	5	-0.75232	NA	NA	0.097543	0.31982	1	4	0.097543	0.31982	20	80	FOXO3	NA	FOXO3
crypt 60 Day8	REACTOME_TRANSLESION_SYNTHESIS_BY_Y_FAMILY_DNA_POLYMERASES_BYPASSES_LESIONS_ON_DNA_TEMPLATE	36	0.44894	0.03255	0.13722	NA	NA	27	9	0.03255	0.13722	75	25	NA	NA	NA
crypt 180 Day91	WP_FATTY_ACID_OMEGA_OXIDATION	15	-0.68507	NA	NA	0.0097205	0.073304	3	11	0.0097205	0.073304	20	73.3333	ADH4, CYP2D6, CYP3A4	NA	ADH4, CYP2D6, CYP3A4
crypt 1.4 Day91	REACTOME_SMALL_INTERFERING_RNA_SIRNA_BIOGENESIS	8	0.89273	0.00023381	0.028215	NA	NA	7	1	0.00023381	0.028215	87.5	12.5	NA	NA	NA
crypt 0.1 Day8	WP_METABOLISM_OF_SPINGOLIPIDS_IN_ER_AND_GOLGI_APPARATUS	20	0.67054	0.00075089	0.028244	NA	NA	13	6	0.00075089	0.028244	65	30	NA	NA	NA
crypt 180 Day8	WP_ELECTRON_TRANSPORT_CHAIN_OXPHOS_SYSTEM_IN_MITOCHONDRIA	91	-0.31791	NA	NA	0.30396	0.63559	41	49	0.30396	0.63559	45.0549	53.8462	ATP5F1D, NDUFA1	NA	ATP5F1D, NDUFA1
crypt 180 Day91	REACTOME_REVERSIBLE_HYDRATION_OF_CARBON_DIOXIDE	12	0.44791	0.3559	0.5014	NA	NA	7	5	0.3559	0.5014	58.3333	41.6667	CA4	NA	CA4
crypt 180 Day91	REACTOME_DISEASES_OF_SIGNAL_TRANSDUCTION_BY_GROWTH_FACTOR_RECEPTORS_AND_SECOND_MESSENGERS	379	0.31644	0.0011481	0.18704	NA	NA	167	206	0.0011481	0.18704	44.0633	54.3536	AKT1, AREG, CCNC, CDKN1A, CDKN1B, CSNK1A1, CTNNB1, DUSP6, ERLEC1, ERLIN2, FGF1, FOXO3, FRS2, GTF2F1, IRS2, KRAS, LRP5, NCOR1, NEURL1B, NRG1, PDGFA, PHB, POLR2C, POLR2H, POLR2L, PPP2R5C, PSMA2, PSMA3, PSMA6, PSMB10, PSMB3, PSMB9, PSMC1, PSMC3, PSMC4, PSMD1, PSMD11, PSMD12, PSMD14, PSMD6, PSMD8, PSME1, PSME2, PTPN11, PTPN12, TBL1XR1, TLN1, TSC2, VCP, YWHAB	AKT1, AREG, CCNC, CDKN1A, CSNK1A1, CTNNB1, DUSP6, FRS2, GTF2F1, KRAS, LRP5, NRG1, PHB, POLR2C, POLR2H, POLR2L, PSMA2, PSMA3, PSMA6, PSMB3, PSMC1, PSMC3, PSMC4, PSMD1, PSMD11, PSMD12, PSMD14, PSMD6, PSMD8, PTPN11, PTPN12, TBL1XR1, VCP, YWHAB	CDKN1B, ERLEC1, ERLIN2, FGF1, FOXO3, IRS2, NCOR1, NEURL1B, PDGFA, PPP2R5C, PSMB10, PSMB9, PSME1, PSME2, TLN1, TSC2
crypt 20 Day8	REACTOME_NOREPINEPHRINE_NEUROTRANSMITTER_RELEASE_CYCLE	18	0.22137	0.95009	0.98279	NA	NA	7	11	0.95009	0.98279	38.8889	61.1111	NA	NA	NA
crypt 20 Day8	REACTOME_TNFR2_NON_CANONICAL_NF_KB_PATHWAY	94	0.34275	0.023576	0.20865	NA	NA	55	38	0.023576	0.20865	58.5106	40.4255	PSMB10, RELB	NA	PSMB10, RELB
crypt 20 Day8	REACTOME_TRANSCRIPTIONAL_REGULATION_BY_RUNX1	167	0.31082	0.0078593	0.22145	NA	NA	90	74	0.0078593	0.22145	53.8922	44.3114	PSMB10	NA	PSMB10
crypt 20 Day8	REACTOME_TRANSPORT_OF_ORGANIC_ANIONS	12	-0.67966	NA	NA	0.017096	0.085009	2	10	0.017096	0.085009	16.6667	83.3333	SLCO2A1	NA	SLCO2A1
crypt 20 Day8	WP_FGF23_SIGNALLING_IN_HYPOPHOSPHATEMIC_RICKETS_AND_RELATED_DISORDERS	21	-0.434	NA	NA	0.23417	0.42145	6	13	0.23417	0.42145	28.5714	61.9048	NA	NA	NA
crypt 60 Day91	REACTOME_TELOMERE_C_STRAND_LAGGING_STRAND_SYNTHESIS	33	0.25948	0.83402	0.89957	NA	NA	14	19	0.83402	0.89957	42.4242	57.5758	STN1, TEN1, TERF1	STN1, TEN1, TERF1	NA
villus 20 Day8	REACTOME_MITOCHONDRIAL_PROTEIN_IMPORT	59	0.54506	0.0003465	0.0051918	NA	NA	37	22	0.0003465	0.0051918	62.7119	37.2881	ATP5F1A, CHCHD10, CHCHD2, CHCHD5, MTX2, SLC25A13, TIMM17A, TIMM8A, TOMM40, TOMM6	ATP5F1A, CHCHD10, CHCHD2, MTX2, TIMM17A, TIMM8A, TOMM40, TOMM6	CHCHD5, SLC25A13
crypt 180 Day8	BIOCARTA_SPPA_PATHWAY	16	-0.33932	NA	NA	0.69281	0.88266	6	9	0.69281	0.88266	37.5	56.25	F2R, MAP2K1	NA	F2R, MAP2K1
crypt 180 Day8	WP_B_CELL_RECEPTOR_SIGNALING_PATHWAY	97	-0.2801	NA	NA	0.52729	0.76075	44	53	0.52729	0.76075	45.3608	54.6392	AKT1, CBL, ILF2, MAP2K1, MAX, NFKBIA, PRKCD	AKT1, ILF2	CBL, MAP2K1, MAX, NFKBIA, PRKCD
crypt 180 Day8	WP_FACTORS_AND_PATHWAYS_AFFECTING_INSULINLIKE_GROWTH_FACTOR_IGF1AKT_SIGNALING	36	-0.22738	NA	NA	0.94653	0.97511	15	19	0.94653	0.97511	41.6667	52.7778	AKT1, PPARGC1A	AKT1	PPARGC1A
crypt 180 Day8	WP_G13_SIGNALING_PATHWAY	37	-0.33718	NA	NA	0.46248	0.72549	21	16	0.46248	0.72549	56.7568	43.2432	IQGAP2	NA	IQGAP2
crypt 20 Day91	REACTOME_FRS_MEDIATED_FGFR3_SIGNALING	20	0.52213	0.042187	0.29761	NA	NA	10	9	0.042187	0.29761	50	45	NA	NA	NA
crypt 60 Day8	WP_PANCREATIC_ADENOCARCINOMA_PATHWAY	85	0.23343	0.69997	0.79287	NA	NA	48	37	0.69997	0.79287	56.4706	43.5294	GADD45A, PRKCD	NA	GADD45A, PRKCD
villus 60 Day8	REACTOME_MRNA_SPLICING	172	0.46777	0.00032446	0.0054957	NA	NA	105	65	0.00032446	0.0054957	61.0465	37.7907	DDX42, DHX15, DHX38, DHX9, EIF4A3, ELAVL1, GTF2F1, GTF2F2, HNRNPA3, HNRNPD, HNRNPH2, HSPA8, LSM7, POLR2D, POLR2L, SF3B4, SNRNP70, SNRPB, SNRPC, SRRM1, SRSF10, SRSF7, SUGP1, TFIP11, TRA2B, YBX1	DDX42, DHX15, DHX38, DHX9, EIF4A3, ELAVL1, GTF2F1, HNRNPA3, HNRNPD, HNRNPH2, LSM7, POLR2D, POLR2L, SF3B4, SNRNP70, SNRPB, SNRPC, SRRM1, SRSF10, SRSF7, TFIP11, TRA2B, YBX1	GTF2F2, HSPA8, SUGP1
villus 180 Day91	REACTOME_MRNA_SPLICING_MINOR_PATHWAY	47	0.61217	0.00018488	0.0055776	NA	NA	32	15	0.00018488	0.0055776	68.0851	31.9149	POLR2H, SF3B1, SF3B4, SF3B6, SNRNP48, SNRPD1, SNRPD2, SNU13, SRSF1, SRSF6, TXNL4A	POLR2H, SF3B1, SF3B4, SF3B6, SNRNP48, SNRPD1, SNRPD2, SNU13, SRSF1, SRSF6, TXNL4A	NA
crypt 180 Day91	WP_BIOMARKERS_FOR_UREA_CYCLE_DISORDERS	11	-0.48568	NA	NA	0.37054	0.60771	3	8	0.37054	0.60771	27.2727	72.7273	GPT	NA	GPT
villus 60 Day91	REACTOME_RNA_POLYMERASE_I_PROMOTER_ESCAPE	27	0.68726	0.00020555	0.0055786	NA	NA	20	7	0.00020555	0.0055786	74.0741	25.9259	CDK7, ERCC2, GTF2H1, POLR1C, POLR2H, TAF1D	CDK7, ERCC2, GTF2H1, POLR1C, POLR2H, TAF1D	NA
crypt 180 Day91	REACTOME_NEF_MEDIATED_DOWNREGULATION_OF_MHC_CLASS_I_COMPLEX_CELL_SURFACE_EXPRESSION	10	-0.4921	NA	NA	0.38284	0.61173	2	8	0.38284	0.61173	20	80	AP1M2, B2M, HLA-A	AP1M2	B2M, HLA-A
crypt 0.1 Day8	WP_MRNA_PROCESSING	116	0.47138	0.00017572	0.028338	NA	NA	74	42	0.00017572	0.028338	63.7931	36.2069	NA	NA	NA
crypt 180 Day91	WP_ENDOCHONDRAL_OSSIFICATION_WITH_SKELETAL_DYSPLASIAS	60	-0.3108	NA	NA	0.4169	0.66969	24	35	0.4169	0.66969	40	58.3333	AKT1, CAB39, HMGCS1, THRA	AKT1, CAB39, HMGCS1	THRA
crypt 180 Day8	REACTOME_TNFR1_INDUCED_PROAPOPTOTIC_SIGNALING	13	-0.15047	NA	NA	1	0.99996	6	7	1	0.99996	46.1538	53.8462	NA	NA	NA
crypt 180 Day8	REACTOME_TOLL_LIKE_RECEPTOR_9_TLR9_CASCADE	86	-0.23169	NA	NA	0.86819	0.91389	47	37	0.86819	0.91389	54.6512	43.0233	IRAK2, MAP2K1, NFKBIA, PELI1, TICAM1	NA	IRAK2, MAP2K1, NFKBIA, PELI1, TICAM1
crypt 60 Day8	REACTOME_TRISTETRAPROLIN_TTP_ZFP36_BINDS_AND_DESTABILIZES_MRNA	17	0.47163	0.15468	0.31255	NA	NA	12	5	0.15468	0.31255	70.5882	29.4118	ZFP36	NA	ZFP36
villus 180 Day8	REACTOME_ORC1_REMOVAL_FROM_CHROMATIN	65	0.52393	0.00037636	0.0057121	NA	NA	47	18	0.00037636	0.0057121	72.3077	27.6923	MCM5, ORC3, PSMA3, PSMA6, PSMB10, PSMB2, PSMB6, PSMB9, PSMC1, PSMC2, PSMC3, PSMC4, PSMC6, PSMD13, PSMD2, PSMD6, PSMD7, PSMD8	PSMA3, PSMA6, PSMB2, PSMB6, PSMC1, PSMC2, PSMC3, PSMC4, PSMC6, PSMD13, PSMD2, PSMD6, PSMD7, PSMD8	MCM5, ORC3, PSMB10, PSMB9
crypt 180 Day91	PID_A6B1_A6B4_INTEGRIN_PATHWAY	44	0.48519	0.0078779	0.073863	NA	NA	24	20	0.0078779	0.073863	54.5455	45.4545	AKT1, SFN, YWHAB, YWHAH, YWHAQ	AKT1, SFN, YWHAB, YWHAH, YWHAQ	NA
crypt 60 Day8	REACTOME_SIGNAL_AMPLIFICATION	31	-0.38488	NA	NA	0.26353	0.56885	8	21	0.26353	0.56885	25.8065	67.7419	NA	NA	NA
crypt 60 Day91	WP_DNA_MISMATCH_REPAIR	22	-0.26789	NA	NA	0.88761	0.94713	10	12	0.88761	0.94713	45.4545	54.5455	POLE4	NA	POLE4
crypt 20 Day8	REACTOME_MAPK_TARGETS_NUCLEAR_EVENTS_MEDIATED_BY_MAP_KINASES	30	-0.3659	NA	NA	0.33947	0.53572	10	20	0.33947	0.53572	33.3333	66.6667	JUN	NA	JUN
crypt 20 Day8	WP_FRAGILE_X_SYNDROME	114	0.31182	0.040186	0.28376	NA	NA	51	57	0.040186	0.28376	44.7368	50	EIF4A1	EIF4A1	NA
crypt 20 Day8	REACTOME_RUNX3_REGULATES_P14_ARF	9	-0.32254	NA	NA	0.83527	0.95347	3	6	0.83527	0.95347	33.3333	66.6667	NA	NA	NA
crypt 20 Day8	WP_AMINO_ACID_METABOLISM	88	0.29972	0.12382	0.39091	NA	NA	46	40	0.12382	0.39091	52.2727	45.4545	PCK1	NA	PCK1
crypt 20 Day8	WP_CANONICAL_AND_NONCANONICAL_TGFB_SIGNALING	17	-0.60545	NA	NA	0.024528	0.10588	6	11	0.024528	0.10588	35.2941	64.7059	NA	NA	NA
crypt 180 Day91	WP_EICOSANOID_METABOLISM_VIA_CYTOCHROME_P450_MONOOXYGENASES_CYP_PATHWAY	8	-0.75642	NA	NA	0.021862	0.14213	2	6	0.021862	0.14213	25	75	CYP4F2, EPHX2	NA	CYP4F2, EPHX2
villus 180 Day8	REACTOME_ASYMMETRIC_LOCALIZATION_OF_PCP_PROTEINS	60	0.53387	0.00036298	0.006008	NA	NA	41	19	0.00036298	0.006008	68.3333	31.6667	FZD4, PSMA3, PSMA6, PSMB10, PSMB2, PSMB6, PSMB9, PSMC1, PSMC2, PSMC3, PSMC4, PSMC6, PSMD13, PSMD2, PSMD6, PSMD7, PSMD8	PSMA3, PSMA6, PSMB2, PSMB6, PSMC1, PSMC2, PSMC3, PSMC4, PSMC6, PSMD13, PSMD2, PSMD6, PSMD7, PSMD8	FZD4, PSMB10, PSMB9
crypt 60 Day91	REACTOME_SIGNALING_BY_ERBB2_IN_CANCER	23	0.44488	0.16985	0.37911	NA	NA	14	9	0.16985	0.37911	60.8696	39.1304	ERBB2, ERBIN, KRAS, NRAS, NRG1, PLCG1, SHC1	KRAS, NRAS, NRG1, SHC1	ERBB2, ERBIN, PLCG1
crypt 20 Day8	KEGG_ECM_RECEPTOR_INTERACTION	81	-0.4486	NA	NA	0.0025396	0.089792	22	55	0.0025396	0.089792	27.1605	67.9012	NA	NA	NA
crypt 20 Day8	REACTOME_PYROPTOSIS	23	-0.53451	NA	NA	0.045265	0.15647	6	17	0.045265	0.15647	26.087	73.913	GSDMD, GZMB	NA	GSDMD, GZMB
crypt 20 Day8	REACTOME_DISEASES_OF_METABOLISM	223	-0.34132	NA	NA	0.0085403	0.22586	91	125	0.0085403	0.22586	40.8072	56.0538	CTSA, GCLC, GGT1, MUC13	GCLC	CTSA, GGT1, MUC13
crypt 20 Day8	REACTOME_MRNA_EDITING	7	-0.4882	NA	NA	0.47771	0.64824	2	5	0.47771	0.64824	28.5714	71.4286	NA	NA	NA
crypt 20 Day8	REACTOME_TRANSFERRIN_ENDOCYTOSIS_AND_RECYCLING	30	-0.39383	NA	NA	0.2381	0.4465	13	15	0.2381	0.4465	43.3333	50	NA	NA	NA
crypt 20 Day8	WP_ENDOCHONDRAL_OSSIFICATION	60	-0.26879	NA	NA	0.61444	0.76144	27	30	0.61444	0.76144	45	50	VEGFA	NA	VEGFA
crypt 60 Day8	WP_FERROPTOSIS	37	-0.32536	NA	NA	0.45979	0.73729	12	23	0.45979	0.73729	32.4324	62.1622	FTH1, GCLC, SLC39A14, VDAC2	GCLC, VDAC2	FTH1, SLC39A14
crypt 20 Day8	WP_CELLS_AND_MOLECULES_INVOLVED_IN_LOCAL_ACUTE_INFLAMMATORY_RESPONSE	16	-0.50126	NA	NA	0.16555	0.33047	2	14	0.16555	0.33047	12.5	87.5	NA	NA	NA
villus 1.4 Day91	REACTOME_TRANSLATION	257	-0.47797	NA	NA	0.00014665	0.0061728	84	166	0.00014665	0.0061728	32.6848	64.5914	FARSB, MRPL22, MRPL30, MRPL54, RPL11, RPL23A, RPL26, RPL7, RPLP0, RPS19, RPS7	MRPL54	FARSB, MRPL22, MRPL30, RPL11, RPL23A, RPL26, RPL7, RPLP0, RPS19, RPS7
crypt 180 Day91	REACTOME_SUMOYLATION_OF_RNA_BINDING_PROTEINS	45	0.63144	0.00025013	0.00038363	NA	NA	33	12	0.00025013	0.00038363	73.3333	26.6667	NOP58, NUP107, NUP88, NUP93, NUP98, RANBP2, SEC13, UBE2I	NOP58, NUP107, NUP88, NUP93, NUP98, RANBP2, SEC13, UBE2I	NA
crypt 180 Day8	WP_BENZENE_METABOLISM	6	-0.43029	NA	NA	0.70017	0.90111	2	4	0.70017	0.90111	33.3333	66.6667	EPHX1	NA	EPHX1
crypt 180 Day8	WP_CALORIC_RESTRICTION_AND_AGING	8	0.51685	0.33312	0.46371	NA	NA	6	2	0.33312	0.46371	75	25	AKT1, PPARGC1A, TP53	AKT1, TP53	PPARGC1A
crypt 180 Day8	WP_CELLS_AND_MOLECULES_INVOLVED_IN_LOCAL_ACUTE_INFLAMMATORY_RESPONSE	16	-0.54799	NA	NA	0.12789	0.34618	7	9	0.12789	0.34618	43.75	56.25	NA	NA	NA
villus 60 Day91	REACTOME_MITOCHONDRIAL_TRANSLATION	91	0.53942	0.00020756	0.0062398	NA	NA	64	27	0.00020756	0.0062398	70.3297	29.6703	DAP3, MRPL1, MRPL13, MRPL18, MRPL21, MRPL35, MRPL38, MRPL40, MRPL41, MRPL46, MRPL54, MRPL58, MRPL9, MRPS14, MRPS16, MRPS23, MRPS28, MRPS31, MRPS36, MRPS6, MRPS9, PTCD3, TSFM, TUFM	DAP3, MRPL1, MRPL13, MRPL18, MRPL21, MRPL35, MRPL38, MRPL41, MRPL46, MRPL54, MRPL58, MRPL9, MRPS14, MRPS16, MRPS23, MRPS28, MRPS31, MRPS36, MRPS6, MRPS9, PTCD3, TSFM, TUFM	MRPL40
crypt 180 Day91	BIOCARTA_RECK_PATHWAY	9	-0.28788	NA	NA	0.92398	0.98979	4	5	0.92398	0.98979	44.4444	55.5556	NA	NA	NA
crypt 180 Day8	REACTOME_MITOCHONDRIAL_UNCOUPLING	5	-0.51075	NA	NA	0.58408	0.79969	1	3	0.58408	0.79969	20	60	NA	NA	NA
crypt 180 Day8	REACTOME_RUNX3_REGULATES_P14_ARF	9	-0.44576	NA	NA	0.55175	0.77828	3	6	0.55175	0.77828	33.3333	66.6667	NA	NA	NA
crypt 180 Day8	REACTOME_TRIGLYCERIDE_CATABOLISM	22	-0.35994	NA	NA	0.54436	0.77899	8	11	0.54436	0.77899	36.3636	50	FABP2, PLIN3	NA	FABP2, PLIN3
crypt 180 Day8	WP_AMINO_ACID_METABOLISM	88	-0.45027	NA	NA	0.0077003	0.16666	41	46	0.0077003	0.16666	46.5909	52.2727	ACAA1, ACADM, ACO2, ADH4, ARG2, EHHADH, EPRS1, GSR, HADH, HIBCH, HMGCS2, MAOA, ODC1, OGDH, PCK1, PDK4, PKM, RARS1	EPRS1, GSR, HIBCH, ODC1, RARS1	ACAA1, ACADM, ACO2, ADH4, ARG2, EHHADH, HADH, HMGCS2, MAOA, OGDH, PCK1, PDK4, PKM
crypt 180 Day8	WP_CANONICAL_AND_NONCANONICAL_TGFB_SIGNALING	17	-0.40194	NA	NA	0.45907	0.7228	9	8	0.45907	0.7228	52.9412	47.0588	NA	NA	NA
crypt 180 Day91	REACTOME_NR1H2_AND_NR1H3_MEDIATED_SIGNALING	46	-0.48651	NA	NA	0.016757	0.19146	17	29	0.016757	0.19146	36.9565	63.0435	ABCG5, ABCG8, APOC2, MOV10, NCOR1, PCK1, TBL1XR1	TBL1XR1	ABCG5, ABCG8, APOC2, MOV10, NCOR1, PCK1
crypt 180 Day91	WP_EICOSANOID_SYNTHESIS	25	-0.60256	NA	NA	0.0071918	0.088601	8	17	0.0071918	0.088601	32	68	DPEP1, GGT1, GGT2, GGTLC1, GGTLC2	NA	DPEP1, GGT1, GGT2, GGTLC1, GGTLC2
crypt 180 Day91	WP_UREA_CYCLE_AND_ASSOCIATED_PATHWAYS	22	-0.50672	NA	NA	0.094522	0.31974	6	16	0.094522	0.31974	27.2727	72.7273	ALDH4A1, GPT, OAT, SLC25A13	NA	ALDH4A1, GPT, OAT, SLC25A13
crypt 5 Day91	WP_OVERVIEW_OF_INTERFERONSMEDIATED_SIGNALING_PATHWAY	33	0.65652	0.00026767	0.028342	NA	NA	23	8	0.00026767	0.028342	69.697	24.2424	NA	NA	NA
crypt 20 Day8	SIG_REGULATION_OF_THE_ACTIN_CYTOSKELETON_BY_RHO_GTPASES	33	-0.2174	NA	NA	0.94776	0.97339	15	17	0.94776	0.97339	45.4545	51.5152	NA	NA	NA
crypt 20 Day8	WP_DNA_DAMAGE_RESPONSE	63	-0.2516	NA	NA	0.715	0.8257	28	35	0.715	0.8257	44.4444	55.5556	PMAIP1	NA	PMAIP1
villus 180 Day8	REACTOME_RNA_POLYMERASE_II_TRANSCRIPTION_TERMINATION	59	0.52929	0.00037313	0.0062516	NA	NA	44	15	0.00037313	0.0062516	74.5763	25.4237	CPSF2, DHX38, EIF4A3, RNPS1, SLU7, SNRPB	CPSF2, DHX38, EIF4A3, RNPS1, SLU7, SNRPB	NA
crypt 180 Day8	REACTOME_DISEASES_OF_MISMATCH_REPAIR_MMR	5	0.62126	0.30953	0.40077	NA	NA	4	1	0.30953	0.40077	80	20	MSH6	MSH6	NA
crypt 180 Day8	REACTOME_IRON_UPTAKE_AND_TRANSPORT	54	-0.44056	NA	NA	0.059202	0.31226	23	28	0.059202	0.31226	42.5926	51.8519	FLVCR1, FTH1, HEPH, SLC46A1	NA	FLVCR1, FTH1, HEPH, SLC46A1
crypt 60 Day8	REACTOME_RUNX3_REGULATES_BCL2L11_BIM_TRANSCRIPTION	5	-0.756	NA	NA	0.09035	0.29272	1	4	0.09035	0.29272	20	80	FOXO3	NA	FOXO3
villus 20 Day8	WP_MITOCHONDRIAL_CIV_ASSEMBLY	31	0.61338	0.0011866	0.0064205	NA	NA	21	10	0.0011866	0.0064205	67.7419	32.2581	COX5B, COX6A1, COX6B1, COX7B, COX7C	COX5B, COX6A1, COX6B1, COX7B, COX7C	NA
crypt 180 Day8	REACTOME_PEROXISOMAL_PROTEIN_IMPORT	59	-0.65636	NA	NA	0.00015309	0.00013162	20	37	0.00015309	0.00013162	33.8983	62.7119	ACAA1, ACOX1, ACOX3, CAT, CROT, DECR2, EHHADH, EPHX2, HSD17B4, LONP2, PHYH, PIPOX, SCP2, SLC27A2	NA	ACAA1, ACOX1, ACOX3, CAT, CROT, DECR2, EHHADH, EPHX2, HSD17B4, LONP2, PHYH, PIPOX, SCP2, SLC27A2
crypt 180 Day8	REACTOME_SYNTHESIS_OF_BILE_ACIDS_AND_BILE_SALTS_VIA_24_HYDROXYCHOLESTEROL	10	-0.65592	NA	NA	0.083683	0.27371	1	8	0.083683	0.27371	10	80	CYP27A1, SLC27A2	NA	CYP27A1, SLC27A2
crypt 180 Day8	REACTOME_TRNA_MODIFICATION_IN_THE_MITOCHONDRION	7	0.58156	0.25222	0.3583	NA	NA	4	3	0.25222	0.3583	57.1429	42.8571	NA	NA	NA
crypt 180 Day8	KEGG_COLORECTAL_CANCER	62	0.31267	0.24626	0.4638	NA	NA	36	26	0.24626	0.4638	58.0645	41.9355	AKT1, MAP2K1, MSH6, TP53	AKT1, MSH6, TP53	MAP2K1
crypt 20 Day91	WP_RENIN_ANGIOTENSIN_ALDOSTERONE_SYSTEM_RAAS	40	-0.31504	NA	NA	0.45194	0.71284	19	18	0.45194	0.71284	47.5	45	ACE	NA	ACE
crypt 180 Day8	REACTOME_MAPK_TARGETS_NUCLEAR_EVENTS_MEDIATED_BY_MAP_KINASES	30	0.24941	0.85964	0.91998	NA	NA	18	12	0.85964	0.91998	60	40	NA	NA	NA
crypt 180 Day8	WP_CELL_DIFFERENTIATION_INDEX_EXPANDED	19	0.28396	0.79133	0.90326	NA	NA	9	10	0.79133	0.90326	47.3684	52.6316	EZH2, SRF	EZH2, SRF	NA
crypt 180 Day8	WP_EICOSANOID_METABOLISM_VIA_LIPO_OXYGENASES_LOX	26	-0.80573	NA	NA	0.00016706	0	5	20	0.00016706	0	19.2308	76.9231	ACAA1, ACOX1, ACOX3, CYP4A11, CYP4A22, CYP4F12, CYP4F2, EHHADH, PPARD, PTGR1	NA	ACAA1, ACOX1, ACOX3, CYP4A11, CYP4A22, CYP4F12, CYP4F2, EHHADH, PPARD, PTGR1
crypt 180 Day8	WP_FRAGILE_X_SYNDROME	114	0.32619	0.045003	0.2543	NA	NA	58	51	0.045003	0.2543	50.8772	44.7368	AKT1, EIF4A1, EIF4G1, MAP2K1, SLC16A1	AKT1, EIF4A1, EIF4G1, SLC16A1	MAP2K1
crypt 180 Day8	REACTOME_DNA_REPLICATION	120	0.61684	0.00035336	0	NA	NA	98	22	0.00035336	0	81.6667	18.3333	ANAPC15, MCM10, PSMA2, PSMB10, PSMB6, PSMC1, PSMC4, PSMD11, PSMD2, PSMD5, PSMD6, RPA1, UBE2S	ANAPC15, MCM10, PSMA2, PSMB6, PSMC1, PSMC4, PSMD11, PSMD2, PSMD5, PSMD6, RPA1, UBE2S	PSMB10
crypt 60 Day8	WP_FATTY_ACID_OMEGA_OXIDATION	15	-0.75433	NA	NA	0.00088952	0.011131	3	12	0.00088952	0.011131	20	80	ADH4, CYP2D6, CYP3A4	NA	ADH4, CYP2D6, CYP3A4
crypt 180 Day91	WP_7OXOC_AND_7BETAHC_PATHWAYS	27	-0.54088	NA	NA	0.028771	0.19309	9	18	0.028771	0.19309	33.3333	66.6667	ACOT12, EPHX2, SCP2, SLC27A2	NA	ACOT12, EPHX2, SCP2, SLC27A2
crypt 20 Day8	REACTOME_TNFS_BIND_THEIR_PHYSIOLOGICAL_RECEPTORS	28	-0.30349	NA	NA	0.636	0.79713	11	16	0.636	0.79713	39.2857	57.1429	NA	NA	NA
crypt 20 Day8	WP_IL18_SIGNALING_PATHWAY	251	-0.33178	NA	NA	0.010631	0.2494	85	161	0.010631	0.2494	33.8645	64.1434	JUN, NFKBIA, VEGFA	NA	JUN, NFKBIA, VEGFA
crypt 60 Day8	WP_RENIN_ANGIOTENSIN_ALDOSTERONE_SYSTEM_RAAS	40	-0.38849	NA	NA	0.18137	0.48541	17	22	0.18137	0.48541	42.5	55	ACE, CREB3L1, CREB3L3	CREB3L1	ACE, CREB3L3
villus 60 Day91	REACTOME_MRNA_SPLICING	172	0.49469	0.00020429	0.0064894	NA	NA	113	58	0.00020429	0.0064894	65.6977	33.7209	ALYREF, AQR, CCAR1, CHERP, CPSF2, CPSF4, CRNKL1, CSTF2T, CWC27, DDX23, DDX42, DDX46, DDX5, DHX15, DNAJC8, HNRNPA0, HNRNPA2B1, HNRNPF, HNRNPR, HNRNPU, HNRNPUL1, HSPA8, PCF11, PHF5A, PLRG1, POLR2A, POLR2H, PPIL1, PRPF19, PRPF38A, PRPF4, PUF60, RBM17, RBM22, SF3B1, SF3B5, SF3B6, SLU7, SNRNP48, SNRNP70, SNRPB2, SNRPC, SNRPD2, SNU13, SRRT, SRSF1, SRSF2, SRSF3, SRSF5, SRSF6, TFIP11, TRA2B, TXNL4A, U2SU…	ALYREF, AQR, CCAR1, CPSF2, CPSF4, CRNKL1, DHX15, DNAJC8, HNRNPA0, HNRNPA2B1, HNRNPF, HNRNPU, HNRNPUL1, HSPA8, PCF11, PHF5A, PLRG1, POLR2A, POLR2H, PPIL1, PRPF19, PRPF38A, PRPF4, PUF60, RBM17, RBM22, SF3B1, SF3B5, SF3B6, SLU7, SNRNP48, SNRPB2, SNRPC, SNRPD2, SNU13, SRRT, SRSF1, SRSF3, SRSF6, TRA2B, TXNL4A, U2SURP, WBP4	CHERP, CSTF2T, CWC27, DDX23, DDX42, DDX46, DDX5, HNRNPR, SNRNP70, SRSF2, SRSF5, TFIP11
crypt 180 Day91	WP_CYTOPLASMIC_RIBOSOMAL_PROTEINS	62	0.69107	0.00025674	0	NA	NA	52	10	0.00025674	0	83.871	16.129	RPL19, RPL27, RPL28, RPL38, RPL5, RPL6, RPS11, RPS13, RPS20, RPS23, RPS5	RPL19, RPL27, RPL28, RPL38, RPL5, RPL6, RPS11, RPS13, RPS20, RPS23, RPS5	NA
crypt 180 Day91	WP_ASSOCIATION_BETWEEN_PHYSICOCHEMICAL_FEATURES_AND_TOXICITY_ASSOCIATED_PATHWAYS	63	0.31962	0.24213	0.45338	NA	NA	30	33	0.24213	0.45338	47.619	52.381	ACTR3, AKT1, CDKN1A, CDKN1B, CTNNB1, SOD1	ACTR3, AKT1, CDKN1A, CTNNB1	CDKN1B, SOD1
crypt 60 Day8	REACTOME_REVERSIBLE_HYDRATION_OF_CARBON_DIOXIDE	12	0.28584	0.8692	0.953	NA	NA	3	8	0.8692	0.953	25	66.6667	NA	NA	NA
crypt 180 Day8	SIG_REGULATION_OF_THE_ACTIN_CYTOSKELETON_BY_RHO_GTPASES	33	0.28195	0.64912	0.79187	NA	NA	19	12	0.64912	0.79187	57.5758	36.3636	AKT1	AKT1	NA
crypt 180 Day8	WP_DNA_DAMAGE_RESPONSE	63	0.36385	0.074117	0.24414	NA	NA	40	23	0.074117	0.24414	63.4921	36.5079	GADD45A, PMAIP1, RAD51, TP53	RAD51, TP53	GADD45A, PMAIP1
crypt 180 Day8	REACTOME_MRNA_DECAY_BY_3_TO_5_EXORIBONUCLEASE	16	0.66001	0.0069735	0.016138	NA	NA	12	4	0.0069735	0.016138	75	25	EXOSC3, EXOSC4	EXOSC3, EXOSC4	NA
crypt 180 Day8	WP_DNA_REPAIR_PATHWAYS_FULL_NETWORK	114	0.53508	0.00033091	0.00018491	NA	NA	83	30	0.00033091	0.00018491	72.807	26.3158	APEX2, CDK7, FANCI, MSH6, PARP1, RAD51, RPA1, TDG, XPA	APEX2, CDK7, FANCI, MSH6, PARP1, RAD51, RPA1, TDG	XPA
crypt 180 Day8	WP_MAP3K1_ROLE_IN_PROMOTING_AND_BLOCKING_GONADAL_DETERMINATION	17	-0.34395	NA	NA	0.65208	0.85399	8	8	0.65208	0.85399	47.0588	47.0588	NA	NA	NA
crypt 180 Day8	WP_METHIONINE_METABOLISM_LEADING_TO_SULPHUR_AMINO_ACIDS_AND_RELATED_DISORDERS	11	0.66912	0.035224	0.065573	NA	NA	11	0	0.035224	0.065573	100	0	NA	NA	NA
crypt 20 Day8	REACTOME_PLATELET_AGGREGATION_PLUG_FORMATION	38	-0.47511	NA	NA	0.032403	0.1592	9	26	0.032403	0.1592	23.6842	68.4211	NA	NA	NA
crypt 20 Day8	KEGG_COLORECTAL_CANCER	62	-0.30674	NA	NA	0.3757	0.58268	21	41	0.3757	0.58268	33.871	66.129	JUN	NA	JUN
crypt 60 Day8	REACTOME_ACYL_CHAIN_REMODELING_OF_DAG_AND_TAG	7	-0.7825	NA	NA	0.017086	0.12724	3	4	0.017086	0.12724	42.8571	57.1429	DGAT2, PNPLA2	NA	DGAT2, PNPLA2
crypt 60 Day8	REACTOME_DISEASES_OF_SIGNAL_TRANSDUCTION_BY_GROWTH_FACTOR_RECEPTORS_AND_SECOND_MESSENGERS	379	0.2631	0.015406	0.36248	NA	NA	175	193	0.015406	0.36248	46.1741	50.9235	CBL, ERLIN2, FOXO3, FZD4, GTF2F1, IRS2, LRP5, NCOR1, NRG1, POLR2D, POLR2E, POLR2L, PSEN1, PSMB10, PSMB6, PSMD14, PSMD2, SYVN1	GTF2F1, LRP5, NRG1, POLR2D, POLR2E, POLR2L, PSMB6, PSMD14, PSMD2	CBL, ERLIN2, FOXO3, FZD4, IRS2, NCOR1, PSEN1, PSMB10, SYVN1
villus 60 Day8	BIOCARTA_EIF_PATHWAY	15	0.75249	0.00046168	0.0065242	NA	NA	13	2	0.00046168	0.0065242	86.6667	13.3333	EEF2, EIF3A, EIF4A1, EIF4E, EIF5	EEF2, EIF3A, EIF4A1, EIF4E, EIF5	NA
villus 60 Day91	WP_CHOLESTEROL_BIOSYNTHESIS_PATHWAY	15	0.78281	0.00061894	0.0067099	NA	NA	14	1	0.00061894	0.0067099	93.3333	6.66667	CYP51A1, FDFT1, FDPS, HMGCR, HMGCS1, IDI1, LSS, MSMO1, MVK	CYP51A1, FDFT1, FDPS, HMGCR, HMGCS1, IDI1, LSS, MSMO1, MVK	NA
crypt 1.4 Day91	KEGG_CYTOSOLIC_DNA_SENSING_PATHWAY	50	0.55363	0.00027755	0.028988	NA	NA	32	18	0.00027755	0.028988	64	36	NA	NA	NA
villus 180 Day8	REACTOME_TRANSPORT_OF_MATURE_TRANSCRIPT_TO_CYTOPLASM	80	0.50186	0.00041563	0.0069923	NA	NA	53	26	0.00041563	0.0069923	66.25	32.5	CPSF2, DHX38, EIF4A3, NUP50, RNPS1, SLU7	CPSF2, DHX38, EIF4A3, NUP50, RNPS1, SLU7	NA
villus 180 Day8	WP_METABOLIC_REPROGRAMMING_IN_COLON_CANCER	41	0.56709	0.00032971	0.0070683	NA	NA	26	15	0.00032971	0.0070683	63.4146	36.5854	FH, G6PD, GAPDH, IDH3A, LDHA, MDH2, PFKL, PGAM1, PGD, SUCLG2, TKT	FH, G6PD, GAPDH, IDH3A, LDHA, MDH2, PFKL, PGAM1, PGD, SUCLG2, TKT	NA
villus 180 Day8	REACTOME_XENOBIOTICS	20	-0.77059	NA	NA	0.00030864	0.0071637	2	16	0.00030864	0.0071637	10	80	ARNT, CYP2C18, CYP2D6, CYP3A4, CYP3A43, CYP3A5, CYP3A7	NA	ARNT, CYP2C18, CYP2D6, CYP3A4, CYP3A43, CYP3A5, CYP3A7
crypt 60 Day8	BIOCARTA_RECK_PATHWAY	9	0.57062	0.176	0.30259	NA	NA	4	5	0.176	0.30259	44.4444	55.5556	NA	NA	NA
crypt 1.4 Day91	REACTOME_TRAF6_MEDIATED_IRF7_ACTIVATION	28	0.62846	0.00079428	0.029154	NA	NA	20	8	0.00079428	0.029154	71.4286	28.5714	NA	NA	NA
villus 180 Day8	KEGG_TERPENOID_BACKBONE_BIOSYNTHESIS	15	0.73131	0.0013613	0.0071756	NA	NA	9	6	0.0013613	0.0071756	60	40	FDPS, HMGCR, HMGCS1, HMGCS2, IDI1, MVK, PMVK	FDPS, HMGCR, HMGCS1, IDI1, MVK, PMVK	HMGCS2
crypt 5 Day8	PID_PDGFRA_PATHWAY	22	-0.69284	NA	NA	0.00063479	0.029161	8	13	0.00063479	0.029161	36.3636	59.0909	NA	NA	NA
crypt 180 Day91	REACTOME_TNFR1_INDUCED_NFKAPPAB_SIGNALING_PATHWAY	28	-0.45841	NA	NA	0.1279	0.37209	9	19	0.1279	0.37209	32.1429	67.8571	RNF31, TAB3, XIAP	XIAP	RNF31, TAB3
crypt 60 Day8	WP_BIOMARKERS_FOR_UREA_CYCLE_DISORDERS	11	-0.53945	NA	NA	0.20361	0.45523	5	5	0.20361	0.45523	45.4545	45.4545	GPT	NA	GPT
crypt 1.4 Day91	REACTOME_THE_CITRIC_ACID_TCA_CYCLE_AND_RESPIRATORY_ELECTRON_TRANSPORT	161	0.45195	0.00037495	0.029627	NA	NA	98	61	0.00037495	0.029627	60.8696	37.8882	NA	NA	NA
villus 180 Day8	REACTOME_SCAVENGING_OF_HEME_FROM_PLASMA	42	-0.65609	NA	NA	0.00028498	0.0073091	5	35	0.00028498	0.0073091	11.9048	83.3333	APOA1, IGHV4-34, IGHV4-39, IGHV4-59, IGKV2-30, IGKV2D-30, IGKV4-1	NA	APOA1, IGHV4-34, IGHV4-39, IGHV4-59, IGKV2-30, IGKV2D-30, IGKV4-1
villus 180 Day91	REACTOME_TRNA_PROCESSING	103	0.5333	0.00018031	0.0075198	NA	NA	67	34	0.00018031	0.0075198	65.0485	33.0097	ADAT2, CPSF4, ELAC2, EPRS1, HSD17B10, NSUN2, NUP107, NUP153, NUP188, NUP93, NUP98, PUS7, RANBP2, RTCB, RTRAF, THG1L, TPR, TRMT10A, TRMT11, TRMT13, TSEN34, TYW1, TYW5	ADAT2, CPSF4, ELAC2, EPRS1, HSD17B10, NSUN2, NUP107, NUP153, NUP188, NUP93, NUP98, PUS7, RANBP2, RTCB, RTRAF, THG1L, TPR, TRMT10A, TRMT11, TRMT13, TYW1, TYW5	TSEN34
crypt 180 Day8	WP_MECHANOREGULATION_AND_PATHOLOGY_OF_YAPTAZ_VIA_HIPPO_AND_NONHIPPO_MECHANISMS	45	-0.27519	NA	NA	0.73407	0.87677	27	18	0.73407	0.87677	60	40	CTNNA1	NA	CTNNA1
crypt 20 Day8	WP_IL1_AND_MEGAKARYOCYTES_IN_OBESITY	24	-0.28334	NA	NA	0.77512	0.89251	10	13	0.77512	0.89251	41.6667	54.1667	NA	NA	NA
crypt 5 Day8	REACTOME_TRANSLESION_SYNTHESIS_BY_POLK	15	0.6877	0.0040168	0.030171	NA	NA	13	2	0.0040168	0.030171	86.6667	13.3333	NA	NA	NA
crypt 180 Day91	REACTOME_NA_CL_DEPENDENT_NEUROTRANSMITTER_TRANSPORTERS	17	-0.56144	NA	NA	0.075852	0.2676	9	7	0.075852	0.2676	52.9412	41.1765	SLC6A19, SLC6A20	NA	SLC6A19, SLC6A20
crypt 180 Day91	WP_NONSMALL_CELL_LUNG_CANCER	71	0.28944	0.3647	0.55187	NA	NA	29	42	0.3647	0.55187	40.8451	59.1549	AKT1, CASP3, CDKN1A, EML4, FOXO3, KRAS, RB1, TP53	AKT1, CDKN1A, EML4, KRAS, TP53	CASP3, FOXO3, RB1
crypt 60 Day8	REACTOME_TRNA_MODIFICATION_IN_THE_NUCLEUS_AND_CYTOSOL	41	0.55522	0.00073783	0.006482	NA	NA	26	15	0.00073783	0.006482	63.4146	36.5854	EPRS1, NSUN2	EPRS1, NSUN2	NA
crypt 60 Day8	WP_ENDOCHONDRAL_OSSIFICATION_WITH_SKELETAL_DYSPLASIAS	60	-0.19015	NA	NA	0.9808	0.98044	27	28	0.9808	0.98044	45	46.6667	THRA	NA	THRA
crypt 180 Day91	WP_EGFEGFR_SIGNALING_PATHWAY	160	0.28872	0.11246	0.39041	NA	NA	71	89	0.11246	0.39041	44.375	55.625	AKT1, ATF1, EPN1, ERRFI1, ITCH, KRAS, PCPLD1, PLSCR1, PRKCZ, PTPN11, PTPN12, PTPRR, RALA, VAV3	AKT1, ATF1, ERRFI1, KRAS, PCPLD1, PLSCR1, PTPN11, PTPN12, RALA	EPN1, ITCH, PRKCZ, PTPRR, VAV3
crypt 180 Day8	WP_IL1_AND_MEGAKARYOCYTES_IN_OBESITY	24	-0.35943	NA	NA	0.51285	0.76575	13	10	0.51285	0.76575	54.1667	41.6667	F2R, IL18, SELENBP1	NA	F2R, IL18, SELENBP1
villus 60 Day91	REACTOME_KERATINIZATION	126	0.51062	0.00020263	0.007543	NA	NA	56	36	0.00020263	0.007543	44.4444	28.5714	CAPNS1, DSP, FURIN, JUP, KRT12, KRT15, KRT18, KRT19, KRT23, KRT7, KRT78, KRT8, KRTAP10-11, KRTAP10-4, KRTAP10-6, KRTAP10-9, KRTAP4-5, KRTAP9-1	CAPNS1, JUP, KRT12, KRT15, KRT18, KRT19, KRT23, KRT7, KRT78, KRT8, KRTAP10-11, KRTAP10-4, KRTAP10-6, KRTAP10-9, KRTAP4-5, KRTAP9-1	DSP, FURIN
crypt 180 Day8	REACTOME_NOTCH1_INTRACELLULAR_DOMAIN_REGULATES_TRANSCRIPTION	45	-0.29261	NA	NA	0.64584	0.82534	21	24	0.64584	0.82534	46.6667	53.3333	NCOR1	NA	NCOR1
villus 20 Day8	REACTOME_HIV_TRANSCRIPTION_ELONGATION	40	0.57624	0.0006402	0.0076094	NA	NA	24	16	0.0006402	0.0076094	60	40	GTF2H1, POLR2D, SUPT5H	GTF2H1, POLR2D, SUPT5H	NA
crypt 180 Day8	PID_DELTA_NP63_PATHWAY	46	-0.43139	NA	NA	0.097286	0.37032	23	21	0.097286	0.37032	50	45.6522	ADA, HELLS, IGFBP3, ITGA3, SEC14L2, VDR	HELLS	ADA, IGFBP3, ITGA3, SEC14L2, VDR
crypt 180 Day8	REACTOME_RNA_POLYMERASE_III_TRANSCRIPTION_INITIATION_FROM_TYPE_3_PROMOTER	25	0.48843	0.053084	0.14049	NA	NA	16	9	0.053084	0.14049	64	36	POLR1D, POLR2E, POLR2L	POLR1D, POLR2E, POLR2L	NA
crypt 180 Day8	REACTOME_RND2_GTPASE_CYCLE	40	-0.28305	NA	NA	0.72533	0.87324	21	19	0.72533	0.87324	52.5	47.5	MUC13, NUDC	NUDC	MUC13
crypt 20 Day8	REACTOME_FRS_MEDIATED_FGFR3_SIGNALING	20	0.33861	0.47238	0.67852	NA	NA	9	8	0.47238	0.67852	45	40	NA	NA	NA
crypt 60 Day8	REACTOME_NEF_MEDIATED_DOWNREGULATION_OF_MHC_CLASS_I_COMPLEX_CELL_SURFACE_EXPRESSION	10	-0.64362	NA	NA	0.070243	0.24899	3	7	0.070243	0.24899	30	70	AP1S3, B2M	NA	AP1S3, B2M
villus 0.1 Day8	REACTOME_ALPHA_DEFENSINS	10	-0.93382	NA	NA	0.00019589	0.0076384	3	6	0.00019589	0.0076384	30	60	NA	NA	NA
crypt 180 Day8	REACTOME_TNFS_BIND_THEIR_PHYSIOLOGICAL_RECEPTORS	28	-0.39592	NA	NA	0.32724	0.6185	7	20	0.32724	0.6185	25	71.4286	NA	NA	NA
crypt 180 Day8	WP_IL18_SIGNALING_PATHWAY	251	-0.35861	NA	NA	0.0087293	0.31584	108	138	0.0087293	0.31584	43.0279	54.9801	AARS1, ALS2, B2M, BMP2, CD36, CFLAR, CXCL16, FN1, HADH, HDGF, IL18, IRF1, KIFC3, LONP2, NFKBIA, PARP1, PRKCD, RAE1, RANGAP1, TOMM40, TP53, VEGFA	AARS1, HDGF, PARP1, RAE1, RANGAP1, TOMM40, TP53	ALS2, B2M, BMP2, CD36, CFLAR, CXCL16, FN1, HADH, IL18, IRF1, KIFC3, LONP2, NFKBIA, PRKCD, VEGFA
crypt 180 Day8	WP_TYPE_I_COLLAGEN_SYNTHESIS_IN_THE_CONTEXT_OF_OSTEOGENESIS_IMPERFECTA	32	0.35729	0.28652	0.47384	NA	NA	12	18	0.28652	0.47384	37.5	56.25	CREB3L1, LRP5	CREB3L1, LRP5	NA
crypt 20 Day8	PID_DELTA_NP63_PATHWAY	46	-0.40546	NA	NA	0.096613	0.29942	18	25	0.096613	0.29942	39.1304	54.3478	NA	NA	NA
crypt 20 Day8	REACTOME_MRNA_DECAY_BY_3_TO_5_EXORIBONUCLEASE	16	0.6891	0.0012358	0.0062497	NA	NA	10	6	0.0012358	0.0062497	62.5	37.5	EXOSC4	EXOSC4	NA
crypt 20 Day8	WP_DNA_REPAIR_PATHWAYS_FULL_NETWORK	114	0.43505	0.00033212	0.012519	NA	NA	74	39	0.00033212	0.012519	64.9123	34.2105	NA	NA	NA
crypt 5 Day8	REACTOME_DEFECTIVE_CFTR_CAUSES_CYSTIC_FIBROSIS	57	0.49644	0.00036941	0.030245	NA	NA	40	17	0.00036941	0.030245	70.1754	29.8246	NA	NA	NA
crypt 180 Day8	KEGG_TOLL_LIKE_RECEPTOR_SIGNALING_PATHWAY	98	0.27987	0.26288	0.51004	NA	NA	54	43	0.26288	0.51004	55.102	43.8776	AKT1, MAP2K1, NFKBIA, TICAM1	AKT1	MAP2K1, NFKBIA, TICAM1
crypt 180 Day8	REACTOME_DISEASES_OF_METABOLISM	223	-0.41489	NA	NA	0.00025737	0.1303	98	116	0.00025737	0.1303	43.9462	52.0179	ACACA, ACY1, ALDOB, CYP27A1, GALE, GCLC, GGT1, GPC4, KHK, MAOA, MOGS, MUC13, PAPSS2, SDC1, SLC37A4, TCN2, THBS1, UGT1A1	ACACA, GALE, GCLC, MOGS, SDC1	ACY1, ALDOB, CYP27A1, GGT1, GPC4, KHK, MAOA, MUC13, PAPSS2, SLC37A4, TCN2, THBS1, UGT1A1
crypt 180 Day8	REACTOME_MRNA_EDITING	7	-0.54396	NA	NA	0.38703	0.64506	3	3	0.38703	0.64506	42.8571	42.8571	A1CF	NA	A1CF
crypt 180 Day8	REACTOME_TRANSFERRIN_ENDOCYTOSIS_AND_RECYCLING	30	-0.27756	NA	NA	0.80638	0.91854	14	13	0.80638	0.91854	46.6667	43.3333	NA	NA	NA
crypt 180 Day8	WP_ENDOCHONDRAL_OSSIFICATION	60	-0.29427	NA	NA	0.56335	0.77799	30	26	0.56335	0.77799	50	43.3333	AKT1, HMGCS1, THRA, VEGFA	AKT1, HMGCS1	THRA, VEGFA
crypt 20 Day8	REACTOME_NOTCH1_INTRACELLULAR_DOMAIN_REGULATES_TRANSCRIPTION	45	0.29007	0.40639	0.61798	NA	NA	23	22	0.40639	0.61798	51.1111	48.8889	NA	NA	NA
crypt 180 Day91	WP_MIRNA_REGULATION_OF_P53_PATHWAY_IN_PROSTATE_CANCER	22	0.4048	0.26904	0.41968	NA	NA	9	13	0.26904	0.41968	40.9091	59.0909	CASP3, PERP, TP53	PERP, TP53	CASP3
crypt 60 Day8	BIOCARTA_VITCB_PATHWAY	10	-0.32638	NA	NA	0.81117	0.95614	5	4	0.81117	0.95614	50	40	NA	NA	NA
crypt 180 Day8	WP_DNA_REPLICATION	38	0.67826	0.00026103	6.3064e-05	NA	NA	33	5	0.00026103	6.3064e-05	86.8421	13.1579	MCM10, RPA1	MCM10, RPA1	NA
villus 0.1 Day8	REACTOME_DEFENSINS	40	-0.63762	NA	NA	0.00019059	0.00769	19	11	0.00019059	0.00769	47.5	27.5	NA	NA	NA
crypt 20 Day8	REACTOME_LISTERIA_MONOCYTOGENES_ENTRY_INTO_HOST_CELLS	18	-0.50352	NA	NA	0.12994	0.28929	9	9	0.12994	0.28929	50	50	CTNND1	NA	CTNND1
crypt 20 Day8	WP_CALCIUM_REGULATION_IN_THE_CARDIAC_CELL	145	-0.3517	NA	NA	0.023432	0.25203	39	101	0.023432	0.25203	26.8966	69.6552	NA	NA	NA
crypt 20 Day8	WP_RESISTIN_AS_A_REGULATOR_OF_INFLAMMATION	32	-0.50212	NA	NA	0.025727	0.14147	9	22	0.025727	0.14147	28.125	68.75	NFKBIA	NA	NFKBIA
crypt 60 Day8	WP_EICOSANOID_METABOLISM_VIA_CYTOCHROME_P450_MONOOXYGENASES_CYP_PATHWAY	8	-0.91521	NA	NA	0.00018594	0.0067071	1	7	0.00018594	0.0067071	12.5	87.5	CYP2C18, EPHX2	NA	CYP2C18, EPHX2
crypt 180 Day91	KEGG_PORPHYRIN_AND_CHLOROPHYLL_METABOLISM	34	-0.46621	NA	NA	0.083107	0.3104	11	22	0.083107	0.3104	32.3529	64.7059	EPRS1, UGT1A1, UGT1A6	EPRS1	UGT1A1, UGT1A6
villus 20 Day8	REACTOME_THE_ROLE_OF_GTSE1_IN_G2_M_PROGRESSION_AFTER_G2_CHECKPOINT	69	0.51362	0.00036928	0.0078196	NA	NA	40	26	0.00036928	0.0078196	57.971	37.6812	PSMB2, PSMB6, PSMB9, PSMC6, TUBA1C, TUBA4A, TUBB4B	PSMB2, PSMB6, PSMC6, TUBA1C, TUBA4A, TUBB4B	PSMB9
villus 60 Day8	REACTOME_FOLDING_OF_ACTIN_BY_CCT_TRIC	10	0.84756	0.00067919	0.0079836	NA	NA	7	2	0.00067919	0.0079836	70	20	ACTB, CCT2	ACTB, CCT2	NA
crypt 20 Day8	WP_BIOTIN_METABOLISM_INCLUDING_IEMS	9	0.4525	0.39373	0.57478	NA	NA	7	2	0.39373	0.57478	77.7778	22.2222	NA	NA	NA
crypt 20 Day8	WP_DNA_DAMAGE_RESPONSE_ONLY_ATM_DEPENDENT	108	-0.45928	NA	NA	0.00057143	0.049894	33	73	0.00057143	0.049894	30.5556	67.5926	JUN, PMAIP1	NA	JUN, PMAIP1
crypt 20 Day8	WP_ENDOMETRIAL_CANCER	63	-0.29178	NA	NA	0.45694	0.6447	23	40	0.45694	0.6447	36.5079	63.4921	NA	NA	NA
crypt 20 Day8	WP_SIGNALING_OF_HEPATOCYTE_GROWTH_FACTOR_RECEPTOR	34	-0.47992	NA	NA	0.041356	0.1734	10	24	0.041356	0.1734	29.4118	70.5882	JUN	NA	JUN
villus 180 Day8	WP_PPAR_SIGNALING_PATHWAY	66	-0.61142	NA	NA	0.00013556	0.0081212	19	43	0.00013556	0.0081212	28.7879	65.1515	ACAA1, ACOX1, ACOX3, ACSL6, ANGPTL4, APOA1, APOC3, CD36, CYP27A1, EHHADH, FABP5, HMGCS2, PCK1, RXRA, SCP2, SLC27A2, SORBS1	FABP5	ACAA1, ACOX1, ACOX3, ACSL6, ANGPTL4, APOA1, APOC3, CD36, CYP27A1, EHHADH, HMGCS2, PCK1, RXRA, SCP2, SLC27A2, SORBS1
crypt 180 Day8	REACTOME_NUCLEOTIDE_BINDING_DOMAIN_LEUCINE_RICH_REPEAT_CONTAINING_RECEPTOR_NLR_SIGNALING_PATHWAYS	53	-0.3741	NA	NA	0.22291	0.54296	26	26	0.22291	0.54296	49.0566	49.0566	IRAK2, TXNIP	NA	IRAK2, TXNIP
crypt 180 Day8	REACTOME_ACTIVATION_OF_ATR_IN_RESPONSE_TO_REPLICATION_STRESS	36	0.66913	0.00025368	0.00017129	NA	NA	27	9	0.00025368	0.00017129	75	25	MCM10, RPA1	MCM10, RPA1	NA
crypt 180 Day91	REACTOME_RNA_POLYMERASE_III_TRANSCRIPTION	38	0.48629	0.021328	0.10157	NA	NA	25	13	0.021328	0.10157	65.7895	34.2105	GTF3C6, POLR2H, POLR2L, SSB	GTF3C6, POLR2H, POLR2L, SSB	NA
crypt 180 Day91	WP_ARYLAMINE_METABOLISM	5	-0.68961	NA	NA	0.20654	0.43105	1	4	0.20654	0.43105	20	80	NA	NA	NA
crypt 20 Day8	REACTOME_ERKS_ARE_INACTIVATED	12	-0.46231	NA	NA	0.34755	0.52284	4	8	0.34755	0.52284	33.3333	66.6667	NA	NA	NA
crypt 60 Day8	WP_EICOSANOID_SYNTHESIS	25	-0.66738	NA	NA	0.00069845	0.010142	8	15	0.00069845	0.010142	32	60	GGT1, GGT2, GGTLC1, GGTLC2	NA	GGT1, GGT2, GGTLC1, GGTLC2
crypt 60 Day8	WP_UREA_CYCLE_AND_ASSOCIATED_PATHWAYS	22	-0.53181	NA	NA	0.056055	0.24647	12	10	0.056055	0.24647	54.5455	45.4545	ALDH4A1, GPT, SLC25A13	NA	ALDH4A1, GPT, SLC25A13
crypt 20 Day8	REACTOME_NUCLEOTIDE_BINDING_DOMAIN_LEUCINE_RICH_REPEAT_CONTAINING_RECEPTOR_NLR_SIGNALING_PATHWAYS	53	-0.33111	NA	NA	0.30444	0.52111	19	34	0.30444	0.52111	35.8491	64.1509	NA	NA	NA
crypt 20 Day8	REACTOME_NUCLEOBASE_CATABOLISM	35	-0.66843	NA	NA	0.00016103	0.0013441	9	26	0.00016103	0.0013441	25.7143	74.2857	DPYD, TYMP, XDH	NA	DPYD, TYMP, XDH
crypt 20 Day8	WP_ARACHIDONATE_EPOXYGENASE_EPOXIDE_HYDROLASE	5	-0.6468	NA	NA	0.26011	0.40718	2	3	0.26011	0.40718	40	60	EPHX2	NA	EPHX2
crypt 20 Day8	WP_FATTY_ACID_BETA_OXIDATION	33	-0.34383	NA	NA	0.39634	0.58802	15	17	0.39634	0.58802	45.4545	51.5152	CHKB	NA	CHKB
crypt 180 Day8	REACTOME_FRS_MEDIATED_FGFR3_SIGNALING	20	0.35783	0.45958	0.64662	NA	NA	10	8	0.45958	0.64662	50	40	NA	NA	NA
crypt 180 Day8	REACTOME_LAMININ_INTERACTIONS	28	-0.40035	NA	NA	0.31383	0.60136	8	18	0.31383	0.60136	28.5714	64.2857	ITGA3	NA	ITGA3
crypt 180 Day8	WP_OSTEOBLAST_SIGNALING	14	-0.45119	NA	NA	0.38814	0.66794	5	9	0.38814	0.66794	35.7143	64.2857	NA	NA	NA
crypt 20 Day8	REACTOME_RESOLUTION_OF_SISTER_CHROMATID_COHESION	117	0.50182	0.0003319	0.00035639	NA	NA	85	30	0.0003319	0.00035639	72.6496	25.641	TUBB4B	TUBB4B	NA
villus 180 Day8	KEGG_PPAR_SIGNALING_PATHWAY	67	-0.61519	NA	NA	0.00013591	0.0081871	19	45	0.00013591	0.0081871	28.3582	67.1642	ACAA1, ACOX1, ACOX3, ACSL6, ANGPTL4, APOA1, APOC3, CD36, CYP27A1, EHHADH, FABP5, GK, HMGCS2, PCK1, RXRA, SCP2, SLC27A2, SORBS1	FABP5	ACAA1, ACOX1, ACOX3, ACSL6, ANGPTL4, APOA1, APOC3, CD36, CYP27A1, EHHADH, GK, HMGCS2, PCK1, RXRA, SCP2, SLC27A2, SORBS1
crypt 180 Day91	WP_FARNESOID_X_RECEPTOR_PATHWAY	17	-0.55044	NA	NA	0.09064	0.29826	4	12	0.09064	0.29826	23.5294	70.5882	CYP3A4, FKBP5, IRS2, PPARGC1A	FKBP5	CYP3A4, IRS2, PPARGC1A
crypt 60 Day8	WP_LNCRNAMEDIATED_MECHANISMS_OF_THERAPEUTIC_RESISTANCE	6	0.6155	0.23557	0.34923	NA	NA	4	2	0.23557	0.34923	66.6667	33.3333	ABCB1	ABCB1	NA
crypt 60 Day8	WP_7OXOC_AND_7BETAHC_PATHWAYS	27	-0.54746	NA	NA	0.024348	0.13406	16	11	0.024348	0.13406	59.2593	40.7407	ACOT12, CYP27A1, EPHX2, SCP2, SLC27A2	NA	ACOT12, CYP27A1, EPHX2, SCP2, SLC27A2
crypt 180 Day91	REACTOME_INTERLEUKIN_23_SIGNALING	8	-0.53221	NA	NA	0.36218	0.5856	4	3	0.36218	0.5856	50	37.5	NA	NA	NA
crypt 60 Day8	REACTOME_NR1H2_AND_NR1H3_MEDIATED_SIGNALING	46	-0.4539	NA	NA	0.032976	0.24014	21	25	0.032976	0.24014	45.6522	54.3478	ABCG5, ABCG8, APOC2, APOE, NCOR1, PCK1	NA	ABCG5, ABCG8, APOC2, APOE, NCOR1, PCK1
villus 180 Day91	REACTOME_MET_ACTIVATES_PTK2_SIGNALING	29	0.66932	0.00038285	0.0083489	NA	NA	24	4	0.00038285	0.0083489	82.7586	13.7931	COL1A1, COL3A1, COL5A1, FN1, HGF, ITGA2, ITGB1, LAMA3, LAMA4, LAMA5, LAMB1, LAMC2, SRC	COL1A1, COL3A1, COL5A1, FN1, HGF, ITGA2, ITGB1, LAMA3, LAMA4, LAMA5, LAMB1, LAMC2	SRC
crypt 180 Day91	BIOCARTA_VITCB_PATHWAY	10	-0.44498	NA	NA	0.51298	0.7231	3	6	0.51298	0.7231	30	60	NA	NA	NA
crypt 60 Day8	REACTOME_TNFR1_INDUCED_NFKAPPAB_SIGNALING_PATHWAY	28	0.27631	0.69478	0.83802	NA	NA	16	12	0.69478	0.83802	57.1429	42.8571	NA	NA	NA
crypt 5 Day8	PID_HIF1A_PATHWAY	17	0.65671	0.0030599	0.03071	NA	NA	10	6	0.0030599	0.03071	58.8235	35.2941	NA	NA	NA
crypt 180 Day8	REACTOME_LISTERIA_MONOCYTOGENES_ENTRY_INTO_HOST_CELLS	18	-0.39022	NA	NA	0.49135	0.74348	9	9	0.49135	0.74348	50	50	CBL	NA	CBL
crypt 180 Day8	WP_CALCIUM_REGULATION_IN_THE_CARDIAC_CELL	145	-0.34101	NA	NA	0.091307	0.45485	60	82	0.091307	0.45485	41.3793	56.5517	ARRB1, ATP1B1, GNG12, PRKCD	NA	ARRB1, ATP1B1, GNG12, PRKCD
crypt 180 Day8	WP_RESISTIN_AS_A_REGULATOR_OF_INFLAMMATION	32	-0.24627	NA	NA	0.90955	0.96645	16	15	0.90955	0.96645	50	46.875	AKT1, NFKBIA, PLCB2	AKT1	NFKBIA, PLCB2
crypt 5 Day8	REACTOME_FORMATION_OF_THE_EARLY_ELONGATION_COMPLEX	31	0.56751	0.0022006	0.030905	NA	NA	22	9	0.0022006	0.030905	70.9677	29.0323	NA	NA	NA
crypt 180 Day8	WP_SIGNALING_OF_HEPATOCYTE_GROWTH_FACTOR_RECEPTOR	34	-0.38846	NA	NA	0.29688	0.58708	14	20	0.29688	0.58708	41.1765	58.8235	MAP2K1	NA	MAP2K1
crypt 180 Day8	WP_TAMOXIFEN_METABOLISM	16	-0.79648	NA	NA	0.0010526	0.0025977	4	11	0.0010526	0.0025977	25	68.75	CYP1A1, CYP2D6, CYP3A4, CYP3A5	NA	CYP1A1, CYP2D6, CYP3A4, CYP3A5
crypt 60 Day8	PID_A6B1_A6B4_INTEGRIN_PATHWAY	44	0.28791	0.47842	0.68702	NA	NA	23	20	0.47842	0.68702	52.2727	45.4545	CASP7	NA	CASP7
villus 180 Day91	REACTOME_DIGESTION	16	-0.79956	NA	NA	0.00020903	0.0084032	6	9	0.00020903	0.0084032	37.5	56.25	GUCA2B, GUCY2C, LCT, MGAM, TREH	NA	GUCA2B, GUCY2C, LCT, MGAM, TREH
crypt 180 Day91	REACTOME_TLR3_MEDIATED_TICAM1_DEPENDENT_PROGRAMMED_CELL_DEATH	6	0.58266	0.31833	0.42258	NA	NA	4	2	0.31833	0.42258	66.6667	33.3333	RIPK3	RIPK3	NA
crypt 20 Day8	PID_CASPASE_PATHWAY	48	-0.32038	NA	NA	0.38733	0.58379	22	26	0.38733	0.58379	45.8333	54.1667	GZMB	NA	GZMB
crypt 180 Day91	REACTOME_RETINOID_CYCLE_DISEASE_EVENTS	11	-0.55299	NA	NA	0.2183	0.44379	2	9	0.2183	0.44379	18.1818	81.8182	NA	NA	NA
crypt 180 Day8	REACTOME_PLATELET_HOMEOSTASIS	84	-0.37465	NA	NA	0.1037	0.42733	37	44	0.1037	0.42733	44.0476	52.381	APOB, GNG12, PDE9A, PRKG2	NA	APOB, GNG12, PDE9A, PRKG2
crypt 180 Day8	WP_DOPAMINE_METABOLISM	11	-0.52024	NA	NA	0.30138	0.56046	5	6	0.30138	0.56046	45.4545	54.5455	MAOA	NA	MAOA
crypt 180 Day8	REACTOME_FGFR2_MUTANT_RECEPTOR_ACTIVATION	31	0.5152	0.014412	0.056069	NA	NA	18	11	0.014412	0.056069	58.0645	35.4839	POLR2A, POLR2D, POLR2E, POLR2L	POLR2A, POLR2D, POLR2E, POLR2L	NA
villus 180 Day8	REACTOME_APC_C_CDH1_MEDIATED_DEGRADATION_OF_CDC20_AND_OTHER_APC_C_CDH1_TARGETED_PROTEINS_IN_LATE_MITOSIS_EARLY_G1	70	0.51278	0.00039746	0.0085816	NA	NA	45	24	0.00039746	0.0085816	64.2857	34.2857	PSMA3, PSMA6, PSMB10, PSMB2, PSMB6, PSMB9, PSMC1, PSMC2, PSMC3, PSMC4, PSMC6, PSMD13, PSMD2, PSMD6, PSMD7, PSMD8	PSMA3, PSMA6, PSMB2, PSMB6, PSMC1, PSMC2, PSMC3, PSMC4, PSMC6, PSMD13, PSMD2, PSMD6, PSMD7, PSMD8	PSMB10, PSMB9
crypt 180 Day8	WP_SUPRESSION_OF_HMGB1_MEDIATED_INFLAMMATION_BY_THBD	9	-0.4412	NA	NA	0.56335	0.79349	4	5	0.56335	0.79349	44.4444	55.5556	NFKBIA	NA	NFKBIA
crypt 180 Day8	KEGG_CELL_CYCLE	119	0.53799	0.00035273	0.00010393	NA	NA	91	28	0.00035273	0.00010393	76.4706	23.5294	CDK7, GADD45A, PLK1, TFDP1, TP53	CDK7, PLK1, TFDP1, TP53	GADD45A
crypt 180 Day8	REACTOME_L1CAM_INTERACTIONS	113	-0.2527	NA	NA	0.69121	0.8259	50	59	0.69121	0.8259	44.2478	52.2124	CSNK2B, MAP2K1, NRP1, NUMB, SHTN1, TUBA1B, TUBB4B	CSNK2B, SHTN1, TUBA1B, TUBB4B	MAP2K1, NRP1, NUMB
crypt 180 Day8	REACTOME_REGULATED_NECROSIS	47	-0.5187	NA	NA	0.01102	0.12539	16	31	0.01102	0.12539	34.0426	65.9574	CFLAR, GSDMD, GZMB, IL18, IRF1, PELI1, RIPK3, TP53	RIPK3, TP53	CFLAR, GSDMD, GZMB, IL18, IRF1, PELI1
crypt 180 Day8	PID_CASPASE_PATHWAY	48	-0.3486	NA	NA	0.33892	0.64527	22	26	0.33892	0.64527	45.8333	54.1667	CASP7, GZMB, KRT18, LMNB1, PARP1	KRT18, LMNB1, PARP1	CASP7, GZMB
crypt 180 Day8	REACTOME_REGULATION_OF_GENE_EXPRESSION_BY_HYPOXIA_INDUCIBLE_FACTOR	11	-0.56014	NA	NA	0.21319	0.45977	2	9	0.21319	0.45977	18.1818	81.8182	VEGFA	NA	VEGFA
crypt 180 Day8	REACTOME_SIGNAL_AMPLIFICATION	31	-0.4419	NA	NA	0.15677	0.43552	11	20	0.15677	0.43552	35.4839	64.5161	GNG12	NA	GNG12
crypt 180 Day8	WP_BIOTIN_METABOLISM_INCLUDING_IEMS	9	-0.48008	NA	NA	0.46166	0.71483	5	4	0.46166	0.71483	55.5556	44.4444	ACACA	ACACA	NA
crypt 180 Day8	WP_DNA_DAMAGE_RESPONSE_ONLY_ATM_DEPENDENT	108	-0.34339	NA	NA	0.14941	0.50507	44	58	0.14941	0.50507	40.7407	53.7037	AKT1, CAT, CCNG2, FOXO3, INSR, LDLR, PMAIP1, SCP2, TP53, WNT2B	AKT1, LDLR, TP53	CAT, CCNG2, FOXO3, INSR, PMAIP1, SCP2, WNT2B
crypt 180 Day8	WP_ENDOMETRIAL_CANCER	63	-0.29064	NA	NA	0.56709	0.77978	33	29	0.56709	0.77978	52.381	46.0317	AKT1, CTNNA1, FOXO3, GADD45A, MAP2K1, TP53	AKT1, TP53	CTNNA1, FOXO3, GADD45A, MAP2K1
villus 180 Day91	REACTOME_MITOCHONDRIAL_TRANSLATION	91	0.54321	0.00018218	0.0085831	NA	NA	65	24	0.00018218	0.0085831	71.4286	26.3736	GADD45GIP1, MRPL1, MRPL13, MRPL18, MRPL21, MRPL24, MRPL35, MRPL36, MRPL38, MRPL41, MRPL54, MRPL58, MRPL9, MRPS14, MRPS16, MRPS23, MRPS28, MRPS31, MRPS36, MRPS6, MRPS9, PTCD3, TSFM, TUFM	GADD45GIP1, MRPL1, MRPL13, MRPL18, MRPL21, MRPL35, MRPL36, MRPL38, MRPL41, MRPL54, MRPL58, MRPL9, MRPS14, MRPS16, MRPS23, MRPS28, MRPS31, MRPS36, MRPS6, MRPS9, PTCD3, TSFM, TUFM	MRPL24
crypt 20 Day8	KEGG_EPITHELIAL_CELL_SIGNALING_IN_HELICOBACTER_PYLORI_INFECTION	63	-0.46531	NA	NA	0.0069623	0.092551	23	39	0.0069623	0.092551	36.5079	61.9048	JUN, NFKBIA	NA	JUN, NFKBIA
crypt 180 Day8	REACTOME_NUCLEOBASE_CATABOLISM	35	-0.72245	NA	NA	0.00016584	5.3878e-05	12	23	0.00016584	5.3878e-05	34.2857	65.7143	DPYD, ENTPD5, ENTPD8, GDA, NUDT5, PNP, SAMHD1, TYMP, UPB1, UPP1, XDH	NA	DPYD, ENTPD5, ENTPD8, GDA, NUDT5, PNP, SAMHD1, TYMP, UPB1, UPP1, XDH
crypt 180 Day8	REACTOME_THYROXINE_BIOSYNTHESIS	10	-0.82381	NA	NA	0.0018232	0.024577	2	7	0.0018232	0.024577	20	70	DIO1, IYD	NA	DIO1, IYD
crypt 180 Day8	WP_ARACHIDONATE_EPOXYGENASE_EPOXIDE_HYDROLASE	5	-0.91296	NA	NA	0.0032523	0.080182	3	2	0.0032523	0.080182	60	40	EPHX2	NA	EPHX2
crypt 180 Day91	REACTOME_DOWNSTREAM_SIGNALING_EVENTS_OF_B_CELL_RECEPTOR_BCR	75	0.53174	0.00026364	0.0029887	NA	NA	46	29	0.00026364	0.0029887	61.3333	38.6667	KRAS, PPIA, PSMA2, PSMA3, PSMA6, PSMB10, PSMB3, PSMB9, PSMC1, PSMC3, PSMC4, PSMD1, PSMD11, PSMD12, PSMD14, PSMD6, PSMD8, PSME1, PSME2	KRAS, PPIA, PSMA2, PSMA3, PSMA6, PSMB3, PSMC1, PSMC3, PSMC4, PSMD1, PSMD11, PSMD12, PSMD14, PSMD6, PSMD8	PSMB10, PSMB9, PSME1, PSME2
villus 180 Day91	REACTOME_INTERLEUKIN_12_SIGNALING	45	0.60773	0.00018836	0.0085945	NA	NA	29	12	0.00018836	0.0085945	64.4444	26.6667	ANXA2, ARF1, HNRNPA2B1, HNRNPDL, HNRNPF, HSPA9, MTAP, PAK2, PITPPPIA, PSME2, RALA, RAP1B, RPLP0, TCP1	ANXA2, ARF1, HNRNPA2B1, HNRNPDL, HNRNPF, HSPA9, MTAP, PAK2, PITPPPIA, RALA, RAP1B, RPLP0, TCP1	PSME2
crypt 20 Day8	WP_DOPAMINE_METABOLISM	11	0.29276	0.83984	0.95186	NA	NA	6	5	0.83984	0.95186	54.5455	45.4545	NA	NA	NA
crypt 60 Day91	WP_EICOSANOID_METABOLISM_VIA_CYCLO_OXYGENASES_COX	29	-0.5527	NA	NA	0.016522	0.18126	11	18	0.016522	0.18126	37.931	62.069	ACOX1, ACOX3, CYP4F2, EHHADH, HPGD	NA	ACOX1, ACOX3, CYP4F2, EHHADH, HPGD
crypt 20 Day8	WP_FERROPTOSIS	37	0.2941	0.45501	0.66063	NA	NA	16	20	0.45501	0.66063	43.2432	54.0541	GCLC, NCOA4	GCLC	NCOA4
crypt 180 Day91	WP_FBXL10_ENHANCEMENT_OF_MAPERK_SIGNALING_IN_DIFFUSE_LARGE_BCELL_LYMPHOMA	11	0.50104	0.26244	0.38902	NA	NA	6	5	0.26244	0.38902	54.5455	45.4545	DUSP6, SUZ12	DUSP6, SUZ12	NA
villus 180 Day8	KEGG_GLUTATHIONE_METABOLISM	43	0.55896	0.00034294	0.0088326	NA	NA	27	16	0.00034294	0.0088326	62.7907	37.2093	G6PD, GCLM, GGCT, GGT1, GPX1, GPX2, GSR, GSTP1, MGST1, MGST2, ODC1, PGD	G6PD, GGCT, GPX1, GPX2, GSR, GSTP1, MGST1, MGST2, ODC1, PGD	GCLM, GGT1
crypt 20 Day8	REACTOME_OTHER_SEMAPHORIN_INTERACTIONS	19	-0.58802	NA	NA	0.023587	0.10231	3	16	0.023587	0.10231	15.7895	84.2105	TYROBP	NA	TYROBP
crypt 20 Day8	WP_DRUG_INDUCTION_OF_BILE_ACID_PATHWAY	16	-0.37496	NA	NA	0.51679	0.70714	7	8	0.51679	0.70714	43.75	50	ABCB1, CYP3A4	ABCB1	CYP3A4
crypt 20 Day8	WP_GABA_RECEPTOR_SIGNALING	28	0.39291	0.15563	0.33977	NA	NA	12	12	0.15563	0.33977	42.8571	42.8571	NA	NA	NA
crypt 180 Day91	REACTOME_TRANSCRIPTION_OF_E2F_TARGETS_UNDER_NEGATIVE_CONTROL_BY_DREAM_COMPLEX	18	0.58011	0.02781	0.090245	NA	NA	14	4	0.02781	0.090245	77.7778	22.2222	MAX, PCNA	PCNA	MAX
crypt 180 Day91	REACTOME_SERINE_BIOSYNTHESIS	9	-0.33677	NA	NA	0.82842	0.95322	4	5	0.82842	0.95322	44.4444	55.5556	SRR	NA	SRR
crypt 180 Day91	REACTOME_REGULATION_OF_CHOLESTEROL_BIOSYNTHESIS_BY_SREBP_SREBF	55	0.63218	0.00025233	0.00024726	NA	NA	34	21	0.00025233	0.00024726	61.8182	38.1818	CYP51A1, FDFT1, FDPS, HMGCR, HMGCS1, IDI1, LSS, SQLE, SREBF2, TBL1XR1	CYP51A1, FDFT1, FDPS, HMGCR, HMGCS1, IDI1, LSS, SQLE, SREBF2, TBL1XR1	NA
villus 180 Day8	REACTOME_FORMATION_OF_THE_EARLY_ELONGATION_COMPLEX	31	0.60367	0.0012829	0.0088413	NA	NA	21	10	0.0012829	0.0088413	67.7419	32.2581	CDK7, GTF2F1, GTF2H1, POLR2D, SUPT4H1	CDK7, GTF2F1, GTF2H1, POLR2D, SUPT4H1	NA
crypt 20 Day8	PID_ATM_PATHWAY	33	0.37662	0.15428	0.35154	NA	NA	16	17	0.15428	0.35154	48.4848	51.5152	NA	NA	NA
villus 180 Day91	REACTOME_RNA_POLYMERASE_I_TRANSCRIPTION_TERMINATION	28	0.67603	0.00038045	0.0089614	NA	NA	21	7	0.00038045	0.0089614	75	25	CDK7, ERCC2, GTF2H1, POLR1C, POLR1D, POLR1E, POLR2H, TAF1D	CDK7, ERCC2, GTF2H1, POLR1C, POLR1D, POLR1E, POLR2H, TAF1D	NA
crypt 180 Day8	WP_FATTY_ACID_BETA_OXIDATION	33	-0.68409	NA	NA	0.00032846	0.0025226	13	20	0.00032846	0.0025226	39.3939	60.6061	ACADM, DECR1, GK, HADH, HADHA, HADHB	NA	ACADM, DECR1, GK, HADH, HADHA, HADHB
villus 180 Day91	REACTOME_TRANSPORT_OF_MATURE_TRANSCRIPT_TO_CYTOPLASM	80	0.55118	0.00036417	0.0090047	NA	NA	51	26	0.00036417	0.0090047	63.75	32.5	ALYREF, CHTOP, CPSF2, CPSF4, FYTTD1, NUP107, NUP153, NUP188, NUP93, NUP98, NXF1, RANBP2, SLU7, SRRM1, SRSF1, SRSF3, SRSF5, SRSF6, SRSF9, THOC2, THOC7, TPR, ZC3H11A	ALYREF, CHTOP, CPSF2, CPSF4, FYTTD1, NUP107, NUP153, NUP188, NUP93, NUP98, NXF1, RANBP2, SLU7, SRSF1, SRSF3, SRSF6, SRSF9, THOC2, THOC7, TPR, ZC3H11A	SRRM1, SRSF5
crypt 180 Day8	WP_PTF1A_RELATED_REGULATORY_PATHWAY	11	-0.27442	NA	NA	0.92602	0.98686	7	4	0.92602	0.98686	63.6364	36.3636	NA	NA	NA
villus 180 Day8	REACTOME_ROLE_OF_LAT2_NTAL_LAB_ON_CALCIUM_MOBILIZATION	45	-0.64456	NA	NA	0.00014094	0.0091028	9	36	0.00014094	0.0091028	20	80	GAB2, IGHV4-34, IGHV4-39, IGHV4-59, IGKV2-30, IGKV2D-30, IGKV4-1, PIK3CA, PIK3R2	NA	GAB2, IGHV4-34, IGHV4-39, IGHV4-59, IGKV2-30, IGKV2D-30, IGKV4-1, PIK3CA, PIK3R2
crypt 5 Day8	WP_MITOCHONDRIAL_GENE_EXPRESSION	19	0.6394	0.0043152	0.031452	NA	NA	10	9	0.0043152	0.031452	52.6316	47.3684	NA	NA	NA
crypt 180 Day91	WP_DNA_IRDAMAGE_AND_CELLULAR_RESPONSE_VIA_ATR	75	0.43044	0.0068547	0.090082	NA	NA	51	24	0.0068547	0.090082	68	32	PCPLK1, RAD51, SMC1A, TP53, UBE2D3, WRN, XPA	PCPLK1, RAD51, SMC1A, TP53, UBE2D3	WRN, XPA
crypt 20 Day8	REACTOME_CELL_DEATH_SIGNALLING_VIA_NRAGE_NRIF_AND_NADE	71	-0.49116	NA	NA	0.0010522	0.048671	18	52	0.0010522	0.048671	25.3521	73.2394	NA	NA	NA
crypt 60 Day8	REACTOME_TRANSLATION	257	0.65378	0.00037189	0	NA	NA	214	42	0.00037189	0	83.2685	16.3424	AARS1, EEF1D, EIF2S1, EIF3B, EIF4A1, EIF4EBP1, EIF4G1, EIF5B, EPRS1, GARS1, MRPL2, MRPL57, MRPS7, RPL15, RPL19, RPL37A, SARS1, TSFM, TUFM	AARS1, EEF1D, EIF2S1, EIF3B, EIF4A1, EIF4EBP1, EIF4G1, EIF5B, EPRS1, GARS1, MRPL2, MRPL57, MRPS7, RPL15, RPL19, RPL37A, SARS1, TSFM, TUFM	NA
villus 60 Day8	KEGG_PROTEASOME	42	0.584	0.00025056	0.0091165	NA	NA	32	9	0.00025056	0.0091165	76.1905	21.4286	PSMA5, PSMB10, PSMB2, PSMB6, PSMB9, PSMD11, PSMD13, PSMD2, PSMD7, PSMD8, PSME3	PSMA5, PSMB2, PSMB6, PSMD11, PSMD13, PSMD2, PSMD7, PSMD8, PSME3	PSMB10, PSMB9
crypt 180 Day8	REACTOME_RESOLUTION_OF_SISTER_CHROMATID_COHESION	117	0.59868	0.00034376	0	NA	NA	90	26	0.00034376	0	76.9231	22.2222	MAPRE1, NUDC, PDS5A, PLK1, RANBP2, RANGAP1, TUBA1B, TUBB4B, ZW10	MAPRE1, NUDC, PDS5A, PLK1, RANBP2, RANGAP1, TUBA1B, TUBB4B, ZW10	NA
crypt 20 Day8	REACTOME_MOLECULES_ASSOCIATED_WITH_ELASTIC_FIBRES	37	-0.62053	NA	NA	0.00031852	0.0068666	5	31	0.00031852	0.0068666	13.5135	83.7838	NA	NA	NA
crypt 1.4 Day91	KEGG_AUTOIMMUNE_THYROID_DISEASE	45	0.56753	0.00027941	0.031453	NA	NA	25	16	0.00027941	0.031453	55.5556	35.5556	NA	NA	NA
crypt 180 Day8	REACTOME_TRANSLESION_SYNTHESIS_BY_Y_FAMILY_DNA_POLYMERASES_BYPASSES_LESIONS_ON_DNA_TEMPLATE	36	0.51988	0.0053272	0.031361	NA	NA	27	9	0.0053272	0.031361	75	25	RPA1	RPA1	NA
crypt 60 Day91	REACTOME_MET_ACTIVATES_PTPN11	5	0.56798	0.41958	0.55894	NA	NA	4	1	0.41958	0.55894	80	20	PTPN11	PTPN11	NA
villus 180 Day91	REACTOME_LAMININ_INTERACTIONS	28	0.67472	0.00038045	0.0092154	NA	NA	19	7	0.00038045	0.0092154	67.8571	25	COL18A1, COL4A1, ITGA2, ITGB1, ITGB4, LAMA3, LAMA4, LAMA5, LAMB1, LAMC2, NID1	COL18A1, COL4A1, ITGA2, ITGB1, LAMA3, LAMA4, LAMA5, LAMB1, LAMC2, NID1	ITGB4
villus 180 Day91	REACTOME_METABOLISM_OF_AMINO_ACIDS_AND_DERIVATIVES	334	0.46005	0.00016978	0.0093672	NA	NA	196	118	0.00016978	0.0093672	58.6826	35.3293	AIMP1, ALDH18A1, ALDH4A1, ALDH9A1, AMD1, ARG2, ASPA, ASS1, AUH, AZIN1, BCKDK, CHDH, DAO, DCT, DIO1, DLD, DUOX2, EPRS1, ETHE1, GLUL, GPT, GSR, HSD17B10, IYD, LIPT1, MTAP, NDUFAB1, OAZ1, PAPSS2, PDHA1, PPM1K, PRODH, PSMA3, PSMA6, PSMB10, PSMB3, PSMB9, PSMC1, PSMC2, PSMC3, PSMC4, PSMD1, PSMD11, PSMD14, PSMD6, PSMD7, PSMD8, PSME1, PSME2, PSPH, PYCR3, QDPR, RARS1, RPL10A, RPL13, RPL18, RPL19, RPL22, R…	AIMP1, ALDH9A1, AMD1, ASS1, AZIN1, DLD, DUOX2, EPRS1, ETHE1, GLUL, GSR, HSD17B10, LIPT1, MTAP, NDUFAB1, PDHA1, PSMA3, PSMA6, PSMB3, PSMC1, PSMC2, PSMC3, PSMC4, PSMD1, PSMD11, PSMD14, PSMD6, PSMD7, PSMD8, PSPH, QDPR, RARS1, RPL10A, RPL13, RPL18, RPL19, RPL22, RPL22L1, RPL23, RPL23A, RPL24, RPL27, RPL28, RPL29, RPL3, RPL32, RPL34, RPL35, RPL36, RPL37A, RPL38, RPL39, RPL5, RPL6, RPL7, RPLP0, RPS11, …	ALDH18A1, ALDH4A1, ARG2, ASPA, AUH, BCKDK, CHDH, DAO, DCT, DIO1, GPT, IYD, OAZ1, PAPSS2, PPM1K, PRODH, PSMB10, PSMB9, PSME1, PSME2, PYCR3, SCLY, SEPHS2, SERINC3, SLC25A13, SLC6A12, SLC6A8
villus 180 Day91	WP_OXIDATION_BY_CYTOCHROME_P450	53	-0.61613	NA	NA	0.00021631	0.0094105	14	29	0.00021631	0.0094105	26.4151	54.717	CYB5B, CYB5R3, CYP20A1, CYP27A1, CYP2D6, CYP2S1, CYP3A4, CYP3A43, CYP3A5, CYP3A7, CYP4B1, CYP4F2, CYP4F8, CYP4V2, CYP51A1	CYP20A1, CYP51A1	CYB5B, CYB5R3, CYP27A1, CYP2D6, CYP2S1, CYP3A4, CYP3A43, CYP3A5, CYP3A7, CYP4B1, CYP4F2, CYP4F8, CYP4V2
crypt 20 Day8	REACTOME_PYRUVATE_METABOLISM	30	0.35959	0.22969	0.43532	NA	NA	20	10	0.22969	0.43532	66.6667	33.3333	NA	NA	NA
villus 180 Day91	REACTOME_KERATINIZATION	126	0.51062	0.0001779	0.0095928	NA	NA	70	28	0.0001779	0.0095928	55.5556	22.2222	CAPNS1, EVPL, KRT12, KRT15, KRT18, KRT19, KRT23, KRT7, KRT78, KRT8, KRTAP10-11, KRTAP10-4, KRTAP10-6, KRTAP10-9, KRTAP4-5, KRTAP9-1, PCSK6	CAPNS1, EVPL, KRT12, KRT15, KRT18, KRT19, KRT23, KRT7, KRT78, KRT8, KRTAP10-11, KRTAP10-4, KRTAP10-6, KRTAP10-9, KRTAP4-5, KRTAP9-1, PCSK6	NA
crypt 60 Day8	WP_EGFEGFR_SIGNALING_PATHWAY	160	-0.23349	NA	NA	0.67264	0.83049	82	77	0.67264	0.83049	51.25	48.125	CBL, EIF4EBP1, JUN, PRKCD, PTK2B, PTPRR	EIF4EBP1	CBL, JUN, PRKCD, PTK2B, PTPRR
crypt 20 Day8	REACTOME_REGULATION_OF_GLYCOLYSIS_BY_FRUCTOSE_2_6_BISPHOSPHATE_METABOLISM	11	-0.69862	NA	NA	0.016388	0.081301	3	8	0.016388	0.081301	27.2727	72.7273	PFKFB3, PFKFB4	NA	PFKFB3, PFKFB4
crypt 180 Day8	REACTOME_DEFECTIVE_CSF2RB_CAUSES_SMDP5	6	-0.68199	NA	NA	0.1831	0.39735	1	4	0.1831	0.39735	16.6667	66.6667	NA	NA	NA
crypt 180 Day8	REACTOME_NONSENSE_MEDIATED_DECAY_NMD	87	0.78541	0.00031377	0	NA	NA	78	9	0.00031377	0	89.6552	10.3448	EIF4G1, PPP2R2A, RNPS1, RPL19, RPL22L1, RPL23, RPL26, RPL27, RPL34, RPL37A, RPLP0, RPS24	EIF4G1, PPP2R2A, RNPS1, RPL19, RPL22L1, RPL23, RPL26, RPL27, RPL34, RPL37A, RPLP0, RPS24	NA
crypt 20 Day91	REACTOME_FGFR2_MUTANT_RECEPTOR_ACTIVATION	31	0.37541	0.1983	0.4501	NA	NA	18	12	0.1983	0.4501	58.0645	38.7097	NA	NA	NA
crypt 180 Day91	REACTOME_NEF_MEDIATED_CD8_DOWN_REGULATION	7	0.57334	0.29176	0.39142	NA	NA	4	3	0.29176	0.39142	57.1429	42.8571	ATP6V1H	ATP6V1H	NA
crypt 180 Day91	REACTOME_RHOBTB3_ATPASE_CYCLE	10	-0.33332	NA	NA	0.81831	0.94869	6	4	0.81831	0.94869	60	40	CCNE1, RHOBTB3	CCNE1	RHOBTB3
crypt 180 Day8	WP_COVID19_ADVERSE_OUTCOME_PATHWAY	14	-0.45102	NA	NA	0.38938	0.66828	6	8	0.38938	0.66828	42.8571	57.1429	ACE2	NA	ACE2
crypt 180 Day8	REACTOME_GENE_SILENCING_BY_RNA	75	0.6182	0.00030741	0	NA	NA	48	25	0.00030741	0	64	33.3333	NUP88, NUP93, POLR2A, POLR2D, POLR2E, POLR2L, RAE1, RANBP2, TPR, TSN	NUP88, NUP93, POLR2A, POLR2D, POLR2E, POLR2L, RAE1, RANBP2, TPR, TSN	NA
crypt 5 Day8	KEGG_BASE_EXCISION_REPAIR	31	0.56532	0.0022006	0.032037	NA	NA	24	7	0.0022006	0.032037	77.4194	22.5806	NA	NA	NA
crypt 20 Day8	WP_BIOMARKERS_FOR_UREA_CYCLE_DISORDERS	11	-0.39003	NA	NA	0.59031	0.76971	5	5	0.59031	0.76971	45.4545	45.4545	GPT	NA	GPT
crypt 5 Day8	REACTOME_PCNA_DEPENDENT_LONG_PATCH_BASE_EXCISION_REPAIR	20	0.62723	0.0037397	0.032132	NA	NA	19	1	0.0037397	0.032132	95	5	NA	NA	NA
villus 60 Day8	REACTOME_METABOLISM_OF_AMINO_ACIDS_AND_DERIVATIVES	334	0.42717	0.00040584	0.01013	NA	NA	187	135	0.00040584	0.01013	55.988	40.4192	AUH, CRYM, DIO1, EPRS1, FAU, GSR, HOGA1, IYD, NQO1, OAT, ODC1, OGDH, PDHB, PSMA5, PSMB10, PSMB2, PSMB6, PSMB9, PSMD11, PSMD13, PSMD2, PSMD7, PSMD8, PSME3, RPL11, RPL18A, RPL19, RPL23, RPL23A, RPL24, RPL26, RPL28, RPL30, RPL32, RPL34, RPL35A, RPL36, RPL37, RPL37A, RPL39, RPL7, RPL8, RPLP0, RPLP1, RPLP2, RPS2, RPS27L, RPS28, RPS29, RPS7, SEPHS2, SERINC5, SLC25A13, SLC6A12, TSTD1	EPRS1, FAU, GSR, NQO1, ODC1, PDHB, PSMA5, PSMB2, PSMB6, PSMD11, PSMD13, PSMD2, PSMD7, PSMD8, PSME3, RPL11, RPL18A, RPL19, RPL23, RPL23A, RPL24, RPL26, RPL28, RPL30, RPL32, RPL34, RPL35A, RPL36, RPL37, RPL37A, RPL39, RPL7, RPL8, RPLP0, RPLP1, RPLP2, RPS2, RPS27L, RPS28, RPS29, RPS7, TSTD1	AUH, CRYM, DIO1, HOGA1, IYD, OAT, OGDH, PSMB10, PSMB9, SEPHS2, SERINC5, SLC25A13, SLC6A12
crypt 180 Day8	REACTOME_OTHER_SEMAPHORIN_INTERACTIONS	19	-0.58502	NA	NA	0.049385	0.21342	5	14	0.049385	0.21342	26.3158	73.6842	PLXNA2, SEMA6A, TYROBP	NA	PLXNA2, SEMA6A, TYROBP
crypt 180 Day8	WP_DRUG_INDUCTION_OF_BILE_ACID_PATHWAY	16	-0.80905	NA	NA	0.00052632	0.0022104	4	10	0.00052632	0.0022104	25	62.5	ABCB1, CYP3A4, NR1I2, SLC51B, VDR	ABCB1	CYP3A4, NR1I2, SLC51B, VDR
crypt 180 Day8	WP_GABA_RECEPTOR_SIGNALING	28	-0.24768	NA	NA	0.91165	0.97083	12	12	0.91165	0.97083	42.8571	42.8571	NA	NA	NA
crypt 180 Day8	WP_OXIDATIVE_DAMAGE	39	-0.5197	NA	NA	0.020617	0.16226	13	26	0.020617	0.16226	33.3333	66.6667	C1QB, GADD45A	NA	C1QB, GADD45A
crypt 180 Day91	REACTOME_RUNX1_AND_FOXP3_CONTROL_THE_DEVELOPMENT_OF_REGULATORY_T_LYMPHOCYTES_TREGS	10	0.55926	0.19376	0.29519	NA	NA	6	4	0.19376	0.29519	60	40	NA	NA	NA
crypt 180 Day8	WP_FERROPTOSIS	37	-0.44624	NA	NA	0.10975	0.37357	19	17	0.10975	0.37357	51.3514	45.9459	FTH1, GCLC, GPX4, NCOA4, SAT1, SLC39A14, SLC3A2, TP53	GCLC, TP53	FTH1, GPX4, NCOA4, SAT1, SLC39A14, SLC3A2
crypt 180 Day91	WP_APOPTOSIS_MODULATION_AND_SIGNALING	79	0.27167	0.46486	0.62079	NA	NA	40	39	0.46486	0.62079	50.6329	49.3671	BAG3, CASP3, CASP6, ENDOG, FAS, HSPA1A, MAP3K14, MCL1, MYD88, TNFSF10, TP53, XIAP	BAG3, ENDOG, HSPA1A, MCL1, MYD88, TP53, XIAP	CASP3, CASP6, FAS, MAP3K14, TNFSF10
crypt 20 Day8	WP_PTF1A_RELATED_REGULATORY_PATHWAY	11	-0.51091	NA	NA	0.25198	0.42149	2	7	0.25198	0.42149	18.1818	63.6364	NA	NA	NA
crypt 20 Day8	REACTOME_KSRP_KHSRP_BINDS_AND_DESTABILIZES_MRNA	17	0.53926	0.047939	0.11733	NA	NA	10	7	0.047939	0.11733	58.8235	41.1765	EXOSC4	EXOSC4	NA
villus 180 Day8	REACTOME_HIV_INFECTION	218	0.42998	0.00080841	0.010208	NA	NA	129	85	0.00080841	0.010208	59.1743	38.9908	AP1S3, AP2A1, AP2M1, B2M, CDK7, CUL5, GTF2F1, GTF2H1, HLA-A, NUP50, POLR2D, PPIA, PSMA3, PSMA6, PSMB10, PSMB2, PSMB6, PSMB9, PSMC1, PSMC2, PSMC3, PSMC4, PSMC6, PSMD13, PSMD2, PSMD6, PSMD7, PSMD8, SLC25A5, SUPT4H1, TAF10, VPS37B, XRCC5	AP2M1, CDK7, CUL5, GTF2F1, GTF2H1, NUP50, POLR2D, PPIA, PSMA3, PSMA6, PSMB2, PSMB6, PSMC1, PSMC2, PSMC3, PSMC4, PSMC6, PSMD13, PSMD2, PSMD6, PSMD7, PSMD8, SUPT4H1, TAF10, VPS37B	AP1S3, AP2A1, B2M, HLA-A, PSMB10, PSMB9, SLC25A5, XRCC5
villus 180 Day8	REACTOME_HOST_INTERACTIONS_OF_HIV_FACTORS	123	0.46073	0.00049875	0.010227	NA	NA	78	43	0.00049875	0.010227	63.4146	34.9593	AP1S3, AP2A1, AP2M1, B2M, CUL5, HLA-A, NUP50, PPIA, PSMA3, PSMA6, PSMB10, PSMB2, PSMB6, PSMB9, PSMC1, PSMC2, PSMC3, PSMC4, PSMC6, PSMD13, PSMD2, PSMD6, PSMD7, PSMD8, SLC25A5	AP2M1, CUL5, NUP50, PPIA, PSMA3, PSMA6, PSMB2, PSMB6, PSMC1, PSMC2, PSMC3, PSMC4, PSMC6, PSMD13, PSMD2, PSMD6, PSMD7, PSMD8	AP1S3, AP2A1, B2M, HLA-A, PSMB10, PSMB9, SLC25A5
crypt 20 Day8	BIOCARTA_SET_PATHWAY	9	-0.64424	NA	NA	0.084241	0.20639	3	6	0.084241	0.20639	33.3333	66.6667	GZMA, GZMB	NA	GZMA, GZMB
crypt 20 Day8	REACTOME_TRANSLESION_SYNTHESIS_BY_Y_FAMILY_DNA_POLYMERASES_BYPASSES_LESIONS_ON_DNA_TEMPLATE	36	0.3581	0.18251	0.38886	NA	NA	23	13	0.18251	0.38886	63.8889	36.1111	NA	NA	NA
crypt 180 Day8	REACTOME_RUNX3_REGULATES_BCL2L11_BIM_TRANSCRIPTION	5	-0.86081	NA	NA	0.017792	0.15202	2	3	0.017792	0.15202	40	60	FOXO3	NA	FOXO3
crypt 180 Day8	WP_ATM_SIGNALING_PATHWAY	37	0.34465	0.28394	0.47436	NA	NA	19	17	0.28394	0.47436	51.3514	45.9459	GADD45A, NFKBIA, RAD51, TP53	RAD51, TP53	GADD45A, NFKBIA
crypt 20 Day8	REACTOME_FREE_FATTY_ACID_RECEPTORS	5	-0.21721	NA	NA	0.99812	0.99982	3	2	0.99812	0.99982	60	40	NA	NA	NA
crypt 60 Day8	REACTOME_NA_CL_DEPENDENT_NEUROTRANSMITTER_TRANSPORTERS	17	-0.51634	NA	NA	0.12535	0.35681	7	8	0.12535	0.35681	41.1765	47.0588	SLC6A19, SLC6A20	NA	SLC6A19, SLC6A20
crypt 60 Day8	WP_NONSMALL_CELL_LUNG_CANCER	71	-0.23493	NA	NA	0.81604	0.90421	35	36	0.81604	0.90421	49.2958	50.7042	FOXO3, GADD45A	NA	FOXO3, GADD45A
crypt 20 Day8	WP_FATTY_ACID_OMEGA_OXIDATION	15	-0.47717	NA	NA	0.23362	0.41165	5	8	0.23362	0.41165	33.3333	53.3333	CYP3A4	NA	CYP3A4
villus 60 Day8	REACTOME_GAP_JUNCTION_ASSEMBLY	32	0.61106	0.0012324	0.010279	NA	NA	13	13	0.0012324	0.010279	40.625	40.625	TUBA1C, TUBA4A, TUBAL3, TUBB2A, TUBB4B	TUBA1C, TUBA4A, TUBAL3, TUBB2A, TUBB4B	NA
crypt 60 Day8	WP_ARYLAMINE_METABOLISM	5	-0.73516	NA	NA	0.11669	0.32674	0	5	0.11669	0.32674	0	100	NA	NA	NA
crypt 60 Day8	WP_LNCRNA_INVOLVEMENT_IN_CANONICAL_WNT_SIGNALING_AND_COLORECTAL_CANCER	92	-0.22886	NA	NA	0.8165	0.89656	39	45	0.8165	0.89656	42.3913	48.913	HNRNPU, JUN, LRP5	HNRNPU, LRP5	JUN
crypt 180 Day8	WP_BIOMARKERS_FOR_UREA_CYCLE_DISORDERS	11	-0.48738	NA	NA	0.38284	0.64673	5	5	0.38284	0.64673	45.4545	45.4545	GPT	NA	GPT
villus 180 Day8	WP_MEVALONATE_PATHWAY	7	0.90193	0.00024558	0.010306	NA	NA	6	1	0.00024558	0.010306	85.7143	14.2857	FDPS, HMGCR, HMGCS1, MVK, PMVK	FDPS, HMGCR, HMGCS1, MVK, PMVK	NA
crypt 20 Day91	WP_FARNESOID_X_RECEPTOR_PATHWAY	17	0.27123	0.83004	0.91752	NA	NA	8	9	0.83004	0.91752	47.0588	52.9412	NA	NA	NA
villus 60 Day8	WP_COMPUTATIONAL_MODEL_OF_AEROBIC_GLYCOLYSIS	12	0.79082	0.00090765	0.010386	NA	NA	12	0	0.00090765	0.010386	100	0	ALDOA, GAPDH, LDHA, PKM	ALDOA, GAPDH, LDHA, PKM	NA
crypt 180 Day8	WP_RENIN_ANGIOTENSIN_ALDOSTERONE_SYSTEM_RAAS	40	-0.4293	NA	NA	0.1312	0.416	14	24	0.1312	0.416	35	60	ACE, ATF4, CALML4, CREB3L1, CREB3L2, CREB3L3, PLCB2	ATF4, CREB3L1	ACE, CALML4, CREB3L2, CREB3L3, PLCB2
villus 180 Day8	REACTOME_MRNA_CAPPING	27	0.61662	0.0017831	0.010473	NA	NA	17	10	0.0017831	0.010473	62.963	37.037	CDK7, GTF2F1, GTF2H1, POLR2D	CDK7, GTF2F1, GTF2H1, POLR2D	NA
crypt 60 Day8	REACTOME_RETINOID_CYCLE_DISEASE_EVENTS	11	-0.51789	NA	NA	0.24841	0.50389	4	4	0.24841	0.50389	36.3636	36.3636	NA	NA	NA
crypt 180 Day8	REACTOME_FCERI_MEDIATED_NF_KB_ACTIVATION	105	0.36447	0.015318	0.14863	NA	NA	52	53	0.015318	0.14863	49.5238	50.4762	CDC34, IGHV4-34, IGHV4-39, IGHV4-59, IGKV4-1, NFKBIA, PSMA2, PSMB10, PSMB6, PSMC1, PSMC4, PSMD11, PSMD2, PSMD5, PSMD6	CDC34, PSMA2, PSMB6, PSMC1, PSMC4, PSMD11, PSMD2, PSMD5, PSMD6	IGHV4-34, IGHV4-39, IGHV4-59, IGKV4-1, NFKBIA, PSMB10
villus 180 Day91	REACTOME_VIRAL_MESSENGER_RNA_SYNTHESIS	42	0.61128	0.00055361	0.010573	NA	NA	28	12	0.00055361	0.010573	66.6667	28.5714	NUP107, NUP153, NUP188, NUP93, NUP98, POLR2H, RANBP2, TPR	NUP107, NUP153, NUP188, NUP93, NUP98, POLR2H, RANBP2, TPR	NA
crypt 20 Day8	REACTOME_ERYTHROPOIETIN_ACTIVATES_STAT5	7	-0.69884	NA	NA	0.074716	0.19555	1	6	0.074716	0.19555	14.2857	85.7143	NA	NA	NA
crypt 20 Day8	REACTOME_NEGATIVE_FEEDBACK_REGULATION_OF_MAPK_PATHWAY	6	-0.56981	NA	NA	0.34659	0.50057	1	5	0.34659	0.50057	16.6667	83.3333	NA	NA	NA
crypt 1.4 Day8	WP_HIJACK_OF_UBIQUITINATION_BY_SARSCOV2	8	0.85626	0.00064613	0.032275	NA	NA	7	1	0.00064613	0.032275	87.5	12.5	NA	NA	NA
crypt 180 Day8	REACTOME_TRNA_MODIFICATION_IN_THE_NUCLEUS_AND_CYTOSOL	41	0.5691	0.0010647	0.003209	NA	NA	28	13	0.0010647	0.003209	68.2927	31.7073	EPRS1, NSUN2	EPRS1, NSUN2	NA
crypt 180 Day8	WP_ENDOCHONDRAL_OSSIFICATION_WITH_SKELETAL_DYSPLASIAS	60	-0.29427	NA	NA	0.56335	0.77799	30	26	0.56335	0.77799	50	43.3333	AKT1, HMGCS1, THRA, VEGFA	AKT1, HMGCS1	THRA, VEGFA
crypt 20 Day8	WP_BMP2WNT4FOXO1_PATHWAY_IN_HUMAN_PRIMARY_ENDOMETRIAL_STROMAL_CELL_DIFFERENTIATION	12	-0.67819	NA	NA	0.018505	0.085494	2	9	0.018505	0.085494	16.6667	75	NA	NA	NA
crypt 60 Day8	WP_FBXL10_ENHANCEMENT_OF_MAPERK_SIGNALING_IN_DIFFUSE_LARGE_BCELL_LYMPHOMA	11	0.50943	0.21259	0.36831	NA	NA	7	4	0.21259	0.36831	63.6364	36.3636	NA	NA	NA
villus 180 Day8	REACTOME_ROLE_OF_PHOSPHOLIPIDS_IN_PHAGOCYTOSIS	53	-0.62042	NA	NA	0.00013843	0.010759	13	40	0.00013843	0.010759	24.5283	75.4717	CD3G, IGHV4-34, IGHV4-39, IGHV4-59, IGKV2-30, IGKV2D-30, IGKV4-1, ITPR2, PIK3CA, PIK3R2, PLCG1, PRKCD, PRKCE	NA	CD3G, IGHV4-34, IGHV4-39, IGHV4-59, IGKV2-30, IGKV2D-30, IGKV4-1, ITPR2, PIK3CA, PIK3R2, PLCG1, PRKCD, PRKCE
villus 180 Day91	PID_HIF1_TFPATHWAY	65	0.56371	0.00018315	0.01109	NA	NA	37	26	0.00018315	0.01109	56.9231	40	ABCB1, AKT1, ALDOA, ARNT, BHLHE40, BHLHE41, CITED2, COPS5, CREBBP, CXCR4, ENO1, HIF1A, HK2, HNF4A, ID2, LDHA, MCL1, NDRG1, NOS2, NPM1, PFKFB3, PFKL, PGM1, PLIN2, SLC2A1, TF, TFRC	ABCB1, AKT1, ALDOA, BHLHE40, BHLHE41, COPS5, CREBBP, CXCR4, ENO1, HIF1A, HK2, LDHA, MCL1, NDRG1, NOS2, NPM1, PFKL, PGM1, PLIN2, SLC2A1, TF, TFRC	ARNT, CITED2, HNF4A, ID2, PFKFB3
crypt 180 Day8	KEGG_PROTEASOME	42	0.6555	0.00026624	7.1272e-05	NA	NA	29	13	0.00026624	7.1272e-05	69.0476	30.9524	PSMA2, PSMB10, PSMB6, PSMC1, PSMC4, PSMD11, PSMD2, PSMD6	PSMA2, PSMB6, PSMC1, PSMC4, PSMD11, PSMD2, PSMD6	PSMB10
crypt 60 Day8	REACTOME_REGULATION_OF_INSULIN_SECRETION	75	-0.31296	NA	NA	0.28965	0.63048	30	40	0.28965	0.63048	40	53.3333	SLC2A2	NA	SLC2A2
villus 180 Day8	REACTOME_IMMUNOREGULATORY_INTERACTIONS_BETWEEN_A_LYMPHOID_AND_A_NON_LYMPHOID_CELL	128	-0.54731	NA	NA	0.00012303	0.01111	31	93	0.00012303	0.01111	24.2188	72.6562	B2M, CD200R1, CD3E, CD3G, CD8A, CLEC2D, CXADR, HLA-A, HLA-B, HLA-C, HLA-E, HLA-F, HLA-G, IGHV4-34, IGHV4-39, IGHV4-59, IGKV2-30, IGKV2D-30, IGKV4-1, KLRD1, PIANP, TREML4, VCAM1	CXADR	B2M, CD200R1, CD3E, CD3G, CD8A, CLEC2D, HLA-A, HLA-B, HLA-C, HLA-E, HLA-F, HLA-G, IGHV4-34, IGHV4-39, IGHV4-59, IGKV2-30, IGKV2D-30, IGKV4-1, KLRD1, PIANP, TREML4, VCAM1
villus 5 Day8	WP_OVERVIEW_OF_INTERFERONSMEDIATED_SIGNALING_PATHWAY	33	0.64504	0.00028233	0.011143	NA	NA	21	10	0.00028233	0.011143	63.6364	30.303	NA	NA	NA
villus 20 Day8	REACTOME_SELENOAMINO_ACID_METABOLISM	89	0.48137	0.00041425	0.011615	NA	NA	51	37	0.00041425	0.011615	57.3034	41.573	EEF1E1, GNMT, RPL18A, RPL37, RPL37A, SARS1	RPL18A, RPL37, RPL37A, SARS1	EEF1E1, GNMT
crypt 5 Day8	REACTOME_FGFR2_ALTERNATIVE_SPLICING	23	0.60375	0.0029879	0.032309	NA	NA	17	6	0.0029879	0.032309	73.913	26.087	NA	NA	NA
crypt 20 Day91	REACTOME_ENOS_ACTIVATION	10	-0.4414	NA	NA	0.45698	0.70874	5	5	0.45698	0.70874	50	50	NA	NA	NA
crypt 20 Day8	WP_ENDOCHONDRAL_OSSIFICATION_WITH_SKELETAL_DYSPLASIAS	60	-0.26879	NA	NA	0.61444	0.76144	27	30	0.61444	0.76144	45	50	VEGFA	NA	VEGFA
crypt 60 Day8	WP_FARNESOID_X_RECEPTOR_PATHWAY	17	-0.66593	NA	NA	0.0056497	0.05346	3	12	0.0056497	0.05346	17.6471	70.5882	CYP3A4, IRS2, PPARGC1A	NA	CYP3A4, IRS2, PPARGC1A
crypt 60 Day8	REACTOME_INTERLEUKIN_23_SIGNALING	8	-0.6983	NA	NA	0.060245	0.22658	2	5	0.060245	0.22658	25	62.5	NA	NA	NA
crypt 180 Day8	KEGG_CARDIAC_MUSCLE_CONTRACTION	69	-0.37806	NA	NA	0.13603	0.46462	26	37	0.13603	0.46462	37.6812	53.6232	ATP1A1, ATP1B1	NA	ATP1A1, ATP1B1
crypt 180 Day8	REACTOME_ACYL_CHAIN_REMODELING_OF_DAG_AND_TAG	7	-0.72225	NA	NA	0.088971	0.25955	1	6	0.088971	0.25955	14.2857	85.7143	DGAT1, DGAT2	NA	DGAT1, DGAT2
crypt 180 Day8	REACTOME_DISEASES_OF_SIGNAL_TRANSDUCTION_BY_GROWTH_FACTOR_RECEPTORS_AND_SECOND_MESSENGERS	379	0.25815	0.046411	0.39364	NA	NA	177	194	0.046411	0.39364	46.7018	51.1873	AGGF1, AKT1, ARRB1, CBL, ERLIN2, FN1, FOXO3, IRS2, JAK2, LRP5, MAP2K1, NCOR1, PHB, POLR2A, POLR2D, POLR2E, POLR2L, PSMA2, PSMB10, PSMB6, PSMC1, PSMC4, PSMD11, PSMD2, PSMD5, PSMD6, RNF43, TRAK1	AGGF1, AKT1, LRP5, PHB, POLR2A, POLR2D, POLR2E, POLR2L, PSMA2, PSMB6, PSMC1, PSMC4, PSMD11, PSMD2, PSMD5, PSMD6	ARRB1, CBL, ERLIN2, FN1, FOXO3, IRS2, JAK2, MAP2K1, NCOR1, PSMB10, RNF43, TRAK1
villus 0.1 Day91	REACTOME_RESPONSE_TO_METAL_IONS	12	-0.88288	NA	NA	0.0002002	0.011654	1	11	0.0002002	0.011654	8.33333	91.6667	NA	NA	NA
villus 60 Day8	REACTOME_DOWNSTREAM_SIGNALING_EVENTS_OF_B_CELL_RECEPTOR_BCR	75	0.51486	0.00027541	0.011657	NA	NA	50	25	0.00027541	0.011657	66.6667	33.3333	BCL10, MALT1, PPIA, PPP3CA, PSMA5, PSMB10, PSMB2, PSMB6, PSMB9, PSMD11, PSMD13, PSMD2, PSMD7, PSMD8, PSME3	BCL10, MALT1, PPIA, PSMA5, PSMB2, PSMB6, PSMD11, PSMD13, PSMD2, PSMD7, PSMD8, PSME3	PPP3CA, PSMB10, PSMB9
crypt 180 Day91	WP_FATTY_ACID_BIOSYNTHESIS	21	-0.40848	NA	NA	0.35507	0.61026	9	12	0.35507	0.61026	42.8571	57.1429	ACSL6, ECHDC2	NA	ACSL6, ECHDC2
crypt 180 Day91	WP_MICRORNAS_IN_CARDIOMYOCYTE_HYPERTROPHY	83	-0.27025	NA	NA	0.6053	0.77079	34	48	0.6053	0.77079	40.9639	57.8313	AKT1, CDK7, CTNNB1, LRP5, MAP3K14, NRG1	AKT1, CDK7, CTNNB1, LRP5, NRG1	MAP3K14
crypt 20 Day91	REACTOME_ERYTHROCYTES_TAKE_UP_CARBON_DIOXIDE_AND_RELEASE_OXYGEN	12	-0.30326	NA	NA	0.83422	0.9443	4	6	0.83422	0.9443	33.3333	50	NA	NA	NA
crypt 5 Day8	REACTOME_TRNA_PROCESSING_IN_THE_NUCLEUS	57	0.49324	0.00036941	0.032347	NA	NA	39	17	0.00036941	0.032347	68.4211	29.8246	NA	NA	NA
crypt 20 Day8	REACTOME_DEFECTIVE_EXT2_CAUSES_EXOSTOSES_2	14	-0.48954	NA	NA	0.23141	0.40289	7	7	0.23141	0.40289	50	50	NA	NA	NA
crypt 20 Day8	REACTOME_REVERSIBLE_HYDRATION_OF_CARBON_DIOXIDE	12	-0.4835	NA	NA	0.29344	0.46628	5	6	0.29344	0.46628	41.6667	50	NA	NA	NA
crypt 20 Day91	REACTOME_FORMATION_OF_XYLULOSE_5_PHOSPHATE	5	-0.85323	NA	NA	0.012473	0.17305	1	4	0.012473	0.17305	20	80	AKR1A1	NA	AKR1A1
crypt 20 Day8	REACTOME_ACYL_CHAIN_REMODELING_OF_DAG_AND_TAG	7	-0.68354	NA	NA	0.096553	0.219	2	5	0.096553	0.219	28.5714	71.4286	NA	NA	NA
crypt 20 Day8	REACTOME_DISEASES_OF_SIGNAL_TRANSDUCTION_BY_GROWTH_FACTOR_RECEPTORS_AND_SECOND_MESSENGERS	379	-0.27105	NA	NA	0.11732	0.45754	160	212	0.11732	0.45754	42.2164	55.9367	PSMB10, RNF43	NA	PSMB10, RNF43
villus 20 Day8	REACTOME_CRISTAE_FORMATION	24	0.63723	0.00056867	0.011879	NA	NA	16	7	0.00056867	0.011879	66.6667	29.1667	ATP5F1A, ATP5ME, ATP5MF, ATP5PO, MTX2	ATP5F1A, ATP5ME, ATP5MF, ATP5PO, MTX2	NA
villus 20 Day8	REACTOME_CARGO_CONCENTRATION_IN_THE_ER	32	0.58982	0.00092937	0.011919	NA	NA	17	13	0.00092937	0.011919	53.125	40.625	AREG, SAR1B, SEC24A, TMED2	AREG, SAR1B, SEC24A, TMED2	NA
villus 20 Day8	REACTOME_TRANSPORT_OF_CONNEXONS_TO_THE_PLASMA_MEMBRANE	17	0.69329	0.0013444	0.011989	NA	NA	8	6	0.0013444	0.011989	47.0588	35.2941	TUBA1C, TUBA4A, TUBB4B	TUBA1C, TUBA4A, TUBB4B	NA
crypt 20 Day8	BIOCARTA_RECK_PATHWAY	9	0.30958	0.81609	0.94836	NA	NA	5	4	0.81609	0.94836	55.5556	44.4444	NA	NA	NA
villus 20 Day8	REACTOME_FORMATION_OF_TUBULIN_FOLDING_INTERMEDIATES_BY_CCT_TRIC	24	0.63821	0.00056867	0.012046	NA	NA	13	8	0.00056867	0.012046	54.1667	33.3333	TUBA1C, TUBA4A, TUBB4B	TUBA1C, TUBA4A, TUBB4B	NA
villus 60 Day8	REACTOME_NEGATIVE_REGULATION_OF_NOTCH4_SIGNALING	48	0.55756	0.00025536	0.012105	NA	NA	37	11	0.00025536	0.012105	77.0833	22.9167	PSMA5, PSMB10, PSMB2, PSMB6, PSMB9, PSMD11, PSMD13, PSMD2, PSMD7, PSMD8, PSME3	PSMA5, PSMB2, PSMB6, PSMD11, PSMD13, PSMD2, PSMD7, PSMD8, PSME3	PSMB10, PSMB9
crypt 60 Day8	PID_INTEGRIN3_PATHWAY	41	-0.2699	NA	NA	0.72675	0.87969	14	26	0.72675	0.87969	34.1463	63.4146	SDC1	SDC1	NA
crypt 180 Day8	BIOCARTA_FBW7_PATHWAY	7	0.8063	0.0060777	0.029356	NA	NA	7	0	0.0060777	0.029356	100	0	CDC34, TFDP1	CDC34, TFDP1	NA
villus 60 Day8	REACTOME_PROCESSING_OF_CAPPED_INTRON_CONTAINING_PRE_MRNA	223	0.44131	0.00035075	0.01216	NA	NA	129	90	0.00035075	0.01216	57.8475	40.3587	DDX42, DHX15, DHX38, DHX9, EIF4A3, EIF4E, ELAVL1, GTF2F1, GTF2F2, HNRNPA3, HNRNPD, HNRNPH2, HSPA8, LSM7, NUP133, NUP50, NUP54, POLR2D, POLR2L, SF3B4, SNRNP70, SNRPB, SNRPC, SRRM1, SRSF10, SRSF7, SUGP1, TFIP11, THOC6, TRA2B, YBX1	DDX42, DHX15, DHX38, DHX9, EIF4A3, EIF4E, ELAVL1, GTF2F1, HNRNPA3, HNRNPD, HNRNPH2, LSM7, NUP50, NUP54, POLR2D, POLR2L, SF3B4, SNRNP70, SNRPB, SNRPC, SRRM1, SRSF10, SRSF7, TFIP11, THOC6, TRA2B, YBX1	GTF2F2, HSPA8, NUP133, SUGP1
crypt 180 Day91	WP_ENDODERM_DIFFERENTIATION	134	0.25451	0.41618	0.59568	NA	NA	63	66	0.41618	0.59568	47.0149	49.2537	CAND1, CTNNB1, HPRT1, LRPPRC, NME1, NR3C1, SESN1, TRIM5, VAV3, ZNF462	CAND1, CTNNB1, HPRT1, LRPPRC, NME1	NR3C1, SESN1, TRIM5, VAV3, ZNF462
crypt 60 Day8	REACTOME_TRANSCRIPTION_OF_E2F_TARGETS_UNDER_NEGATIVE_CONTROL_BY_DREAM_COMPLEX	18	0.37969	0.38275	0.60655	NA	NA	11	7	0.38275	0.60655	61.1111	38.8889	MAX	NA	MAX
crypt 60 Day8	REACTOME_TLR3_MEDIATED_TICAM1_DEPENDENT_PROGRAMMED_CELL_DEATH	6	-0.53873	NA	NA	0.43244	0.68239	2	4	0.43244	0.68239	33.3333	66.6667	NA	NA	NA
crypt 180 Day8	KEGG_FC_GAMMA_R_MEDIATED_PHAGOCYTOSIS	94	-0.30722	NA	NA	0.34866	0.6689	41	52	0.34866	0.6689	43.617	55.3191	AKT1, ARPC1B, HCK, MAP2K1, PLPP3, PRKCD	AKT1, ARPC1B	HCK, MAP2K1, PLPP3, PRKCD
villus 20 Day8	BIOCARTA_SM_PATHWAY	10	0.80916	0.0014738	0.012178	NA	NA	8	2	0.0014738	0.012178	80	20	SNRNP70, SNRPB, SRSF2	SNRNP70, SNRPB, SRSF2	NA
villus 60 Day8	WP_PATHOGENIC_ESCHERICHIA_COLI_INFECTION	52	0.5453	0.00025961	0.012732	NA	NA	28	20	0.00025961	0.012732	53.8462	38.4615	ABL1, ACTB, ARHGEF2, ARPC1B, ARPC3, CDC42, CDH1, ITGB1, KRT18, OCLN, TUBA1C, TUBA4A, TUBAL3, TUBB2A, TUBB4B, YWHAQ	ACTB, ARPC1B, ARPC3, CDC42, CDH1, ITGB1, KRT18, OCLN, TUBA1C, TUBA4A, TUBAL3, TUBB2A, TUBB4B	ABL1, ARHGEF2, YWHAQ
villus 60 Day8	KEGG_PATHOGENIC_ESCHERICHIA_COLI_INFECTION	52	0.5453	0.00025961	0.012732	NA	NA	28	20	0.00025961	0.012732	53.8462	38.4615	ABL1, ACTB, ARHGEF2, ARPC1B, ARPC3, CDC42, CDH1, ITGB1, KRT18, OCLN, TUBA1C, TUBA4A, TUBAL3, TUBB2A, TUBB4B, YWHAQ	ACTB, ARPC1B, ARPC3, CDC42, CDH1, ITGB1, KRT18, OCLN, TUBA1C, TUBA4A, TUBAL3, TUBB2A, TUBB4B	ABL1, ARHGEF2, YWHAQ
villus 60 Day91	WP_TCA_CYCLE_AKA_KREBS_OR_CITRIC_ACID_CYCLE	17	0.74762	0.00082001	0.012769	NA	NA	14	3	0.00082001	0.012769	82.3529	17.6471	ACO2, DLD, FH, IDH2, IDH3A, IDH3G, SDHA, SDHD, SUCLG1	ACO2, DLD, FH, IDH2, IDH3A, IDH3G, SDHA, SDHD, SUCLG1	NA
villus 60 Day8	REACTOME_PROCESSING_OF_SMDT1	16	0.71956	0.0011431	0.012791	NA	NA	10	6	0.0011431	0.012791	62.5	37.5	PMPCA, SMDT1	PMPCA, SMDT1	NA
crypt 60 Day8	REACTOME_SERINE_BIOSYNTHESIS	9	-0.42195	NA	NA	0.56452	0.81262	3	6	0.56452	0.81262	33.3333	66.6667	NA	NA	NA
crypt 180 Day8	WP_FATTY_ACID_OMEGA_OXIDATION	15	-0.80732	NA	NA	0.00052247	0.0026575	1	12	0.00052247	0.0026575	6.66667	80	ADH4, ALDH2, CYP1A1, CYP2D6, CYP3A4, CYP4A11	NA	ADH4, ALDH2, CYP1A1, CYP2D6, CYP3A4, CYP4A11
crypt 180 Day8	PID_A6B1_A6B4_INTEGRIN_PATHWAY	44	-0.39975	NA	NA	0.18208	0.48897	21	21	0.18208	0.48897	47.7273	47.7273	AKT1, CASP7, MST1R	AKT1	CASP7, MST1R
villus 20 Day8	REACTOME_MITOCHONDRIAL_CALCIUM_ION_TRANSPORT	23	0.63659	0.00086281	0.012826	NA	NA	19	4	0.00086281	0.012826	82.6087	17.3913	YME1L1	NA	YME1L1
crypt 180 Day8	BIOCARTA_PLC_PATHWAY	9	0.4564	0.43724	0.60361	NA	NA	4	5	0.43724	0.60361	44.4444	55.5556	AKT1	AKT1	NA
crypt 180 Day8	KEGG_LIMONENE_AND_PINENE_DEGRADATION	9	-0.77536	NA	NA	0.012688	0.089425	3	6	0.012688	0.089425	33.3333	66.6667	ALDH2, EHHADH, HADHA	NA	ALDH2, EHHADH, HADHA
villus 60 Day8	WP_MITOCHONDRIAL_CIII_ASSEMBLY	15	0.72805	0.00092336	0.013001	NA	NA	14	1	0.00092336	0.013001	93.3333	6.66667	CYC1, UQCC1, UQCR11, UQCRH	CYC1, UQCC1, UQCR11, UQCRH	NA
crypt 5 Day8	REACTOME_TRANSLESION_SYNTHESIS_BY_Y_FAMILY_DNA_POLYMERASES_BYPASSES_LESIONS_ON_DNA_TEMPLATE	36	0.54555	0.0028116	0.03273	NA	NA	28	8	0.0028116	0.03273	77.7778	22.2222	NA	NA	NA
crypt 0.1 Day8	REACTOME_REGULATION_OF_EXPRESSION_OF_SLITS_AND_ROBOS	141	0.45717	0.00017507	0.033788	NA	NA	99	40	0.00017507	0.033788	70.2128	28.3688	NA	NA	NA
crypt 180 Day91	REACTOME_PLATELET_SENSITIZATION_BY_LDL	17	-0.36913	NA	NA	0.56437	0.77619	8	9	0.56437	0.77619	47.0588	52.9412	APOB, LRP8, PPP2R5C, PTPN11	LRP8, PTPN11	APOB, PPP2R5C
crypt 20 Day91	KEGG_NOD_LIKE_RECEPTOR_SIGNALING_PATHWAY	50	-0.2605	NA	NA	0.69923	0.83389	21	29	0.69923	0.83389	42	58	XIAP	XIAP	NA
crypt 60 Day91	REACTOME_DOWNSTREAM_SIGNALING_EVENTS_OF_B_CELL_RECEPTOR_BCR	75	0.44766	0.0051058	0.17243	NA	NA	36	39	0.0051058	0.17243	48	52	BCL10, CALM1, CUL1, FKBP1A, IKBKB, KRAS, MAP3K7, NFKBIA, NRAS, PPIA, PPP3CB, PPP3R1, PSMA2, PSMA3, PSMA6, PSMB10, PSMB3, PSMB6, PSMB9, PSMC1, PSMC2, PSMC3, PSMC4, PSMC6, PSMD1, PSMD6, PSMD8, PSME1, PSME2, PSME4, UBB	CUL1, KRAS, NRAS, PPIA, PPP3CB, PPP3R1, PSMA2, PSMA3, PSMA6, PSMB3, PSMC1, PSMC2, PSMC3, PSMC4, PSMD1, PSMD6, PSMD8, PSME4	BCL10, CALM1, FKBP1A, IKBKB, MAP3K7, NFKBIA, PSMB10, PSMB6, PSMB9, PSMC6, PSME1, PSME2, UBB
villus 60 Day8	REACTOME_CROSS_PRESENTATION_OF_SOLUBLE_EXOGENOUS_ANTIGENS_ENDOSOMES	48	0.55251	0.00025536	0.013094	NA	NA	34	12	0.00025536	0.013094	70.8333	25	PSMA5, PSMB10, PSMB2, PSMB6, PSMB9, PSMD11, PSMD13, PSMD2, PSMD7, PSMD8, PSME3	PSMA5, PSMB2, PSMB6, PSMD11, PSMD13, PSMD2, PSMD7, PSMD8, PSME3	PSMB10, PSMB9
villus 60 Day8	REACTOME_SELECTIVE_AUTOPHAGY	72	0.51485	0.00026874	0.013104	NA	NA	39	28	0.00026874	0.013104	54.1667	38.8889	DYNC1LI1, EPAS1, FUNDC1, HSPA8, PARK7, PCNT, PINK1, PLIN2, PRKAG1, TOMM20, TOMM40, TOMM6, TOMM7, TUBA1C, TUBA4A, TUBAL3, TUBB2A, TUBB4B	DYNC1LI1, PARK7, PLIN2, PRKAG1, TOMM20, TOMM40, TOMM6, TOMM7, TUBA1C, TUBA4A, TUBAL3, TUBB2A, TUBB4B	EPAS1, FUNDC1, HSPA8, PCNT, PINK1
crypt 5 Day91	REACTOME_TRAF6_MEDIATED_IRF7_ACTIVATION	28	0.62846	0.00052233	0.034216	NA	NA	20	8	0.00052233	0.034216	71.4286	28.5714	NA	NA	NA
crypt 5 Day8	REACTOME_CELL_CYCLE_CHECKPOINTS	245	0.39821	0.00017212	0.035063	NA	NA	168	76	0.00017212	0.035063	68.5714	31.0204	NA	NA	NA
crypt 1.4 Day8	REACTOME_TRANSPORT_OF_MATURE_TRANSCRIPT_TO_CYTOPLASM	80	0.47884	0.00024438	0.035395	NA	NA	55	24	0.00024438	0.035395	68.75	30	NA	NA	NA
crypt 20 Day8	WP_EICOSANOID_METABOLISM_VIA_CYTOCHROME_P450_MONOOXYGENASES_CYP_PATHWAY	8	-0.87345	NA	NA	0.000887	0.015293	4	4	0.000887	0.015293	50	50	EPHX2	NA	EPHX2
villus 60 Day8	REACTOME_AGGREPHAGY	36	0.59144	0.00024655	0.013189	NA	NA	19	13	0.00024655	0.013189	52.7778	36.1111	DYNC1LI1, PARK7, PCNT, TUBA1C, TUBA4A, TUBAL3, TUBB2A, TUBB4B	DYNC1LI1, PARK7, TUBA1C, TUBA4A, TUBAL3, TUBB2A, TUBB4B	PCNT
villus 60 Day8	BIOCARTA_PROTEASOME_PATHWAY	18	0.69701	0.0011868	0.013744	NA	NA	16	2	0.0011868	0.013744	88.8889	11.1111	PSMA5, PSMB2, PSMB6	PSMA5, PSMB2, PSMB6	NA
villus 60 Day8	REACTOME_UPTAKE_AND_FUNCTION_OF_ANTHRAX_TOXINS	10	0.81838	0.00090559	0.013806	NA	NA	9	1	0.00090559	0.013806	90	10	MAP2K3	MAP2K3	NA
crypt 5 Day8	BIOCARTA_P27_PATHWAY	11	0.72933	0.0063013	0.036086	NA	NA	6	5	0.0063013	0.036086	54.5455	45.4545	NA	NA	NA
villus 60 Day8	REACTOME_DEGRADATION_OF_AXIN	51	0.54352	0.0010363	0.014024	NA	NA	37	14	0.0010363	0.014024	72.549	27.451	AXIN1, PSMA5, PSMB10, PSMB2, PSMB6, PSMB9, PSMD11, PSMD13, PSMD2, PSMD7, PSMD8, PSME3	AXIN1, PSMA5, PSMB2, PSMB6, PSMD11, PSMD13, PSMD2, PSMD7, PSMD8, PSME3	PSMB10, PSMB9
crypt 20 Day91	REACTOME_NEF_MEDIATED_CD8_DOWN_REGULATION	7	0.50352	0.37508	0.55929	NA	NA	4	3	0.37508	0.55929	57.1429	42.8571	NA	NA	NA
crypt 20 Day91	REACTOME_RHOBTB3_ATPASE_CYCLE	10	-0.40314	NA	NA	0.56926	0.7824	7	3	0.56926	0.7824	70	30	RHOBTB3	NA	RHOBTB3
crypt 180 Day8	REACTOME_REVERSIBLE_HYDRATION_OF_CARBON_DIOXIDE	12	-0.5417	NA	NA	0.21825	0.46349	4	7	0.21825	0.46349	33.3333	58.3333	NA	NA	NA
villus 180 Day8	REACTOME_DIGESTION_AND_ABSORPTION	21	-0.73684	NA	NA	0.00060569	0.014093	3	17	0.00060569	0.014093	14.2857	80.9524	GUCA2B, GUCY2C, LCT, MGAM, NPC1L1, SLC2A2, SLC2A5, SLC5A1, TREH	NA	GUCA2B, GUCY2C, LCT, MGAM, NPC1L1, SLC2A2, SLC2A5, SLC5A1, TREH
villus 180 Day8	REACTOME_CYCLIN_A_CDK2_ASSOCIATED_EVENTS_AT_S_PHASE_ENTRY	78	0.48615	0.00040437	0.014172	NA	NA	52	25	0.00040437	0.014172	66.6667	32.0513	AKT1, CABLES1, CDK7, MAX, PSMA3, PSMA6, PSMB10, PSMB2, PSMB6, PSMB9, PSMC1, PSMC2, PSMC3, PSMC4, PSMC6, PSMD13, PSMD2, PSMD6, PSMD7, PSMD8	AKT1, CDK7, PSMA3, PSMA6, PSMB2, PSMB6, PSMC1, PSMC2, PSMC3, PSMC4, PSMC6, PSMD13, PSMD2, PSMD6, PSMD7, PSMD8	CABLES1, MAX, PSMB10, PSMB9
villus 180 Day91	KEGG_TERPENOID_BACKBONE_BIOSYNTHESIS	15	0.77286	0.00019264	0.014175	NA	NA	9	6	0.00019264	0.014175	60	40	FDPS, HMGCR, HMGCS1, IDI1, MVK	FDPS, HMGCR, HMGCS1, IDI1, MVK	NA
crypt 180 Day91	WP_MITOCHONDRIAL_CIV_ASSEMBLY	31	-0.28049	NA	NA	0.77459	0.88854	14	17	0.77459	0.88854	45.1613	54.8387	SCO2	NA	SCO2
crypt 60 Day91	REACTOME_REGULATION_OF_SIGNALING_BY_CBL	20	-0.35898	NA	NA	0.55224	0.76165	8	12	0.55224	0.76165	40	60	CRKL, UBB, YES1	CRKL, YES1	UBB
crypt 20 Day8	REACTOME_NEF_MEDIATED_DOWNREGULATION_OF_MHC_CLASS_I_COMPLEX_CELL_SURFACE_EXPRESSION	10	-0.46714	NA	NA	0.39266	0.5676	4	6	0.39266	0.5676	40	60	NA	NA	NA
crypt 60 Day8	REACTOME_ABORTIVE_ELONGATION_OF_HIV_1_TRANSCRIPT_IN_THE_ABSENCE_OF_TAT	21	0.73884	0.00023105	0.00033409	NA	NA	18	3	0.00023105	0.00033409	85.7143	14.2857	GTF2F1, POLR2D, POLR2E, POLR2L	GTF2F1, POLR2D, POLR2E, POLR2L	NA
crypt 60 Day8	REACTOME_SIGNALING_BY_NOTCH	170	0.32313	0.0093834	0.21001	NA	NA	94	74	0.0093834	0.21001	55.2941	43.5294	GZMB, JUN, NCOR1, NUMB, PSEN1, PSMB10, PSMB6, PSMD14, PSMD2	PSMB6, PSMD14, PSMD2	GZMB, JUN, NCOR1, NUMB, PSEN1, PSMB10
crypt 60 Day8	REACTOME_FCERI_MEDIATED_MAPK_ACTIVATION	61	-0.39327	NA	NA	0.074634	0.35737	19	42	0.074634	0.35737	31.1475	68.8525	IGHV4-34, IGHV4-39, IGHV4-59, JUN	NA	IGHV4-34, IGHV4-39, IGHV4-59, JUN
crypt 180 Day91	WP_FIBRIN_COMPLEMENT_RECEPTOR_3_SIGNALING_PATHWAY	38	-0.35704	NA	NA	0.34122	0.61469	14	22	0.34122	0.61469	36.8421	57.8947	AKT1, IRAK2, MYD88, TYROBP	AKT1, MYD88	IRAK2, TYROBP
crypt 60 Day8	WP_DNA_IRDAMAGE_AND_CELLULAR_RESPONSE_VIA_ATR	75	0.38723	0.014135	0.1408	NA	NA	49	26	0.014135	0.1408	65.3333	34.6667	HERC2	NA	HERC2
villus 180 Day8	REACTOME_HEDGEHOG_LIGAND_BIOGENESIS	61	0.51394	0.0011202	0.014208	NA	NA	40	21	0.0011202	0.014208	65.5738	34.4262	PSMA3, PSMA6, PSMB10, PSMB2, PSMB6, PSMB9, PSMC1, PSMC2, PSMC3, PSMC4, PSMC6, PSMD13, PSMD2, PSMD6, PSMD7, PSMD8, SHH, SYVN1, VCP	PSMA3, PSMA6, PSMB2, PSMB6, PSMC1, PSMC2, PSMC3, PSMC4, PSMC6, PSMD13, PSMD2, PSMD6, PSMD7, PSMD8, VCP	PSMB10, PSMB9, SHH, SYVN1
villus 180 Day8	REACTOME_CYTOPROTECTION_BY_HMOX1	114	0.45934	0.00048008	0.014276	NA	NA	71	43	0.00048008	0.014276	62.2807	37.7193	COX5A, COX6B1, COX7C, NCOR1, PRKCD, PSMA3, PSMA6, PSMB10, PSMB2, PSMB6, PSMB9, PSMC1, PSMC2, PSMC3, PSMC4, PSMC6, PSMD13, PSMD2, PSMD6, PSMD7, PSMD8, RXRA, SCO2	COX5A, COX6B1, COX7C, PSMA3, PSMA6, PSMB2, PSMB6, PSMC1, PSMC2, PSMC3, PSMC4, PSMC6, PSMD13, PSMD2, PSMD6, PSMD7, PSMD8	NCOR1, PRKCD, PSMB10, PSMB9, RXRA, SCO2
crypt 20 Day8	REACTOME_NR1H2_AND_NR1H3_MEDIATED_SIGNALING	46	-0.51943	NA	NA	0.0051506	0.057892	17	28	0.0051506	0.057892	36.9565	60.8696	APOC2, PCK1	NA	APOC2, PCK1
crypt 60 Day8	REACTOME_NEF_MEDIATED_CD8_DOWN_REGULATION	7	0.34377	0.8133	0.94324	NA	NA	5	2	0.8133	0.94324	71.4286	28.5714	NA	NA	NA
crypt 60 Day8	REACTOME_RHOBTB3_ATPASE_CYCLE	10	0.43553	0.43619	0.64004	NA	NA	5	4	0.43619	0.64004	50	40	NA	NA	NA
crypt 5 Day8	REACTOME_SIGNALING_BY_TGF_BETA_RECEPTOR_COMPLEX	68	0.47539	0.00055076	0.036451	NA	NA	39	29	0.00055076	0.036451	57.3529	42.6471	USP15	USP15	NA
villus 180 Day8	REACTOME_SYNTHESIS_OF_BILE_ACIDS_AND_BILE_SALTS	29	-0.676	NA	NA	0.00073986	0.014325	6	20	0.00073986	0.014325	20.6897	68.9655	CYP27A1, CYP39A1, OSBPL1A, OSBPL3, RXRA, SCP2, SLC27A2	NA	CYP27A1, CYP39A1, OSBPL1A, OSBPL3, RXRA, SCP2, SLC27A2
villus 180 Day8	WP_PENTOSE_PHOSPHATE_METABOLISM	7	0.88731	0.00098232	0.014335	NA	NA	7	0	0.00098232	0.014335	100	0	G6PD, PGD, PGLS, TKT	G6PD, PGD, PGLS, TKT	NA
villus 180 Day8	REACTOME_CHYLOMICRON_REMODELING	9	-0.90289	NA	NA	0.000333	0.014451	0	7	0.000333	0.014451	0	77.7778	APOA1, APOA4, APOB, APOC2, APOC3	NA	APOA1, APOA4, APOB, APOC2, APOC3
crypt 20 Day91	BIOCARTA_GRANULOCYTES_PATHWAY	14	-0.55488	NA	NA	0.10161	0.34682	3	10	0.10161	0.34682	21.4286	71.4286	NA	NA	NA
crypt 180 Day91	WP_15Q112_COPY_NUMBER_VARIATION_SYNDROME	9	0.54695	0.23605	0.34447	NA	NA	4	5	0.23605	0.34447	44.4444	55.5556	FMR1, NIPA2	FMR1, NIPA2	NA
crypt 20 Day8	WP_EICOSANOID_SYNTHESIS	25	-0.58416	NA	NA	0.0097747	0.062045	9	15	0.0097747	0.062045	36	60	GGT1, GGT2, GGTLC1, GGTLC2	NA	GGT1, GGT2, GGTLC1, GGTLC2
crypt 20 Day8	WP_UREA_CYCLE_AND_ASSOCIATED_PATHWAYS	22	-0.48055	NA	NA	0.12027	0.28242	13	9	0.12027	0.28242	59.0909	40.9091	ALDH4A1, GPT	NA	ALDH4A1, GPT
crypt 180 Day8	WP_7OXOC_AND_7BETAHC_PATHWAYS	27	-0.62718	NA	NA	0.0050243	0.045513	11	13	0.0050243	0.045513	40.7407	48.1481	ACOT12, CYP27A1, EPHX2, SCP2, SLC27A2	NA	ACOT12, CYP27A1, EPHX2, SCP2, SLC27A2
crypt 180 Day8	WP_CEREBRAL_ORGANIC_ACIDURIAS_INCLUDING_DISEASES	7	0.30338	0.90992	0.98205	NA	NA	3	4	0.90992	0.98205	42.8571	57.1429	NA	NA	NA
crypt 60 Day8	KEGG_LIMONENE_AND_PINENE_DEGRADATION	9	-0.44881	NA	NA	0.49166	0.75106	4	5	0.49166	0.75106	44.4444	55.5556	EHHADH	NA	EHHADH
villus 180 Day8	WP_SREBF_AND_MIR33_IN_CHOLESTEROL_AND_LIPID_HOMEOSTASIS	16	0.69622	0.0025035	0.014491	NA	NA	10	6	0.0025035	0.014491	62.5	37.5	HMGCR, HMGCS1, LDLR, PPARGC1A	HMGCR, HMGCS1, LDLR	PPARGC1A
crypt 0.1 Day91	REACTOME_ROLE_OF_PHOSPHOLIPIDS_IN_PHAGOCYTOSIS	53	0.53391	0.00024783	0.036641	NA	NA	25	24	0.00024783	0.036641	47.1698	45.283	NA	NA	NA
crypt 1.4 Day8	REACTOME_PENTOSE_PHOSPHATE_PATHWAY	15	0.70299	0.0017324	0.03674	NA	NA	11	4	0.0017324	0.03674	73.3333	26.6667	NA	NA	NA
villus 180 Day91	REACTOME_ACTIVATION_OF_GENE_EXPRESSION_BY_SREBF_SREBP	42	0.60464	0.00073814	0.014582	NA	NA	27	15	0.00073814	0.014582	64.2857	35.7143	CREBBP, CYP51A1, FDFT1, FDPS, HELZ2, HMGCR, HMGCS1, IDI1, LSS, MED1, MVK, NFYA, NFYB, SREBF2	CREBBP, CYP51A1, FDFT1, FDPS, HMGCR, HMGCS1, IDI1, LSS, MED1, MVK, NFYA, SREBF2	HELZ2, NFYB
villus 180 Day8	WP_OXYSTEROLS_DERIVED_FROM_CHOLESTEROL	45	-0.6214	NA	NA	0.00028189	0.014599	12	27	0.00028189	0.014599	26.6667	60	ACOT12, CYP27A1, CYP39A1, CYP3A4, EPHX2, ESR1, NR1I2, RORC, SCP2, SLC27A2	NA	ACOT12, CYP27A1, CYP39A1, CYP3A4, EPHX2, ESR1, NR1I2, RORC, SCP2, SLC27A2
crypt 180 Day8	BIOCARTA_RECK_PATHWAY	9	-0.29277	NA	NA	0.91553	0.98485	4	5	0.91553	0.98485	44.4444	55.5556	NA	NA	NA
crypt 180 Day91	WP_VITAMIN_D_RECEPTOR_PATHWAY	159	-0.3262	NA	NA	0.091099	0.44413	68	86	0.091099	0.44413	42.7673	54.0881	ABCB1, ABCD1, CCNC, CCNE1, CDKN1A, CDKN1B, CLDN2, CLMN, COL13A1, CYP2D6, CYP3A4, CYP3A5, G6PD, IGFBP3, IL1RL1, LPGAT1, LRP5, MXD1, PPARD, PTGER4, S100A6, THBD, TRPV6, VDR	ABCB1, CCNC, CCNE1, CDKN1A, CLDN2, G6PD, IL1RL1, LRP5, PTGER4, S100A6	ABCD1, CDKN1B, CLMN, COL13A1, CYP2D6, CYP3A4, CYP3A5, IGFBP3, LPGAT1, MXD1, PPARD, THBD, TRPV6, VDR
villus 180 Day8	REACTOME_REGULATION_OF_TLR_BY_ENDOGENOUS_LIGAND	19	-0.7485	NA	NA	0.00030993	0.014701	2	13	0.00030993	0.014701	10.5263	68.4211	APOB, CD36, GSDMD, LY96	NA	APOB, CD36, GSDMD, LY96
crypt 180 Day91	WP_MITOCHONDRIAL_LCFATTY_ACID_BETAOXIDATION	17	-0.65685	NA	NA	0.010264	0.088601	3	14	0.010264	0.088601	17.6471	82.3529	ACSF2, EHHADH, SCP2	NA	ACSF2, EHHADH, SCP2
villus 180 Day91	REACTOME_FORMATION_OF_FIBRIN_CLOT_CLOTTING_CASCADE	35	0.62748	0.00018921	0.014985	NA	NA	24	5	0.00018921	0.014985	68.5714	14.2857	C1QBP, CD177, F3, GP1BB, SERPINE2, TFPI, THBD	C1QBP, CD177, F3, GP1BB, SERPINE2, TFPI, THBD	NA
villus 180 Day8	WP_FARNESOID_X_RECEPTOR_PATHWAY	17	-0.76026	NA	NA	0.00031377	0.015043	2	12	0.00031377	0.015043	11.7647	70.5882	CYP3A4, IRS2, PPARGC1A, RXRA	NA	CYP3A4, IRS2, PPARGC1A, RXRA
crypt 20 Day8	REACTOME_TNFR1_INDUCED_NFKAPPAB_SIGNALING_PATHWAY	28	-0.37707	NA	NA	0.32313	0.5216	16	12	0.32313	0.5216	57.1429	42.8571	NA	NA	NA
crypt 180 Day91	KEGG_RNA_POLYMERASE	23	0.66936	0.001208	0.0040911	NA	NA	19	4	0.001208	0.0040911	82.6087	17.3913	POLR2C, POLR2H, POLR2L	POLR2C, POLR2H, POLR2L	NA
crypt 60 Day8	KEGG_DNA_REPLICATION	34	0.65577	0.000251	0.00034464	NA	NA	30	4	0.000251	0.00034464	88.2353	11.7647	NA	NA	NA
crypt 180 Day8	REACTOME_PROTON_COUPLED_MONOCARBOXYLATE_TRANSPORT	6	-0.4632	NA	NA	0.63511	0.83693	3	2	0.63511	0.83693	50	33.3333	SLC16A1, SLC16A3	SLC16A1	SLC16A3
crypt 20 Day8	WP_ASSOCIATION_BETWEEN_PHYSICOCHEMICAL_FEATURES_AND_TOXICITY_ASSOCIATED_PATHWAYS	63	-0.44546	NA	NA	0.0112	0.13212	21	42	0.0112	0.13212	33.3333	66.6667	JUN	NA	JUN
crypt 60 Day8	BIOCARTA_P35ALZHEIMERS_PATHWAY	8	-0.41066	NA	NA	0.63964	0.86778	3	4	0.63964	0.86778	37.5	50	NA	NA	NA
crypt 60 Day8	REACTOME_METABOLISM_OF_AMINO_ACIDS_AND_DERIVATIVES	334	0.40255	0.00041186	0.0066717	NA	NA	205	121	0.00041186	0.0066717	61.3772	36.2275	ALDH4A1, DIO1, EPRS1, GPT, GSR, HIBCH, IYD, OGDH, PIPOX, PSMB10, PSMB6, PSMD14, PSMD2, RPL15, RPL19, RPL37A, SARS1, SLC25A13	EPRS1, GSR, HIBCH, PSMB6, PSMD14, PSMD2, RPL15, RPL19, RPL37A, SARS1	ALDH4A1, DIO1, GPT, IYD, OGDH, PIPOX, PSMB10, SLC25A13
crypt 5 Day8	BIOCARTA_RANMS_PATHWAY	10	0.75198	0.0032264	0.037092	NA	NA	8	2	0.0032264	0.037092	80	20	NA	NA	NA
crypt 5 Day8	REACTOME_M_PHASE	334	0.38376	0.00016858	0.037203	NA	NA	223	110	0.00016858	0.037203	66.7665	32.9341	NA	NA	NA
crypt 180 Day8	WP_EICOSANOID_METABOLISM_VIA_CYTOCHROME_P450_MONOOXYGENASES_CYP_PATHWAY	8	-0.92061	NA	NA	0.00036996	0.0043997	1	7	0.00036996	0.0043997	12.5	87.5	CYP2C18, CYP4A11, CYP4A22, CYP4F12, CYP4F2, EPHX2	NA	CYP2C18, CYP4A11, CYP4A22, CYP4F12, CYP4F2, EPHX2
crypt 60 Day8	WP_FATTY_ACID_BIOSYNTHESIS	21	-0.44775	NA	NA	0.20039	0.48064	12	9	0.20039	0.48064	57.1429	42.8571	ACAA2, HADH, PC	NA	ACAA2, HADH, PC
crypt 60 Day8	WP_MICRORNAS_IN_CARDIOMYOCYTE_HYPERTROPHY	83	0.23256	0.69035	0.80028	NA	NA	43	39	0.69035	0.80028	51.8072	46.988	IL6ST, LRP5, MYEF2, NRG1	LRP5, MYEF2, NRG1	IL6ST
villus 180 Day8	REACTOME_CLEC7A_DECTIN_1_SIGNALING	95	0.46951	0.00043197	0.01512	NA	NA	61	33	0.00043197	0.01512	64.2105	34.7368	CASP8, ITPR2, MALT1, NFKBIA, PRKCD, PSMA3, PSMA6, PSMB10, PSMB2, PSMB6, PSMB9, PSMC1, PSMC2, PSMC3, PSMC4, PSMC6, PSMD13, PSMD2, PSMD6, PSMD7, PSMD8, PYCARD, UBE2N	CASP8, MALT1, PSMA3, PSMA6, PSMB2, PSMB6, PSMC1, PSMC2, PSMC3, PSMC4, PSMC6, PSMD13, PSMD2, PSMD6, PSMD7, PSMD8, PYCARD, UBE2N	ITPR2, NFKBIA, PRKCD, PSMB10, PSMB9
crypt 180 Day91	WP_GANGLIO_SPHINGOLIPID_METABOLISM	13	-0.53161	NA	NA	0.20437	0.44252	3	10	0.20437	0.44252	23.0769	76.9231	ST6GALNAC6	NA	ST6GALNAC6
crypt 180 Day8	WP_EICOSANOID_SYNTHESIS	25	-0.7292	NA	NA	0.0003371	0.0025702	7	17	0.0003371	0.0025702	28	68	GGT1, GGT2, GGTLC1, GGTLC2	NA	GGT1, GGT2, GGTLC1, GGTLC2
crypt 180 Day8	WP_UREA_CYCLE_AND_ASSOCIATED_PATHWAYS	22	-0.54903	NA	NA	0.063841	0.26041	7	15	0.063841	0.26041	31.8182	68.1818	ALDH4A1, GPT	NA	ALDH4A1, GPT
crypt 180 Day8	REACTOME_NEF_MEDIATED_DOWNREGULATION_OF_MHC_CLASS_I_COMPLEX_CELL_SURFACE_EXPRESSION	10	-0.59378	NA	NA	0.17302	0.40539	5	5	0.17302	0.40539	50	50	AP1M1, B2M, HLA-A	NA	AP1M1, B2M, HLA-A
crypt 60 Day8	KEGG_TYROSINE_METABOLISM	40	-0.37467	NA	NA	0.22299	0.53744	17	22	0.22299	0.53744	42.5	55	ADH4, ALDH1A3	NA	ADH4, ALDH1A3
crypt 20 Day91	WP_FATTY_ACID_BIOSYNTHESIS	21	-0.39973	NA	NA	0.3275	0.63113	10	10	0.3275	0.63113	47.619	47.619	ECHDC2	NA	ECHDC2
crypt 5 Day8	REACTOME_ABORTIVE_ELONGATION_OF_HIV_1_TRANSCRIPT_IN_THE_ABSENCE_OF_TAT	21	0.61064	0.0045215	0.037879	NA	NA	15	6	0.0045215	0.037879	71.4286	28.5714	NA	NA	NA
crypt 20 Day91	REACTOME_ACYL_CHAIN_REMODELLING_OF_PS	21	0.38133	0.29712	0.5257	NA	NA	10	10	0.29712	0.5257	47.619	47.619	NA	NA	NA
villus 180 Day91	WP_EUKARYOTIC_TRANSCRIPTION_INITIATION	40	0.60942	0.00093967	0.015202	NA	NA	30	10	0.00093967	0.015202	75	25	CDK7, ERCC2, GTF2H1, POLR1D, POLR1E, POLR2H	CDK7, ERCC2, GTF2H1, POLR1D, POLR1E, POLR2H	NA
crypt 20 Day8	REACTOME_TRANSLATION	257	0.67248	0.00048008	0	NA	NA	207	49	0.00048008	0	80.5447	19.0661	EIF4A1, MRPS31, TSFM, TUFM	EIF4A1, MRPS31, TSFM, TUFM	NA
crypt 0.1 Day91	WP_IL10_ANTIINFLAMMATORY_SIGNALING_PATHWAY	11	0.78943	0.0013423	0.037953	NA	NA	8	2	0.0013423	0.037953	72.7273	18.1818	NA	NA	NA
crypt 180 Day8	REACTOME_REGULATION_OF_COMMISSURAL_AXON_PATHFINDING_BY_SLIT_AND_ROBO	10	-0.41792	NA	NA	0.59763	0.81226	3	7	0.59763	0.81226	30	70	NA	NA	NA
crypt 180 Day8	REACTOME_REGULATION_OF_EXPRESSION_OF_SLITS_AND_ROBOS	141	0.71165	0.00035817	0	NA	NA	117	23	0.00035817	0	82.9787	16.3121	EIF4G1, PSMA2, PSMB10, PSMB6, PSMC1, PSMC4, PSMD11, PSMD2, PSMD5, PSMD6, RNPS1, RPL19, RPL22L1, RPL23, RPL26, RPL27, RPL34, RPL37A, RPLP0, RPS24	EIF4G1, PSMA2, PSMB6, PSMC1, PSMC4, PSMD11, PSMD2, PSMD5, PSMD6, RNPS1, RPL19, RPL22L1, RPL23, RPL26, RPL27, RPL34, RPL37A, RPLP0, RPS24	PSMB10
crypt 180 Day8	REACTOME_NA_CL_DEPENDENT_NEUROTRANSMITTER_TRANSPORTERS	17	-0.47713	NA	NA	0.24241	0.51053	9	7	0.24241	0.51053	52.9412	41.1765	SLC6A19, SLC6A20	NA	SLC6A19, SLC6A20
crypt 180 Day8	WP_NONSMALL_CELL_LUNG_CANCER	71	-0.30119	NA	NA	0.47046	0.72727	37	33	0.47046	0.72727	52.1127	46.4789	AKT1, FOXO3, GADD45A, MAP2K1, TP53	AKT1, TP53	FOXO3, GADD45A, MAP2K1
villus 180 Day91	WP_CHOLESTEROL_METABOLISM_INCLUDES_BOTH_BLOCH_AND_KANDUTSCHRUSSELL_PATHWAYS	46	0.59012	0.00037016	0.015252	NA	NA	26	17	0.00037016	0.015252	56.5217	36.9565	ACSL1, ACSL3, CYP27A1, CYP51A1, ELOVL5, FDFT1, FDPS, HMGCR, HMGCS1, IDI1, LBR, LSS, MSMO1, MVK, MYLIP, NR1H2, SOAT2, SREBF2	ACSL3, CYP51A1, ELOVL5, FDFT1, FDPS, HMGCR, HMGCS1, IDI1, LBR, LSS, MSMO1, MVK, MYLIP, SREBF2	ACSL1, CYP27A1, NR1H2, SOAT2
crypt 60 Day8	WP_ENDODERM_DIFFERENTIATION	134	0.30285	0.059078	0.33298	NA	NA	72	55	0.059078	0.33298	53.7313	41.0448	FOXA1, NME1, TRIM5	FOXA1, NME1	TRIM5
villus 180 Day8	KEGG_VIBRIO_CHOLERAE_INFECTION	50	0.52983	0.0013722	0.015279	NA	NA	27	21	0.0013722	0.015279	54	42	ACTB, ATP6V0C, ATP6V1F, ATP6V1G1, PLCG1	ACTB, ATP6V0C, ATP6V1F, ATP6V1G1	PLCG1
villus 180 Day8	REACTOME_BILE_ACID_AND_BILE_SALT_METABOLISM	38	-0.64752	NA	NA	0.0001447	0.015354	8	27	0.0001447	0.015354	21.0526	71.0526	CYP27A1, CYP39A1, OSBPL1A, OSBPL3, RXRA, SCP2, SLC10A2, SLC27A2	NA	CYP27A1, CYP39A1, OSBPL1A, OSBPL3, RXRA, SCP2, SLC10A2, SLC27A2
crypt 180 Day91	WP_MITOCHONDRIAL_COMPLEX_I_ASSEMBLY_MODEL_OXPHOS_SYSTEM	52	0.37962	0.10178	0.28865	NA	NA	29	23	0.10178	0.28865	55.7692	44.2308	NDUFA1, NDUFA8, NDUFAB1, NDUFAF4, NDUFB11, NDUFC2	NDUFA8, NDUFAB1, NDUFAF4, NDUFC2	NDUFA1, NDUFB11
crypt 180 Day8	BIOCARTA_BCR_PATHWAY	33	-0.23399	NA	NA	0.9325	0.97487	17	16	0.9325	0.97487	51.5152	48.4848	MAP2K1	NA	MAP2K1
crypt 180 Day8	REACTOME_NR1H2_AND_NR1H3_MEDIATED_SIGNALING	46	-0.53903	NA	NA	0.0055547	0.078872	20	25	0.0055547	0.078872	43.4783	54.3478	ABCG5, ABCG8, APOC2, NCOR1, PCK1	NA	ABCG5, ABCG8, APOC2, NCOR1, PCK1
crypt 180 Day8	REACTOME_TNFR1_INDUCED_NFKAPPAB_SIGNALING_PATHWAY	28	-0.23281	NA	NA	0.94417	0.97937	16	12	0.94417	0.97937	57.1429	42.8571	NA	NA	NA
villus 180 Day8	REACTOME_ALPHA_DEFENSINS	10	-0.87904	NA	NA	0.00016356	0.015424	0	9	0.00016356	0.015424	0	90	DEFA1, DEFA1B, DEFA3, DEFA4, DEFA5, DEFA6	NA	DEFA1, DEFA1B, DEFA3, DEFA4, DEFA5, DEFA6
crypt 20 Day8	REACTOME_NA_CL_DEPENDENT_NEUROTRANSMITTER_TRANSPORTERS	17	-0.2751	NA	NA	0.853	0.95172	6	9	0.853	0.95172	35.2941	52.9412	NA	NA	NA
crypt 20 Day8	WP_NONSMALL_CELL_LUNG_CANCER	71	-0.29254	NA	NA	0.41275	0.6175	27	44	0.41275	0.6175	38.0282	61.9718	NA	NA	NA
villus 5 Day8	BIOCARTA_MAL_PATHWAY	19	0.72626	0.00026076	0.015503	NA	NA	14	5	0.00026076	0.015503	73.6842	26.3158	MAP2K1	MAP2K1	NA
crypt 5 Day91	REACTOME_THE_CITRIC_ACID_TCA_CYCLE_AND_RESPIRATORY_ELECTRON_TRANSPORT	161	0.45195	0.00037736	0.038018	NA	NA	98	61	0.00037736	0.038018	60.8696	37.8882	NA	NA	NA
villus 60 Day91	REACTOME_TRANSPORT_OF_MATURE_TRANSCRIPT_TO_CYTOPLASM	80	0.53725	0.00020462	0.0158	NA	NA	53	24	0.00020462	0.0158	66.25	30	ALYREF, CHTOP, CPSF2, CPSF4, FYTTD1, GLE1, NUP107, NUP153, NUP188, NUP85, NUP88, NUP93, RANBP2, SEC13, SLU7, SRSF1, SRSF2, SRSF3, SRSF5, SRSF6, THOC7, TPR, ZC3H11A	ALYREF, CHTOP, CPSF2, CPSF4, FYTTD1, NUP107, NUP153, NUP188, NUP88, NUP93, RANBP2, SEC13, SLU7, SRSF1, SRSF3, SRSF6, THOC7, TPR, ZC3H11A	GLE1, NUP85, SRSF2, SRSF5
villus 5 Day91	WP_OVERVIEW_OF_INTERFERONSMEDIATED_SIGNALING_PATHWAY	33	0.6476	0.00014995	0.016107	NA	NA	25	8	0.00014995	0.016107	75.7576	24.2424	IFNA1, IFNA10, IFNA13, IFNA14, IFNA16, IFNA17, IFNA2, IFNA21, IFNA4, IFNA5, IFNA6, IFNA7, IFNA8, IFNB1, IFNGR2, PRKCA	IFNA1, IFNA10, IFNA13, IFNA14, IFNA16, IFNA17, IFNA2, IFNA21, IFNA4, IFNA5, IFNA6, IFNA7, IFNA8, IFNB1	IFNGR2, PRKCA
villus 180 Day8	REACTOME_APC_C_MEDIATED_DEGRADATION_OF_CELL_CYCLE_PROTEINS	81	0.48264	0.00042212	0.016136	NA	NA	51	29	0.00042212	0.016136	62.963	35.8025	PSMA3, PSMA6, PSMB10, PSMB2, PSMB6, PSMB9, PSMC1, PSMC2, PSMC3, PSMC4, PSMC6, PSMD13, PSMD2, PSMD6, PSMD7, PSMD8	PSMA3, PSMA6, PSMB2, PSMB6, PSMC1, PSMC2, PSMC3, PSMC4, PSMC6, PSMD13, PSMD2, PSMD6, PSMD7, PSMD8	PSMB10, PSMB9
villus 180 Day8	BIOCARTA_CTL_PATHWAY	13	-0.80908	NA	NA	0.00032557	0.016167	1	12	0.00032557	0.016167	7.69231	92.3077	B2M, CD3E, CD3G, FAS, GZMB, HLA-A	NA	B2M, CD3E, CD3G, FAS, GZMB, HLA-A
villus 180 Day8	REACTOME_PCP_CE_PATHWAY	88	0.47498	0.00043122	0.016197	NA	NA	55	32	0.00043122	0.016197	62.5	36.3636	AP2A1, AP2M1, CLTA, CLTB, FZD4, PSMA3, PSMA6, PSMB10, PSMB2, PSMB6, PSMB9, PSMC1, PSMC2, PSMC3, PSMC4, PSMC6, PSMD13, PSMD2, PSMD6, PSMD7, PSMD8	AP2M1, CLTA, CLTB, PSMA3, PSMA6, PSMB2, PSMB6, PSMC1, PSMC2, PSMC3, PSMC4, PSMC6, PSMD13, PSMD2, PSMD6, PSMD7, PSMD8	AP2A1, FZD4, PSMB10, PSMB9
crypt 180 Day8	REACTOME_DOPAMINE_RECEPTORS	5	0.33993	0.88105	0.98093	NA	NA	2	3	0.88105	0.98093	40	60	NA	NA	NA
villus 60 Day8	REACTOME_METABOLISM_OF_POLYAMINES	57	0.52831	0.0002633	0.016242	NA	NA	40	17	0.0002633	0.016242	70.1754	29.8246	NQO1, ODC1, PSMA5, PSMB10, PSMB2, PSMB6, PSMB9, PSMD11, PSMD13, PSMD2, PSMD7, PSMD8, PSME3	NQO1, ODC1, PSMA5, PSMB2, PSMB6, PSMD11, PSMD13, PSMD2, PSMD7, PSMD8, PSME3	PSMB10, PSMB9
villus 180 Day8	KEGG_AMINO_SUGAR_AND_NUCLEOTIDE_SUGAR_METABOLISM	42	0.54157	0.0013405	0.016802	NA	NA	26	16	0.0013405	0.016802	61.9048	38.0952	GALE, GFPT1, GMDS, GNPNAT1, HEXB, HK2, PMM1, UXS1	GALE, GFPT1, GMDS, GNPNAT1, HK2, PMM1	HEXB, UXS1
villus 60 Day91	REACTOME_TRNA_PROCESSING	103	0.51613	0.00020288	0.016821	NA	NA	61	39	0.00020288	0.016821	59.2233	37.8641	CPSF4, DDX1, ELAC2, EPRS1, FTSJ1, HSD17B10, LCMT2, NSUN2, NUP107, NUP153, NUP188, NUP85, NUP88, NUP93, OSGEP, RANBP2, RTRAF, SEC13, THG1L, TPR, TPRKB, TRMT10A, TRMT11, TRMT13, TSEN34, TYW1	CPSF4, ELAC2, EPRS1, FTSJ1, HSD17B10, LCMT2, NSUN2, NUP107, NUP153, NUP188, NUP88, NUP93, RANBP2, RTRAF, SEC13, THG1L, TPR, TPRKB, TRMT10A, TRMT11, TRMT13, TYW1	DDX1, NUP85, OSGEP, TSEN34
villus 180 Day8	REACTOME_NEGATIVE_EPIGENETIC_REGULATION_OF_RRNA_EXPRESSION	45	0.53858	0.001376	0.016823	NA	NA	26	18	0.001376	0.016823	57.7778	40	CDK7, GTF2H1, HDAC2, POLR1B, POLR1C, POLR1D, TAF1D	CDK7, GTF2H1, HDAC2, POLR1C, POLR1D, TAF1D	POLR1B
crypt 20 Day8	REACTOME_ER_TO_GOLGI_ANTEROGRADE_TRANSPORT	146	0.23002	0.48918	0.67458	NA	NA	73	70	0.48918	0.67458	50	47.9452	TUBB4B	TUBB4B	NA
crypt 180 Day8	WP_ASSOCIATION_BETWEEN_PHYSICOCHEMICAL_FEATURES_AND_TOXICITY_ASSOCIATED_PATHWAYS	63	-0.40022	NA	NA	0.099065	0.3972	28	35	0.099065	0.3972	44.4444	55.5556	AKT1, CBL, FN1, MAP2K1	AKT1	CBL, FN1, MAP2K1
villus 180 Day8	REACTOME_ABC_FAMILY_PROTEINS_MEDIATED_TRANSPORT	97	0.46517	0.00045249	0.016873	NA	NA	55	39	0.00045249	0.016873	56.701	40.2062	ABCA5, ABCB1, ABCB8, ABCD1, ABCD3, ABCG5, ABCG8, APOA1, EIF2S1, EIF2S2, PSMA3, PSMA6, PSMB10, PSMB2, PSMB6, PSMB9, PSMC1, PSMC2, PSMC3, PSMC4, PSMC6, PSMD13, PSMD2, PSMD6, PSMD7, PSMD8, VCP	ABCB1, ABCB8, ABCD3, EIF2S1, EIF2S2, PSMA3, PSMA6, PSMB2, PSMB6, PSMC1, PSMC2, PSMC3, PSMC4, PSMC6, PSMD13, PSMD2, PSMD6, PSMD7, PSMD8, VCP	ABCA5, ABCD1, ABCG5, ABCG8, APOA1, PSMB10, PSMB9
villus 180 Day8	REACTOME_MRNA_SPLICING_MINOR_PATHWAY	47	0.53141	0.00034614	0.016937	NA	NA	32	15	0.00034614	0.016937	68.0851	31.9149	GTF2F1, POLR2D, SF3B4, SNRPB, SNRPD2, YBX1, ZRSR2	GTF2F1, POLR2D, SF3B4, SNRPB, SNRPD2, YBX1	ZRSR2
crypt 60 Day8	REACTOME_SIGNALING_BY_LEPTIN	11	-0.57815	NA	NA	0.13732	0.35618	2	8	0.13732	0.35618	18.1818	72.7273	IRS2	NA	IRS2
villus 60 Day8	REACTOME_SEALING_OF_THE_NUCLEAR_ENVELOPE_NE_BY_ESCRT_III	27	0.61961	0.00095763	0.016944	NA	NA	13	11	0.00095763	0.016944	48.1481	40.7407	TUBA1C, TUBA4A, TUBAL3, TUBB2A, TUBB4B	TUBA1C, TUBA4A, TUBAL3, TUBB2A, TUBB4B	NA
crypt 60 Day8	WP_APOPTOSIS_MODULATION_AND_SIGNALING	79	-0.35804	NA	NA	0.10283	0.42605	33	45	0.10283	0.42605	41.7722	56.962	CASP6, CASP7, IL1R1, JUN, PMAIP1	NA	CASP6, CASP7, IL1R1, JUN, PMAIP1
crypt 5 Day91	SA_MMP_CYTOKINE_CONNECTION	15	0.73321	0.00025031	0.038033	NA	NA	12	3	0.00025031	0.038033	80	20	NA	NA	NA
crypt 20 Day91	WP_ENDODERM_DIFFERENTIATION	134	-0.30491	NA	NA	0.13425	0.55474	53	73	0.13425	0.55474	39.5522	54.4776	APP, NR3C1, PAF1, PBX1	NA	APP, NR3C1, PAF1, PBX1
villus 180 Day91	REACTOME_SUMOYLATION_OF_SUMOYLATION_PROTEINS	34	0.62712	0.0011223	0.016972	NA	NA	23	9	0.0011223	0.016972	67.6471	26.4706	NUP107, NUP153, NUP188, NUP93, NUP98, RANBP2, SUMO2, TOPORS, TPR, UBE2I	NUP107, NUP153, NUP188, NUP93, NUP98, RANBP2, SUMO2, TOPORS, TPR, UBE2I	NA
crypt 5 Day8	REACTOME_SUMOYLATION_OF_CHROMATIN_ORGANIZATION_PROTEINS	53	0.49726	0.0020124	0.038037	NA	NA	37	16	0.0020124	0.038037	69.8113	30.1887	NA	NA	NA
crypt 60 Day8	REACTOME_REGULATION_OF_COMMISSURAL_AXON_PATHFINDING_BY_SLIT_AND_ROBO	10	-0.39059	NA	NA	0.63018	0.85773	3	6	0.63018	0.85773	30	60	NA	NA	NA
crypt 20 Day8	REACTOME_ERYTHROPOIETIN_ACTIVATES_RAS	14	-0.57387	NA	NA	0.079557	0.20686	5	9	0.079557	0.20686	35.7143	64.2857	NA	NA	NA
villus 180 Day91	REACTOME_CRISTAE_FORMATION	24	0.67631	0.00038023	0.017048	NA	NA	17	6	0.00038023	0.017048	70.8333	25	APOO, APOOL, ATP5F1A, ATP5F1B, ATP5F1C, ATP5F1E, ATP5ME, ATP5MF, HSPA9, IMMT, MTX1	APOO, APOOL, ATP5F1A, ATP5F1B, ATP5F1C, ATP5F1E, ATP5ME, ATP5MF, HSPA9, IMMT	MTX1
crypt 5 Day8	REACTOME_GLOBAL_GENOME_NUCLEOTIDE_EXCISION_REPAIR_GG_NER	78	0.46331	0.00073193	0.038091	NA	NA	51	27	0.00073193	0.038091	65.3846	34.6154	NA	NA	NA
crypt 5 Day8	REACTOME_NUCLEOBASE_BIOSYNTHESIS	15	0.67458	0.0051645	0.038389	NA	NA	13	2	0.0051645	0.038389	86.6667	13.3333	NA	NA	NA
crypt 5 Day8	WP_HIJACK_OF_UBIQUITINATION_BY_SARSCOV2	8	0.79324	0.0045489	0.038441	NA	NA	8	0	0.0045489	0.038441	100	0	NA	NA	NA
villus 180 Day8	REACTOME_TRANSCRIPTION_OF_THE_HIV_GENOME	67	0.49727	0.00037821	0.017089	NA	NA	40	25	0.00037821	0.017089	59.7015	37.3134	CDK7, GTF2F1, GTF2H1, POLR2D, SUPT4H1, TAF10	CDK7, GTF2F1, GTF2H1, POLR2D, SUPT4H1, TAF10	NA
crypt 180 Day8	WP_CYTOPLASMIC_RIBOSOMAL_PROTEINS	62	0.81616	0.00028736	0	NA	NA	57	5	0.00028736	0	91.9355	8.06452	RPL19, RPL23, RPL26, RPL27, RPL34, RPL37A, RPLP0, RPS24	RPL19, RPL23, RPL26, RPL27, RPL34, RPL37A, RPLP0, RPS24	NA
crypt 180 Day91	REACTOME_SELENOAMINO_ACID_METABOLISM	89	0.63954	0.0002661	0	NA	NA	65	24	0.0002661	0	73.0337	26.9663	EPRS1, GSR, PAPSS2, RARS1, RPL19, RPL27, RPL28, RPL38, RPL5, RPL6, RPS11, RPS13, RPS20, RPS23, RPS27L, RPS5	EPRS1, GSR, RARS1, RPL19, RPL27, RPL28, RPL38, RPL5, RPL6, RPS11, RPS13, RPS20, RPS23, RPS27L, RPS5	PAPSS2
crypt 5 Day8	REACTOME_POSITIVE_EPIGENETIC_REGULATION_OF_RRNA_EXPRESSION	42	0.52312	0.001675	0.03846	NA	NA	28	14	0.001675	0.03846	66.6667	33.3333	NA	NA	NA
villus 180 Day8	WP_DISORDERS_OF_THE_KREBS_CYCLE	7	0.87467	0.0019646	0.017119	NA	NA	3	3	0.0019646	0.017119	42.8571	42.8571	FH, SUCLG2	FH, SUCLG2	NA
crypt 20 Day8	KEGG_DNA_REPLICATION	34	0.63928	0.00026069	0.00038298	NA	NA	29	5	0.00026069	0.00038298	85.2941	14.7059	NA	NA	NA
villus 180 Day91	REACTOME_INTERLEUKIN_12_FAMILY_SIGNALING	54	0.5723	0.00055721	0.017235	NA	NA	32	18	0.00055721	0.017235	59.2593	33.3333	ANXA2, ARF1, CANX, HNRNPA2B1, HNRNPDL, HNRNPF, HSPA9, IL27RA, MTAP, PAK2, PITPPPIA, PSME2, RALA, RAP1B, RPLP0, TCP1	ANXA2, ARF1, CANX, HNRNPA2B1, HNRNPDL, HNRNPF, HSPA9, MTAP, PAK2, PITPPPIA, RALA, RAP1B, RPLP0, TCP1	IL27RA, PSME2
crypt 5 Day91	REACTOME_RESPIRATORY_ELECTRON_TRANSPORT	94	0.48931	0.00032051	0.038619	NA	NA	62	32	0.00032051	0.038619	65.9574	34.0426	NA	NA	NA
crypt 5 Day8	REACTOME_DNA_REPAIR	270	0.3916	0.00017259	0.038662	NA	NA	176	93	0.00017259	0.038662	65.1852	34.4444	NA	NA	NA
crypt 5 Day8	WP_NUCLEOTIDE_EXCISION_REPAIR	42	0.5234	0.001675	0.0388	NA	NA	31	11	0.001675	0.0388	73.8095	26.1905	NA	NA	NA
crypt 180 Day8	PID_SYNDECAN_1_PATHWAY	42	-0.30658	NA	NA	0.58437	0.79913	18	21	0.58437	0.79913	42.8571	50	SDC1	SDC1	NA
villus 5 Day91	REACTOME_INTERFERON_ALPHA_BETA_SIGNALING	64	0.57294	0.00014096	0.017497	NA	NA	41	23	0.00014096	0.017497	64.0625	35.9375	ADAR, IFNA1, IFNA10, IFNA13, IFNA14, IFNA16, IFNA17, IFNA2, IFNA21, IFNA4, IFNA5, IFNA6, IFNA7, IFNA8, IFNB1, IRF8, MX1, OASL, PTPN11, RNASEL	ADAR, IFNA1, IFNA10, IFNA13, IFNA14, IFNA16, IFNA17, IFNA2, IFNA21, IFNA4, IFNA5, IFNA6, IFNA7, IFNA8, IFNB1, IRF8, MX1, OASL, PTPN11, RNASEL	NA
crypt 180 Day8	WP_PI3KAKT_SIGNALING_PATHWAY	326	-0.31866	NA	NA	0.039311	0.43556	138	171	0.039311	0.43556	42.3313	52.454	AKT1, ATF4, CREB3L1, CREB3L2, CREB3L3, CSF1R, EIF4EBP1, F2R, FLT1, FN1, FOXO3, GNG12, IL2RB, INSR, ITGA3, JAK2, MAP2K1, PCK1, PHLPP2, PPP2R2A, PRLR, SGK1, THBS1, TNC, TP53, VEGFA	AKT1, ATF4, CREB3L1, EIF4EBP1, PPP2R2A, TP53	CREB3L2, CREB3L3, CSF1R, F2R, FLT1, FN1, FOXO3, GNG12, IL2RB, INSR, ITGA3, JAK2, MAP2K1, PCK1, PHLPP2, PRLR, SGK1, THBS1, TNC, VEGFA
crypt 5 Day91	KEGG_CYTOSOLIC_DNA_SENSING_PATHWAY	50	0.55363	0.00028209	0.038817	NA	NA	32	18	0.00028209	0.038817	64	36	NA	NA	NA
crypt 180 Day8	REACTOME_VITAMIN_B1_THIAMIN_METABOLISM	5	-0.6777	NA	NA	0.25387	0.47601	2	3	0.25387	0.47601	40	60	SLC19A3	NA	SLC19A3
crypt 20 Day8	REACTOME_METABOLISM_OF_PORPHYRINS	26	0.26467	0.7638	0.87579	NA	NA	12	14	0.7638	0.87579	46.1538	53.8462	NA	NA	NA
crypt 60 Day8	WP_FIBRIN_COMPLEMENT_RECEPTOR_3_SIGNALING_PATHWAY	38	-0.45508	NA	NA	0.054817	0.28631	12	25	0.054817	0.28631	31.5789	65.7895	IRAK2, TYROBP	NA	IRAK2, TYROBP
crypt 20 Day8	WP_EGFEGFR_SIGNALING_PATHWAY	160	-0.37653	NA	NA	0.0045498	0.16236	54	106	0.0045498	0.16236	33.75	66.25	JUN, PTPRR	NA	JUN, PTPRR
villus 20 Day8	REACTOME_DETOXIFICATION_OF_REACTIVE_OXYGEN_SPECIES	34	0.57188	0.0003034	0.017667	NA	NA	19	14	0.0003034	0.017667	55.8824	41.1765	GSTP1, P4HB, PRDX1, PRDX3, SOD1, SOD2, SOD3	GSTP1, P4HB, PRDX1, PRDX3, SOD1, SOD2	SOD3
crypt 60 Day8	REACTOME_PLATELET_SENSITIZATION_BY_LDL	17	-0.43445	NA	NA	0.31603	0.59932	8	9	0.31603	0.59932	47.0588	52.9412	APOB	NA	APOB
villus 60 Day8	REACTOME_SCF_SKP2_MEDIATED_DEGRADATION_OF_P27_P21	54	0.53081	0.00051653	0.017701	NA	NA	39	15	0.00051653	0.017701	72.2222	27.7778	CCNE1, PSMA5, PSMB10, PSMB2, PSMB6, PSMB9, PSMD11, PSMD13, PSMD2, PSMD7, PSMD8, PSME3	PSMA5, PSMB2, PSMB6, PSMD11, PSMD13, PSMD2, PSMD7, PSMD8, PSME3	CCNE1, PSMB10, PSMB9
villus 20 Day8	REACTOME_ABORTIVE_ELONGATION_OF_HIV_1_TRANSCRIPT_IN_THE_ABSENCE_OF_TAT	21	0.64074	0.0016393	0.018001	NA	NA	12	9	0.0016393	0.018001	57.1429	42.8571	POLR2D, SUPT5H	POLR2D, SUPT5H	NA
crypt 0.1 Day8	WP_G13_SIGNALING_PATHWAY	37	0.57301	0.00074892	0.038863	NA	NA	26	11	0.00074892	0.038863	70.2703	29.7297	NA	NA	NA
villus 20 Day8	REACTOME_TP53_REGULATES_METABOLIC_GENES	82	0.47856	0.00038685	0.018088	NA	NA	44	37	0.00038685	0.018088	53.6585	45.122	COX5B, COX6A1, COX6B1, COX7B, COX7C, LAMTOR2, PRDX1, PRKAA1, PRKAG1, YWHAH	COX5B, COX6A1, COX6B1, COX7B, COX7C, PRDX1, PRKAA1, PRKAG1	LAMTOR2, YWHAH
villus 20 Day8	REACTOME_HIV_ELONGATION_ARREST_AND_RECOVERY	30	0.58034	0.00088652	0.018303	NA	NA	16	14	0.00088652	0.018303	53.3333	46.6667	POLR2D, SUPT5H	POLR2D, SUPT5H	NA
crypt 5 Day8	REACTOME_SIGNALLING_TO_ERKS	33	-0.6007	NA	NA	0.00021169	0.039042	12	21	0.00021169	0.039042	36.3636	63.6364	NA	NA	NA
villus 20 Day8	REACTOME_FORMATION_OF_RNA_POL_II_ELONGATION_COMPLEX	55	0.51535	0.00067408	0.018364	NA	NA	31	24	0.00067408	0.018364	56.3636	43.6364	GTF2H1, POLR2D, SUPT5H, SUPT6H, WDR61	GTF2H1, POLR2D, SUPT5H, SUPT6H, WDR61	NA
crypt 5 Day8	REACTOME_INTERFERON_ALPHA_BETA_SIGNALING	64	-0.52864	NA	NA	0.00022297	0.039573	22	42	0.00022297	0.039573	34.375	65.625	NA	NA	NA
crypt 60 Day8	WP_GANGLIO_SPHINGOLIPID_METABOLISM	13	-0.23967	NA	NA	0.95767	0.98662	5	7	0.95767	0.98662	38.4615	53.8462	NA	NA	NA
crypt 60 Day8	REACTOME_ACTIVATION_OF_ANTERIOR_HOX_GENES_IN_HINDBRAIN_DEVELOPMENT_DURING_EARLY_EMBRYOGENESIS	59	0.38867	0.039046	0.19512	NA	NA	33	26	0.039046	0.19512	55.9322	44.0678	JUN, NCOR1, POLR2D, POLR2E, POLR2L	POLR2D, POLR2E, POLR2L	JUN, NCOR1
villus 180 Day91	REACTOME_FGFR2_ALTERNATIVE_SPLICING	23	0.67933	0.0015253	0.018622	NA	NA	16	7	0.0015253	0.018622	69.5652	30.4348	HNRNPF, HNRNPH1, HNRNPM, POLR2H, TIA1	HNRNPF, HNRNPH1, HNRNPM, POLR2H, TIA1	NA
villus 60 Day91	REACTOME_RNA_POLYMERASE_I_TRANSCRIPTION_TERMINATION	28	0.65556	0.0010134	0.018692	NA	NA	19	9	0.0010134	0.018692	67.8571	32.1429	CDK7, ERCC2, GTF2H1, POLR1C, POLR2H, TAF1D	CDK7, ERCC2, GTF2H1, POLR1C, POLR2H, TAF1D	NA
villus 180 Day8	REACTOME_HIV_LIFE_CYCLE	141	0.43749	0.00054259	0.018759	NA	NA	80	57	0.00054259	0.018759	56.7376	40.4255	CDK7, GTF2F1, GTF2H1, NUP50, POLR2D, PPIA, SUPT4H1, TAF10, VPS37B, XRCC5	CDK7, GTF2F1, GTF2H1, NUP50, POLR2D, PPIA, SUPT4H1, TAF10, VPS37B	XRCC5
villus 60 Day91	REACTOME_VIRAL_MESSENGER_RNA_SYNTHESIS	42	0.60283	0.00020492	0.018766	NA	NA	30	10	0.00020492	0.018766	71.4286	23.8095	NUP107, NUP153, NUP188, NUP85, NUP88, NUP93, POLR2A, POLR2H, RANBP2, SEC13, TPR	NUP107, NUP153, NUP188, NUP88, NUP93, POLR2A, POLR2H, RANBP2, SEC13, TPR	NUP85
villus 60 Day91	REACTOME_SUMOYLATION_OF_SUMOYLATION_PROTEINS	34	0.62502	0.00060253	0.018805	NA	NA	24	8	0.00060253	0.018805	70.5882	23.5294	NUP107, NUP153, NUP188, NUP85, NUP88, NUP93, RANBP2, SEC13, SUMO2, TOPORS, TPR, UBE2I	NUP107, NUP153, NUP188, NUP88, NUP93, RANBP2, SEC13, SUMO2, TOPORS, TPR, UBE2I	NUP85
crypt 1.4 Day8	WP_ZINC_HOMEOSTASIS	33	-0.62514	NA	NA	0.00035651	0.039853	5	26	0.00035651	0.039853	15.1515	78.7879	NA	NA	NA
villus 180 Day91	REACTOME_CELLULAR_RESPONSE_TO_HEAT_STRESS	97	0.51738	0.00018198	0.018808	NA	NA	57	36	0.00018198	0.018808	58.7629	37.1134	BAG1, BAG3, CREBBP, CRYAB, FKBP4, HSPA14, HSPA4, HSPA5, HSPA8, HSPA9, HSPH1, MAPK1, MAPK3, MRPL18, NUP107, NUP153, NUP188, NUP93, NUP98, PTGES3, RANBP2, RPA1, RPA3, ST13, TPR, UBB, VCP	BAG1, BAG3, CREBBP, FKBP4, HSPA14, HSPA4, HSPA5, HSPA8, HSPA9, HSPH1, MAPK1, MRPL18, NUP107, NUP153, NUP188, NUP93, NUP98, PTGES3, RANBP2, RPA3, ST13, TPR, VCP	CRYAB, MAPK3, RPA1, UBB
crypt 5 Day8	REACTOME_HDR_THROUGH_HOMOLOGOUS_RECOMBINATION_HRR	64	0.47593	0.0018126	0.041194	NA	NA	46	18	0.0018126	0.041194	71.875	28.125	NA	NA	NA
crypt 20 Day8	WP_ARYLAMINE_METABOLISM	5	-0.34907	NA	NA	0.88358	0.97802	1	4	0.88358	0.97802	20	80	NA	NA	NA
villus 180 Day91	REACTOME_INTERACTIONS_OF_REV_WITH_HOST_CELLULAR_PROTEINS	37	0.61797	0.00074822	0.018873	NA	NA	25	10	0.00074822	0.018873	67.5676	27.027	NPM1, NUP107, NUP153, NUP188, NUP93, NUP98, RANBP2, TPR, XPO1	NPM1, NUP107, NUP153, NUP188, NUP93, NUP98, RANBP2, TPR, XPO1	NA
crypt 180 Day8	WP_ARYLAMINE_METABOLISM	5	-0.49659	NA	NA	0.61182	0.81859	1	4	0.61182	0.81859	20	80	NA	NA	NA
crypt 5 Day91	REACTOME_SMALL_INTERFERING_RNA_SIRNA_BIOGENESIS	8	0.89273	0.00092251	0.041404	NA	NA	7	1	0.00092251	0.041404	87.5	12.5	NA	NA	NA
crypt 180 Day8	WP_EGFEGFR_SIGNALING_PATHWAY	160	-0.25968	NA	NA	0.56151	0.77128	83	75	0.56151	0.77128	51.875	46.875	AKT1, CBL, EIF4EBP1, JAK2, MAP2K1, PRKCD, PTPRR	AKT1, EIF4EBP1	CBL, JAK2, MAP2K1, PRKCD, PTPRR
villus 180 Day8	REACTOME_ATTACHMENT_OF_GPI_ANCHOR_TO_UPAR	7	0.87053	0.0019646	0.018897	NA	NA	6	1	0.0019646	0.018897	85.7143	14.2857	PGAP1, PIGU, PLAUR	PGAP1, PIGU, PLAUR	NA
villus 60 Day8	WP_STEROL_REGULATORY_ELEMENTBINDING_PROTEINS_SREBP_SIGNALLING	68	0.50606	0.00027122	0.019231	NA	NA	38	28	0.00027122	0.019231	55.8824	41.1765	CYP51A1, FDFT1, FDPS, HMGCR, HMGCS1, IDI1, INS, LDLR, MVD, PIK3CA, PRKAG1, SAR1B, SEC23B, SEC31A, SQLE	CYP51A1, FDFT1, FDPS, HMGCR, HMGCS1, IDI1, INS, LDLR, PRKAG1, SAR1B, SEC23B, SQLE	MVD, PIK3CA, SEC31A
villus 60 Day8	REACTOME_COPI_INDEPENDENT_GOLGI_TO_ER_RETROGRADE_TRAFFIC	48	0.54192	0.00025536	0.019331	NA	NA	24	19	0.00025536	0.019331	50	39.5833	ACTR1A, BICD1, CAPZB, DYNC1LI1, PLA2G6, RAB18, TUBA1C, TUBA4A, TUBAL3, TUBB2A, TUBB4B	ACTR1A, CAPZB, DYNC1LI1, TUBA1C, TUBA4A, TUBAL3, TUBB2A, TUBB4B	BICD1, PLA2G6, RAB18
crypt 180 Day91	WP_DNA_MISMATCH_REPAIR	22	0.46705	0.11862	0.25278	NA	NA	14	8	0.11862	0.25278	63.6364	36.3636	PCNA	PCNA	NA
crypt 180 Day91	WP_ETHANOL_METABOLISM_RESULTING_IN_PRODUCTION_OF_ROS_BY_CYP2E1	10	0.50217	0.30377	0.42602	NA	NA	5	5	0.30377	0.42602	50	50	MAFF	MAFF	NA
villus 20 Day8	REACTOME_COPI_INDEPENDENT_GOLGI_TO_ER_RETROGRADE_TRAFFIC	48	0.52721	0.0003296	0.019412	NA	NA	25	18	0.0003296	0.019412	52.0833	37.5	BICD1, TUBA1C, TUBA4A, TUBB4B	TUBA1C, TUBA4A, TUBB4B	BICD1
villus 60 Day8	WP_ETHANOL_METABOLISM_RESULTING_IN_PRODUCTION_OF_ROS_BY_CYP2E1	10	0.80412	0.001132	0.019443	NA	NA	9	1	0.001132	0.019443	90	10	MAFK	MAFK	NA
crypt 180 Day8	REACTOME_RNA_POLYMERASE_III_TRANSCRIPTION	38	0.50224	0.009397	0.044287	NA	NA	25	13	0.009397	0.044287	65.7895	34.2105	GTF3C6, POLR1D, POLR2E, POLR2L, SSB	GTF3C6, POLR1D, POLR2E, POLR2L, SSB	NA
villus 180 Day8	WP_CORI_CYCLE	17	0.66678	0.0027563	0.019538	NA	NA	13	4	0.0027563	0.019538	76.4706	23.5294	ALDOA, G6PD, GAPDH, GPT, INS, LDHA, PFKP, PGAM1, SLC2A2	ALDOA, G6PD, GAPDH, INS, LDHA, PFKP, PGAM1	GPT, SLC2A2
villus 20 Day8	REACTOME_SEALING_OF_THE_NUCLEAR_ENVELOPE_NE_BY_ESCRT_III	27	0.5959	0.0017442	0.019549	NA	NA	12	12	0.0017442	0.019549	44.4444	44.4444	TUBA1C, TUBA4A, TUBB4B	TUBA1C, TUBA4A, TUBB4B	NA
villus 0.1 Day91	REACTOME_METALLOTHIONEINS_BIND_METALS	9	-0.94381	NA	NA	0.00020161	0.01979	0	9	0.00020161	0.01979	0	100	NA	NA	NA
crypt 180 Day8	WP_FBXL10_ENHANCEMENT_OF_MAPERK_SIGNALING_IN_DIFFUSE_LARGE_BCELL_LYMPHOMA	11	0.60288	0.097031	0.15528	NA	NA	6	5	0.097031	0.15528	54.5455	45.4545	EZH2	EZH2	NA
villus 20 Day8	REACTOME_CELLULAR_RESPONSE_TO_CHEMICAL_STRESS	147	0.43592	0.00050352	0.019898	NA	NA	84	61	0.00050352	0.019898	57.1429	41.4966	CHD9, COX5B, COX6A1, COX6B1, COX7B, COX7C, GSTP1, NCOR1, NFE2L2, P4HB, PRDX1, PRDX3, PSMB2, PSMB6, PSMB9, PSMC6, SOD1, SOD2, SOD3, TBL1XR1	COX5B, COX6A1, COX6B1, COX7B, COX7C, GSTP1, NFE2L2, P4HB, PRDX1, PRDX3, PSMB2, PSMB6, PSMC6, SOD1, SOD2	CHD9, NCOR1, PSMB9, SOD3, TBL1XR1
villus 60 Day8	BIOCARTA_LEPTIN_PATHWAY	11	0.77557	0.0024842	0.019982	NA	NA	9	1	0.0024842	0.019982	81.8182	9.09091	PRKAG1	PRKAG1	NA
villus 180 Day8	REACTOME_FCERI_MEDIATED_CA_2_MOBILIZATION	60	-0.58468	NA	NA	0.00027598	0.020019	13	47	0.00027598	0.020019	21.6667	78.3333	IGHV4-34, IGHV4-39, IGHV4-59, IGKV2-30, IGKV2D-30, IGKV4-1, ITPR2, PLCG1, VAV3	NA	IGHV4-34, IGHV4-39, IGHV4-59, IGKV2-30, IGKV2D-30, IGKV4-1, ITPR2, PLCG1, VAV3
crypt 0.1 Day8	KEGG_PROTEIN_EXPORT	23	0.63568	0.0011516	0.042521	NA	NA	17	6	0.0011516	0.042521	73.913	26.087	NA	NA	NA
villus 20 Day8	REACTOME_POST_CHAPERONIN_TUBULIN_FOLDING_PATHWAY	21	0.6359	0.0016393	0.020305	NA	NA	8	10	0.0016393	0.020305	38.0952	47.619	TUBA1C, TUBA4A, TUBB4B	TUBA1C, TUBA4A, TUBB4B	NA
crypt 20 Day8	WP_FBXL10_ENHANCEMENT_OF_MAPERK_SIGNALING_IN_DIFFUSE_LARGE_BCELL_LYMPHOMA	11	0.33717	0.69471	0.87552	NA	NA	6	5	0.69471	0.87552	54.5455	45.4545	NA	NA	NA
crypt 20 Day8	WP_FARNESOID_X_RECEPTOR_PATHWAY	17	-0.52372	NA	NA	0.11321	0.2556	4	11	0.11321	0.2556	23.5294	64.7059	CYP3A4	NA	CYP3A4
crypt 180 Day8	REACTOME_INTERLEUKIN_23_SIGNALING	8	-0.54445	NA	NA	0.33666	0.58254	2	5	0.33666	0.58254	25	62.5	JAK2	NA	JAK2
villus 180 Day91	REACTOME_NUCLEOBASE_CATABOLISM	35	-0.64419	NA	NA	0.000212	0.020387	12	23	0.000212	0.020387	34.2857	65.7143	DPYD, ENTPD2, ENTPD6, ENTPD8, GDA, NT5M, NUDT5, PNP, SAMHD1, TYMP, UPB1, UPP1, XDH	ENTPD6	DPYD, ENTPD2, ENTPD8, GDA, NT5M, NUDT5, PNP, SAMHD1, TYMP, UPB1, UPP1, XDH
villus 5 Day8	REACTOME_REGULATION_OF_IFNA_SIGNALING	25	0.66478	0.00026731	0.02062	NA	NA	19	6	0.00026731	0.02062	76	24	NA	NA	NA
villus 180 Day8	REACTOME_SEMA3A_PLEXIN_REPULSION_SIGNALING_BY_INHIBITING_INTEGRIN_ADHESION	14	-0.78637	NA	NA	0.0006251	0.020853	7	7	0.0006251	0.020853	50	50	PLXNA2, RRAS, TLN1	NA	PLXNA2, RRAS, TLN1
villus 20 Day8	REACTOME_RECYCLING_OF_EIF2_GDP	8	0.84534	0.0019661	0.021019	NA	NA	7	1	0.0019661	0.021019	87.5	12.5	NA	NA	NA
crypt 20 Day8	REACTOME_RETINOID_CYCLE_DISEASE_EVENTS	11	-0.47058	NA	NA	0.35665	0.52752	5	3	0.35665	0.52752	45.4545	27.2727	NA	NA	NA
villus 20 Day8	WP_PENTOSE_PHOSPHATE_METABOLISM	7	0.86823	0.0012013	0.021275	NA	NA	7	0	0.0012013	0.021275	100	0	PGD	PGD	NA
villus 5 Day8	REACTOME_DEFENSINS	40	-0.62737	NA	NA	0.00015396	0.021283	3	20	0.00015396	0.021283	7.5	50	DEFA1, DEFA1B, DEFA3, DEFA4, DEFA5, DEFA6	NA	DEFA1, DEFA1B, DEFA3, DEFA4, DEFA5, DEFA6
crypt 20 Day91	REACTOME_SIGNALING_BY_ERBB2_IN_CANCER	23	0.43356	0.13489	0.39289	NA	NA	10	12	0.13489	0.39289	43.4783	52.1739	NA	NA	NA
crypt 180 Day91	PID_HIF2PATHWAY	34	0.24327	0.86946	0.90601	NA	NA	13	20	0.86946	0.90601	38.2353	58.8235	BHLHE40	BHLHE40	NA
villus 60 Day8	REACTOME_FORMATION_OF_THE_CORNIFIED_ENVELOPE	79	0.49094	0.00054407	0.021367	NA	NA	42	27	0.00054407	0.021367	53.1646	34.1772	KRT12, KRT18, KRT19, KRT7, KRT8, PCSK6, PKP2	KRT12, KRT18, KRT19, KRT7, KRT8, PCSK6, PKP2	NA
villus 180 Day91	REACTOME_TRANSPORT_OF_MATURE_MRNAS_DERIVED_FROM_INTRONLESS_TRANSCRIPTS	42	0.59483	0.00073814	0.021373	NA	NA	28	12	0.00073814	0.021373	66.6667	28.5714	ALYREF, CPSF2, CPSF4, NUP107, NUP153, NUP188, NUP93, NUP98, NXF1, RANBP2, TPR	ALYREF, CPSF2, CPSF4, NUP107, NUP153, NUP188, NUP93, NUP98, NXF1, RANBP2, TPR	NA
crypt 20 Day8	REACTOME_SERINE_BIOSYNTHESIS	9	-0.33144	NA	NA	0.81706	0.94532	2	7	0.81706	0.94532	22.2222	77.7778	NA	NA	NA
crypt 20 Day8	REACTOME_TLR3_MEDIATED_TICAM1_DEPENDENT_PROGRAMMED_CELL_DEATH	6	0.45455	0.53004	0.73912	NA	NA	2	4	0.53004	0.73912	33.3333	66.6667	NA	NA	NA
crypt 180 Day8	WP_LNCRNA_INVOLVEMENT_IN_CANONICAL_WNT_SIGNALING_AND_COLORECTAL_CANCER	92	0.28781	0.2433	0.4895	NA	NA	42	42	0.2433	0.4895	45.6522	45.6522	CSNK2B, EZH2, HNRNPU, LRP5, WNT2B	CSNK2B, EZH2, HNRNPU, LRP5	WNT2B
villus 180 Day8	WP_EICOSANOID_METABOLISM_VIA_LIPO_OXYGENASES_LOX	26	-0.68286	NA	NA	0.00045324	0.021551	4	21	0.00045324	0.021551	15.3846	80.7692	ACAA1, ACOX1, ACOX3, CYP4F2, EHHADH, HPGD, PTGR1	NA	ACAA1, ACOX1, ACOX3, CYP4F2, EHHADH, HPGD, PTGR1
villus 60 Day91	REACTOME_GENE_AND_PROTEIN_EXPRESSION_BY_JAK_STAT_SIGNALING_AFTER_INTERLEUKIN_12_STIMULATION	37	0.60894	0.00081301	0.02169	NA	NA	26	9	0.00081301	0.02169	70.2703	24.3243	ANXA2, BOLA2, BOLA2B, CFL1, GSTO1, HNRNPA2B1, HNRNPDL, HNRNPF, HSPA9, MTAP, PAK2, PITPPPIA, PSME2, RAP1B, RPLP0, TCP1	ANXA2, BOLA2, BOLA2B, HNRNPA2B1, HNRNPDL, HNRNPF, HSPA9, MTAP, PAK2, PITPPPIA, RAP1B, RPLP0, TCP1	CFL1, GSTO1, PSME2
villus 180 Day91	PID_MYC_ACTIV_PATHWAY	76	0.53332	0.00018175	0.021766	NA	NA	57	18	0.00018175	0.021766	75	23.6842	BMI1, CREBBP, E2F3, EIF2S1, EIF4A1, EIF4G1, ENO1, FOSL1, GAPDH, HSPA4, HSPD1, ID2, IREB2, KAT2A, LDHA, MAX, MMP9, NCL, NME1, NPM1, RUVBL1, SHMT1, SLC2A1, TAF4B, TFRC	BMI1, CREBBP, E2F3, EIF2S1, EIF4A1, EIF4G1, ENO1, FOSL1, GAPDH, HSPA4, HSPD1, KAT2A, LDHA, MMP9, NCL, NME1, NPM1, RUVBL1, SHMT1, SLC2A1, TAF4B, TFRC	ID2, IREB2, MAX
villus 180 Day8	WP_VITAMIN_A_AND_CAROTENOID_METABOLISM	41	-0.62161	NA	NA	0.00028699	0.022021	11	28	0.00028699	0.022021	26.8293	68.2927	ABCG5, ABCG8, ADH4, ALDH1A3, CD36, CRABP1, DHRS3, NPC1L1, RETSAT, RXRA, SCARB1	NA	ABCG5, ABCG8, ADH4, ALDH1A3, CD36, CRABP1, DHRS3, NPC1L1, RETSAT, RXRA, SCARB1
crypt 1.4 Day91	KEGG_REGULATION_OF_AUTOPHAGY	35	0.62783	0.00081323	0.015618	NA	NA	25	10	0.00081323	0.015618	71.4286	28.5714	NA	NA	NA
villus 60 Day91	REACTOME_EGR2_AND_SOX10_MEDIATED_INITIATION_OF_SCHWANN_CELL_MYELINATION	27	0.64839	0.0008222	0.022488	NA	NA	16	10	0.0008222	0.022488	59.2593	37.037	CYP51A1, GJB1, HMGCR, LAMB1, PMP22, SMARCA4, SREBF2	CYP51A1, GJB1, HMGCR, LAMB1, PMP22, SMARCA4, SREBF2	NA
villus 60 Day91	REACTOME_MRNA_CAPPING	27	0.64864	0.0008222	0.022623	NA	NA	20	7	0.0008222	0.022623	74.0741	25.9259	CDK7, ERCC2, GTF2H1, POLR2A, POLR2H, RNMT	CDK7, ERCC2, GTF2H1, POLR2A, POLR2H, RNMT	NA
crypt 180 Day8	WP_FARNESOID_X_RECEPTOR_PATHWAY	17	-0.83775	NA	NA	0.00017643	5.0162e-05	2	11	0.00017643	5.0162e-05	11.7647	64.7059	CYP3A4, IRS2, PPARGC1A	NA	CYP3A4, IRS2, PPARGC1A
crypt 20 Day8	WP_DNA_IRDAMAGE_AND_CELLULAR_RESPONSE_VIA_ATR	75	0.37066	0.019908	0.16095	NA	NA	44	31	0.019908	0.16095	58.6667	41.3333	NA	NA	NA
crypt 180 Day8	BIOCARTA_INSULIN_PATHWAY	21	-0.37134	NA	NA	0.50887	0.76061	9	11	0.50887	0.76061	42.8571	52.381	INSR, MAP2K1, SRF	SRF	INSR, MAP2K1
crypt 0.1 Day8	REACTOME_THE_CITRIC_ACID_TCA_CYCLE_AND_RESPIRATORY_ELECTRON_TRANSPORT	161	0.4434	0.00017322	0.042706	NA	NA	106	54	0.00017322	0.042706	65.8385	33.5404	NA	NA	NA
villus 180 Day8	WP_VITAMIN_D_METABOLISM	10	-0.85507	NA	NA	0.00032712	0.02275	1	9	0.00032712	0.02275	10	90	CYP27A1, CYP2R1, RXRA, VDR	NA	CYP27A1, CYP2R1, RXRA, VDR
villus 5 Day91	WP_SARS_CORONAVIRUS_AND_INNATE_IMMUNITY	30	0.65224	0.00076406	0.02291	NA	NA	23	7	0.00076406	0.02291	76.6667	23.3333	ACE2, DDX58, IFNA1, IFNA10, IFNA13, IFNA14, IFNA16, IFNA17, IFNA2, IFNA21, IFNA4, IFNA5, IFNA6, IFNA7, IFNA8, IFNB1, MAVS	IFNA1, IFNA10, IFNA13, IFNA14, IFNA16, IFNA17, IFNA2, IFNA21, IFNA4, IFNA5, IFNA6, IFNA7, IFNA8, IFNB1, MAVS	ACE2, DDX58
villus 20 Day8	KEGG_DRUG_METABOLISM_CYTOCHROME_P450	54	0.50731	0.0010159	0.023047	NA	NA	30	22	0.0010159	0.023047	55.5556	40.7407	ADH5, ALDH3B2, GSTA5, GSTM3, GSTO2, GSTP1, MAOA, MGST1, MGST3	ADH5, GSTA5, GSTM3, GSTO2, GSTP1, MAOA, MGST1, MGST3	ALDH3B2
villus 60 Day91	PID_MYC_ACTIV_PATHWAY	76	0.52885	0.00040355	0.023151	NA	NA	50	25	0.00040355	0.023151	65.7895	32.8947	BMI1, CREBBP, E2F3, EIF2S1, EIF4A1, EIF4G1, ENO1, FOSL1, GAPDH, HSPA4, HSPD1, ID2, IREB2, KAT2A, LDHA, MAX, MMP9, MTDH, NME1, NPM1, PRDX3, RCC1, RUVBL1, SLC2A1, TFRC	BMI1, CREBBP, E2F3, EIF2S1, EIF4A1, EIF4G1, ENO1, FOSL1, GAPDH, HSPA4, HSPD1, KAT2A, LDHA, MMP9, NME1, NPM1, PRDX3, RCC1, RUVBL1, SLC2A1, TFRC	ID2, IREB2, MAX, MTDH
villus 180 Day8	WP_NONALCOHOLIC_FATTY_LIVER_DISEASE	146	0.42922	0.00055096	0.023206	NA	NA	88	52	0.00055096	0.023206	60.274	35.6164	ADIPOR2, AKT1, ATF4, BCL2L11, CASP7, CASP8, COX5A, COX6B1, COX7C, EIF2S1, FAS, INS, INSR, IRS2, JUN, LEPR, NDUFA10, NDUFA9, NDUFB10, NDUFB6, NDUFB7, NDUFS3, NDUFV3, PIK3CA, PIK3R2, RXRA, VCAM1	AKT1, ATF4, CASP8, COX5A, COX6B1, COX7C, EIF2S1, INS, NDUFA10, NDUFA9, NDUFB10, NDUFB6, NDUFB7, NDUFS3, NDUFV3	ADIPOR2, BCL2L11, CASP7, FAS, INSR, IRS2, JUN, LEPR, PIK3CA, PIK3R2, RXRA, VCAM1
villus 180 Day8	REACTOME_TRANSPORT_OF_CONNEXONS_TO_THE_PLASMA_MEMBRANE	17	0.66139	0.0038589	0.023267	NA	NA	11	5	0.0038589	0.023267	64.7059	29.4118	TUBA1C, TUBA4A, TUBB4B	TUBA1C, TUBA4A, TUBB4B	NA
villus 180 Day8	REACTOME_PENTOSE_PHOSPHATE_PATHWAY	15	0.68823	0.0046284	0.023355	NA	NA	11	4	0.0046284	0.023355	73.3333	26.6667	G6PD, PGD, PGLS, TKT	G6PD, PGD, PGLS, TKT	NA
villus 180 Day8	BIOCARTA_NPC_PATHWAY	11	0.74643	0.0079051	0.023375	NA	NA	8	2	0.0079051	0.023375	72.7273	18.1818	KPNA2	KPNA2	NA
villus 60 Day8	REACTOME_RHO_GTPASES_ACTIVATE_IQGAPS	28	0.60352	0.0012401	0.02344	NA	NA	16	9	0.0012401	0.02344	57.1429	32.1429	ACTB, CDC42, CDH1, IQGAP2, TUBA1C, TUBA4A, TUBAL3, TUBB2A, TUBB4B	ACTB, CDC42, CDH1, TUBA1C, TUBA4A, TUBAL3, TUBB2A, TUBB4B	IQGAP2
villus 180 Day91	BIOCARTA_MHC_PATHWAY	11	-0.85227	NA	NA	0.00041391	0.023602	2	9	0.00041391	0.023602	18.1818	81.8182	B2M, CD74, HLA-A, PSMB9, TAP1, TAP2	NA	B2M, CD74, HLA-A, PSMB9, TAP1, TAP2
villus 60 Day8	REACTOME_DISSOLUTION_OF_FIBRIN_CLOT	13	0.74017	0.0031956	0.023649	NA	NA	9	2	0.0031956	0.023649	69.2308	15.3846	ANXA2	ANXA2	NA
crypt 180 Day8	REACTOME_TLR3_MEDIATED_TICAM1_DEPENDENT_PROGRAMMED_CELL_DEATH	6	-0.41912	NA	NA	0.72318	0.91203	2	4	0.72318	0.91203	33.3333	66.6667	RIPK3, TICAM1	RIPK3	TICAM1
crypt 180 Day8	REACTOME_RETINOID_CYCLE_DISEASE_EVENTS	11	-0.52762	NA	NA	0.28335	0.54301	3	4	0.28335	0.54301	27.2727	36.3636	LRAT	NA	LRAT
crypt 20 Day91	WP_DNA_MISMATCH_REPAIR	22	-0.27488	NA	NA	0.80671	0.90886	8	14	0.80671	0.90886	36.3636	63.6364	NA	NA	NA
crypt 60 Day8	WP_DNA_MISMATCH_REPAIR	22	0.65484	0.0014211	0.0040458	NA	NA	20	2	0.0014211	0.0040458	90.9091	9.09091	NA	NA	NA
crypt 60 Day8	WP_ETHANOL_METABOLISM_RESULTING_IN_PRODUCTION_OF_ROS_BY_CYP2E1	10	0.28757	0.87989	0.96497	NA	NA	6	4	0.87989	0.96497	60	40	NA	NA	NA
villus 180 Day8	REACTOME_CREATION_OF_C4_AND_C2_ACTIVATORS	40	-0.61964	NA	NA	0.00028645	0.023734	10	30	0.00028645	0.023734	25	75	C1R, IGHV4-34, IGHV4-39, IGHV4-59, IGKV2-30, IGKV2D-30, IGKV4-1	NA	C1R, IGHV4-34, IGHV4-39, IGHV4-59, IGKV2-30, IGKV2D-30, IGKV4-1
villus 180 Day91	WP_EICOSANOID_METABOLISM_VIA_LIPO_OXYGENASES_LOX	26	-0.6872	NA	NA	0.00021584	0.023785	6	19	0.00021584	0.023785	23.0769	73.0769	ACAA1, ACOX1, ACOX3, CYP4F2, DPEP1, EHHADH, HPGD, PPARD, PTGR1	NA	ACAA1, ACOX1, ACOX3, CYP4F2, DPEP1, EHHADH, HPGD, PPARD, PTGR1
villus 60 Day8	REACTOME_DECTIN_1_MEDIATED_NONCANONICAL_NF_KB_SIGNALING	57	0.51591	0.00052659	0.024673	NA	NA	41	16	0.00052659	0.024673	71.9298	28.0702	MAP3K14, PSMA5, PSMB10, PSMB2, PSMB6, PSMB9, PSMD11, PSMD13, PSMD2, PSMD7, PSMD8, PSME3, UBA3, UBE2M	PSMA5, PSMB2, PSMB6, PSMD11, PSMD13, PSMD2, PSMD7, PSMD8, PSME3, UBA3, UBE2M	MAP3K14, PSMB10, PSMB9
villus 60 Day91	BIOCARTA_MHC_PATHWAY	11	-0.86909	NA	NA	0.00019743	0.02489	0	11	0.00019743	0.02489	0	100	B2M, CD74, HLA-A, PSMB9, TAP1, TAP2	NA	B2M, CD74, HLA-A, PSMB9, TAP1, TAP2
villus 180 Day91	REACTOME_XENOBIOTICS	20	-0.72517	NA	NA	0.00021035	0.024932	5	13	0.00021035	0.024932	25	65	ARNT, CYP2D6, CYP2S1, CYP3A4, CYP3A43, CYP3A5, CYP3A7	NA	ARNT, CYP2D6, CYP2S1, CYP3A4, CYP3A43, CYP3A5, CYP3A7
villus 180 Day8	REACTOME_REGULATION_OF_CHOLESTEROL_BIOSYNTHESIS_BY_SREBP_SREBF	55	0.50763	0.00071073	0.024994	NA	NA	30	24	0.00071073	0.024994	54.5455	43.6364	FDFT1, FDPS, HMGCR, HMGCS1, IDI1, MVK, PMVK, RXRA, SCAP, SEC24C, SQLE	FDFT1, FDPS, HMGCR, HMGCS1, IDI1, MVK, PMVK, SCAP, SQLE	RXRA, SEC24C
villus 20 Day91	REACTOME_EUKARYOTIC_TRANSLATION_INITIATION	90	0.55714	0.00016393	0.025107	NA	NA	55	35	0.00016393	0.025107	61.1111	38.8889	EIF1AX, EIF2B1, EIF2S2, EIF3D, EIF3F, EIF3J, EIF3L, EIF4A1, EIF4A2, EIF4G1, EIF5, EIF5B, RPL10A, RPL11, RPL13, RPL18, RPL19, RPL26, RPL27, RPL28, RPL29, RPL3, RPL35, RPL38, RPL5, RPL6, RPL8, RPLP2, RPS11, RPS13, RPS16, RPS19, RPS23, RPS24, RPS25, RPS27L	EIF1AX, EIF2S2, EIF3D, EIF3J, EIF3L, EIF4A1, EIF4A2, EIF4G1, EIF5, EIF5B, RPL10A, RPL13, RPL18, RPL19, RPL27, RPL28, RPL29, RPL3, RPL35, RPL38, RPL5, RPL6, RPS11, RPS13, RPS16, RPS19, RPS23, RPS24, RPS25, RPS27L	EIF2B1, EIF3F, RPL11, RPL26, RPL8, RPLP2
crypt 20 Day8	REACTOME_NEF_MEDIATED_CD8_DOWN_REGULATION	7	0.53339	0.30935	0.45118	NA	NA	4	3	0.30935	0.45118	57.1429	42.8571	NA	NA	NA
crypt 20 Day8	REACTOME_RHOBTB3_ATPASE_CYCLE	10	0.25714	0.93476	0.98552	NA	NA	4	5	0.93476	0.98552	40	50	NA	NA	NA
villus 60 Day91	WP_PARKINUBIQUITIN_PROTEASOMAL_SYSTEM_PATHWAY	66	0.53504	0.00020547	0.02519	NA	NA	38	27	0.00020547	0.02519	57.5758	40.9091	HSPA14, HSPA4, HSPA5, HSPA8, HSPA9, PSMC1, PSMC2, PSMC3, PSMC4, PSMC6, PSMD1, PSMD11, PSMD14, PSMD3, PSMD6, PSMD7, PSMD8, TUBA4A, TUBAL3, TUBB4B, UBE2L3, UBE2L6	HSPA14, HSPA4, HSPA5, HSPA8, HSPA9, PSMC1, PSMC2, PSMC3, PSMC4, PSMD1, PSMD11, PSMD14, PSMD6, PSMD7, PSMD8, TUBA4A, TUBB4B, UBE2L3	PSMC6, PSMD3, TUBAL3, UBE2L6
villus 5 Day8	REACTOME_NEGATIVE_REGULATION_OF_ACTIVITY_OF_TFAP2_AP_2_FAMILY_TRANSCRIPTION_FACTORS	9	-0.89453	NA	NA	0.00017161	0.025328	1	7	0.00017161	0.025328	11.1111	77.7778	KCTD1, UBE2I	NA	KCTD1, UBE2I
villus 180 Day8	REACTOME_TNFR2_NON_CANONICAL_NF_KB_PATHWAY	94	0.45674	0.0004384	0.025369	NA	NA	57	35	0.0004384	0.025369	60.6383	37.234	PSMA3, PSMA6, PSMB10, PSMB2, PSMB6, PSMB9, PSMC1, PSMC2, PSMC3, PSMC4, PSMC6, PSMD13, PSMD2, PSMD6, PSMD7, PSMD8, TNFRSF11A, TNFSF12, TNFSF13	PSMA3, PSMA6, PSMB2, PSMB6, PSMC1, PSMC2, PSMC3, PSMC4, PSMC6, PSMD13, PSMD2, PSMD6, PSMD7, PSMD8	PSMB10, PSMB9, TNFRSF11A, TNFSF12, TNFSF13
crypt 20 Day8	WP_FATTY_ACID_BIOSYNTHESIS	21	0.31087	0.58011	0.77216	NA	NA	11	8	0.58011	0.77216	52.381	38.0952	NA	NA	NA
crypt 20 Day8	WP_MICRORNAS_IN_CARDIOMYOCYTE_HYPERTROPHY	83	-0.30996	NA	NA	0.26912	0.50936	28	54	0.26912	0.50936	33.7349	65.0602	NA	NA	NA
villus 180 Day91	REACTOME_MET_PROMOTES_CELL_MOTILITY	40	0.59545	0.0013155	0.025572	NA	NA	27	12	0.0013155	0.025572	67.5	30	COL1A1, COL3A1, COL5A1, FN1, HGF, ITGA2, ITGB1, LAMA3, LAMA4, LAMA5, LAMB1, LAMC2, RAP1A, RAP1B, SRC	COL1A1, COL3A1, COL5A1, FN1, HGF, ITGA2, ITGB1, LAMA3, LAMA4, LAMA5, LAMB1, LAMC2, RAP1A, RAP1B	SRC
crypt 180 Day8	BIOCARTA_EIF4_PATHWAY	22	0.49619	0.074012	0.16549	NA	NA	13	8	0.074012	0.16549	59.0909	36.3636	AKT1, EIF4A1, EIF4EBP1, EIF4G1, PDK2	AKT1, EIF4A1, EIF4EBP1, EIF4G1	PDK2
crypt 180 Day8	WP_DNA_IRDAMAGE_AND_CELLULAR_RESPONSE_VIA_ATR	75	0.54998	0.00030741	0.00022875	NA	NA	57	18	0.00030741	0.00022875	76	24	FANCI, PARP1, PLK1, RAD51, RFWD3, RPA1, TP53, TRIM28, XPA	FANCI, PARP1, PLK1, RAD51, RFWD3, RPA1, TP53, TRIM28	XPA
villus 180 Day91	REACTOME_TRANSPORT_OF_THE_SLBP_DEPENDANT_MATURE_MRNA	36	0.60807	0.0020603	0.025612	NA	NA	24	10	0.0020603	0.025612	66.6667	27.7778	ALYREF, NUP107, NUP153, NUP188, NUP93, NUP98, NXF1, RANBP2, TPR	ALYREF, NUP107, NUP153, NUP188, NUP93, NUP98, NXF1, RANBP2, TPR	NA
crypt 5 Day8	REACTOME_SIGNALING_BY_TGFB_FAMILY_MEMBERS	94	0.44442	0.00054446	0.042936	NA	NA	52	41	0.00054446	0.042936	55.3191	43.617	USP15	USP15	NA
villus 180 Day91	WP_OXIDATIVE_PHOSPHORYLATION	52	0.56612	0.00055443	0.025904	NA	NA	39	13	0.00055443	0.025904	75	25	ATP5F1A, ATP5F1B, ATP5F1E, ATP5ME, ATP5MF, ATP6AP2, GZMB, MT-ND1, NDUFA10, NDUFA4, NDUFA8, NDUFA9, NDUFAB1, NDUFB10, NDUFB5, NDUFB6, NDUFC2, NDUFS2, NDUFS6, NDUFS7	ATP5F1A, ATP5F1B, ATP5F1E, ATP5ME, ATP5MF, ATP6AP2, MT-ND1, NDUFA10, NDUFA4, NDUFA8, NDUFA9, NDUFAB1, NDUFB10, NDUFB5, NDUFB6, NDUFC2, NDUFS2, NDUFS6	GZMB, NDUFS7
crypt 5 Day8	KEGG_PPAR_SIGNALING_PATHWAY	67	-0.52366	NA	NA	0.00021678	0.043076	19	44	0.00021678	0.043076	28.3582	65.6716	NA	NA	NA
villus 60 Day91	REACTOME_METABOLISM_OF_AMINO_ACIDS_AND_DERIVATIVES	334	0.43702	0.00020125	0.025968	NA	NA	191	129	0.00020125	0.025968	57.1856	38.6228	ACAT1, AIMP1, ALDH18A1, ALDH4A1, ALDH9A1, AMD1, ARG2, ASPA, ASS1, AUH, BCAT2, BCKDHA, BCKDK, CHDH, CKM, CKMT1A, CKMT1B, DIO1, DLD, DUOX2, EPRS1, ETHE1, GLS, GLUL, GPT, GSR, HIBADH, HSD17B10, IYD, KYAT3, LIPT1, MTAP, NDUFAB1, OAZ1, PAPSS2, PCBD1, PDHA1, PIPOX, PPM1K, PRODH, PSMA2, PSMA3, PSMA6, PSMB10, PSMB3, PSMB9, PSMC1, PSMC2, PSMC3, PSMC4, PSMC6, PSMD1, PSMD11, PSMD14, PSMD3, PSMD6, PSMD7, PSM…	AIMP1, ALDH9A1, AMD1, ASS1, DLD, DUOX2, EPRS1, ETHE1, GLUL, GSR, HIBADH, HSD17B10, KYAT3, LIPT1, MTAP, NDUFAB1, PCBD1, PDHA1, PSMA2, PSMA3, PSMA6, PSMB3, PSMC1, PSMC2, PSMC3, PSMC4, PSMD1, PSMD11, PSMD14, PSMD6, PSMD7, PSMD8, QDPR, RARS1, RPL10A, RPL13, RPL18, RPL19, RPL22, RPL22L1, RPL23, RPL23A, RPL27, RPL28, RPL29, RPL3, RPL32, RPL34, RPL35, RPL36, RPL37A, RPL38, RPL39, RPL5, RPL6, RPLP0, RPS1…	ACAT1, ALDH18A1, ALDH4A1, ARG2, ASPA, AUH, BCAT2, BCKDHA, BCKDK, CHDH, CKM, CKMT1A, CKMT1B, DIO1, GLS, GPT, IYD, OAZ1, PAPSS2, PIPOX, PPM1K, PRODH, PSMB10, PSMB9, PSMC6, PSMD3, PSME1, PSME2, PYCR3, SCLY, SECISBP2, SERINC3, SLC25A10, SLC25A13, SLC6A12, SLC6A8
villus 180 Day8	REACTOME_GASTRIN_CREB_SIGNALLING_PATHWAY_VIA_PKC_AND_MAPK	18	0.65013	0.0057819	0.026108	NA	NA	10	6	0.0057819	0.026108	55.5556	33.3333	HRAS, MAPK7	HRAS, MAPK7	NA
crypt 60 Day8	WP_DNA_REPLICATION	38	0.62389	0.00025113	0.00060251	NA	NA	33	5	0.00025113	0.00060251	86.8421	13.1579	NA	NA	NA
villus 180 Day91	REACTOME_FORMATION_OF_TUBULIN_FOLDING_INTERMEDIATES_BY_CCT_TRIC	24	0.66243	0.00057034	0.026194	NA	NA	19	4	0.00057034	0.026194	79.1667	16.6667	CCT3, CCT4, CCT5, CCT6A, TCP1, TUBA4A, TUBAL3, TUBB4B, TUBB6	CCT3, CCT4, CCT5, CCT6A, TCP1, TUBA4A, TUBB4B, TUBB6	TUBAL3
villus 1.4 Day91	REACTOME_COBALAMIN_CBL_VITAMIN_B12_TRANSPORT_AND_METABOLISM	17	-0.73794	NA	NA	0.00071238	0.026263	6	11	0.00071238	0.026263	35.2941	64.7059	CTRB1, CTRB2, MMACHC	NA	CTRB1, CTRB2, MMACHC
villus 180 Day91	REACTOME_NUCLEAR_IMPORT_OF_REV_PROTEIN	34	0.61452	0.0014964	0.026364	NA	NA	22	10	0.0014964	0.026364	64.7059	29.4118	NPM1, NUP107, NUP153, NUP188, NUP93, NUP98, RANBP2, TPR	NPM1, NUP107, NUP153, NUP188, NUP93, NUP98, RANBP2, TPR	NA
villus 180 Day91	REACTOME_DIGESTION_AND_ABSORPTION	21	-0.72385	NA	NA	0.00085434	0.026418	7	13	0.00085434	0.026418	33.3333	61.9048	GUCA2B, GUCY2C, LCT, MGAM, NPC1L1, RSC1A1, SLC2A5, SLC5A1, TREH	RSC1A1	GUCA2B, GUCY2C, LCT, MGAM, NPC1L1, SLC2A5, SLC5A1, TREH
crypt 180 Day8	REACTOME_SERINE_BIOSYNTHESIS	9	-0.48349	NA	NA	0.45206	0.70498	4	5	0.45206	0.70498	44.4444	55.5556	SRR	NA	SRR
villus 180 Day8	REACTOME_FCGR_ACTIVATION	40	-0.61689	NA	NA	0.00042968	0.026559	7	33	0.00042968	0.026559	17.5	82.5	CD3G, IGHV4-34, IGHV4-39, IGHV4-59, IGKV2-30, IGKV2D-30, IGKV4-1	NA	CD3G, IGHV4-34, IGHV4-39, IGHV4-59, IGKV2-30, IGKV2D-30, IGKV4-1
crypt 5 Day91	KEGG_AUTOIMMUNE_THYROID_DISEASE	45	0.56753	0.00028612	0.043873	NA	NA	25	16	0.00028612	0.043873	55.5556	35.5556	NA	NA	NA
villus 180 Day8	REACTOME_ACTIVATION_OF_AMPK_DOWNSTREAM_OF_NMDARS	25	0.59423	0.0020952	0.026664	NA	NA	18	5	0.0020952	0.026664	72	20	TUBA1C, TUBA4A, TUBB4B	TUBA1C, TUBA4A, TUBB4B	NA
villus 60 Day91	REACTOME_TRANSCRIPTION_OF_THE_HIV_GENOME	67	0.53666	0.000204	0.026681	NA	NA	42	25	0.000204	0.026681	62.6866	37.3134	CCNK, CCNT1, CDK7, ELL, ERCC2, GTF2A1, GTF2B, GTF2H1, NELFA, NELFE, POLR2A, POLR2H, RNMT, SUPT16H, TAF2	CCNK, CCNT1, CDK7, ELL, ERCC2, GTF2A1, GTF2H1, NELFA, POLR2A, POLR2H, RNMT, SUPT16H, TAF2	GTF2B, NELFE
villus 60 Day8	REACTOME_DETOXIFICATION_OF_REACTIVE_OXYGEN_SPECIES	34	0.56993	0.0014702	0.026818	NA	NA	23	10	0.0014702	0.026818	67.6471	29.4118	AQP8, CAT, GSR, GSTP1, P4HB, PRDX1, PRDX3, PRDX6, SOD1, SOD2	GSR, GSTP1, P4HB, PRDX1, PRDX3, PRDX6, SOD1, SOD2	AQP8, CAT
crypt 180 Day8	REACTOME_RUNX1_AND_FOXP3_CONTROL_THE_DEVELOPMENT_OF_REGULATORY_T_LYMPHOCYTES_TREGS	10	0.48444	0.32898	0.47149	NA	NA	7	3	0.32898	0.47149	70	30	NA	NA	NA
crypt 5 Day8	REACTOME_DOWNREGULATION_OF_TGF_BETA_RECEPTOR_SIGNALING	24	0.58218	0.0032185	0.045267	NA	NA	13	11	0.0032185	0.045267	54.1667	45.8333	USP15	USP15	NA
villus 20 Day8	REACTOME_FORMATION_OF_THE_EARLY_ELONGATION_COMPLEX	31	0.56573	0.0023732	0.026912	NA	NA	18	13	0.0023732	0.026912	58.0645	41.9355	GTF2H1, POLR2D, SUPT5H	GTF2H1, POLR2D, SUPT5H	NA
crypt 5 Day91	KEGG_REGULATION_OF_AUTOPHAGY	35	0.62783	0.00026688	0.016623	NA	NA	25	10	0.00026688	0.016623	71.4286	28.5714	NA	NA	NA
villus 180 Day8	KEGG_AUTOIMMUNE_THYROID_DISEASE	45	-0.60381	NA	NA	0.00056378	0.026957	17	27	0.00056378	0.026957	37.7778	60	FAS, GZMB, HLA-A, HLA-B, HLA-C, HLA-DMB, HLA-DQB1, HLA-E, HLA-F, HLA-G	NA	FAS, GZMB, HLA-A, HLA-B, HLA-C, HLA-DMB, HLA-DQB1, HLA-E, HLA-F, HLA-G
villus 180 Day91	REACTOME_MRNA_CAPPING	27	0.64761	0.0020956	0.027168	NA	NA	19	8	0.0020956	0.027168	70.3704	29.6296	CDK7, ERCC2, GTF2H1, POLR2H, RNMT	CDK7, ERCC2, GTF2H1, POLR2H, RNMT	NA
villus 20 Day8	REACTOME_UCH_PROTEINASES	81	0.46744	0.00038476	0.027169	NA	NA	53	26	0.00038476	0.027169	65.4321	32.0988	ADRM1, BAP1, PSMB2, PSMB6, PSMB9, PSMC6, USP15	ADRM1, BAP1, PSMB2, PSMB6, PSMC6, USP15	PSMB9
villus 20 Day91	REACTOME_KERATINIZATION	126	0.52774	0.00015838	0.027214	NA	NA	85	29	0.00015838	0.027214	67.4603	23.0159	CAPNS1, DSP, EVPL, JUP, KRT12, KRT15, KRT19, KRT23, KRT78, KRTAP10-11, KRTAP10-4, KRTAP10-6, KRTAP10-9, KRTAP4-5, KRTAP9-1, PKP4	CAPNS1, EVPL, JUP, KRT12, KRT15, KRT19, KRT23, KRT78, KRTAP10-11, KRTAP10-4, KRTAP10-6, KRTAP10-9, KRTAP4-5, KRTAP9-1, PKP4	DSP
villus 180 Day91	WP_MRNA_PROCESSING	116	0.49484	0.00017753	0.027273	NA	NA	76	40	0.00017753	0.027273	65.5172	34.4828	CLASRP, CPSF2, CPSF4, CSTF2T, DHX15, DNAJC8, HNRNPA2B1, HNRNPH1, HNRNPM, HNRNPU, NXF1, PHF5A, PRPF4, RBM39, RNMT, SF3B1, SF3B4, SFPQ, SNRPB2, SNRPD1, SNRPD2, SNU13, SRP54, SRRM1, SRSF1, SRSF3, SRSF5, SRSF6, SRSF9, TRA2B, TXNL4A	CPSF2, CPSF4, DHX15, DNAJC8, HNRNPA2B1, HNRNPH1, HNRNPM, HNRNPU, NXF1, PHF5A, PRPF4, RBM39, RNMT, SF3B1, SF3B4, SFPQ, SNRPB2, SNRPD1, SNRPD2, SNU13, SRP54, SRSF1, SRSF3, SRSF6, SRSF9, TRA2B, TXNL4A	CLASRP, CSTF2T, SRRM1, SRSF5
crypt 180 Day91	WP_EICOSANOID_METABOLISM_VIA_CYCLO_OXYGENASES_COX	29	-0.64974	NA	NA	0.001534	0.016968	9	20	0.001534	0.016968	31.0345	68.9655	ACAA1, ACOX1, ACOX3, CYP4F2, EHHADH, HPGD, PPARD	NA	ACAA1, ACOX1, ACOX3, CYP4F2, EHHADH, HPGD, PPARD
crypt 5 Day8	REACTOME_NUCLEOBASE_CATABOLISM	35	-0.59138	NA	NA	0.0010663	0.0462	8	27	0.0010663	0.0462	22.8571	77.1429	NA	NA	NA
villus 180 Day8	WP_PROTEASOME_DEGRADATION	58	0.49825	0.00072228	0.027377	NA	NA	37	19	0.00072228	0.027377	63.7931	32.7586	HLA-A, HLA-B, HLA-C, HLA-E, HLA-F, HLA-G, PSMA3, PSMA6, PSMB10, PSMB2, PSMB6, PSMB9, PSMC1, PSMC2, PSMC3, PSMC4, PSMC6, PSMD13, PSMD2, PSMD6, PSMD7, PSMD8, RPN1, RPN2, UBE2D3, UCHL3	PSMA3, PSMA6, PSMB2, PSMB6, PSMC1, PSMC2, PSMC3, PSMC4, PSMC6, PSMD13, PSMD2, PSMD6, PSMD7, PSMD8, RPN1, RPN2, UBE2D3, UCHL3	HLA-A, HLA-B, HLA-C, HLA-E, HLA-F, HLA-G, PSMB10, PSMB9
villus 5 Day91	REACTOME_RESPONSE_TO_METAL_IONS	12	-0.8373	NA	NA	0.0002574	0.027441	0	12	0.0002574	0.027441	0	100	NA	NA	NA
villus 180 Day8	REACTOME_SWITCHING_OF_ORIGINS_TO_A_POST_REPLICATIVE_STATE	85	0.46366	0.00084782	0.027479	NA	NA	53	31	0.00084782	0.027479	62.3529	36.4706	MCM5, ORC3, PSMA3, PSMA6, PSMB10, PSMB2, PSMB6, PSMB9, PSMC1, PSMC2, PSMC3, PSMC4, PSMC6, PSMD13, PSMD2, PSMD6, PSMD7, PSMD8	PSMA3, PSMA6, PSMB2, PSMB6, PSMC1, PSMC2, PSMC3, PSMC4, PSMC6, PSMD13, PSMD2, PSMD6, PSMD7, PSMD8	MCM5, ORC3, PSMB10, PSMB9
villus 20 Day8	REACTOME_RHO_GTPASES_ACTIVATE_IQGAPS	28	0.58441	0.0023296	0.0276	NA	NA	13	12	0.0023296	0.0276	46.4286	42.8571	CDC42, IQGAP1, TUBA1C, TUBA4A, TUBB4B	CDC42, TUBA1C, TUBA4A, TUBB4B	IQGAP1
villus 180 Day91	REACTOME_ENDOSOMAL_VACUOLAR_PATHWAY	9	-0.90816	NA	NA	0.00020725	0.027735	1	8	0.00020725	0.027735	11.1111	88.8889	B2M, CTSS, HLA-A, HLA-B, HLA-C, HLA-E, HLA-F, HLA-G	NA	B2M, CTSS, HLA-A, HLA-B, HLA-C, HLA-E, HLA-F, HLA-G
villus 20 Day8	REACTOME_RNA_POLYMERASE_II_TRANSCRIPTION_TERMINATION	59	0.49519	0.0003465	0.02783	NA	NA	42	17	0.0003465	0.02783	71.1864	28.8136	DHX38, SNRPB, SRSF2, UPF3B	DHX38, SNRPB, SRSF2	UPF3B
villus 180 Day91	REACTOME_FOLDING_OF_ACTIN_BY_CCT_TRIC	10	0.8254	0.0015317	0.028059	NA	NA	10	0	0.0015317	0.028059	100	0	CCT3, CCT4, CCT5, CCT6A, TCP1	CCT3, CCT4, CCT5, CCT6A, TCP1	NA
villus 0.1 Day8	REACTOME_METALLOTHIONEINS_BIND_METALS	9	0.89746	0.00020362	0.028197	NA	NA	9	0	0.00020362	0.028197	100	0	NA	NA	NA
crypt 60 Day91	KEGG_RIBOSOME	61	0.46162	0.0072009	0.17356	NA	NA	31	30	0.0072009	0.17356	50.8197	49.1803	MRPL13, RPL10A, RPL11, RPL18, RPL19, RPL22L1, RPL27, RPL3, RPL35, RPL38, RPL39, RPL6, RPL8, RPLP2, RPS11, RPS13, RPS15A, RPS19, RPS23, RPS24, RPS27L, RPS5	MRPL13, RPL10A, RPL18, RPL19, RPL22L1, RPL27, RPL3, RPL35, RPL38, RPL6, RPS11, RPS13, RPS19, RPS23, RPS24, RPS27L, RPS5	RPL11, RPL39, RPL8, RPLP2, RPS15A
crypt 60 Day91	REACTOME_BLOOD_GROUP_SYSTEMS_BIOSYNTHESIS	17	-0.62554	NA	NA	0.020559	0.19265	5	12	0.020559	0.19265	29.4118	70.5882	B4GALNT2, ST3GAL4	NA	B4GALNT2, ST3GAL4
villus 60 Day8	REACTOME_TP53_REGULATES_METABOLIC_GENES	82	0.4805	0.00027647	0.02838	NA	NA	51	30	0.00027647	0.02838	62.1951	36.5854	COX4I1, COX5A, COX5B, COX6A1, COX6B1, COX7B, COX7C, COX8A, GSR, LAMTOR4, PRDX1, PRKAG1, RPTOR, SCO2, SLC38A9, YWHAQ	COX4I1, COX5A, COX5B, COX6A1, COX6B1, COX7B, COX7C, COX8A, GSR, LAMTOR4, PRDX1, PRKAG1	RPTOR, SCO2, SLC38A9, YWHAQ
crypt 180 Day8	WP_APOPTOSIS_MODULATION_AND_SIGNALING	79	-0.40545	NA	NA	0.052671	0.33753	32	47	0.052671	0.33753	40.5063	59.4937	CASP7, CFLAR, ENDOG, HSPA1A, NFKBIA, PMAIP1, TP53	ENDOG, TP53	CASP7, CFLAR, HSPA1A, NFKBIA, PMAIP1
crypt 20 Day8	WP_APOPTOSIS_MODULATION_AND_SIGNALING	79	-0.40069	NA	NA	0.022721	0.19572	32	46	0.022721	0.19572	40.5063	58.2278	JUN, NFKBIA, PMAIP1	NA	JUN, NFKBIA, PMAIP1
crypt 60 Day91	BIOCARTA_CDMAC_PATHWAY	16	-0.44253	NA	NA	0.32939	0.61211	6	10	0.32939	0.61211	37.5	62.5	MAPK1, MAPK3, NFKBIA, PRKCA	MAPK1	MAPK3, NFKBIA, PRKCA
villus 180 Day91	REACTOME_NEGATIVE_EPIGENETIC_REGULATION_OF_RRNA_EXPRESSION	45	0.57269	0.00056508	0.028688	NA	NA	28	17	0.00056508	0.028688	62.2222	37.7778	CDK7, ERCC2, GTF2H1, POLR1C, POLR1D, POLR1E, POLR2H, RRP8, SAP18, SAP30L, SUDS3, TAF1D	CDK7, ERCC2, GTF2H1, POLR1C, POLR1D, POLR1E, POLR2H, RRP8, SUDS3, TAF1D	SAP18, SAP30L
crypt 20 Day91	REACTOME_SYNAPTIC_ADHESION_LIKE_MOLECULES	20	-0.37413	NA	NA	0.42907	0.69974	10	10	0.42907	0.69974	50	50	NA	NA	NA
crypt 180 Day8	WP_FATTY_ACID_BIOSYNTHESIS	21	-0.5266	NA	NA	0.099339	0.32325	12	8	0.099339	0.32325	57.1429	38.0952	ACAA2, ACACA, DECR1, HADH	ACACA	ACAA2, DECR1, HADH
crypt 180 Day8	WP_MICRORNAS_IN_CARDIOMYOCYTE_HYPERTROPHY	83	-0.30257	NA	NA	0.42861	0.7074	35	46	0.42861	0.7074	42.1687	55.4217	AKT1, CDK7, LRP5, MAP2K1, PLCB2	AKT1, CDK7, LRP5	MAP2K1, PLCB2
crypt 180 Day8	REACTOME_NEF_MEDIATED_CD8_DOWN_REGULATION	7	0.397	0.6946	0.86493	NA	NA	4	3	0.6946	0.86493	57.1429	42.8571	NA	NA	NA
crypt 180 Day8	REACTOME_RHOBTB3_ATPASE_CYCLE	10	-0.36107	NA	NA	0.75187	0.91804	4	5	0.75187	0.91804	40	50	PLIN3	NA	PLIN3
crypt 180 Day8	WP_DNA_IRDOUBLE_STRAND_BREAKS_DSBS_AND_CELLULAR_RESPONSE_VIA_ATM	51	0.48221	0.0055112	0.032445	NA	NA	32	19	0.0055112	0.032445	62.7451	37.2549	PARP1, RAD51, TP53, TRIM28	PARP1, RAD51, TP53, TRIM28	NA
villus 180 Day91	WP_OVERVIEW_OF_INTERFERONSMEDIATED_SIGNALING_PATHWAY	33	0.61604	0.0022788	0.028889	NA	NA	22	10	0.0022788	0.028889	66.6667	30.303	IFNA1, IFNA10, IFNA13, IFNA14, IFNA16, IFNA17, IFNA2, IFNA21, IFNA4, IFNA5, IFNA6, IFNA7, IFNA8	IFNA1, IFNA10, IFNA13, IFNA14, IFNA16, IFNA17, IFNA2, IFNA21, IFNA4, IFNA5, IFNA6, IFNA7, IFNA8	NA
crypt 180 Day91	BIOCARTA_CARM_ER_PATHWAY	25	0.27242	0.784	0.86933	NA	NA	14	11	0.784	0.86933	56	44	PHB2, PPARGC1A	PHB2	PPARGC1A
villus 180 Day91	REACTOME_MISCELLANEOUS_SUBSTRATES	12	-0.81303	NA	NA	0.00082119	0.028901	2	10	0.00082119	0.028901	16.6667	83.3333	CYP2D6, CYP2S1, CYP3A43, CYP4B1, CYP4F2	NA	CYP2D6, CYP2S1, CYP3A43, CYP4B1, CYP4F2
crypt 180 Day8	REACTOME_SIGNAL_TRANSDUCTION_BY_L1	20	-0.44385	NA	NA	0.29076	0.56738	8	12	0.29076	0.56738	40	60	CSNK2B, MAP2K1, NRP1	CSNK2B	MAP2K1, NRP1
crypt 5 Day8	BIOCARTA_SM_PATHWAY	10	0.73811	0.0056937	0.046387	NA	NA	10	0	0.0056937	0.046387	100	0	NA	NA	NA
crypt 20 Day8	REACTOME_REGULATION_OF_PTEN_LOCALIZATION	7	0.42195	0.58328	0.77525	NA	NA	4	3	0.58328	0.77525	57.1429	42.8571	NA	NA	NA
villus 180 Day91	PID_INTEGRIN3_PATHWAY	41	0.58881	0.001119	0.029056	NA	NA	28	11	0.001119	0.029056	68.2927	26.8293	COL1A1, COL4A1, FBN1, FN1, ITGB3, LAMA4, LAMB1, PLAU, TNC	COL1A1, COL4A1, FBN1, FN1, ITGB3, LAMA4, LAMB1, PLAU, TNC	NA
crypt 180 Day91	BIOCARTA_CB1R_PATHWAY	7	0.41176	0.66884	0.82724	NA	NA	2	5	0.66884	0.82724	28.5714	71.4286	PLD1	PLD1	NA
crypt 180 Day91	PID_ERA_GENOMIC_PATHWAY	62	-0.25718	NA	NA	0.7588	0.85797	28	33	0.7588	0.85797	45.1613	53.2258	NCOA7, NCOR1, PCPHB2, SOD1, UBE2M	PCPHB2, UBE2M	NCOA7, NCOR1, SOD1
crypt 5 Day8	REACTOME_SCF_SKP2_MEDIATED_DEGRADATION_OF_P27_P21	54	0.49026	0.0018392	0.046439	NA	NA	38	16	0.0018392	0.046439	70.3704	29.6296	NA	NA	NA
villus 20 Day8	KEGG_ALZHEIMERS_DISEASE	149	0.42163	0.00049702	0.029302	NA	NA	86	60	0.00049702	0.029302	57.7181	40.2685	ADAM10, ATP2A2, ATP2A3, ATP5F1A, ATP5PO, BACE1, CASP7, COX5B, COX6A1, COX6B1, COX7B, COX7C, ITPR2, LRP1, NDUFA7, NDUFB6, NDUFS3, NDUFV3, PLCB4, SNCA, UQCR11	ATP2A3, ATP5F1A, ATP5PO, COX5B, COX6A1, COX6B1, COX7B, COX7C, NDUFA7, NDUFB6, NDUFS3, NDUFV3, UQCR11	ADAM10, ATP2A2, BACE1, CASP7, ITPR2, LRP1, PLCB4, SNCA
villus 60 Day91	REACTOME_HIV_LIFE_CYCLE	141	0.47542	0.00020589	0.02942	NA	NA	84	55	0.00020589	0.02942	59.5745	39.0071	CCNK, CCNT1, CDK7, CHMP2A, CHMP2B, CHMP4B, CHMP4C, CXCR4, ELL, ERCC2, FURIN, GTF2A1, GTF2B, GTF2H1, NELFA, NELFE, NUP107, NUP153, NUP188, NUP85, NUP88, NUP93, POLR2A, POLR2H, PPIA, RANBP2, RCC1, RNMT, SEC13, SUPT16H, TAF2, TPR, UBAP1, UBB	CCNK, CCNT1, CDK7, CHMP2B, CHMP4B, CXCR4, ELL, ERCC2, GTF2A1, GTF2H1, NELFA, NUP107, NUP153, NUP188, NUP88, NUP93, POLR2A, POLR2H, PPIA, RANBP2, RCC1, RNMT, SEC13, SUPT16H, TAF2, TPR, UBAP1	CHMP2A, CHMP4C, FURIN, GTF2B, NELFE, NUP85, UBB
crypt 20 Day8	REACTOME_ENDOGENOUS_STEROLS	23	-0.56722	NA	NA	0.020802	0.10298	8	13	0.020802	0.10298	34.7826	56.5217	NA	NA	NA
crypt 20 Day8	WP_ENDODERM_DIFFERENTIATION	134	0.22967	0.51307	0.68537	NA	NA	61	68	0.51307	0.68537	45.5224	50.7463	NME1	NME1	NA
villus 180 Day91	REACTOME_CHYLOMICRON_REMODELING	9	-0.87326	NA	NA	0.00041451	0.029452	2	6	0.00041451	0.029452	22.2222	66.6667	APOA1, APOA4, APOB, APOC2, APOC3	NA	APOA1, APOA4, APOB, APOC2, APOC3
villus 60 Day91	REACTOME_CHOLESTEROL_BIOSYNTHESIS	25	0.65326	0.0016553	0.029683	NA	NA	19	6	0.0016553	0.029683	76	24	CYP51A1, FDFT1, FDPS, HMGCR, HMGCS1, IDI1, LBR, LSS, MSMO1, MVK	CYP51A1, FDFT1, FDPS, HMGCR, HMGCS1, IDI1, LBR, LSS, MSMO1, MVK	NA
crypt 20 Day8	REACTOME_FGFR2C_LIGAND_BINDING_AND_ACTIVATION	13	-0.30066	NA	NA	0.82828	0.94383	3	7	0.82828	0.94383	23.0769	53.8462	NA	NA	NA
villus 20 Day8	REACTOME_RRNA_PROCESSING	168	0.41756	0.00052549	0.029739	NA	NA	104	63	0.00052549	0.029739	61.9048	37.5	LTV1, RPL18A, RPL37, RPL37A, UTP11	LTV1, RPL18A, RPL37, RPL37A	UTP11
crypt 60 Day8	WP_EUKARYOTIC_TRANSCRIPTION_INITIATION	40	0.64554	0.00025329	0.00016794	NA	NA	34	6	0.00025329	0.00016794	85	15	POLR1D, POLR2E	POLR1D, POLR2E	NA
villus 60 Day91	REACTOME_CRISTAE_FORMATION	24	0.65576	0.0018688	0.029923	NA	NA	16	7	0.0018688	0.029923	66.6667	29.1667	APOO, APOOL, ATP5F1A, ATP5F1C, ATP5F1D, ATP5F1E, ATP5MF, HSPA9, IMMT	APOO, APOOL, ATP5F1A, ATP5F1C, ATP5F1D, ATP5F1E, ATP5MF, HSPA9, IMMT	NA
villus 60 Day91	REACTOME_TRANSPORT_OF_MATURE_MRNAS_DERIVED_FROM_INTRONLESS_TRANSCRIPTS	42	0.58309	0.00061475	0.029953	NA	NA	30	10	0.00061475	0.029953	71.4286	23.8095	ALYREF, CPSF2, CPSF4, NUP107, NUP153, NUP188, NUP85, NUP88, NUP93, RANBP2, SEC13, TPR	ALYREF, CPSF2, CPSF4, NUP107, NUP153, NUP188, NUP88, NUP93, RANBP2, SEC13, TPR	NUP85
crypt 1.4 Day8	REACTOME_RESOLUTION_OF_ABASIC_SITES_AP_SITES	35	0.56071	0.00092894	0.046618	NA	NA	28	7	0.00092894	0.046618	80	20	NA	NA	NA
crypt 20 Day8	REACTOME_ESTROGEN_DEPENDENT_GENE_EXPRESSION	85	0.36409	0.014911	0.15293	NA	NA	41	44	0.014911	0.15293	48.2353	51.7647	JUN, KPNA2	KPNA2	JUN
crypt 20 Day8	WP_ROLE_OF_OSX_AND_MIRNAS_IN_TOOTH_DEVELOPMENT	14	-0.37626	NA	NA	0.56745	0.74745	5	8	0.56745	0.74745	35.7143	57.1429	NA	NA	NA
villus 60 Day91	REACTOME_INTERLEUKIN_12_SIGNALING	45	0.57317	0.00040659	0.029988	NA	NA	30	12	0.00040659	0.029988	66.6667	26.6667	ANXA2, BOLA2, BOLA2B, CFL1, GSTO1, HNRNPA2B1, HNRNPDL, HNRNPF, HSPA9, MTAP, PAK2, PITPPPIA, PSME2, RAP1B, RPLP0, TCP1	ANXA2, BOLA2, BOLA2B, HNRNPA2B1, HNRNPDL, HNRNPF, HSPA9, MTAP, PAK2, PITPPPIA, RAP1B, RPLP0, TCP1	CFL1, GSTO1, PSME2
crypt 180 Day91	REACTOME_MAPK1_ERK2_ACTIVATION	9	0.37289	0.68504	0.83871	NA	NA	5	3	0.68504	0.83871	55.5556	33.3333	PTPN11	PTPN11	NA
villus 20 Day8	BIOCARTA_PROTEASOME_PATHWAY	18	0.64519	0.0030088	0.030048	NA	NA	13	5	0.0030088	0.030048	72.2222	27.7778	PSMB2, PSMB6	PSMB2, PSMB6	NA
crypt 60 Day91	WP_EXTRACELLULAR_VESICLES_IN_THE_CROSSTALK_OF_CARDIAC_CELLS	18	0.28824	0.82876	0.92584	NA	NA	8	10	0.82876	0.92584	44.4444	55.5556	PTEN, SOD1, STAT3	PTEN, STAT3	SOD1
crypt 60 Day91	REACTOME_GLYCOGEN_BREAKDOWN_GLYCOGENOLYSIS	14	0.29766	0.83968	0.93358	NA	NA	7	7	0.83968	0.93358	50	50	CALM1	NA	CALM1
villus 180 Day91	REACTOME_FATTY_ACIDS	14	-0.77985	NA	NA	0.00081917	0.030162	3	10	0.00081917	0.030162	21.4286	71.4286	CYP2D6, CYP4B1, CYP4F2, CYP4F8	NA	CYP2D6, CYP4B1, CYP4F2, CYP4F8
crypt 180 Day91	WP_GLOBO_SPHINGOLIPID_METABOLISM	20	-0.51113	NA	NA	0.11061	0.34178	7	11	0.11061	0.34178	35	55	ST6GALNAC6	NA	ST6GALNAC6
villus 5 Day8	REACTOME_DISEASES_ASSOCIATED_WITH_GLYCOSAMINOGLYCAN_METABOLISM	40	-0.62986	NA	NA	0.00015396	0.030195	10	22	0.00015396	0.030195	25	55	CSPG4, EXT1, SDC1, VCAN	NA	CSPG4, EXT1, SDC1, VCAN
villus 20 Day8	WP_METABOLIC_REPROGRAMMING_IN_COLON_CANCER	41	0.52605	0.00031676	0.030227	NA	NA	26	15	0.00031676	0.030227	63.4146	36.5854	GOT2, LDHA, MDH2, PDHB, PGD, PKM, SLC1A5	GOT2, LDHA, MDH2, PDHB, PGD, PKM	SLC1A5
villus 5 Day8	WP_PRIMARY_FOCAL_SEGMENTAL_GLOMERULOSCLEROSIS_FSGS	69	-0.56185	NA	NA	0.00014225	0.030253	31	35	0.00014225	0.030253	44.9275	50.7246	DNM1, ITGB1, LAMB2, NOTCH1, PARVA, PTK2, UTRN	NA	DNM1, ITGB1, LAMB2, NOTCH1, PARVA, PTK2, UTRN
crypt 180 Day91	KEGG_BLADDER_CANCER	40	-0.3	NA	NA	0.61236	0.79043	16	24	0.61236	0.79043	40	60	CDKN1A, KRAS, RB1, TP53, TYMP	CDKN1A, KRAS, TP53	RB1, TYMP
crypt 180 Day91	REACTOME_DISEASES_ASSOCIATED_WITH_GLYCOSYLATION_PRECURSOR_BIOSYNTHESIS	17	0.51009	0.11542	0.24121	NA	NA	9	8	0.11542	0.24121	52.9412	47.0588	CTSA, GALE, GFPT1, PGM1	GALE, GFPT1, PGM1	CTSA
crypt 180 Day91	WP_EGFR_TYROSINE_KINASE_INHIBITOR_RESISTANCE	81	-0.30213	NA	NA	0.38213	0.65505	31	49	0.38213	0.65505	38.2716	60.4938	AKT1, EIF4E2, FOXO3, KRAS, NRG1, PDGFA, RRAS	AKT1, EIF4E2, KRAS, NRG1	FOXO3, PDGFA, RRAS
villus 180 Day91	PID_SYNDECAN_1_PATHWAY	42	0.5805	0.00092268	0.030277	NA	NA	30	9	0.00092268	0.030277	71.4286	21.4286	BSG, COL1A1, COL3A1, COL4A1, COL5A1, COL6A2, HGF, LAMA5, MAPK1, MAPK3, MMP7, MMP9, PPIB, SDCBP	BSG, COL1A1, COL3A1, COL4A1, COL5A1, COL6A2, HGF, LAMA5, MAPK1, MMP9, PPIB, SDCBP	MAPK3, MMP7
villus 5 Day8	KEGG_REGULATION_OF_AUTOPHAGY	35	0.63963	0.00028066	0.022286	NA	NA	25	9	0.00028066	0.022286	71.4286	25.7143	INS	INS	NA
villus 180 Day91	REACTOME_ECM_PROTEOGLYCANS	74	0.52477	0.00018305	0.030395	NA	NA	45	23	0.00018305	0.030395	60.8108	31.0811	AGRN, APP, COL1A1, COL3A1, COL4A1, COL5A1, COL6A2, DMP1, FN1, ITGA2, ITGB1, ITGB3, LAMA3, LAMA4, LAMA5, LAMB1, MUSK, TNC, TNXB, VCAN	COL1A1, COL3A1, COL4A1, COL5A1, COL6A2, DMP1, FN1, ITGA2, ITGB1, ITGB3, LAMA3, LAMA4, LAMA5, LAMB1, MUSK, TNC, VCAN	AGRN, APP, TNXB
crypt 5 Day8	KEGG_NUCLEOTIDE_EXCISION_REPAIR	41	0.5189	0.001872	0.046657	NA	NA	30	11	0.001872	0.046657	73.1707	26.8293	NA	NA	NA
crypt 60 Day91	REACTOME_REGULATION_OF_GENE_EXPRESSION_BY_HYPOXIA_INDUCIBLE_FACTOR	11	-0.32263	NA	NA	0.83051	0.93879	6	5	0.83051	0.93879	54.5455	45.4545	ARNT, CITED2, CREBBP, HIGD1A	CREBBP, HIGD1A	ARNT, CITED2
villus 180 Day91	REACTOME_B_WICH_COMPLEX_POSITIVELY_REGULATES_RRNA_EXPRESSION	28	0.63562	0.0015218	0.030455	NA	NA	19	9	0.0015218	0.030455	67.8571	32.1429	DDX21, KAT2A, POLR1C, POLR1D, POLR1E, POLR2H, SF3B1, TAF1D	DDX21, KAT2A, POLR1C, POLR1D, POLR1E, POLR2H, SF3B1, TAF1D	NA
crypt 60 Day91	WP_FATTY_ACID_OMEGA_OXIDATION	15	-0.36649	NA	NA	0.61839	0.80688	8	7	0.61839	0.80688	53.3333	46.6667	ADH1A, ADH1B, ADH1C, CYP3A4	ADH1A, ADH1B, ADH1C	CYP3A4
crypt 180 Day8	PID_ATR_PATHWAY	36	0.60192	0.00025368	0.0014054	NA	NA	27	9	0.00025368	0.0014054	75	25	PLK1, RAD51, RPA1	PLK1, RAD51, RPA1	NA
villus 180 Day91	BIOCARTA_PROTEASOME_PATHWAY	18	0.70071	0.0043918	0.030523	NA	NA	12	6	0.0043918	0.030523	66.6667	33.3333	PSMA3, PSMA6, PSMB3, RPN1, UBE2A, UBE3A	PSMA3, PSMA6, PSMB3, RPN1, UBE2A, UBE3A	NA
crypt 20 Day91	BIOCARTA_PRION_PATHWAY	11	-0.28967	NA	NA	0.87498	0.9662	5	6	0.87498	0.9662	45.4545	54.5455	LAMB1	NA	LAMB1
crypt 20 Day8	WP_FIBRIN_COMPLEMENT_RECEPTOR_3_SIGNALING_PATHWAY	38	-0.54461	NA	NA	0.003529	0.053293	8	29	0.003529	0.053293	21.0526	76.3158	TYROBP	NA	TYROBP
villus 20 Day8	REACTOME_COOPERATION_OF_PREFOLDIN_AND_TRIC_CCT_IN_ACTIN_AND_TUBULIN_FOLDING	31	0.5602	0.0023732	0.030525	NA	NA	16	12	0.0023732	0.030525	51.6129	38.7097	TUBA1C, TUBA4A, TUBB4B	TUBA1C, TUBA4A, TUBB4B	NA
villus 180 Day91	REACTOME_DISSOLUTION_OF_FIBRIN_CLOT	13	0.75811	0.0032443	0.030573	NA	NA	9	2	0.0032443	0.030573	69.2308	15.3846	ANXA2, PLAU, SERPINE2	ANXA2, PLAU, SERPINE2	NA
villus 180 Day8	KEGG_ALZHEIMERS_DISEASE	149	0.42232	0.00056022	0.030625	NA	NA	92	53	0.00056022	0.030625	61.745	35.5705	APBB1, ATP5F1A, ATP5F1B, ATP5F1C, BACE2, CASP7, CASP8, CHP2, COX5A, COX6B1, COX7C, FAS, GAPDH, ITPR2, MME, NDUFA10, NDUFA9, NDUFB10, NDUFB6, NDUFB7, NDUFS3, NDUFV3, PSENEN	ATP5F1A, ATP5F1B, ATP5F1C, CASP8, COX5A, COX6B1, COX7C, GAPDH, NDUFA10, NDUFA9, NDUFB10, NDUFB6, NDUFB7, NDUFS3, NDUFV3	APBB1, BACE2, CASP7, CHP2, FAS, ITPR2, MME, PSENEN
crypt 180 Day91	WP_BLOOD_CLOTTING_CASCADE	22	0.27137	0.8121	0.89998	NA	NA	10	9	0.8121	0.89998	45.4545	40.9091	NA	NA	NA
villus 60 Day91	REACTOME_NUCLEAR_PORE_COMPLEX_NPC_DISASSEMBLY	35	0.60465	0.0010202	0.030635	NA	NA	24	9	0.0010202	0.030635	68.5714	25.7143	CCNB2, NEK7, NUP107, NUP153, NUP188, NUP85, NUP88, NUP93, RANBP2, SEC13, TPR	CCNB2, NEK7, NUP107, NUP153, NUP188, NUP88, NUP93, RANBP2, SEC13, TPR	NUP85
crypt 60 Day91	REACTOME_NOTCH1_INTRACELLULAR_DOMAIN_REGULATES_TRANSCRIPTION	45	-0.34662	NA	NA	0.31935	0.62709	12	32	0.31935	0.62709	26.6667	71.1111	CCNC, CREBBP, CUL1, KAT2A, KAT2B, NBEA, NCOR1, TBL1XR1, TLE1, TLE3, UBB	CCNC, CREBBP, CUL1, KAT2A, TBL1XR1, TLE1	KAT2B, NBEA, NCOR1, TLE3, UBB
crypt 180 Day8	REACTOME_PLATELET_SENSITIZATION_BY_LDL	17	-0.33162	NA	NA	0.69548	0.88539	9	8	0.69548	0.88539	52.9412	47.0588	APOB	NA	APOB
crypt 1.4 Day8	REACTOME_BASE_EXCISION_REPAIR	42	0.54127	0.00069348	0.046743	NA	NA	31	11	0.00069348	0.046743	73.8095	26.1905	NA	NA	NA
crypt 180 Day91	REACTOME_TRANSCRIPTIONAL_REGULATION_BY_MECP2	59	0.24854	0.74641	0.80208	NA	NA	26	32	0.74641	0.80208	44.0678	54.2373	FKBP5, MOV10, NCOR1, SST, TBL1XR1	FKBP5, TBL1XR1	MOV10, NCOR1, SST
crypt 180 Day8	WP_ENDODERM_DIFFERENTIATION	134	0.33953	0.013734	0.17718	NA	NA	78	50	0.013734	0.17718	58.209	37.3134	ACACA, C1QBP, DUSP5, EZH2A15, NME1, PLCH1, TRIM5	ACACA, C1QBP, EZH2A15, NME1, PLCH1	DUSP5, TRIM5
crypt 20 Day91	WP_EICOSANOID_METABOLISM_VIA_CYCLO_OXYGENASES_COX	29	-0.4432	NA	NA	0.1093	0.42687	15	13	0.1093	0.42687	51.7241	44.8276	NA	NA	NA
crypt 60 Day8	REACTOME_INTERLEUKIN_35_SIGNALLING	12	-0.42736	NA	NA	0.45453	0.72378	5	7	0.45453	0.72378	41.6667	58.3333	CANX, IL6ST	CANX	IL6ST
villus 60 Day8	REACTOME_CRISTAE_FORMATION	24	0.61462	0.0026596	0.030687	NA	NA	18	5	0.0026596	0.030687	75	20.8333	ATP5F1A, ATP5F1B, ATP5ME, ATP5MF, ATP5MG, ATP5PO, CHCHD3	ATP5F1A, ATP5F1B, ATP5ME, ATP5MF, ATP5MG, ATP5PO	CHCHD3
villus 20 Day8	REACTOME_SIGNALING_BY_ROBO_RECEPTORS	185	0.4112	0.00057274	0.030796	NA	NA	105	74	0.00057274	0.030796	56.7568	40	CDC42, CXCL12, ETF1, PSMB2, PSMB6, PSMB9, PSMC6, RPL18A, RPL37, RPL37A, UPF3B	CDC42, ETF1, PSMB2, PSMB6, PSMC6, RPL18A, RPL37, RPL37A	CXCL12, PSMB9, UPF3B
crypt 180 Day91	REACTOME_NUCLEAR_ENVELOPE_NE_REASSEMBLY	66	0.60444	0.00026042	0.00028374	NA	NA	44	22	0.00026042	0.00028374	66.6667	33.3333	CHMP2B, CHMP4C, NUP107, NUP93, NUP98, RANGAP1, RCC1, SEC13, TUBA4A, TUBAL3, TUBB4B, UBE2I	CHMP2B, NUP107, NUP93, NUP98, RANGAP1, RCC1, SEC13, TUBA4A, TUBB4B, UBE2I	CHMP4C, TUBAL3
crypt 180 Day91	REACTOME_KERATAN_SULFATE_BIOSYNTHESIS	25	-0.36012	NA	NA	0.48955	0.70844	8	17	0.48955	0.70844	32	68	B3GNT3, SLC35D2, ST3GAL4	SLC35D2	B3GNT3, ST3GAL4
crypt 180 Day91	WP_DOPAMINERGIC_NEUROGENESIS	30	-0.249	NA	NA	0.89859	0.95207	10	17	0.89859	0.95207	33.3333	56.6667	NA	NA	NA
crypt 180 Day8	REACTOME_DEPOLYMERISATION_OF_THE_NUCLEAR_LAMINA	13	0.59539	0.067101	0.11992	NA	NA	9	4	0.067101	0.11992	69.2308	30.7692	LMNB1	LMNB1	NA
crypt 180 Day8	REACTOME_PLATELET_ADHESION_TO_EXPOSED_COLLAGEN	15	0.31901	0.73592	0.86987	NA	NA	8	7	0.73592	0.86987	53.3333	46.6667	NA	NA	NA
crypt 20 Day8	WP_GANGLIO_SPHINGOLIPID_METABOLISM	13	-0.4905	NA	NA	0.23922	0.41592	4	9	0.23922	0.41592	30.7692	69.2308	NA	NA	NA
crypt 20 Day8	REACTOME_ANTIMICROBIAL_PEPTIDES	73	0.16045	0.9982	0.98489	NA	NA	30	31	0.9982	0.98489	41.0959	42.4658	NA	NA	NA
villus 60 Day8	REACTOME_GAP_JUNCTION_DEGRADATION	11	0.75896	0.0042909	0.030799	NA	NA	10	1	0.0042909	0.030799	90.9091	9.09091	ACTB, CLTA, CLTB	ACTB, CLTA, CLTB	NA
crypt 180 Day91	REACTOME_REGULATION_BY_C_FLIP	10	-0.46499	NA	NA	0.45404	0.67067	4	6	0.45404	0.67067	40	60	FAS, TNFSF10	NA	FAS, TNFSF10
crypt 60 Day8	REACTOME_PYRUVATE_METABOLISM_AND_CITRIC_ACID_TCA_CYCLE	53	-0.39808	NA	NA	0.08082	0.36186	29	23	0.08082	0.36186	54.717	43.3962	L2HGDH, LDHA, OGDH, PDK2, PDK4, PPARD, SLC16A1, SLC16A3	LDHA, SLC16A1	L2HGDH, OGDH, PDK2, PDK4, PPARD, SLC16A3
villus 180 Day8	BIOCARTA_RAS_PATHWAY	22	0.61068	0.0043415	0.030812	NA	NA	15	7	0.0043415	0.030812	68.1818	31.8182	AKT1, HRAS, PIK3CA, RALGDS	AKT1, HRAS, RALGDS	PIK3CA
villus 180 Day91	REACTOME_CYTOCHROME_P450_ARRANGED_BY_SUBSTRATE_TYPE	57	-0.57157	NA	NA	0.00021772	0.030968	15	33	0.00021772	0.030968	26.3158	57.8947	ARNT, CYP27A1, CYP2D6, CYP2S1, CYP3A4, CYP3A43, CYP3A5, CYP3A7, CYP4B1, CYP4F2, CYP4F8, CYP4V2, CYP51A1, FDX1	CYP51A1, FDX1	ARNT, CYP27A1, CYP2D6, CYP2S1, CYP3A4, CYP3A43, CYP3A5, CYP3A7, CYP4B1, CYP4F2, CYP4F8, CYP4V2
crypt 180 Day91	WP_VITAMIN_B12_METABOLISM	43	-0.3561	NA	NA	0.29796	0.5871	17	25	0.29796	0.5871	39.5349	58.1395	APOA1, APOB, INSR, LDLR, SOD1	LDLR	APOA1, APOB, INSR, SOD1
villus 180 Day8	REACTOME_MTOR_SIGNALLING	39	0.53377	0.0016661	0.030983	NA	NA	23	15	0.0016661	0.030983	58.9744	38.4615	AKT1, CAB39, EIF4EBP1, LAMTOR4, RPS6, RPTOR	AKT1, CAB39, EIF4EBP1, LAMTOR4, RPS6	RPTOR
crypt 180 Day91	REACTOME_DISINHIBITION_OF_SNARE_FORMATION	5	-0.51357	NA	NA	0.59006	0.77606	1	4	0.59006	0.77606	20	80	STX4	NA	STX4
crypt 180 Day91	REACTOME_TRANSCRIPTIONAL_REGULATION_BY_E2F6	31	0.59474	0.0024301	0.014139	NA	NA	23	8	0.0024301	0.014139	74.1935	25.8065	MAX, RAD51, RBBP7, SUZ12	RAD51, RBBP7, SUZ12	MAX
villus 180 Day91	REACTOME_PLASMA_LIPOPROTEIN_ASSEMBLY	18	-0.72822	NA	NA	0.00083945	0.031019	5	13	0.00083945	0.031019	27.7778	72.2222	APOA1, APOA4, APOB, APOC2, APOC3	NA	APOA1, APOA4, APOB, APOC2, APOC3
crypt 20 Day8	KEGG_HUNTINGTONS_DISEASE	158	0.50228	0.00036337	0.00013733	NA	NA	89	65	0.00036337	0.00013733	56.3291	41.1392	NA	NA	NA
villus 180 Day8	REACTOME_NUCLEAR_RECEPTOR_TRANSCRIPTION_PATHWAY	52	-0.58049	NA	NA	0.00027628	0.031101	11	37	0.00027628	0.031101	21.1538	71.1538	ESR1, NCOR1, NR1D2, NR1I2, RORC, RXRA, THRA, VDR	NA	ESR1, NCOR1, NR1D2, NR1I2, RORC, RXRA, THRA, VDR
villus 60 Day91	REACTOME_HIV_TRANSCRIPTION_ELONGATION	40	0.58495	0.001428	0.031141	NA	NA	28	12	0.001428	0.031141	70	30	CCNT1, CDK7, ELL, ERCC2, GTF2H1, NELFA, NELFE, POLR2A, POLR2H, SUPT16H	CCNT1, CDK7, ELL, ERCC2, GTF2H1, NELFA, POLR2A, POLR2H, SUPT16H	NELFE
crypt 180 Day8	REACTOME_TRANSCRIPTIONAL_REGULATION_BY_MECP2	59	0.24647	0.73228	0.81776	NA	NA	30	25	0.73228	0.81776	50.8475	42.3729	NCOR1, SGK1, SST	NA	NCOR1, SGK1, SST
crypt 180 Day8	WP_FTO_OBESITY_VARIANT_MECHANISM	8	-0.63052	NA	NA	0.17758	0.38932	1	6	0.17758	0.38932	12.5	75	PPARGC1A	NA	PPARGC1A
crypt 60 Day91	REACTOME_DISEASES_OF_SIGNAL_TRANSDUCTION_BY_GROWTH_FACTOR_RECEPTORS_AND_SECOND_MESSENGERS	379	0.3104	0.0023364	0.31246	NA	NA	165	210	0.0023364	0.31246	43.5356	55.409	ACTG1, ADAM10, AKT1, APC, AREG, ARRB1, BAD, BCL2L11, BIN2, CALM1, CCNC, CDKN1B, CNTRL, CREBBP, CSNK1A1, CTNNB1, CUL1, DUSP6, ERBB2, ERBIN, ERLEC1, ERLIN2, FGF1, FKBP1A, FRS2, FZD5, GOLGA4, GSK3A, IRS2, KAT2A, KAT2B, KRAS, KSR1, LRP6, MAP2K2, MAPK1, MAPK3, MAPKAP1, MPRIP, MYO18A, NCBP2, NCOR1, NRAS, NRG1, PDGFA, PDGFRB, PHB, PLCG1, POLR2A, POLR2C, POLR2H, PPP2R1A, PPP2R5C, PSENEN, PSMA2, PSMA3, PS…	ADAM10, AKT1, APC, AREG, CCNC, CNTRL, CREBBP, CSNK1A1, CTNNB1, CUL1, DUSP6, FRS2, GOLGA4, KAT2A, KRAS, LRP6, MAP2K2, MAPK1, MYO18A, NRAS, NRG1, PHB, POLR2A, POLR2C, POLR2H, PPP2R1A, PSMA2, PSMA3, PSMA6, PSMB3, PSMC1, PSMC2, PSMC3, PSMC4, PSMD1, PSMD6, PSMD8, PSME4, PTEN, PTPN11, RAP1A, RAP1B, RICTOR, SHC1, STAT3, STRN, TBL1XR1, VCL, VCP, WDR48, YES1, YWHAB	ACTG1, ARRB1, BAD, BCL2L11, BIN2, CALM1, CDKN1B, ERBB2, ERBIN, ERLEC1, ERLIN2, FGF1, FKBP1A, FZD5, GSK3A, IRS2, KAT2B, KSR1, MAPK3, MAPKAP1, MPRIP, NCBP2, NCOR1, PDGFA, PDGFRB, PLCG1, PPP2R5C, PSENEN, PSMB10, PSMB6, PSMB9, PSMC6, PSME1, PSME2, RAC2, RNF43, SEL1L, SND1, SPRED1, SPTBN1, SRC, TLN1, TSC2, UBB
villus 180 Day8	WP_TCA_CYCLE_AKA_KREBS_OR_CITRIC_ACID_CYCLE	17	0.64993	0.0055127	0.031152	NA	NA	10	7	0.0055127	0.031152	58.8235	41.1765	FH, IDH3A, IDH3B, MDH2, SUCLG2	FH, IDH3A, IDH3B, MDH2, SUCLG2	NA
crypt 180 Day91	WP_B_CELL_RECEPTOR_SIGNALING_PATHWAY	97	-0.28294	NA	NA	0.44749	0.68499	36	61	0.44749	0.68499	37.1134	62.8866	AKT1, ILF2, MAX, PTPN11, TEC	AKT1, ILF2, PTPN11	MAX, TEC
[truncated: 67,127 more rows]
