# Supplementary material for: Crypt and Villus Transcriptomic Responses in Mouse Small Intestine Following Oral Exposure to Hexavalent Chromium
Source: Toxicol Sci. 2021 Dec 22;186(1):43–57. doi: 10.1093/toxsci/kfab152 (PMC8883354; doi:10.1093/toxsci/kfab152)
Supplement: kfab152_Supplementary_Data [file kfab152_supplementary_data.zip › toxsci-21-0384-File017.xlsx]

## Sheet: S6 Enrichment Hypergeometric
Supplemental Table S6. Results of gene set enrichment using the hypergeometric test. All differentially expressed genes for each treatment group (i.e., an FDR of <10% according to DESeq2 analysis) were tested for overrepresentation among the gene sets in the Canonical Pathways subcollection from the Molecular Signature Database using the Fisher combined probability test function within the Platfo…
Treatment group	Gene set name	p-value - non-dir	Adjusted p-value - non-dir	Significant (in gene set) - non-dir	Non-significant (in gene set) - non-dir	Significant (not in gene set) - non-dir	Non-significant (not in gene set) - non-dir	p-value - down	Adjusted p-value - down	Significant (in gene set) - down	Non-significant (in gene set) - down	Significant (not in gene set) - down	Non-significant (not in gene set) - down	p-value - up	Adjusted p-value - up	Significant (in gene set) - up	Non-significant (in gene set) - up	Significant (not in gene set) - up	Non-significant (not in gene set) - up	GeneSymbols_all	GeneSymbols_up	GeneSymbols_down
crypt 0.1 Day8	PID_FGF_PATHWAY	0.00107042	0.777873	2	53	10	13290	0.000165289	0.333519	2	53	3	13294	1	1	0	55	7	13292	CTNND1, SOS1	NA	CTNND1, SOS1
crypt 0.1 Day8	WP_PILOCYTIC_ASTROCYTOMA	0.00538015	0.777873	1	5	11	13338	0.00224517	0.333519	1	5	4	13342	1	1	0	6	7	13341	SOS1	NA	SOS1
crypt 0.1 Day8	BIOCARTA_HBX_PATHWAY	0.00627426	0.777873	1	6	11	13337	0.00261897	0.333519	1	6	4	13341	1	1	0	7	7	13340	SOS1	NA	SOS1
crypt 0.1 Day8	REACTOME_SOS_MEDIATED_SIGNALLING	0.00627426	0.777873	1	6	11	13337	0.00261897	0.333519	1	6	4	13341	1	1	0	7	7	13340	SOS1	NA	SOS1
crypt 0.1 Day8	REACTOME_ACTIVATED_NTRK3_SIGNALS_THROUGH_RAS	0.00716763	0.777873	1	7	11	13336	0.00299267	0.333519	1	7	4	13340	1	1	0	8	7	13339	SOS1	NA	SOS1
crypt 0.1 Day8	REACTOME_ACTIVATED_NTRK2_SIGNALS_THROUGH_RAS	0.00806026	0.777873	1	8	11	13335	0.00336624	0.333519	1	8	4	13339	1	1	0	9	7	13338	SOS1	NA	SOS1
crypt 0.1 Day8	REACTOME_EGFR_TRANSACTIVATION_BY_GASTRIN	0.00806026	0.777873	1	8	11	13335	0.00336624	0.333519	1	8	4	13339	1	1	0	9	7	13338	SOS1	NA	SOS1
crypt 0.1 Day8	REACTOME_INLA_MEDIATED_ENTRY_OF_LISTERIA_MONOCYTOGENES_INTO_HOST_CELLS	0.00806026	0.777873	1	8	11	13335	0.00336624	0.333519	1	8	4	13339	1	1	0	9	7	13338	CTNND1	NA	CTNND1
crypt 0.1 Day8	REACTOME_SHC_RELATED_EVENTS_TRIGGERED_BY_IGF1R	0.00806026	0.777873	1	8	11	13335	0.00336624	0.333519	1	8	4	13339	1	1	0	9	7	13338	SOS1	NA	SOS1
crypt 0.1 Day8	REACTOME_ORGANIC_ANION_TRANSPORTERS	0.00895216	0.777873	1	9	11	13334	1	1	0	10	5	13337	0.00523129	1	1	9	6	13338	SLC5A8	SLC5A8	NA
crypt 0.1 Day8	REACTOME_SIGNALING_BY_FGFR3_FUSIONS_IN_CANCER	0.00895216	0.777873	1	9	11	13334	0.00373971	0.333519	1	9	4	13338	1	1	0	10	7	13337	SOS1	NA	SOS1
crypt 0.1 Day8	REACTOME_SIGNAL_ATTENUATION	0.00895216	0.777873	1	9	11	13334	0.00373971	0.333519	1	9	4	13338	1	1	0	10	7	13337	SOS1	NA	SOS1
crypt 0.1 Day8	REACTOME_ACTIVATED_NTRK2_SIGNALS_THROUGH_FRS2_AND_FRS3	0.00984332	0.777873	1	10	11	13333	0.00411307	0.333519	1	10	4	13337	1	1	0	11	7	13336	SOS1	NA	SOS1
crypt 0.1 Day8	REACTOME_CONSTITUTIVE_SIGNALING_BY_OVEREXPRESSED_ERBB2	0.00984332	0.777873	1	10	11	13333	0.00411307	0.333519	1	10	4	13337	1	1	0	11	7	13336	SOS1	NA	SOS1
crypt 0.1 Day8	REACTOME_MET_ACTIVATES_RAS_SIGNALING	0.00984332	0.777873	1	10	11	13333	0.00411307	0.333519	1	10	4	13337	1	1	0	11	7	13336	SOS1	NA	SOS1
crypt 0.1 Day8	REACTOME_SIGNALING_BY_FGFR4_IN_DISEASE	0.00984332	0.777873	1	10	11	13333	0.00411307	0.333519	1	10	4	13337	1	1	0	11	7	13336	SOS1	NA	SOS1
crypt 0.1 Day8	REACTOME_SIGNALING_BY_PDGFRA_TRANSMEMBRANE_JUXTAMEMBRANE_AND_KINASE_DOMAIN_MUTANTS	0.0107338	0.777873	1	11	11	13332	0.00448631	0.333519	1	11	4	13336	1	1	0	12	7	13335	SOS1	NA	SOS1
crypt 0.1 Day8	REACTOME_ACTIVATION_OF_RAC1	0.0116234	0.777873	1	12	11	13331	0.00485944	0.333519	1	12	4	13335	1	1	0	13	7	13334	SOS1	NA	SOS1
crypt 0.1 Day8	WP_BILE_ACIDS_SYNTHESIS_AND_ENTEROHEPATIC_CIRCULATION	0.0116234	0.777873	1	12	11	13331	0.00485944	0.333519	1	12	4	13335	1	1	0	13	7	13334	SLC10A2	NA	SLC10A2
crypt 0.1 Day8	BIOCARTA_TRKA_PATHWAY	0.0125124	0.777873	1	13	11	13330	0.00523246	0.333519	1	13	4	13334	1	1	0	14	7	13333	SOS1	NA	SOS1
crypt 0.1 Day8	REACTOME_ERYTHROPOIETIN_ACTIVATES_RAS	0.0125124	0.777873	1	13	11	13330	0.00523246	0.333519	1	13	4	13334	1	1	0	14	7	13333	SOS1	NA	SOS1
crypt 0.1 Day8	REACTOME_INTERLEUKIN_15_SIGNALING	0.0125124	0.777873	1	13	11	13330	0.00523246	0.333519	1	13	4	13334	1	1	0	14	7	13333	SOS1	NA	SOS1
crypt 0.1 Day8	REACTOME_SHC1_EVENTS_IN_EGFR_SIGNALING	0.0125124	0.777873	1	13	11	13330	0.00523246	0.333519	1	13	4	13334	1	1	0	14	7	13333	SOS1	NA	SOS1
crypt 0.1 Day8	REACTOME_SHC1_EVENTS_IN_ERBB4_SIGNALING	0.0125124	0.777873	1	13	11	13330	0.00523246	0.333519	1	13	4	13334	1	1	0	14	7	13333	SOS1	NA	SOS1
crypt 0.1 Day8	BIOCARTA_IL3_PATHWAY	0.0134006	0.777873	1	14	11	13329	0.00560537	0.333519	1	14	4	13333	1	1	0	15	7	13332	SOS1	NA	SOS1
crypt 0.1 Day8	REACTOME_CONSTITUTIVE_SIGNALING_BY_EGFRVIII	0.0134006	0.777873	1	14	11	13329	0.00560537	0.333519	1	14	4	13333	1	1	0	15	7	13332	SOS1	NA	SOS1
crypt 0.1 Day8	REACTOME_GRB2_SOS_PROVIDES_LINKAGE_TO_MAPK_SIGNALING_FOR_INTEGRINS	0.0134006	0.777873	1	14	11	13329	0.00560537	0.333519	1	14	4	13333	1	1	0	15	7	13332	SOS1	NA	SOS1
crypt 0.1 Day8	REACTOME_GRB2_EVENTS_IN_ERBB2_SIGNALING	0.0142881	0.777873	1	15	11	13328	0.00597816	0.333519	1	15	4	13332	1	1	0	16	7	13331	SOS1	NA	SOS1
crypt 0.1 Day8	REACTOME_RECYCLING_OF_BILE_ACIDS_AND_SALTS	0.0142881	0.777873	1	15	11	13328	0.00597816	0.333519	1	15	4	13332	1	1	0	16	7	13331	SLC10A2	NA	SLC10A2
crypt 0.1 Day8	REACTOME_REGULATION_OF_KIT_SIGNALING	0.0142881	0.777873	1	15	11	13328	0.00597816	0.333519	1	15	4	13332	1	1	0	16	7	13331	SOS1	NA	SOS1
crypt 0.1 Day8	REACTOME_SIGNALING_BY_ERBB2_ECD_MUTANTS	0.0142881	0.777873	1	15	11	13328	0.00597816	0.333519	1	15	4	13332	1	1	0	16	7	13331	SOS1	NA	SOS1
crypt 0.1 Day8	REACTOME_SIGNALING_BY_FLT3_ITD_AND_TKD_MUTANTS	0.0142881	0.777873	1	15	11	13328	0.00597816	0.333519	1	15	4	13332	1	1	0	16	7	13331	SOS1	NA	SOS1
crypt 0.1 Day8	WP_MAPK_PATHWAY_IN_CONGENITAL_THYROID_CANCER	0.0142881	0.777873	1	15	11	13328	0.00597816	0.333519	1	15	4	13332	1	1	0	16	7	13331	SOS1	NA	SOS1
crypt 0.1 Day8	BIOCARTA_SPRY_PATHWAY	0.0151749	0.777873	1	16	11	13327	0.00635085	0.333519	1	16	4	13331	1	1	0	17	7	13330	SOS1	NA	SOS1
crypt 0.1 Day8	REACTOME_SIGNALING_BY_NTRK3_TRKC	0.0151749	0.777873	1	16	11	13327	0.00635085	0.333519	1	16	4	13331	1	1	0	17	7	13330	SOS1	NA	SOS1
crypt 0.1 Day8	SA_PTEN_PATHWAY	0.0151749	0.777873	1	16	11	13327	0.00635085	0.333519	1	16	4	13331	1	1	0	17	7	13330	SOS1	NA	SOS1
crypt 0.1 Day8	SA_TRKA_RECEPTOR	0.0151749	0.777873	1	16	11	13327	0.00635085	0.333519	1	16	4	13331	1	1	0	17	7	13330	SOS1	NA	SOS1
crypt 0.1 Day8	BIOCARTA_PTEN_PATHWAY	0.0160609	0.777873	1	17	11	13326	0.00672342	0.333519	1	17	4	13330	1	1	0	18	7	13329	SOS1	NA	SOS1
crypt 0.1 Day8	REACTOME_GASTRIN_CREB_SIGNALLING_PATHWAY_VIA_PKC_AND_MAPK	0.0160609	0.777873	1	17	11	13326	0.00672342	0.333519	1	17	4	13330	1	1	0	18	7	13329	SOS1	NA	SOS1
crypt 0.1 Day8	REACTOME_SHC_MEDIATED_CASCADE_FGFR3	0.0160609	0.777873	1	17	11	13326	0.00672342	0.333519	1	17	4	13330	1	1	0	18	7	13329	SOS1	NA	SOS1
crypt 0.1 Day8	REACTOME_TIE2_SIGNALING	0.0160609	0.777873	1	17	11	13326	0.00672342	0.333519	1	17	4	13330	1	1	0	18	7	13329	SOS1	NA	SOS1
crypt 0.1 Day8	BIOCARTA_EPO_PATHWAY	0.0169462	0.777873	1	18	11	13325	0.00709588	0.333519	1	18	4	13329	1	1	0	19	7	13328	SOS1	NA	SOS1
crypt 0.1 Day8	REACTOME_CONSTITUTIVE_SIGNALING_BY_LIGAND_RESPONSIVE_EGFR_CANCER_VARIANTS	0.0169462	0.777873	1	18	11	13325	0.00709588	0.333519	1	18	4	13329	1	1	0	19	7	13328	SOS1	NA	SOS1
crypt 0.1 Day8	REACTOME_NICOTINAMIDE_SALVAGING	0.0169462	0.777873	1	18	11	13325	1	1	0	19	5	13328	0.00991937	1	1	18	6	13329	SLC5A8	SLC5A8	NA
crypt 0.1 Day8	REACTOME_SIGNALING_BY_FLT3_FUSION_PROTEINS	0.0169462	0.777873	1	18	11	13325	0.00709588	0.333519	1	18	4	13329	1	1	0	19	7	13328	SOS1	NA	SOS1
crypt 0.1 Day8	BIOCARTA_NGF_PATHWAY	0.0178308	0.777873	1	19	11	13324	0.00746823	0.333519	1	19	4	13328	1	1	0	20	7	13327	SOS1	NA	SOS1
crypt 0.1 Day8	REACTOME_FRS_MEDIATED_FGFR3_SIGNALING	0.0178308	0.777873	1	19	11	13324	0.00746823	0.333519	1	19	4	13328	1	1	0	20	7	13327	SOS1	NA	SOS1
crypt 0.1 Day8	REACTOME_LISTERIA_MONOCYTOGENES_ENTRY_INTO_HOST_CELLS	0.0178308	0.777873	1	19	11	13324	0.00746823	0.333519	1	19	4	13328	1	1	0	20	7	13327	CTNND1	NA	CTNND1
crypt 0.1 Day8	REACTOME_SHC_MEDIATED_CASCADE_FGFR4	0.0178308	0.777873	1	19	11	13324	0.00746823	0.333519	1	19	4	13328	1	1	0	20	7	13327	SOS1	NA	SOS1
crypt 0.1 Day8	REACTOME_SIGNALING_BY_KIT_IN_DISEASE	0.0178308	0.777873	1	19	11	13324	0.00746823	0.333519	1	19	4	13328	1	1	0	20	7	13327	SOS1	NA	SOS1
crypt 0.1 Day8	REACTOME_SIGNALING_BY_PDGFR_IN_DISEASE	0.0178308	0.777873	1	19	11	13324	0.00746823	0.333519	1	19	4	13328	1	1	0	20	7	13327	SOS1	NA	SOS1
crypt 0.1 Day8	REACTOME_SIGNALLING_TO_RAS	0.0178308	0.777873	1	19	11	13324	0.00746823	0.333519	1	19	4	13328	1	1	0	20	7	13327	SOS1	NA	SOS1
crypt 0.1 Day8	BIOCARTA_IGF1_PATHWAY	0.0187146	0.777873	1	20	11	13323	0.00784046	0.333519	1	20	4	13327	1	1	0	21	7	13326	SOS1	NA	SOS1
crypt 0.1 Day8	BIOCARTA_IL6_PATHWAY	0.0187146	0.777873	1	20	11	13323	0.00784046	0.333519	1	20	4	13327	1	1	0	21	7	13326	SOS1	NA	SOS1
crypt 0.1 Day8	BIOCARTA_INSULIN_PATHWAY	0.0187146	0.777873	1	20	11	13323	0.00784046	0.333519	1	20	4	13327	1	1	0	21	7	13326	SOS1	NA	SOS1
crypt 0.1 Day8	PID_ECADHERIN_KERATINOCYTE_PATHWAY	0.0187146	0.777873	1	20	11	13323	0.00784046	0.333519	1	20	4	13327	1	1	0	21	7	13326	CTNND1	NA	CTNND1
crypt 0.1 Day8	REACTOME_SHC_MEDIATED_CASCADE_FGFR1	0.0187146	0.777873	1	20	11	13323	0.00784046	0.333519	1	20	4	13327	1	1	0	21	7	13326	SOS1	NA	SOS1
crypt 0.1 Day8	BIOCARTA_CREB_PATHWAY	0.0195978	0.777873	1	21	11	13322	0.00821259	0.333519	1	21	4	13326	1	1	0	22	7	13325	SOS1	NA	SOS1
crypt 0.1 Day8	BIOCARTA_IL2_PATHWAY	0.0195978	0.777873	1	21	11	13322	0.00821259	0.333519	1	21	4	13326	1	1	0	22	7	13325	SOS1	NA	SOS1
crypt 0.1 Day8	PID_PDGFRA_PATHWAY	0.0195978	0.777873	1	21	11	13322	0.00821259	0.333519	1	21	4	13326	1	1	0	22	7	13325	SOS1	NA	SOS1
crypt 0.1 Day8	REACTOME_FRS_MEDIATED_FGFR4_SIGNALING	0.0195978	0.777873	1	21	11	13322	0.00821259	0.333519	1	21	4	13326	1	1	0	22	7	13325	SOS1	NA	SOS1
crypt 0.1 Day8	REACTOME_SHC1_EVENTS_IN_ERBB2_SIGNALING	0.0195978	0.777873	1	21	11	13322	0.00821259	0.333519	1	21	4	13326	1	1	0	22	7	13325	SOS1	NA	SOS1
crypt 0.1 Day8	BIOCARTA_GLEEVEC_PATHWAY	0.0204801	0.777873	1	22	11	13321	0.0085846	0.333519	1	22	4	13325	1	1	0	23	7	13324	SOS1	NA	SOS1
crypt 0.1 Day8	BIOCARTA_HER2_PATHWAY	0.0204801	0.777873	1	22	11	13321	0.0085846	0.333519	1	22	4	13325	1	1	0	23	7	13324	SOS1	NA	SOS1
crypt 0.1 Day8	BIOCARTA_IGF1R_PATHWAY	0.0204801	0.777873	1	22	11	13321	0.0085846	0.333519	1	22	4	13325	1	1	0	23	7	13324	SOS1	NA	SOS1
crypt 0.1 Day8	REACTOME_FRS_MEDIATED_FGFR1_SIGNALING	0.0204801	0.777873	1	22	11	13321	0.0085846	0.333519	1	22	4	13325	1	1	0	23	7	13324	SOS1	NA	SOS1
crypt 0.1 Day8	BIOCARTA_TFF_PATHWAY	0.0213618	0.777873	1	23	11	13320	0.0089565	0.333519	1	23	4	13324	1	1	0	24	7	13323	SOS1	NA	SOS1
crypt 0.1 Day8	BIOCARTA_TPO_PATHWAY	0.0213618	0.777873	1	23	11	13320	0.0089565	0.333519	1	23	4	13324	1	1	0	24	7	13323	SOS1	NA	SOS1
crypt 0.1 Day8	KEGG_DORSO_VENTRAL_AXIS_FORMATION	0.0213618	0.777873	1	23	11	13320	0.0089565	0.333519	1	23	4	13324	1	1	0	24	7	13323	SOS1	NA	SOS1
crypt 0.1 Day8	SA_B_CELL_RECEPTOR_COMPLEXES	0.0213618	0.777873	1	23	11	13320	0.0089565	0.333519	1	23	4	13324	1	1	0	24	7	13323	SOS1	NA	SOS1
crypt 0.1 Day8	PID_LYMPH_ANGIOGENESIS_PATHWAY	0.0222427	0.777873	1	24	11	13319	0.00932829	0.333519	1	24	4	13323	1	1	0	25	7	13322	SOS1	NA	SOS1
crypt 0.1 Day8	REACTOME_DOWNSTREAM_SIGNALING_OF_ACTIVATED_FGFR3	0.0222427	0.777873	1	24	11	13319	0.00932829	0.333519	1	24	4	13323	1	1	0	25	7	13322	SOS1	NA	SOS1
crypt 0.1 Day8	REACTOME_FRS_MEDIATED_FGFR2_SIGNALING	0.0222427	0.777873	1	24	11	13319	0.00932829	0.333519	1	24	4	13323	1	1	0	25	7	13322	SOS1	NA	SOS1
crypt 0.1 Day8	REACTOME_SIGNALING_BY_EGFR_IN_CANCER	0.0222427	0.777873	1	24	11	13319	0.00932829	0.333519	1	24	4	13323	1	1	0	25	7	13322	SOS1	NA	SOS1
crypt 0.1 Day8	REACTOME_SIGNALING_BY_ERYTHROPOIETIN	0.0222427	0.777873	1	24	11	13319	0.00932829	0.333519	1	24	4	13323	1	1	0	25	7	13322	SOS1	NA	SOS1
crypt 0.1 Day8	REACTOME_SIGNALING_BY_NTRK2_TRKB	0.0222427	0.777873	1	24	11	13319	0.00932829	0.333519	1	24	4	13323	1	1	0	25	7	13322	SOS1	NA	SOS1
crypt 0.1 Day8	REACTOME_SIGNALING_BY_ERBB2_IN_CANCER	0.0231229	0.777873	1	25	11	13318	0.00969997	0.333519	1	25	4	13322	1	1	0	26	7	13321	SOS1	NA	SOS1
crypt 0.1 Day8	WP_EPO_RECEPTOR_SIGNALING	0.0231229	0.777873	1	25	11	13318	0.00969997	0.333519	1	25	4	13322	1	1	0	26	7	13321	SOS1	NA	SOS1
crypt 0.1 Day8	BIOCARTA_AT1R_PATHWAY	0.0240024	0.777873	1	26	11	13317	0.0100715	0.333519	1	26	4	13321	1	1	0	27	7	13320	SOS1	NA	SOS1
crypt 0.1 Day8	BIOCARTA_EGF_PATHWAY	0.0240024	0.777873	1	26	11	13317	0.0100715	0.333519	1	26	4	13321	1	1	0	27	7	13320	SOS1	NA	SOS1
crypt 0.1 Day8	BIOCARTA_ERK_PATHWAY	0.0240024	0.777873	1	26	11	13317	0.0100715	0.333519	1	26	4	13321	1	1	0	27	7	13320	SOS1	NA	SOS1
crypt 0.1 Day8	BIOCARTA_GH_PATHWAY	0.0240024	0.777873	1	26	11	13317	0.0100715	0.333519	1	26	4	13321	1	1	0	27	7	13320	SOS1	NA	SOS1
crypt 0.1 Day8	BIOCARTA_PYK2_PATHWAY	0.0240024	0.777873	1	26	11	13317	0.0100715	0.333519	1	26	4	13321	1	1	0	27	7	13320	SOS1	NA	SOS1
crypt 0.1 Day8	REACTOME_DOWNSTREAM_SIGNALING_OF_ACTIVATED_FGFR4	0.0240024	0.777873	1	26	11	13317	0.0100715	0.333519	1	26	4	13321	1	1	0	27	7	13320	SOS1	NA	SOS1
crypt 0.1 Day8	REACTOME_INTEGRIN_SIGNALING	0.0240024	0.777873	1	26	11	13317	0.0100715	0.333519	1	26	4	13321	1	1	0	27	7	13320	SOS1	NA	SOS1
crypt 0.1 Day8	REACTOME_INTERLEUKIN_RECEPTOR_SHC_SIGNALING	0.0240024	0.777873	1	26	11	13317	0.0100715	0.333519	1	26	4	13321	1	1	0	27	7	13320	SOS1	NA	SOS1
crypt 0.1 Day8	REACTOME_VEGFR2_MEDIATED_VASCULAR_PERMEABILITY	0.0240024	0.777873	1	26	11	13317	0.0100715	0.333519	1	26	4	13321	1	1	0	27	7	13320	CTNND1	NA	CTNND1
crypt 0.1 Day8	SIG_IL4RECEPTOR_IN_B_LYPHOCYTES	0.0240024	0.777873	1	26	11	13317	0.0100715	0.333519	1	26	4	13321	1	1	0	27	7	13320	SOS1	NA	SOS1
crypt 0.1 Day8	BIOCARTA_PDGF_PATHWAY	0.0248811	0.777873	1	27	11	13316	0.010443	0.333519	1	27	4	13320	1	1	0	28	7	13319	SOS1	NA	SOS1
crypt 0.1 Day8	REACTOME_FLT3_SIGNALING_IN_DISEASE	0.0248811	0.777873	1	27	11	13316	0.010443	0.333519	1	27	4	13320	1	1	0	28	7	13319	SOS1	NA	SOS1
crypt 0.1 Day8	BIOCARTA_BIOPEPTIDES_PATHWAY	0.0257592	0.777873	1	28	11	13315	0.0108143	0.333519	1	28	4	13319	1	1	0	29	7	13318	SOS1	NA	SOS1
crypt 0.1 Day8	PID_IGF1_PATHWAY	0.0257592	0.777873	1	28	11	13315	0.0108143	0.333519	1	28	4	13319	1	1	0	29	7	13318	SOS1	NA	SOS1
crypt 0.1 Day8	REACTOME_DAP12_SIGNALING	0.0257592	0.777873	1	28	11	13315	0.0108143	0.333519	1	28	4	13319	1	1	0	29	7	13318	SOS1	NA	SOS1
crypt 0.1 Day8	REACTOME_DOWNSTREAM_SIGNAL_TRANSDUCTION	0.0257592	0.777873	1	28	11	13315	0.0108143	0.333519	1	28	4	13319	1	1	0	29	7	13318	SOS1	NA	SOS1
crypt 0.1 Day8	WP_NANOPARTICLEMEDIATED_ACTIVATION_OF_RECEPTOR_SIGNALING	0.0257592	0.777873	1	28	11	13315	0.0108143	0.333519	1	28	4	13319	1	1	0	29	7	13318	SOS1	NA	SOS1
crypt 0.1 Day8	WP_PDGFRBETA_PATHWAY	0.0257592	0.777873	1	28	11	13315	0.0108143	0.333519	1	28	4	13319	1	1	0	29	7	13318	SOS1	NA	SOS1
crypt 0.1 Day8	PID_IL2_STAT5_PATHWAY	0.0266365	0.779991	1	29	11	13314	0.0111856	0.334299	1	29	4	13318	1	1	0	30	7	13317	SOS1	NA	SOS1
crypt 0.1 Day8	PID_RAS_PATHWAY	0.0266365	0.779991	1	29	11	13314	0.0111856	0.334299	1	29	4	13318	1	1	0	30	7	13317	SOS1	NA	SOS1
crypt 0.1 Day8	REACTOME_DOWNSTREAM_SIGNALING_OF_ACTIVATED_FGFR2	0.0266365	0.779991	1	29	11	13314	0.0111856	0.334299	1	29	4	13318	1	1	0	30	7	13317	SOS1	NA	SOS1
crypt 0.1 Day8	REACTOME_DOWNSTREAM_SIGNALING_OF_ACTIVATED_FGFR1	0.027513	0.780101	1	30	11	13313	0.0115567	0.336959	1	30	4	13317	1	1	0	31	7	13316	SOS1	NA	SOS1
crypt 0.1 Day8	REACTOME_NICOTINATE_METABOLISM	0.027513	0.780101	1	30	11	13313	1	1	0	31	5	13316	0.0161407	1	1	30	6	13317	SLC5A8	SLC5A8	NA
crypt 0.1 Day8	BIOCARTA_BCR_PATHWAY	0.029264	0.780101	1	32	11	13311	0.0122986	0.336959	1	32	4	13315	1	1	0	33	7	13314	SOS1	NA	SOS1
crypt 0.1 Day8	BIOCARTA_MET_PATHWAY	0.029264	0.780101	1	32	11	13311	0.0122986	0.336959	1	32	4	13315	1	1	0	33	7	13314	SOS1	NA	SOS1
crypt 0.1 Day8	PID_EPO_PATHWAY	0.029264	0.780101	1	32	11	13311	0.0122986	0.336959	1	32	4	13315	1	1	0	33	7	13314	SOS1	NA	SOS1
crypt 0.1 Day8	PID_NCADHERIN_PATHWAY	0.029264	0.780101	1	32	11	13311	0.0122986	0.336959	1	32	4	13315	1	1	0	33	7	13314	CTNND1	NA	CTNND1
crypt 0.1 Day8	REACTOME_ADHERENS_JUNCTIONS_INTERACTIONS	0.029264	0.780101	1	32	11	13311	0.0122986	0.336959	1	32	4	13315	1	1	0	33	7	13314	CTNND1	NA	CTNND1
crypt 0.1 Day8	WP_BDNFTRKB_SIGNALING	0.029264	0.780101	1	32	11	13311	0.0122986	0.336959	1	32	4	13315	1	1	0	33	7	13314	SOS1	NA	SOS1
crypt 0.1 Day8	WP_MAPK_CASCADE	0.029264	0.780101	1	32	11	13311	0.0122986	0.336959	1	32	4	13315	1	1	0	33	7	13314	SOS1	NA	SOS1
crypt 0.1 Day8	BIOCARTA_INTEGRIN_PATHWAY	0.0301384	0.780101	1	33	11	13310	0.0126694	0.336959	1	33	4	13314	1	1	0	34	7	13313	SOS1	NA	SOS1
crypt 0.1 Day8	PID_IL2_PI3K_PATHWAY	0.0301384	0.780101	1	33	11	13310	0.0126694	0.336959	1	33	4	13314	1	1	0	34	7	13313	SOS1	NA	SOS1
crypt 0.1 Day8	REACTOME_SIGNALLING_TO_ERKS	0.0301384	0.780101	1	33	11	13310	0.0126694	0.336959	1	33	4	13314	1	1	0	34	7	13313	SOS1	NA	SOS1
crypt 0.1 Day8	WP_SIGNALING_OF_HEPATOCYTE_GROWTH_FACTOR_RECEPTOR	0.0301384	0.780101	1	33	11	13310	0.0126694	0.336959	1	33	4	13314	1	1	0	34	7	13313	SOS1	NA	SOS1
crypt 0.1 Day8	PID_ERBB1_RECEPTOR_PROXIMAL_PATHWAY	0.0310121	0.787451	1	34	11	13309	0.0130401	0.340569	1	34	4	13313	1	1	0	35	7	13312	SOS1	NA	SOS1
crypt 0.1 Day8	WP_ALPHA_6_BETA_4_SIGNALING_PATHWAY	0.0310121	0.787451	1	34	11	13309	0.0130401	0.340569	1	34	4	13313	1	1	0	35	7	13312	SOS1	NA	SOS1
crypt 0.1 Day8	PID_GMCSF_PATHWAY	0.0318851	0.787451	1	35	11	13308	0.0134106	0.341438	1	35	4	13312	1	1	0	36	7	13311	SOS1	NA	SOS1
crypt 0.1 Day8	PID_PI3K_PLC_TRK_PATHWAY	0.0318851	0.787451	1	35	11	13308	0.0134106	0.341438	1	35	4	13312	1	1	0	36	7	13311	SOS1	NA	SOS1
crypt 0.1 Day8	BIOCARTA_IL2RB_PATHWAY	0.0327573	0.787451	1	36	11	13307	0.0137811	0.341438	1	36	4	13311	1	1	0	37	7	13310	SOS1	NA	SOS1
crypt 0.1 Day8	PID_RAC1_REG_PATHWAY	0.0336288	0.787451	1	37	11	13306	0.0141514	0.341438	1	37	4	13310	1	1	0	38	7	13309	SOS1	NA	SOS1
crypt 0.1 Day8	REACTOME_FLT3_SIGNALING	0.0336288	0.787451	1	37	11	13306	0.0141514	0.341438	1	37	4	13310	1	1	0	38	7	13309	SOS1	NA	SOS1
crypt 0.1 Day8	REACTOME_GAP_JUNCTION_ASSEMBLY	0.0336288	0.787451	1	37	11	13306	1	1	0	38	5	13309	0.0197543	1	1	37	6	13310	GJB3	GJB3	NA
crypt 0.1 Day8	REACTOME_SIGNALING_BY_FGFR1_IN_DISEASE	0.0336288	0.787451	1	37	11	13306	0.0141514	0.341438	1	37	4	13310	1	1	0	38	7	13309	SOS1	NA	SOS1
crypt 0.1 Day8	BIOCARTA_FCER1_PATHWAY	0.0344996	0.787451	1	38	11	13305	0.0145216	0.341438	1	38	4	13309	1	1	0	39	7	13308	SOS1	NA	SOS1
crypt 0.1 Day8	PID_ECADHERIN_NASCENT_AJ_PATHWAY	0.0344996	0.787451	1	38	11	13305	0.0145216	0.341438	1	38	4	13309	1	1	0	39	7	13308	CTNND1	NA	CTNND1
crypt 0.1 Day8	PID_RET_PATHWAY	0.0344996	0.787451	1	38	11	13305	0.0145216	0.341438	1	38	4	13309	1	1	0	39	7	13308	SOS1	NA	SOS1
crypt 0.1 Day8	REACTOME_PLATELET_AGGREGATION_PLUG_FORMATION	0.0344996	0.787451	1	38	11	13305	0.0145216	0.341438	1	38	4	13309	1	1	0	39	7	13308	SOS1	NA	SOS1
crypt 0.1 Day8	PID_ER_NONGENOMIC_PATHWAY	0.0353697	0.787451	1	39	11	13304	0.0148918	0.341438	1	39	4	13308	1	1	0	40	7	13307	SOS1	NA	SOS1
crypt 0.1 Day8	REACTOME_RET_SIGNALING	0.0353697	0.787451	1	39	11	13304	0.0148918	0.341438	1	39	4	13308	1	1	0	40	7	13307	SOS1	NA	SOS1
crypt 0.1 Day8	REACTOME_SIGNALING_BY_FGFR3	0.0353697	0.787451	1	39	11	13304	0.0148918	0.341438	1	39	4	13308	1	1	0	40	7	13307	SOS1	NA	SOS1
crypt 0.1 Day8	WP_IL5_SIGNALING_PATHWAY	0.0353697	0.787451	1	39	11	13304	0.0148918	0.341438	1	39	4	13308	1	1	0	40	7	13307	SOS1	NA	SOS1
crypt 0.1 Day8	WP_PDGF_PATHWAY	0.0353697	0.787451	1	39	11	13304	0.0148918	0.341438	1	39	4	13308	1	1	0	40	7	13307	SOS1	NA	SOS1
crypt 0.1 Day8	PID_ECADHERIN_STABILIZATION_PATHWAY	0.0362391	0.787451	1	40	11	13303	0.0152618	0.341438	1	40	4	13307	1	1	0	41	7	13306	CTNND1	NA	CTNND1
crypt 0.1 Day8	PID_ERBB1_INTERNALIZATION_PATHWAY	0.0362391	0.787451	1	40	11	13303	0.0152618	0.341438	1	40	4	13307	1	1	0	41	7	13306	SOS1	NA	SOS1
crypt 0.1 Day8	REACTOME_SIGNALING_BY_FGFR4	0.0362391	0.787451	1	40	11	13303	0.0152618	0.341438	1	40	4	13307	1	1	0	41	7	13306	SOS1	NA	SOS1
crypt 0.1 Day8	PID_TCPTP_PATHWAY	0.0371077	0.787451	1	41	11	13302	0.0156317	0.341438	1	41	4	13306	1	1	0	42	7	13305	SOS1	NA	SOS1
crypt 0.1 Day8	WP_IL2_SIGNALING_PATHWAY	0.0371077	0.787451	1	41	11	13302	0.0156317	0.341438	1	41	4	13306	1	1	0	42	7	13305	SOS1	NA	SOS1
crypt 0.1 Day8	REACTOME_BILE_ACID_AND_BILE_SALT_METABOLISM	0.0379757	0.787451	1	42	11	13301	0.0160015	0.341438	1	42	4	13305	1	1	0	43	7	13304	SLC10A2	NA	SLC10A2
crypt 0.1 Day8	REACTOME_SIGNALING_BY_FGFR2_IN_DISEASE	0.0379757	0.787451	1	42	11	13301	0.0160015	0.341438	1	42	4	13305	1	1	0	43	7	13304	SOS1	NA	SOS1
crypt 0.1 Day8	REACTOME_SIGNALING_BY_SCF_KIT	0.0379757	0.787451	1	42	11	13301	0.0160015	0.341438	1	42	4	13305	1	1	0	43	7	13304	SOS1	NA	SOS1
crypt 0.1 Day8	WP_IL6_SIGNALING_PATHWAY	0.0379757	0.787451	1	42	11	13301	0.0160015	0.341438	1	42	4	13305	1	1	0	43	7	13304	SOS1	NA	SOS1
crypt 0.1 Day8	BIOCARTA_TCR_PATHWAY	0.0388429	0.787451	1	43	11	13300	0.0163711	0.341438	1	43	4	13304	1	1	0	44	7	13303	SOS1	NA	SOS1
crypt 0.1 Day8	PID_ERBB2_ERBB3_PATHWAY	0.0388429	0.787451	1	43	11	13300	0.0163711	0.341438	1	43	4	13304	1	1	0	44	7	13303	SOS1	NA	SOS1
crypt 0.1 Day8	PID_INSULIN_PATHWAY	0.0388429	0.787451	1	43	11	13300	0.0163711	0.341438	1	43	4	13304	1	1	0	44	7	13303	SOS1	NA	SOS1
crypt 0.1 Day8	REACTOME_INTERLEUKIN_2_FAMILY_SIGNALING	0.0388429	0.787451	1	43	11	13300	0.0163711	0.341438	1	43	4	13304	1	1	0	44	7	13303	SOS1	NA	SOS1
crypt 0.1 Day8	REACTOME_DAP12_INTERACTIONS	0.0397094	0.799427	1	44	11	13299	0.0167407	0.346652	1	44	4	13303	1	1	0	45	7	13302	SOS1	NA	SOS1
crypt 0.1 Day8	SIG_BCR_SIGNALING_PATHWAY	0.0405751	0.805667	1	45	11	13298	0.0171101	0.349312	1	45	4	13302	1	1	0	46	7	13301	SOS1	NA	SOS1
crypt 0.1 Day8	WP_ENVELOPE_PROTEINS_AND_THEIR_POTENTIAL_ROLES_IN_EDMD_PHYSIOPATHOLOGY	0.0405751	0.805667	1	45	11	13298	0.0171101	0.349312	1	45	4	13302	1	1	0	46	7	13301	SOS1	NA	SOS1
crypt 0.1 Day8	PID_IL6_7_PATHWAY	0.0414402	0.817246	1	46	11	13297	0.0174795	0.354357	1	46	4	13301	1	1	0	47	7	13300	SOS1	NA	SOS1
crypt 0.1 Day8	PID_AJDISS_2PATHWAY	0.0423045	0.817606	1	47	11	13296	0.0178487	0.354407	1	47	4	13300	1	1	0	48	7	13299	CTNND1	NA	CTNND1
crypt 0.1 Day8	REACTOME_INTERLEUKIN_3_INTERLEUKIN_5_AND_GM_CSF_SIGNALING	0.0423045	0.817606	1	47	11	13296	0.0178487	0.354407	1	47	4	13300	1	1	0	48	7	13299	SOS1	NA	SOS1
crypt 0.1 Day8	REACTOME_IRS_MEDIATED_SIGNALLING	0.0423045	0.817606	1	47	11	13296	0.0178487	0.354407	1	47	4	13300	1	1	0	48	7	13299	SOS1	NA	SOS1
crypt 0.1 Day8	PID_ARF6_TRAFFICKING_PATHWAY	0.0431682	0.818244	1	48	11	13295	0.0182178	0.354495	1	48	4	13299	1	1	0	49	7	13298	CTNND1	NA	CTNND1
crypt 0.1 Day8	WP_IL3_SIGNALING_PATHWAY	0.0431682	0.818244	1	48	11	13295	0.0182178	0.354495	1	48	4	13299	1	1	0	49	7	13298	SOS1	NA	SOS1
crypt 0.1 Day8	REACTOME_SIGNALING_BY_EGFR	0.0440311	0.818244	1	49	11	13294	0.0185868	0.354495	1	49	4	13298	1	1	0	50	7	13297	SOS1	NA	SOS1
crypt 0.1 Day8	REACTOME_SIGNALING_BY_ERBB2	0.0440311	0.818244	1	49	11	13294	0.0185868	0.354495	1	49	4	13298	1	1	0	50	7	13297	SOS1	NA	SOS1
crypt 0.1 Day8	REACTOME_SIGNALING_BY_FGFR1	0.0440311	0.818244	1	49	11	13294	0.0185868	0.354495	1	49	4	13298	1	1	0	50	7	13297	SOS1	NA	SOS1
crypt 0.1 Day8	WP_HEPATITIS_C_AND_HEPATOCELLULAR_CARCINOMA	0.0440311	0.818244	1	49	11	13294	0.0185868	0.354495	1	49	4	13298	1	1	0	50	7	13297	SOS1	NA	SOS1
crypt 0.1 Day8	REACTOME_GAP_JUNCTION_TRAFFICKING_AND_REGULATION	0.0448933	0.823707	1	50	11	13293	1	1	0	51	5	13296	0.0264351	1	1	50	6	13297	GJB3	GJB3	NA
crypt 0.1 Day8	SIG_INSULIN_RECEPTOR_PATHWAY_IN_CARDIAC_MYOCYTES	0.0448933	0.823707	1	50	11	13293	0.0189557	0.359168	1	50	4	13297	1	1	0	51	7	13296	SOS1	NA	SOS1
crypt 0.1 Day8	KEGG_ENDOMETRIAL_CANCER	0.0457548	0.824143	1	51	11	13292	0.0193245	0.361431	1	51	4	13296	1	1	0	52	7	13295	SOS1	NA	SOS1
crypt 0.1 Day8	PID_KIT_PATHWAY	0.0457548	0.824143	1	51	11	13292	0.0193245	0.361431	1	51	4	13296	1	1	0	52	7	13295	SOS1	NA	SOS1
crypt 0.1 Day8	PID_CD8_TCR_PATHWAY	0.0466156	0.824143	1	52	11	13291	0.0196932	0.363494	1	52	4	13295	1	1	0	53	7	13294	SOS1	NA	SOS1
crypt 0.1 Day8	REACTOME_NUCLEAR_RECEPTOR_TRANSCRIPTION_PATHWAY	0.0466156	0.824143	1	52	11	13291	1	1	0	53	5	13294	0.0274594	1	1	52	6	13295	NRBF2	NRBF2	NA
crypt 0.1 Day8	REACTOME_SYNTHESIS_OF_PIPS_AT_THE_PLASMA_MEMBRANE	0.0466156	0.824143	1	52	11	13291	1	1	0	53	5	13294	0.0274594	1	1	52	6	13295	PLEKHA8	PLEKHA8	NA
crypt 0.1 Day8	KEGG_NON_SMALL_CELL_LUNG_CANCER	0.0474756	0.824143	1	53	11	13290	0.0200618	0.363494	1	53	4	13294	1	1	0	54	7	13293	SOS1	NA	SOS1
crypt 0.1 Day8	PID_TGFBR_PATHWAY	0.0474756	0.824143	1	53	11	13290	0.0200618	0.363494	1	53	4	13294	1	1	0	54	7	13293	SOS1	NA	SOS1
crypt 0.1 Day8	REACTOME_INSULIN_RECEPTOR_SIGNALLING_CASCADE	0.0474756	0.824143	1	53	11	13290	0.0200618	0.363494	1	53	4	13294	1	1	0	54	7	13293	SOS1	NA	SOS1
crypt 0.1 Day8	REACTOME_SIGNALING_BY_TYPE_1_INSULIN_LIKE_GROWTH_FACTOR_1_RECEPTOR_IGF1R	0.0474756	0.824143	1	53	11	13290	0.0200618	0.363494	1	53	4	13294	1	1	0	54	7	13293	SOS1	NA	SOS1
crypt 0.1 Day8	PID_IL2_1PATHWAY	0.048335	0.829131	1	54	11	13289	0.0204302	0.3656	1	54	4	13293	1	1	0	55	7	13292	SOS1	NA	SOS1
crypt 0.1 Day8	WP_IL4_SIGNALING_PATHWAY	0.048335	0.829131	1	54	11	13289	0.0204302	0.3656	1	54	4	13293	1	1	0	55	7	13292	SOS1	NA	SOS1
crypt 0.1 Day8	KEGG_ACUTE_MYELOID_LEUKEMIA	0.0500516	0.843077	1	56	11	13287	0.0211668	0.373509	1	56	4	13291	1	1	0	57	7	13290	SOS1	NA	SOS1
crypt 0.1 Day8	PID_SHP2_PATHWAY	0.0500516	0.843077	1	56	11	13287	0.0211668	0.373509	1	56	4	13291	1	1	0	57	7	13290	SOS1	NA	SOS1
crypt 0.1 Day8	REACTOME_SIGNALING_BY_ERBB4	0.0509088	0.843077	1	57	11	13286	0.0215349	0.373509	1	57	4	13290	1	1	0	58	7	13289	SOS1	NA	SOS1
crypt 0.1 Day8	REACTOME_SIGNALING_BY_PDGF	0.0509088	0.843077	1	57	11	13286	0.0215349	0.373509	1	57	4	13290	1	1	0	58	7	13289	SOS1	NA	SOS1
crypt 0.1 Day8	WP_PROXIMAL_TUBULE_TRANSPORT	0.0509088	0.843077	1	57	11	13286	1	1	0	58	5	13289	0.0300162	1	1	57	6	13290	SLC5A8	SLC5A8	NA
crypt 0.1 Day8	PID_FAK_PATHWAY	0.0517653	0.843077	1	58	11	13285	0.0219029	0.373509	1	58	4	13289	1	1	0	59	7	13288	SOS1	NA	SOS1
crypt 0.1 Day8	REACTOME_NRAGE_SIGNALS_DEATH_THROUGH_JNK	0.0517653	0.843077	1	58	11	13285	0.0219029	0.373509	1	58	4	13289	1	1	0	59	7	13288	SOS1	NA	SOS1
crypt 0.1 Day8	WP_MET_IN_TYPE_1_PAPILLARY_RENAL_CELL_CARCINOMA	0.0517653	0.843077	1	58	11	13285	0.0219029	0.373509	1	58	4	13289	1	1	0	59	7	13288	SOS1	NA	SOS1
crypt 0.1 Day8	WP_MIRNA_REGULATION_OF_PROSTATE_CANCER_SIGNALING_PATHWAYS	0.0517653	0.843077	1	58	11	13285	0.0219029	0.373509	1	58	4	13289	1	1	0	59	7	13288	SOS1	NA	SOS1
crypt 0.1 Day8	PID_FCER1_PATHWAY	0.0526211	0.847492	1	59	11	13284	0.0222708	0.375367	1	59	4	13288	1	1	0	60	7	13287	SOS1	NA	SOS1
crypt 0.1 Day8	WP_KIT_RECEPTOR_SIGNALING_PATHWAY	0.0526211	0.847492	1	59	11	13284	0.0222708	0.375367	1	59	4	13288	1	1	0	60	7	13287	SOS1	NA	SOS1
crypt 0.1 Day8	PID_TRKR_PATHWAY	0.0534762	0.856506	1	60	11	13283	0.0226386	0.37936	1	60	4	13287	1	1	0	61	7	13286	SOS1	NA	SOS1
crypt 0.1 Day8	WP_TCELL_ANTIGEN_RECEPTOR_TCR_PATHWAY_DURING_STAPHYLOCOCCUS_AUREUS_INFECTION	0.0543306	0.860104	1	61	11	13282	0.0230063	0.380679	1	61	4	13286	1	1	0	62	7	13285	SOS1	NA	SOS1
crypt 0.1 Day8	PID_BCR_5PATHWAY	0.0551843	0.860104	1	62	11	13281	0.0233739	0.380679	1	62	4	13285	1	1	0	63	7	13284	SOS1	NA	SOS1
crypt 0.1 Day8	REACTOME_NCAM_SIGNALING_FOR_NEURITE_OUT_GROWTH	0.0551843	0.860104	1	62	11	13281	0.0233739	0.380679	1	62	4	13285	1	1	0	63	7	13284	SOS1	NA	SOS1
crypt 0.1 Day8	REACTOME_SIGNALING_BY_FGFR_IN_DISEASE	0.0551843	0.860104	1	62	11	13281	0.0233739	0.380679	1	62	4	13285	1	1	0	63	7	13284	SOS1	NA	SOS1
crypt 0.1 Day8	WP_ENDOMETRIAL_CANCER	0.0551843	0.860104	1	62	11	13281	0.0233739	0.380679	1	62	4	13285	1	1	0	63	7	13284	SOS1	NA	SOS1
crypt 0.1 Day8	PID_TCR_PATHWAY	0.0560373	0.868728	1	63	11	13280	0.0237413	0.384503	1	63	4	13284	1	1	0	64	7	13283	SOS1	NA	SOS1
crypt 0.1 Day8	KEGG_GLIOMA	0.0568895	0.872607	1	64	11	13279	0.0241087	0.386138	1	64	4	13283	1	1	0	65	7	13282	SOS1	NA	SOS1
crypt 0.1 Day8	REACTOME_CELL_CELL_JUNCTION_ORGANIZATION	0.0568895	0.872607	1	64	11	13279	0.0241087	0.386138	1	64	4	13283	1	1	0	65	7	13282	CTNND1	NA	CTNND1
crypt 0.1 Day8	WP_ONCOSTATIN_M_SIGNALING_PATHWAY	0.0577411	0.881008	1	65	11	13278	0.0244759	0.389866	1	65	4	13282	1	1	0	66	7	13281	SOS1	NA	SOS1
crypt 0.1 Day8	SIG_PIP3_SIGNALING_IN_CARDIAC_MYOCTES	0.058592	0.88931	1	66	11	13277	0.024843	0.393551	1	66	4	13281	1	1	0	67	7	13280	SOS1	NA	SOS1
crypt 0.1 Day8	WP_ASSOCIATION_BETWEEN_PHYSICOCHEMICAL_FEATURES_AND_TOXICITY_ASSOCIATED_PATHWAYS	0.0594421	0.892864	1	67	11	13276	0.02521	0.395048	1	67	4	13280	1	1	0	68	7	13279	SOS1	NA	SOS1
crypt 0.1 Day8	WP_MELANOMA	0.0594421	0.892864	1	67	11	13276	0.02521	0.395048	1	67	4	13280	1	1	0	68	7	13279	SOS1	NA	SOS1
crypt 0.1 Day8	WP_RAC1PAK1P38MMP2_PATHWAY	0.0602916	0.900955	1	68	11	13275	0.0255769	0.398643	1	68	4	13279	1	1	0	69	7	13278	SOS1	NA	SOS1
crypt 0.1 Day8	KEGG_RENAL_CELL_CARCINOMA	0.0611403	0.908953	1	69	11	13274	0.0259437	0.402197	1	69	4	13278	1	1	0	70	7	13277	SOS1	NA	SOS1
crypt 0.1 Day8	REACTOME_ROLE_OF_LAT2_NTAL_LAB_ON_CALCIUM_MOBILIZATION	0.0619884	0.916859	1	70	11	13273	0.0263104	0.405712	1	70	4	13277	1	1	0	71	7	13276	SOS1	NA	SOS1
crypt 0.1 Day8	WP_NONSMALL_CELL_LUNG_CANCER	0.0628357	0.923076	1	71	11	13272	0.026677	0.408328	1	71	4	13276	1	1	0	72	7	13275	SOS1	NA	SOS1
crypt 0.1 Day8	KEGG_ADHERENS_JUNCTION	0.0636824	0.923076	1	72	11	13271	0.0270434	0.408328	1	72	4	13275	1	1	0	73	7	13274	CTNND1	NA	CTNND1
crypt 0.1 Day8	KEGG_CHRONIC_MYELOID_LEUKEMIA	0.0636824	0.923076	1	72	11	13271	0.0270434	0.408328	1	72	4	13275	1	1	0	73	7	13274	SOS1	NA	SOS1
crypt 0.1 Day8	REACTOME_SIGNALING_BY_FGFR2	0.0636824	0.923076	1	72	11	13271	0.0270434	0.408328	1	72	4	13275	1	1	0	73	7	13274	SOS1	NA	SOS1
crypt 0.1 Day8	KEGG_B_CELL_RECEPTOR_SIGNALING_PATHWAY	0.0653736	0.941011	1	74	11	13269	0.027776	0.416246	1	74	4	13273	1	1	0	75	7	13272	SOS1	NA	SOS1
crypt 0.1 Day8	REACTOME_CELL_DEATH_SIGNALLING_VIA_NRAGE_NRIF_AND_NADE	0.0662181	0.941011	1	75	11	13268	0.0281422	0.416246	1	75	4	13272	1	1	0	76	7	13271	SOS1	NA	SOS1
crypt 0.1 Day8	WP_LEPTIN_SIGNALING_PATHWAY	0.0662181	0.941011	1	75	11	13268	0.0281422	0.416246	1	75	4	13272	1	1	0	76	7	13271	SOS1	NA	SOS1
crypt 0.1 Day8	WP_PROLACTIN_SIGNALING_PATHWAY	0.0662181	0.941011	1	75	11	13268	0.0281422	0.416246	1	75	4	13272	1	1	0	76	7	13271	SOS1	NA	SOS1
crypt 0.1 Day8	REACTOME_SIGNALING_BY_INSULIN_RECEPTOR	0.0679051	0.958169	1	77	11	13266	0.0288741	0.423832	1	77	4	13270	1	1	0	78	7	13269	SOS1	NA	SOS1
crypt 0.1 Day8	KEGG_FC_EPSILON_RI_SIGNALING_PATHWAY	0.0687475	0.958169	1	78	11	13265	0.0292399	0.423832	1	78	4	13269	1	1	0	79	7	13268	SOS1	NA	SOS1
crypt 0.1 Day8	PID_MET_PATHWAY	0.0687475	0.958169	1	78	11	13265	0.0292399	0.423832	1	78	4	13269	1	1	0	79	7	13268	SOS1	NA	SOS1
crypt 0.1 Day8	REACTOME_SIGNALING_BY_MET	0.0687475	0.958169	1	78	11	13265	0.0292399	0.423832	1	78	4	13269	1	1	0	79	7	13268	SOS1	NA	SOS1
crypt 0.1 Day8	REACTOME_G_ALPHA_12_13_SIGNALLING_EVENTS	0.0695893	0.96526	1	79	11	13264	0.0296056	0.426998	1	79	4	13268	1	1	0	80	7	13267	SOS1	NA	SOS1
crypt 0.1 Day91	REACTOME_TRANSPORT_OF_INORGANIC_CATIONS_ANIONS_AND_AMINO_ACIDS_OLIGOPEPTIDES	0.0012775	1	2	104	5	13241	NA	NA	NA	NA	NA	NA	0.0012775	1	2	104	5	13241	SLC34A2, SLC5A8	SLC34A2, SLC5A8	NA
crypt 1.4 Day91	REACTOME_TRANSPORT_OF_INORGANIC_CATIONS_ANIONS_AND_AMINO_ACIDS_OLIGOPEPTIDES	0.00169426	1	2	104	6	13241	1	1	0	106	3	13243	0.000614688	1	2	104	3	13243	SLC34A2, SLC5A8	SLC34A2, SLC5A8	NA
crypt 0.1 Day91	REACTOME_SODIUM_COUPLED_PHOSPHATE_COTRANSPORTERS	0.00261897	1	1	4	6	13341	NA	NA	NA	NA	NA	NA	0.00261897	1	1	4	6	13341	SLC34A2	SLC34A2	NA
crypt 1.4 Day91	REACTOME_SODIUM_COUPLED_PHOSPHATE_COTRANSPORTERS	0.00299244	1	1	4	7	13341	1	1	0	5	3	13344	0.00187126	1	1	4	4	13343	SLC34A2	SLC34A2	NA
crypt 0.1 Day91	REACTOME_RUNX1_REGULATES_TRANSCRIPTION_OF_GENES_INVOLVED_IN_BCR_SIGNALING	0.00314206	1	1	5	6	13340	NA	NA	NA	NA	NA	NA	0.00314206	1	1	5	6	13340	PAX5	PAX5	NA
crypt 1.4 Day8	REACTOME_INLA_MEDIATED_ENTRY_OF_LISTERIA_MONOCYTOGENES_INTO_HOST_CELLS	0.00336624	1	1	8	4	13339	0.00134781	1	1	8	1	13341	1	1	0	9	3	13340	CTNND1	NA	CTNND1
crypt 1.4 Day8	REACTOME_ORGANIC_ANION_TRANSPORTERS	0.00373971	1	1	9	4	13338	1	1	0	10	2	13339	0.00224534	1	1	9	2	13340	SLC5A8	SLC5A8	NA
crypt 1.4 Day8	REACTOME_REVERSIBLE_HYDRATION_OF_CARBON_DIOXIDE	0.00448631	1	1	11	4	13336	0.00179688	1	1	11	1	13338	1	1	0	12	3	13337	CA3	NA	CA3
crypt 1.4 Day91	REACTOME_BINDING_OF_TCF_LEF_CTNNB1_TO_TARGET_GENE_PROMOTERS	0.00478414	1	1	7	7	13338	0.00179654	1	1	7	2	13342	1	1	0	8	5	13339	LEF1	NA	LEF1
crypt 1.4 Day91	REACTOME_RUNX3_REGULATES_WNT_SIGNALING	0.00478414	1	1	7	7	13338	0.00179654	1	1	7	2	13342	1	1	0	8	5	13339	LEF1	NA	LEF1
crypt 0.1 Day91	REACTOME_DISEASES_ASSOCIATED_WITH_SURFACTANT_METABOLISM	0.00523207	1	1	9	6	13336	NA	NA	NA	NA	NA	NA	0.00523207	1	1	9	6	13336	SLC34A2	SLC34A2	NA
crypt 0.1 Day91	REACTOME_ORGANIC_ANION_TRANSPORTERS	0.00523207	1	1	9	6	13336	NA	NA	NA	NA	NA	NA	0.00523207	1	1	9	6	13336	SLC5A8	SLC5A8	NA
crypt 1.4 Day91	REACTOME_DISEASES_ASSOCIATED_WITH_SURFACTANT_METABOLISM	0.00597705	1	1	9	7	13336	1	1	0	10	3	13339	0.00373971	1	1	9	4	13338	SLC34A2	SLC34A2	NA
crypt 1.4 Day91	REACTOME_ORGANIC_ANION_TRANSPORTERS	0.00597705	1	1	9	7	13336	1	1	0	10	3	13339	0.00373971	1	1	9	4	13338	SLC5A8	SLC5A8	NA
crypt 0.1 Day91	REACTOME_SLC_MEDIATED_TRANSMEMBRANE_TRANSPORT	0.00689161	1	2	248	5	13097	NA	NA	NA	NA	NA	NA	0.00689161	1	2	248	5	13097	SLC34A2, SLC5A8	SLC34A2, SLC5A8	NA
crypt 1.4 Day8	REACTOME_NICOTINAMIDE_SALVAGING	0.00709588	1	1	18	4	13329	1	1	0	19	2	13330	0.00426327	1	1	18	2	13331	SLC5A8	SLC5A8	NA
crypt 1.4 Day8	REACTOME_LISTERIA_MONOCYTOGENES_ENTRY_INTO_HOST_CELLS	0.00746823	1	1	19	4	13328	0.0029939	1	1	19	1	13330	1	1	0	20	3	13329	CTNND1	NA	CTNND1
crypt 1.4 Day8	PID_ECADHERIN_KERATINOCYTE_PATHWAY	0.00784046	1	1	20	4	13327	0.00314348	1	1	20	1	13329	1	1	0	21	3	13328	CTNND1	NA	CTNND1
crypt 1.4 Day91	REACTOME_REPRESSION_OF_WNT_TARGET_GENES	0.0083591	1	1	13	7	13332	0.00314253	1	1	13	2	13336	1	1	0	14	5	13333	LEF1	NA	LEF1
crypt 0.1 Day91	WP_ID_SIGNALING_PATHWAY	0.00836003	1	1	15	6	13330	NA	NA	NA	NA	NA	NA	0.00836003	1	1	15	6	13330	PAX5	PAX5	NA
crypt 1.4 Day8	KEGG_NITROGEN_METABOLISM	0.0085846	1	1	22	4	13325	0.0034426	1	1	22	1	13327	1	1	0	23	3	13326	CA3	NA	CA3
crypt 1.4 Day91	REACTOME_SLC_MEDIATED_TRANSMEMBRANE_TRANSPORT	0.00907457	1	2	248	6	13097	1	1	0	250	3	13099	0.00336409	1	2	248	3	13099	SLC34A2, SLC5A8	SLC34A2, SLC5A8	NA
crypt 1.4 Day91	BIOCARTA_PITX2_PATHWAY	0.00954825	1	1	15	7	13330	0.00359093	1	1	15	2	13334	1	1	0	16	5	13331	LEF1	NA	LEF1
crypt 0.1 Day91	REACTOME_NICOTINAMIDE_SALVAGING	0.00992085	1	1	18	6	13327	NA	NA	NA	NA	NA	NA	0.00992085	1	1	18	6	13327	SLC5A8	SLC5A8	NA
crypt 1.4 Day8	REACTOME_VEGFR2_MEDIATED_VASCULAR_PERMEABILITY	0.0100715	1	1	26	4	13321	0.0040407	1	1	26	1	13323	1	1	0	27	3	13322	CTNND1	NA	CTNND1
crypt 1.4 Day91	WP_AMPLIFICATION_AND_EXPANSION_OF_ONCOGENIC_PATHWAYS_AS_METASTATIC_TRAITS	0.0101424	1	1	16	7	13329	0.00381508	1	1	16	2	13333	1	1	0	17	5	13330	LEF1	NA	LEF1
crypt 1.4 Day91	WP_REGULATION_OF_WNTBCATENIN_SIGNALING_BY_SMALL_MOLECULE_COMPOUNDS	0.0107362	1	1	17	7	13328	0.00403919	1	1	17	2	13332	1	1	0	18	5	13329	LEF1	NA	LEF1
crypt 1.4 Day91	REACTOME_NICOTINAMIDE_SALVAGING	0.0113296	1	1	18	7	13327	1	1	0	19	3	13330	0.00709588	1	1	18	4	13329	SLC5A8	SLC5A8	NA
crypt 1.4 Day8	REACTOME_NICOTINATE_METABOLISM	0.0115567	1	1	30	4	13317	1	1	0	31	2	13318	0.00694961	1	1	30	2	13319	SLC5A8	SLC5A8	NA
crypt 1.4 Day91	BIOCARTA_GSK3_PATHWAY	0.0119228	1	1	19	7	13326	0.00448732	1	1	19	2	13330	1	1	0	20	5	13327	LEF1	NA	LEF1
crypt 1.4 Day8	PID_NCADHERIN_PATHWAY	0.0122986	1	1	32	4	13315	0.00493753	1	1	32	1	13317	1	1	0	33	3	13316	CTNND1	NA	CTNND1
crypt 1.4 Day8	REACTOME_ADHERENS_JUNCTIONS_INTERACTIONS	0.0122986	1	1	32	4	13315	0.00493753	1	1	32	1	13317	1	1	0	33	3	13316	CTNND1	NA	CTNND1
crypt 0.1 Day91	BIOCARTA_VIP_PATHWAY	0.0135546	1	1	25	6	13320	NA	NA	NA	NA	NA	NA	0.0135546	1	1	25	6	13320	EGR3	EGR3	NA
crypt 1.4 Day8	PID_ECADHERIN_NASCENT_AJ_PATHWAY	0.0145216	1	1	38	4	13309	0.00583394	1	1	38	1	13311	1	1	0	39	3	13310	CTNND1	NA	CTNND1
crypt 1.4 Day8	PID_ECADHERIN_STABILIZATION_PATHWAY	0.0152618	1	1	40	4	13307	0.00613266	1	1	40	1	13309	1	1	0	41	3	13308	CTNND1	NA	CTNND1
crypt 1.4 Day91	BIOCARTA_VIP_PATHWAY	0.0154753	1	1	25	7	13320	1	1	0	26	3	13323	0.00969997	1	1	25	4	13322	EGR3	EGR3	NA
crypt 1.4 Day91	WP_WNTBETACATENIN_SIGNALING_PATHWAY_IN_LEUKEMIA	0.0154753	1	1	25	7	13320	0.00583089	1	1	25	2	13324	1	1	0	26	5	13321	LEF1	NA	LEF1
crypt 0.1 Day91	REACTOME_SURFACTANT_METABOLISM	0.0156258	1	1	29	6	13316	NA	NA	NA	NA	NA	NA	0.0156258	1	1	29	6	13316	SLC34A2	SLC34A2	NA
crypt 1.4 Day91	WP_CANONICAL_AND_NONCANONICAL_NOTCH_SIGNALING	0.0160663	1	1	26	7	13319	0.0060547	1	1	26	2	13323	1	1	0	27	5	13320	LEF1	NA	LEF1
crypt 0.1 Day91	REACTOME_NICOTINATE_METABOLISM	0.0161431	1	1	30	6	13315	NA	NA	NA	NA	NA	NA	0.0161431	1	1	30	6	13315	SLC5A8	SLC5A8	NA
crypt 1.4 Day91	KEGG_THYROID_CANCER	0.0172474	1	1	28	7	13317	0.00650222	1	1	28	2	13321	1	1	0	29	5	13318	LEF1	NA	LEF1
crypt 1.4 Day91	REACTOME_SURFACTANT_METABOLISM	0.0178374	1	1	29	7	13316	1	1	0	30	3	13319	0.0111856	1	1	29	4	13318	SLC34A2	SLC34A2	NA
crypt 1.4 Day8	PID_AJDISS_2PATHWAY	0.0178487	1	1	47	4	13300	0.00717782	1	1	47	1	13302	1	1	0	48	3	13301	CTNND1	NA	CTNND1
crypt 1.4 Day8	PID_ARF6_TRAFFICKING_PATHWAY	0.0182178	1	1	48	4	13299	0.00732708	1	1	48	1	13301	1	1	0	49	3	13300	CTNND1	NA	CTNND1
crypt 1.4 Day91	REACTOME_NICOTINATE_METABOLISM	0.0184272	1	1	30	7	13315	1	1	0	31	3	13318	0.0115567	1	1	30	4	13317	SLC5A8	SLC5A8	NA
crypt 0.1 Day91	WP_PRION_DISEASE_PATHWAY	0.0192416	1	1	36	6	13309	NA	NA	NA	NA	NA	NA	0.0192416	1	1	36	6	13309	PAX5	PAX5	NA
crypt 1.4 Day91	WP_HAIR_FOLLICLE_DEVELOPMENT_ORGANOGENESIS_PART_2_OF_3	0.0196058	1	1	32	7	13313	0.00739686	1	1	32	2	13317	1	1	0	33	5	13314	LEF1	NA	LEF1
crypt 0.1 Day91	REACTOME_NGF_STIMULATED_TRANSCRIPTION	0.0202726	1	1	38	6	13307	NA	NA	NA	NA	NA	NA	0.0202726	1	1	38	6	13307	EGR3	EGR3	NA
crypt 1.4 Day8	PID_FGF_PATHWAY	0.0204302	1	1	54	4	13293	0.00822242	1	1	54	1	13295	1	1	0	55	3	13294	CTNND1	NA	CTNND1
crypt 1.4 Day8	WP_PROXIMAL_TUBULE_TRANSPORT	0.0215349	1	1	57	4	13290	1	1	0	58	2	13291	0.0129762	1	1	57	2	13292	SLC5A8	SLC5A8	NA
crypt 1.4 Day91	REACTOME_NGF_STIMULATED_TRANSCRIPTION	0.0231341	1	1	38	7	13307	1	1	0	39	3	13310	0.0145216	1	1	38	4	13309	EGR3	EGR3	NA
crypt 1.4 Day91	WP_THE_EFFECT_OF_PROGERIN_ON_THE_INVOLVED_GENES_IN_HUTCHINSONGILFORD_PROGERIA_SYNDROME	0.0231341	1	1	38	7	13307	0.00873781	1	1	38	2	13311	1	1	0	39	5	13308	LEF1	NA	LEF1
crypt 0.1 Day91	PID_NFAT_TFPATHWAY	0.02336	1	1	44	6	13301	NA	NA	NA	NA	NA	NA	0.02336	1	1	44	6	13301	EGR3	EGR3	NA
crypt 1.4 Day91	WP_THE_INFLUENCE_OF_LAMINOPATHIES_ON_WNT_SIGNALING	0.023721	1	1	39	7	13306	0.00896119	1	1	39	2	13310	1	1	0	40	5	13307	LEF1	NA	LEF1
crypt 1.4 Day8	REACTOME_CELL_CELL_JUNCTION_ORGANIZATION	0.0241087	1	1	64	4	13283	0.00971376	1	1	64	1	13285	1	1	0	65	3	13284	CTNND1	NA	CTNND1
crypt 1.4 Day91	REACTOME_TRANSCRIPTIONAL_REGULATION_BY_VENTX	0.0243077	1	1	40	7	13305	0.00918453	1	1	40	2	13309	1	1	0	41	5	13306	LEF1	NA	LEF1
crypt 1.4 Day91	REACTOME_DEACTIVATION_OF_THE_BETA_CATENIN_TRANSACTIVATING_COMPLEX	0.0248941	1	1	41	7	13304	0.00940784	1	1	41	2	13308	1	1	0	42	5	13305	LEF1	NA	LEF1
crypt 1.4 Day8	WP_HISTONE_MODIFICATIONS	0.0259437	1	1	69	4	13278	1	1	0	70	2	13279	0.0156468	1	1	69	2	13280	SETD3	SETD3	NA
crypt 1.4 Day8	REACTOME_PKMTS_METHYLATE_HISTONE_LYSINES	0.0263104	1	1	70	4	13277	1	1	0	71	2	13278	0.0158692	1	1	70	2	13279	SETD3	SETD3	NA
crypt 1.4 Day91	PID_NFAT_TFPATHWAY	0.0266513	1	1	44	7	13301	1	1	0	45	3	13304	0.0167407	1	1	44	4	13303	EGR3	EGR3	NA
crypt 1.4 Day8	KEGG_ADHERENS_JUNCTION	0.0270434	1	1	72	4	13275	0.010906	1	1	72	1	13277	1	1	0	73	3	13276	CTNND1	NA	CTNND1
crypt 1.4 Day91	WP_HEPATITIS_C_AND_HEPATOCELLULAR_CARCINOMA	0.0295738	1	1	49	7	13296	0.0111931	1	1	49	2	13300	1	1	0	50	5	13297	LEF1	NA	LEF1
crypt 0.1 Day91	WP_PROXIMAL_TUBULE_TRANSPORT	0.0300207	1	1	57	6	13288	NA	NA	NA	NA	NA	NA	0.0300207	1	1	57	6	13288	SLC5A8	SLC5A8	NA
crypt 1.4 Day91	KEGG_ENDOMETRIAL_CANCER	0.0307407	1	1	51	7	13294	0.0116391	1	1	51	2	13298	1	1	0	52	5	13295	LEF1	NA	LEF1
crypt 1.4 Day91	WP_WNT_SIGNALING_PATHWAY_NETPATH	0.0313236	1	1	52	7	13293	0.011862	1	1	52	2	13297	1	1	0	53	5	13294	LEF1	NA	LEF1
crypt 0.1 Day91	REACTOME_NUCLEAR_EVENTS_KINASE_AND_TRANSCRIPTION_FACTOR_ACTIVATION	0.0315522	1	1	60	6	13285	NA	NA	NA	NA	NA	NA	0.0315522	1	1	60	6	13285	EGR3	EGR3	NA
crypt 1.4 Day91	KEGG_BASAL_CELL_CARCINOMA	0.0324886	1	1	54	7	13291	0.0123078	1	1	54	2	13295	1	1	0	55	5	13292	LEF1	NA	LEF1
crypt 1.4 Day91	KEGG_ACUTE_MYELOID_LEUKEMIA	0.0336524	1	1	56	7	13289	0.0127534	1	1	56	2	13293	1	1	0	57	5	13290	LEF1	NA	LEF1
crypt 1.4 Day8	REACTOME_CELL_JUNCTION_ORGANIZATION	0.0339853	1	1	91	4	13256	0.0137348	1	1	91	1	13258	1	1	0	92	3	13257	CTNND1	NA	CTNND1
crypt 1.4 Day91	WP_PROXIMAL_TUBULE_TRANSPORT	0.0342339	1	1	57	7	13288	1	1	0	58	3	13291	0.0215349	1	1	57	4	13290	SLC5A8	SLC5A8	NA
crypt 1.4 Day91	WP_TGFBETA_RECEPTOR_SIGNALING	0.0342339	1	1	57	7	13288	0.0129762	1	1	57	2	13292	1	1	0	58	5	13289	LEF1	NA	LEF1
crypt 1.4 Day91	WP_THE_OVERLAP_BETWEEN_SIGNAL_TRANSDUCTION_PATHWAYS_THAT_CONTRIBUTE_TO_A_RANGE_OF_LMNA_LAMINOPATHIES	0.0353958	1	1	59	7	13286	0.0134216	1	1	59	2	13290	1	1	0	60	5	13287	LEF1	NA	LEF1
crypt 1.4 Day91	REACTOME_NUCLEAR_EVENTS_KINASE_AND_TRANSCRIPTION_FACTOR_ACTIVATION	0.0359764	1	1	60	7	13285	1	1	0	61	3	13288	0.0226386	1	1	60	4	13287	EGR3	EGR3	NA
crypt 1.4 Day91	KEGG_COLORECTAL_CANCER	0.0365566	1	1	61	7	13284	0.0138669	1	1	61	2	13288	1	1	0	62	5	13285	LEF1	NA	LEF1
crypt 1.4 Day91	REACTOME_CA2_PATHWAY	0.0365566	1	1	61	7	13284	0.0138669	1	1	61	2	13288	1	1	0	62	5	13285	LEF1	NA	LEF1
crypt 1.4 Day91	WP_HEMATOPOIETIC_STEM_CELL_DIFFERENTIATION	0.0365566	1	1	61	7	13284	0.0138669	1	1	61	2	13288	1	1	0	62	5	13285	LEF1	NA	LEF1
crypt 1.4 Day91	WP_TGFBETA_RECEPTOR_SIGNALLING_IN_SKELETAL_DYSPLASIAS	0.0365566	1	1	61	7	13284	0.0138669	1	1	61	2	13288	1	1	0	62	5	13285	LEF1	NA	LEF1
crypt 1.4 Day91	WP_ENDOMETRIAL_CANCER	0.0371365	1	1	62	7	13283	0.0140895	1	1	62	2	13287	1	1	0	63	5	13284	LEF1	NA	LEF1
crypt 1.4 Day8	REACTOME_SIGNALING_BY_VEGF	0.0390749	1	1	105	4	13242	0.0158165	1	1	105	1	13244	1	1	0	106	3	13243	CTNND1	NA	CTNND1
crypt 1.4 Day8	REACTOME_TRANSPORT_OF_INORGANIC_CATIONS_ANIONS_AND_AMINO_ACIDS_OLIGOPEPTIDES	0.0390749	1	1	105	4	13242	1	1	0	106	2	13243	0.0236298	1	1	105	2	13244	SLC5A8	SLC5A8	NA
crypt 1.4 Day8	WP_WNT_SIGNALING_PATHWAY_AND_PLURIPOTENCY	0.0390749	1	1	105	4	13242	0.0158165	1	1	105	1	13244	1	1	0	106	3	13243	CTNND1	NA	CTNND1
crypt 1.4 Day8	KEGG_LEUKOCYTE_TRANSENDOTHELIAL_MIGRATION	0.0426972	1	1	115	4	13232	0.0173021	1	1	115	1	13234	1	1	0	116	3	13233	CTNND1	NA	CTNND1
crypt 1.4 Day91	KEGG_ADHERENS_JUNCTION	0.0429188	1	1	72	7	13273	0.0163137	1	1	72	2	13277	1	1	0	73	5	13274	LEF1	NA	LEF1
crypt 0.1 Day91	PID_CMYB_PATHWAY	0.0432254	1	1	83	6	13262	NA	NA	NA	NA	NA	NA	0.0432254	1	1	83	6	13262	PAX5	PAX5	NA
crypt 1.4 Day91	KEGG_ARRHYTHMOGENIC_RIGHT_VENTRICULAR_CARDIOMYOPATHY_ARVC	0.0434953	1	1	73	7	13272	0.016536	1	1	73	2	13276	1	1	0	74	5	13273	LEF1	NA	LEF1
crypt 1.4 Day91	WP_CHROMOSOMAL_AND_MICROSATELLITE_INSTABILITY_IN_COLORECTAL_CANCER	0.0434953	1	1	73	7	13272	0.016536	1	1	73	2	13276	1	1	0	74	5	13273	LEF1	NA	LEF1
crypt 1.4 Day91	WP_ARRHYTHMOGENIC_RIGHT_VENTRICULAR_CARDIOMYOPATHY	0.0446475	1	1	75	7	13270	0.0169803	1	1	75	2	13274	1	1	0	76	5	13271	LEF1	NA	LEF1
crypt 0.1 Day91	KEGG_HEMATOPOIETIC_CELL_LINEAGE	0.044739	1	1	86	6	13259	NA	NA	NA	NA	NA	NA	0.044739	1	1	86	6	13259	MS4A1	MS4A1	NA
crypt 1.4 Day8	REACTOME_METABOLISM_OF_WATER_SOLUBLE_VITAMINS_AND_COFACTORS	0.0452263	1	1	122	4	13225	1	1	0	123	2	13226	0.0273845	1	1	122	2	13227	SLC5A8	SLC5A8	NA
crypt 1.4 Day91	PID_BETA_CATENIN_NUC_PATHWAY	0.0469483	1	1	79	7	13266	0.0178687	1	1	79	2	13270	1	1	0	80	5	13267	LEF1	NA	LEF1
crypt 1.4 Day8	REACTOME_CELL_CELL_COMMUNICATION	0.0477501	1	1	129	4	13218	0.0193801	1	1	129	1	13220	1	1	0	130	3	13219	CTNND1	NA	CTNND1
crypt 1.4 Day91	PID_CMYB_PATHWAY	0.0492442	1	1	83	7	13262	0.0187565	1	1	83	2	13266	1	1	0	84	5	13263	LEF1	NA	LEF1
crypt 1.4 Day91	REACTOME_DEGRADATION_OF_BETA_CATENIN_BY_THE_DESTRUCTION_COMPLEX	0.0498174	1	1	84	7	13261	0.0189784	1	1	84	2	13265	1	1	0	85	5	13262	LEF1	NA	LEF1
crypt 0.1 Day91	REACTOME_SLC_TRANSPORTER_DISORDERS	0.0507731	1	1	98	6	13247	NA	NA	NA	NA	NA	NA	0.0507731	1	1	98	6	13247	SLC34A2	SLC34A2	NA
crypt 1.4 Day91	KEGG_HEMATOPOIETIC_CELL_LINEAGE	0.0509629	1	1	86	7	13259	1	1	0	87	3	13262	0.0321623	1	1	86	4	13261	MS4A1	MS4A1	NA
crypt 1.4 Day91	KEGG_PROSTATE_CANCER	0.0521073	1	1	88	7	13257	0.0198655	1	1	88	2	13261	1	1	0	89	5	13258	LEF1	NA	LEF1
crypt 1.4 Day91	WNT_SIGNALING	0.0521073	1	1	88	7	13257	0.0198655	1	1	88	2	13261	1	1	0	89	5	13258	LEF1	NA	LEF1
crypt 1.4 Day91	WP_HAIR_FOLLICLE_DEVELOPMENT_CYTODIFFERENTIATION_PART_3_OF_3	0.0521073	1	1	88	7	13257	0.0198655	1	1	88	2	13261	1	1	0	89	5	13258	LEF1	NA	LEF1
crypt 1.4 Day91	REACTOME_TRANSCRIPTIONAL_REGULATION_OF_GRANULOPOIESIS	0.052679	1	1	89	7	13256	0.0200872	1	1	89	2	13260	1	1	0	90	5	13257	LEF1	NA	LEF1
crypt 1.4 Day91	WP_NCRNAS_INVOLVED_IN_WNT_SIGNALING_IN_HEPATOCELLULAR_CARCINOMA	0.052679	1	1	89	7	13256	0.0200872	1	1	89	2	13260	1	1	0	90	5	13257	LEF1	NA	LEF1
crypt 1.4 Day8	WP_NRF2_PATHWAY	0.0531402	1	1	144	4	13203	1	1	0	145	2	13204	0.0322293	1	1	144	2	13205	SLC5A8	SLC5A8	NA
crypt 1.4 Day91	REACTOME_FORMATION_OF_THE_BETA_CATENIN_TCF_TRANSACTIVATING_COMPLEX	0.0538215	1	1	91	7	13254	0.0205305	1	1	91	2	13258	1	1	0	92	5	13255	LEF1	NA	LEF1
crypt 1.4 Day91	REACTOME_TRANSCRIPTIONAL_REGULATION_BY_RUNX3	0.0561029	1	1	95	7	13250	0.0214167	1	1	95	2	13254	1	1	0	96	5	13251	LEF1	NA	LEF1
crypt 1.4 Day91	REACTOME_SLC_TRANSPORTER_DISORDERS	0.0578108	1	1	98	7	13247	1	1	0	99	3	13250	0.0365328	1	1	98	4	13249	SLC34A2	SLC34A2	NA
crypt 1.4 Day91	WP_PATHWAYS_REGULATING_HIPPO_SIGNALING	0.0578108	1	1	98	7	13247	0.022081	1	1	98	2	13251	1	1	0	99	5	13248	LEF1	NA	LEF1
crypt 1.4 Day91	KEGG_MELANOGENESIS	0.0589479	1	1	100	7	13245	0.0225237	1	1	100	2	13249	1	1	0	101	5	13246	LEF1	NA	LEF1
crypt 1.4 Day91	WP_LNCRNA_INVOLVEMENT_IN_CANONICAL_WNT_SIGNALING_AND_COLORECTAL_CANCER	0.0600838	1	1	102	7	13243	0.0229662	1	1	102	2	13247	1	1	0	103	5	13244	LEF1	NA	LEF1
crypt 1.4 Day91	WP_WNT_SIGNALING_PATHWAY_AND_PLURIPOTENCY	0.0617854	1	1	105	7	13240	0.0236298	1	1	105	2	13244	1	1	0	106	5	13241	LEF1	NA	LEF1
crypt 0.1 Day91	REACTOME_METABOLISM_OF_WATER_SOLUBLE_VITAMINS_AND_COFACTORS	0.0627434	1	1	122	6	13223	NA	NA	NA	NA	NA	NA	0.0627434	1	1	122	6	13223	SLC5A8	SLC5A8	NA
crypt 1.4 Day91	WP_DNA_DAMAGE_RESPONSE_ONLY_ATM_DEPENDENT	0.0663098	1	1	113	7	13232	0.025398	1	1	113	2	13236	1	1	0	114	5	13233	LEF1	NA	LEF1
crypt 1.4 Day91	WP_WNT_SIGNALING	0.0680015	1	1	116	7	13229	0.0260604	1	1	116	2	13233	1	1	0	117	5	13230	LEF1	NA	LEF1
crypt 0.1 Day91	REACTOME_SIGNALING_BY_NTRKS	0.0681864	1	1	133	6	13212	NA	NA	NA	NA	NA	NA	0.0681864	1	1	133	6	13212	EGR3	EGR3	NA
crypt 1.4 Day8	REACTOME_METABOLISM_OF_VITAMINS_AND_COFACTORS	0.0688104	1	1	188	4	13159	1	1	0	189	2	13160	0.0418704	1	1	188	2	13161	SLC5A8	SLC5A8	NA
crypt 1.4 Day91	REACTOME_METABOLISM_OF_WATER_SOLUBLE_VITAMINS_AND_COFACTORS	0.0713769	1	1	122	7	13223	1	1	0	123	3	13226	0.0452263	1	1	122	4	13225	SLC5A8	SLC5A8	NA
crypt 0.1 Day8	REACTOME_PI_METABOLISM	0.0729493	1	1	83	11	13260	1	1	0	84	5	13263	0.043219	1	1	83	6	13264	PLEKHA8	PLEKHA8	NA
crypt 0.1 Day8	WP_EGFR_TYROSINE_KINASE_INHIBITOR_RESISTANCE	0.0729493	1	1	83	11	13260	0.0310672	0.445861	1	83	4	13264	1	1	0	84	7	13263	SOS1	NA	SOS1
crypt 0.1 Day91	WP_NRF2_PATHWAY	0.0736023	1	1	144	6	13201	NA	NA	NA	NA	NA	NA	0.0736023	1	1	144	6	13201	SLC5A8	SLC5A8	NA
crypt 0.1 Day8	REACTOME_ANTIGEN_ACTIVATES_B_CELL_RECEPTOR_BCR_LEADING_TO_GENERATION_OF_SECOND_MESSENGERS	0.0746251	1	1	85	11	13258	0.0317974	0.448263	1	85	4	13262	1	1	0	86	7	13261	SOS1	NA	SOS1
crypt 0.1 Day8	REACTOME_FCERI_MEDIATED_CA_2_MOBILIZATION	0.0746251	1	1	85	11	13258	0.0317974	0.448263	1	85	4	13262	1	1	0	86	7	13261	SOS1	NA	SOS1
crypt 0.1 Day8	KEGG_ERBB_SIGNALING_PATHWAY	0.075462	1	1	86	11	13257	0.0321623	0.448263	1	86	4	13261	1	1	0	87	7	13260	SOS1	NA	SOS1
crypt 0.1 Day8	REACTOME_FCERI_MEDIATED_MAPK_ACTIVATION	0.075462	1	1	86	11	13257	0.0321623	0.448263	1	86	4	13261	1	1	0	87	7	13260	SOS1	NA	SOS1
crypt 0.1 Day8	REACTOME_SIGNALING_BY_FGFR	0.075462	1	1	86	11	13257	0.0321623	0.448263	1	86	4	13261	1	1	0	87	7	13260	SOS1	NA	SOS1
crypt 0.1 Day8	WP_VIRAL_ACUTE_MYOCARDITIS	0.075462	1	1	86	11	13257	0.0321623	0.448263	1	86	4	13261	1	1	0	87	7	13260	SOS1	NA	SOS1
crypt 0.1 Day8	KEGG_PROSTATE_CANCER	0.0771337	1	1	88	11	13255	0.0328918	0.456237	1	88	4	13259	1	1	0	89	7	13258	SOS1	NA	SOS1
crypt 1.4 Day91	REACTOME_SIGNALING_BY_NTRKS	0.0775373	1	1	133	7	13212	1	1	0	134	3	13215	0.0491898	1	1	133	4	13214	EGR3	EGR3	NA
crypt 0.1 Day8	KEGG_GAP_JUNCTION	0.0779685	1	1	89	11	13254	0.0332564	0.459097	1	89	4	13258	1	1	0	90	7	13257	SOS1	NA	SOS1
crypt 0.1 Day91	WP_HEPATITIS_B_INFECTION	0.0780134	1	1	153	6	13192	NA	NA	NA	NA	NA	NA	0.0780134	1	1	153	6	13192	EGR3	EGR3	NA
crypt 0.1 Day8	WP_ERBB_SIGNALING_PATHWAY	0.0788026	1	1	90	11	13253	0.0336209	0.45975	1	90	4	13257	1	1	0	91	7	13256	SOS1	NA	SOS1
crypt 0.1 Day8	WP_TCELL_ANTIGEN_RECEPTOR_TCR_SIGNALING_PATHWAY	0.0788026	1	1	90	11	13253	0.0336209	0.45975	1	90	4	13257	1	1	0	91	7	13256	SOS1	NA	SOS1
crypt 0.1 Day8	REACTOME_CELL_JUNCTION_ORGANIZATION	0.079636	1	1	91	11	13252	0.0339853	0.462551	1	91	4	13256	1	1	0	92	7	13255	CTNND1	NA	CTNND1
crypt 0.1 Day8	WP_TNF_ALPHA_SIGNALING_PATHWAY	0.0813007	1	1	93	11	13250	0.0347137	0.470257	1	93	4	13254	1	1	0	94	7	13253	SOS1	NA	SOS1
crypt 0.1 Day8	WP_THYROID_HORMONES_PRODUCTION_AND_THEIR_PERIPHERAL_DOWNSTREAM_SIGNALLING_EFFECTS	0.0821321	1	1	94	11	13249	0.0350777	0.472978	1	94	4	13253	1	1	0	95	7	13252	SOS1	NA	SOS1
crypt 1.4 Day91	WP_ENDODERM_DIFFERENTIATION	0.083662	1	1	144	7	13201	0.0322293	1	1	144	2	13205	1	1	0	145	5	13202	LEF1	NA	LEF1
crypt 1.4 Day91	WP_NRF2_PATHWAY	0.083662	1	1	144	7	13201	1	1	0	145	3	13204	0.0531402	1	1	144	4	13203	SLC5A8	SLC5A8	NA
crypt 0.1 Day8	REACTOME_P75_NTR_RECEPTOR_MEDIATED_SIGNALLING	0.0837927	1	1	96	11	13247	0.0358055	0.480556	1	96	4	13251	1	1	0	97	7	13250	SOS1	NA	SOS1
crypt 1.4 Day91	REACTOME_BETA_CATENIN_INDEPENDENT_WNT_SIGNALING	0.084217	1	1	145	7	13200	0.0324491	1	1	145	2	13204	1	1	0	146	5	13201	LEF1	NA	LEF1
crypt 0.1 Day8	WP_B_CELL_RECEPTOR_SIGNALING_PATHWAY	0.084622	1	1	97	11	13246	0.0361692	0.4832	1	97	4	13250	1	1	0	98	7	13249	SOS1	NA	SOS1
crypt 1.4 Day91	KEGG_WNT_SIGNALING_PATHWAY	0.0869877	1	1	150	7	13195	0.0335477	1	1	150	2	13199	1	1	0	151	5	13196	LEF1	NA	LEF1
crypt 0.1 Day8	KEGG_GNRH_SIGNALING_PATHWAY	0.0871056	1	1	100	11	13243	0.0372597	0.495485	1	100	4	13247	1	1	0	101	7	13246	SOS1	NA	SOS1
crypt 1.4 Day91	WP_HEPATITIS_B_INFECTION	0.0886466	1	1	153	7	13192	1	1	0	154	3	13195	0.0563625	1	1	153	4	13194	EGR3	EGR3	NA
crypt 0.1 Day91	REACTOME_DISORDERS_OF_TRANSMEMBRANE_TRANSPORTERS	0.0887203	1	1	175	6	13170	NA	NA	NA	NA	NA	NA	0.0887203	1	1	175	6	13170	SLC34A2	SLC34A2	NA
crypt 1.4 Day91	WP_MESODERMAL_COMMITMENT_PATHWAY	0.089199	1	1	154	7	13191	0.0344261	1	1	154	2	13195	1	1	0	155	5	13192	LEF1	NA	LEF1
crypt 0.1 Day8	WP_INTEGRINMEDIATED_CELL_ADHESION	0.0895832	1	1	103	11	13240	0.0383491	0.507645	1	103	4	13244	1	1	0	104	7	13243	SOS1	NA	SOS1
crypt 1.4 Day91	WP_BREAST_CANCER_PATHWAY	0.0897511	1	1	155	7	13190	0.0346456	1	1	155	2	13194	1	1	0	156	5	13191	LEF1	NA	LEF1
crypt 1.4 Day8	REACTOME_SLC_MEDIATED_TRANSMEMBRANE_TRANSPORT	0.0901912	1	1	249	4	13098	1	1	0	250	2	13099	0.0551302	1	1	249	2	13100	SLC5A8	SLC5A8	NA
crypt 0.1 Day8	PID_ERBB1_DOWNSTREAM_PATHWAY	0.0904076	1	1	104	11	13239	0.0387121	0.51012	1	104	4	13243	1	1	0	105	7	13242	SOS1	NA	SOS1
crypt 0.1 Day8	REACTOME_SIGNALING_BY_VEGF	0.0912314	1	1	105	11	13238	0.0390749	0.510262	1	105	4	13242	1	1	0	106	7	13241	CTNND1	NA	CTNND1
crypt 0.1 Day8	REACTOME_TRANSPORT_OF_INORGANIC_CATIONS_ANIONS_AND_AMINO_ACIDS_OLIGOPEPTIDES	0.0912314	1	1	105	11	13238	1	1	0	106	5	13241	0.05427	1	1	105	6	13242	SLC5A8	SLC5A8	NA
crypt 0.1 Day8	WP_WNT_SIGNALING_PATHWAY_AND_PLURIPOTENCY	0.0912314	1	1	105	11	13238	0.0390749	0.510262	1	105	4	13242	1	1	0	106	7	13241	CTNND1	NA	CTNND1
crypt 0.1 Day8	KEGG_T_CELL_RECEPTOR_SIGNALING_PATHWAY	0.0928769	1	1	107	11	13236	0.0398002	0.515093	1	107	4	13240	1	1	0	108	7	13239	SOS1	NA	SOS1
crypt 0.1 Day8	WP_THERMOGENESIS	0.0928769	1	1	107	11	13236	0.0398002	0.515093	1	107	4	13240	1	1	0	108	7	13239	SOS1	NA	SOS1
crypt 0.1 Day91	WP_VITAMIN_D_RECEPTOR_PATHWAY	0.0930696	1	1	184	6	13161	NA	NA	NA	NA	NA	NA	0.0930696	1	1	184	6	13161	SLC34A2	SLC34A2	NA
crypt 0.1 Day91	REACTOME_METABOLISM_OF_VITAMINS_AND_COFACTORS	0.0949968	1	1	188	6	13157	NA	NA	NA	NA	NA	NA	0.0949968	1	1	188	6	13157	SLC5A8	SLC5A8	NA
crypt 0.1 Day8	WP_DNA_DAMAGE_RESPONSE_ONLY_ATM_DEPENDENT	0.0977971	1	1	113	11	13230	0.0419736	0.538414	1	113	4	13234	1	1	0	114	7	13233	SOS1	NA	SOS1
crypt 0.1 Day8	WP_GASTRIN_SIGNALING_PATHWAY	0.0977971	1	1	113	11	13230	0.0419736	0.538414	1	113	4	13234	1	1	0	114	7	13233	SOS1	NA	SOS1
crypt 1.4 Day8	REACTOME_CHROMATIN_MODIFYING_ENZYMES	0.0984948	1	1	273	4	13074	1	1	0	274	2	13075	0.0603135	1	1	273	2	13076	SETD3	SETD3	NA
crypt 0.1 Day8	KEGG_LEUKOCYTE_TRANSENDOTHELIAL_MIGRATION	0.0994317	1	1	115	11	13228	0.0426972	0.545283	1	115	4	13232	1	1	0	116	7	13231	CTNND1	NA	CTNND1
crypt 1.4 Day91	REACTOME_DISORDERS_OF_TRANSMEMBRANE_TRANSPORTERS	0.100731	1	1	175	7	13170	1	1	0	176	3	13173	0.0642023	1	1	175	4	13172	SLC34A2	SLC34A2	NA
crypt 0.1 Day8	WP_ESC_PLURIPOTENCY_PATHWAYS	0.101064	1	1	117	11	13226	0.0434204	0.552086	1	117	4	13230	1	1	0	118	7	13229	SOS1	NA	SOS1
crypt 0.1 Day91	WP_CIRCADIAN_RHYTHM_RELATED_GENES	0.103626	1	1	206	6	13139	NA	NA	NA	NA	NA	NA	0.103626	1	1	206	6	13139	EGR3	EGR3	NA
crypt 0.1 Day8	WP_FRAGILE_X_SYNDROME	0.104319	1	1	121	11	13222	0.0448653	0.567968	1	121	4	13226	1	1	0	122	7	13225	SOS1	NA	SOS1
crypt 0.1 Day8	REACTOME_METABOLISM_OF_WATER_SOLUBLE_VITAMINS_AND_COFACTORS	0.105131	1	1	122	11	13221	1	1	0	123	5	13224	0.0627343	1	1	122	6	13225	SLC5A8	SLC5A8	NA
crypt 1.4 Day91	WP_VITAMIN_D_RECEPTOR_PATHWAY	0.105635	1	1	184	7	13161	1	1	0	185	3	13164	0.0673945	1	1	184	4	13163	SLC34A2	SLC34A2	NA
crypt 0.1 Day8	KEGG_NEUROTROPHIN_SIGNALING_PATHWAY	0.107564	1	1	125	11	13218	0.0463086	0.583689	1	125	4	13222	1	1	0	126	7	13221	SOS1	NA	SOS1
crypt 1.4 Day91	REACTOME_METABOLISM_OF_VITAMINS_AND_COFACTORS	0.107806	1	1	188	7	13157	1	1	0	189	3	13160	0.0688104	1	1	188	4	13159	SLC5A8	SLC5A8	NA
crypt 0.1 Day8	PID_PDGFRB_PATHWAY	0.109991	1	1	128	11	13215	0.0473899	0.594733	1	128	4	13219	1	1	0	129	7	13218	SOS1	NA	SOS1
crypt 0.1 Day8	REACTOME_CELL_CELL_COMMUNICATION	0.110798	1	1	129	11	13214	0.0477501	0.59667	1	129	4	13218	1	1	0	130	7	13217	CTNND1	NA	CTNND1
crypt 0.1 Day8	WP_ANGIOPOIETIN_LIKE_PROTEIN_8_REGULATORY_PATHWAY	0.112411	1	1	131	11	13212	0.0484702	0.603069	1	131	4	13216	1	1	0	132	7	13215	SOS1	NA	SOS1
crypt 1.4 Day91	REACTOME_PEPTIDE_LIGAND_BINDING_RECEPTORS	0.112676	1	1	197	7	13148	0.0438345	1	1	197	2	13152	1	1	0	198	5	13149	PPY	NA	PPY
crypt 0.1 Day8	WP_TGFBETA_SIGNALING_PATHWAY	0.113217	1	1	132	11	13211	0.0488301	0.60495	1	132	4	13215	1	1	0	133	7	13214	SOS1	NA	SOS1
crypt 0.1 Day8	REACTOME_SIGNALING_BY_NTRKS	0.114021	1	1	133	11	13210	0.0491898	0.606814	1	133	4	13214	1	1	0	134	7	13213	SOS1	NA	SOS1
crypt 1.4 Day8	WP_NUCLEAR_RECEPTORS_METAPATHWAY	0.11458	1	1	320	4	13027	1	1	0	321	2	13028	0.0704091	1	1	320	2	13029	SLC5A8	SLC5A8	NA
crypt 0.1 Day8	KEGG_INSULIN_SIGNALING_PATHWAY	0.116432	1	1	136	11	13207	0.0502685	0.614888	1	136	4	13211	1	1	0	137	7	13210	SOS1	NA	SOS1
crypt 0.1 Day8	KEGG_NATURAL_KILLER_CELL_MEDIATED_CYTOTOXICITY	0.116432	1	1	136	11	13207	0.0502685	0.614888	1	136	4	13211	1	1	0	137	7	13210	SOS1	NA	SOS1
crypt 1.4 Day91	WP_CIRCADIAN_RHYTHM_RELATED_GENES	0.117522	1	1	206	7	13139	1	1	0	207	3	13142	0.0751608	1	1	206	4	13141	EGR3	EGR3	NA
crypt 0.1 Day91	REACTOME_TRANSCRIPTIONAL_REGULATION_BY_RUNX1	0.118793	1	1	238	6	13107	NA	NA	NA	NA	NA	NA	0.118793	1	1	238	6	13107	PAX5	PAX5	NA
crypt 0.1 Day8	REACTOME_DEATH_RECEPTOR_SIGNALLING	0.119637	1	1	140	11	13203	0.0517052	0.629804	1	140	4	13207	1	1	0	141	7	13206	SOS1	NA	SOS1
crypt 0.1 Day91	REACTOME_DISEASES_OF_METABOLISM	0.122082	1	1	245	6	13100	NA	NA	NA	NA	NA	NA	0.122082	1	1	245	6	13100	SLC34A2	SLC34A2	NA
crypt 0.1 Day8	WP_NRF2_PATHWAY	0.12283	1	1	144	11	13199	1	1	0	145	5	13202	0.0735916	1	1	144	6	13203	SLC5A8	SLC5A8	NA
crypt 0.1 Day8	WP_REGULATION_OF_ACTIN_CYTOSKELETON	0.126808	1	1	149	11	13194	0.0549314	0.666302	1	149	4	13198	1	1	0	150	7	13197	SOS1	NA	SOS1
crypt 0.1 Day8	REACTOME_METABOLISM_OF_STEROIDS	0.127601	1	1	150	11	13193	0.0552893	0.667849	1	150	4	13197	1	1	0	151	7	13196	SLC10A2	NA	SLC10A2
crypt 0.1 Day8	WP_CALCIUM_REGULATION_IN_THE_CARDIAC_CELL	0.128394	1	1	151	11	13192	1	1	0	152	5	13195	0.0770235	1	1	151	6	13196	GJB3	GJB3	NA
crypt 0.1 Day8	WP_HEPATITIS_B_INFECTION	0.129978	1	1	153	11	13190	0.0563625	0.677987	1	153	4	13194	1	1	0	154	7	13193	SOS1	NA	SOS1
crypt 0.1 Day8	KEGG_JAK_STAT_SIGNALING_PATHWAY	0.130769	1	1	154	11	13189	0.05672	0.679468	1	154	4	13193	1	1	0	155	7	13192	SOS1	NA	SOS1
crypt 0.1 Day8	WP_BREAST_CANCER_PATHWAY	0.131559	1	1	155	11	13188	0.0570773	0.680935	1	155	4	13192	1	1	0	156	7	13191	SOS1	NA	SOS1
crypt 1.4 Day91	REACTOME_TCF_DEPENDENT_SIGNALING_IN_RESPONSE_TO_WNT	0.131922	1	1	233	7	13112	0.0516642	1	1	233	2	13116	1	1	0	234	5	13113	LEF1	NA	LEF1
crypt 0.1 Day8	WP_INSULIN_SIGNALING	0.1355	1	1	160	11	13183	0.0588626	0.699356	1	160	4	13187	1	1	0	161	7	13186	SOS1	NA	SOS1
crypt 0.1 Day8	WP_EGFEGFR_SIGNALING_PATHWAY	0.137072	1	1	162	11	13181	0.059576	0.704942	1	162	4	13185	1	1	0	163	7	13184	SOS1	NA	SOS1
crypt 0.1 Day91	WP_IL18_SIGNALING_PATHWAY	0.137443	1	1	278	6	13067	NA	NA	NA	NA	NA	NA	0.137443	1	1	278	6	13067	ACOD1	ACOD1	NA
crypt 0.1 Day8	WP_EPITHELIAL_TO_MESENCHYMAL_TRANSITION_IN_COLORECTAL_CANCER	0.137857	1	1	163	11	13180	0.0599325	0.706278	1	163	4	13184	1	1	0	164	7	13183	SOS1	NA	SOS1
crypt 1.4 Day91	REACTOME_DISEASES_OF_METABOLISM	0.138256	1	1	245	7	13100	1	1	0	246	3	13103	0.0888013	1	1	245	4	13102	SLC34A2	SLC34A2	NA
crypt 0.1 Day8	WP_CHEMOKINE_SIGNALING_PATHWAY	0.138641	1	1	164	11	13179	0.0602889	0.707602	1	164	4	13183	1	1	0	165	7	13182	SOS1	NA	SOS1
crypt 0.1 Day8	REACTOME_SIGNALING_BY_THE_B_CELL_RECEPTOR_BCR	0.139425	1	1	165	11	13178	0.0606452	0.708913	1	165	4	13182	1	1	0	166	7	13181	SOS1	NA	SOS1
crypt 0.1 Day8	REACTOME_RAC1_GTPASE_CYCLE	0.153419	1	1	183	11	13160	0.0670402	0.78052	1	183	4	13164	1	1	0	184	7	13163	SOS1	NA	SOS1
crypt 1.4 Day8	WP_VEGFAVEGFR2_SIGNALING_PATHWAY	0.153628	1	1	437	4	12910	0.0645392	1	1	437	1	12912	1	1	0	438	3	12911	CTNND1	NA	CTNND1
crypt 0.1 Day8	WP_RAS_SIGNALING	0.154191	1	1	184	11	13159	0.0673945	0.781506	1	184	4	13163	1	1	0	185	7	13162	SOS1	NA	SOS1
crypt 0.1 Day8	REACTOME_FC_EPSILON_RECEPTOR_FCERI_SIGNALING	0.154961	1	1	185	11	13158	0.0677486	0.782483	1	185	4	13162	1	1	0	186	7	13161	SOS1	NA	SOS1
crypt 0.1 Day91	WP_NUCLEAR_RECEPTORS_METAPATHWAY	0.156659	1	1	320	6	13025	NA	NA	NA	NA	NA	NA	0.156659	1	1	320	6	13025	SLC5A8	SLC5A8	NA
crypt 0.1 Day8	KEGG_CHEMOKINE_SIGNALING_PATHWAY	0.15727	1	1	188	11	13155	0.0688104	0.791593	1	188	4	13159	1	1	0	189	7	13158	SOS1	NA	SOS1
crypt 0.1 Day8	REACTOME_METABOLISM_OF_VITAMINS_AND_COFACTORS	0.15727	1	1	188	11	13155	1	1	0	189	5	13158	0.0949832	1	1	188	6	13159	SLC5A8	SLC5A8	NA
crypt 0.1 Day8	REACTOME_CELL_SURFACE_INTERACTIONS_AT_THE_VASCULAR_WALL	0.161104	1	1	193	11	13150	0.0705779	0.808717	1	193	4	13154	1	1	0	194	7	13153	SOS1	NA	SOS1
crypt 0.1 Day8	REACTOME_PEPTIDE_LIGAND_BINDING_RECEPTORS	0.164159	1	1	197	11	13146	0.07199	0.821649	1	197	4	13150	1	1	0	198	7	13149	PPY	NA	PPY
crypt 0.1 Day8	KEGG_FOCAL_ADHESION	0.164922	1	1	198	11	13145	0.0723427	0.822437	1	198	4	13149	1	1	0	199	7	13148	SOS1	NA	SOS1
crypt 0.1 Day8	WP_FOCAL_ADHESION	0.167205	1	1	201	11	13142	0.0734003	0.831201	1	201	4	13146	1	1	0	202	7	13145	SOS1	NA	SOS1
crypt 1.4 Day91	REACTOME_G_ALPHA_I_SIGNALLING_EVENTS	0.173388	1	1	313	7	13032	0.0689101	1	1	313	2	13036	1	1	0	314	5	13033	PPY	NA	PPY
crypt 0.1 Day8	REACTOME_PHOSPHOLIPID_METABOLISM	0.17402	1	1	210	11	13133	1	1	0	211	5	13136	0.105519	1	1	210	6	13137	PLEKHA8	PLEKHA8	NA
crypt 0.1 Day8	KEGG_REGULATION_OF_ACTIN_CYTOSKELETON	0.175528	1	1	212	11	13131	0.0772699	0.871617	1	212	4	13135	1	1	0	213	7	13134	SOS1	NA	SOS1
crypt 1.4 Day91	WP_NUCLEAR_RECEPTORS_METAPATHWAY	0.176933	1	1	320	7	13025	1	1	0	321	3	13028	0.11458	1	1	320	4	13027	SLC5A8	SLC5A8	NA
crypt 0.1 Day8	REACTOME_G_ALPHA_Q_SIGNALLING_EVENTS	0.177784	1	1	215	11	13128	0.078323	0.880072	1	215	4	13132	1	1	0	216	7	13131	SOS1	NA	SOS1
crypt 1.4 Day91	KEGG_PATHWAYS_IN_CANCER	0.178952	1	1	324	7	13021	0.071265	1	1	324	2	13025	1	1	0	325	5	13022	LEF1	NA	LEF1
crypt 0.1 Day8	REACTOME_SIGNALING_BY_ROBO_RECEPTORS	0.179286	1	1	217	11	13126	0.0790246	0.884526	1	217	4	13130	1	1	0	218	7	13129	SOS1	NA	SOS1
crypt 1.4 Day91	REACTOME_CLASS_A_1_RHODOPSIN_LIKE_RECEPTORS	0.181973	1	1	330	7	13015	0.0725477	1	1	330	2	13019	1	1	0	331	5	13016	PPY	NA	PPY
crypt 1.4 Day91	REACTOME_SIGNALING_BY_WNT	0.181973	1	1	330	7	13015	0.0725477	1	1	330	2	13019	1	1	0	331	5	13016	LEF1	NA	LEF1
crypt 0.1 Day8	WP_MAPK_SIGNALING_PATHWAY	0.202236	1	1	248	11	13095	0.0898439	1	1	248	4	13099	1	1	0	249	7	13098	SOS1	NA	SOS1
crypt 0.1 Day8	REACTOME_SLC_MEDIATED_TRANSMEMBRANE_TRANSPORT	0.202966	1	1	249	11	13094	1	1	0	250	5	13097	0.123939	1	1	249	6	13098	SLC5A8	SLC5A8	NA
crypt 0.1 Day91	WP_VEGFAVEGFR2_SIGNALING_PATHWAY	0.208268	1	1	437	6	12908	NA	NA	NA	NA	NA	NA	0.208268	1	1	437	6	12908	EGR3	EGR3	NA
crypt 0.1 Day8	REACTOME_PLATELET_ACTIVATION_SIGNALING_AND_AGGREGATION	0.210961	1	1	260	11	13083	0.0940046	1	1	260	4	13087	1	1	0	261	7	13086	SOS1	NA	SOS1
crypt 0.1 Day8	KEGG_MAPK_SIGNALING_PATHWAY	0.21529	1	1	266	11	13077	0.0960792	1	1	266	4	13081	1	1	0	267	7	13080	SOS1	NA	SOS1
crypt 1.4 Day91	WP_VEGFAVEGFR2_SIGNALING_PATHWAY	0.234238	1	1	437	7	12908	1	1	0	438	3	12911	0.153628	1	1	437	4	12910	EGR3	EGR3	NA
crypt 0.1 Day8	WP_FOCAL_ADHESIONPI3KAKTMTORSIGNALING_PATHWAY	0.244993	1	1	308	11	13035	0.110496	1	1	308	4	13039	1	1	0	309	7	13038	SOS1	NA	SOS1
crypt 1.4 Day91	REACTOME_GPCR_LIGAND_BINDING	0.24602	1	1	462	7	12883	0.100471	1	1	462	2	12887	1	1	0	463	5	12884	PPY	NA	PPY
crypt 0.1 Day8	REACTOME_G_ALPHA_I_SIGNALLING_EVENTS	0.24846	1	1	313	11	13030	0.112199	1	1	313	4	13034	1	1	0	314	7	13033	PPY	NA	PPY
crypt 0.1 Day8	WP_NUCLEAR_RECEPTORS_METAPATHWAY	0.253288	1	1	320	11	13023	1	1	0	321	5	13026	0.156637	1	1	320	6	13027	SLC5A8	SLC5A8	NA
crypt 0.1 Day8	KEGG_PATHWAYS_IN_CANCER	0.256035	1	1	324	11	13019	0.115939	1	1	324	4	13023	1	1	0	325	7	13022	SOS1	NA	SOS1
crypt 0.1 Day8	REACTOME_MAPK_FAMILY_SIGNALING_CASCADES	0.257404	1	1	326	11	13017	0.116617	1	1	326	4	13021	1	1	0	327	7	13020	SOS1	NA	SOS1
crypt 0.1 Day8	REACTOME_CLASS_A_1_RHODOPSIN_LIKE_RECEPTORS	0.260137	1	1	330	11	13013	0.117973	1	1	330	4	13017	1	1	0	331	7	13016	PPY	NA	PPY
crypt 0.1 Day8	WP_PI3KAKT_SIGNALING_PATHWAY	0.269628	1	1	344	11	12999	0.122705	1	1	344	4	13003	1	1	0	345	7	13002	SOS1	NA	SOS1
crypt 0.1 Day8	REACTOME_DISEASES_OF_SIGNAL_TRANSDUCTION_BY_GROWTH_FACTOR_RECEPTORS_AND_SECOND_MESSENGERS	0.301976	1	1	393	11	12950	0.139109	1	1	393	4	12954	1	1	0	394	7	12953	SOS1	NA	SOS1
crypt 0.1 Day8	WP_VEGFAVEGFR2_SIGNALING_PATHWAY	0.329899	1	1	437	11	12906	0.153628	1	1	437	4	12910	1	1	0	438	7	12909	CTNND1	NA	CTNND1
crypt 0.1 Day8	REACTOME_RHO_GTPASE_CYCLE	0.333626	1	1	443	11	12900	0.155593	1	1	443	4	12904	1	1	0	444	7	12903	SOS1	NA	SOS1
crypt 0.1 Day8	REACTOME_GPCR_LIGAND_BINDING	0.345304	1	1	462	11	12881	0.16179	1	1	462	4	12885	1	1	0	463	7	12884	PPY	NA	PPY
crypt 0.1 Day8	REACTOME_SIGNALING_BY_INTERLEUKINS	0.345304	1	1	462	11	12881	0.16179	1	1	462	4	12885	1	1	0	463	7	12884	SOS1	NA	SOS1
crypt 0.1 Day8	BIOCARTA_41BB_PATHWAY	1	1	0	18	12	13325	1	1	0	18	5	13329	1	1	0	18	7	13329	NA	NA	NA
crypt 0.1 Day8	BIOCARTA_ACE2_PATHWAY	1	1	0	13	12	13330	1	1	0	13	5	13334	1	1	0	13	7	13334	NA	NA	NA
crypt 0.1 Day8	BIOCARTA_ACETAMINOPHEN_PATHWAY	1	1	0	5	12	13338	1	1	0	5	5	13342	1	1	0	5	7	13342	NA	NA	NA
crypt 0.1 Day8	BIOCARTA_ACH_PATHWAY	1	1	0	14	12	13329	1	1	0	14	5	13333	1	1	0	14	7	13333	NA	NA	NA
crypt 0.1 Day8	BIOCARTA_ACTINY_PATHWAY	1	1	0	12	12	13331	1	1	0	12	5	13335	1	1	0	12	7	13335	NA	NA	NA
crypt 0.1 Day8	BIOCARTA_AGPCR_PATHWAY	1	1	0	11	12	13332	1	1	0	11	5	13336	1	1	0	11	7	13336	NA	NA	NA
crypt 0.1 Day8	BIOCARTA_AGR_PATHWAY	1	1	0	33	12	13310	1	1	0	33	5	13314	1	1	0	33	7	13314	NA	NA	NA
crypt 0.1 Day8	BIOCARTA_AHSP_PATHWAY	1	1	0	13	12	13330	1	1	0	13	5	13334	1	1	0	13	7	13334	NA	NA	NA
crypt 0.1 Day8	BIOCARTA_AKAP13_PATHWAY	1	1	0	11	12	13332	1	1	0	11	5	13336	1	1	0	11	7	13336	NA	NA	NA
crypt 0.1 Day8	BIOCARTA_AKAP95_PATHWAY	1	1	0	11	12	13332	1	1	0	11	5	13336	1	1	0	11	7	13336	NA	NA	NA
crypt 0.1 Day8	BIOCARTA_AKAPCENTROSOME_PATHWAY	1	1	0	14	12	13329	1	1	0	14	5	13333	1	1	0	14	7	13333	NA	NA	NA
crypt 0.1 Day8	BIOCARTA_AKT_PATHWAY	1	1	0	22	12	13321	1	1	0	22	5	13325	1	1	0	22	7	13325	NA	NA	NA
crypt 0.1 Day8	BIOCARTA_ALK_PATHWAY	1	1	0	37	12	13306	1	1	0	37	5	13310	1	1	0	37	7	13310	NA	NA	NA
crypt 0.1 Day8	BIOCARTA_ALTERNATIVE_PATHWAY	1	1	0	9	12	13334	1	1	0	9	5	13338	1	1	0	9	7	13338	NA	NA	NA
crypt 0.1 Day8	BIOCARTA_AMAN_PATHWAY	1	1	0	15	12	13328	1	1	0	15	5	13332	1	1	0	15	7	13332	NA	NA	NA
crypt 0.1 Day8	BIOCARTA_AMI_PATHWAY	1	1	0	20	12	13323	1	1	0	20	5	13327	1	1	0	20	7	13327	NA	NA	NA
crypt 0.1 Day8	BIOCARTA_ARAP_PATHWAY	1	1	0	17	12	13326	1	1	0	17	5	13330	1	1	0	17	7	13330	NA	NA	NA
crypt 0.1 Day8	BIOCARTA_ARENRF2_PATHWAY	1	1	0	20	12	13323	1	1	0	20	5	13327	1	1	0	20	7	13327	NA	NA	NA
crypt 0.1 Day8	BIOCARTA_ARF_PATHWAY	1	1	0	17	12	13326	1	1	0	17	5	13330	1	1	0	17	7	13330	NA	NA	NA
crypt 0.1 Day8	BIOCARTA_ASBCELL_PATHWAY	1	1	0	15	12	13328	1	1	0	15	5	13332	1	1	0	15	7	13332	NA	NA	NA
crypt 0.1 Day8	BIOCARTA_ATM_PATHWAY	1	1	0	20	12	13323	1	1	0	20	5	13327	1	1	0	20	7	13327	NA	NA	NA
crypt 0.1 Day8	BIOCARTA_ATRBRCA_PATHWAY	1	1	0	22	12	13321	1	1	0	22	5	13325	1	1	0	22	7	13325	NA	NA	NA
crypt 0.1 Day8	BIOCARTA_BAD_PATHWAY	1	1	0	25	12	13318	1	1	0	25	5	13322	1	1	0	25	7	13322	NA	NA	NA
crypt 0.1 Day8	BIOCARTA_BARD1_PATHWAY	1	1	0	8	12	13335	1	1	0	8	5	13339	1	1	0	8	7	13339	NA	NA	NA
crypt 0.1 Day8	BIOCARTA_BARRESTIN_PATHWAY	1	1	0	12	12	13331	1	1	0	12	5	13335	1	1	0	12	7	13335	NA	NA	NA
crypt 0.1 Day8	BIOCARTA_BARRESTIN_SRC_PATHWAY	1	1	0	17	12	13326	1	1	0	17	5	13330	1	1	0	17	7	13330	NA	NA	NA
crypt 0.1 Day8	BIOCARTA_BARR_MAPK_PATHWAY	1	1	0	14	12	13329	1	1	0	14	5	13333	1	1	0	14	7	13333	NA	NA	NA
crypt 0.1 Day8	BIOCARTA_BBCELL_PATHWAY	1	1	0	11	12	13332	1	1	0	11	5	13336	1	1	0	11	7	13336	NA	NA	NA
crypt 0.1 Day8	BIOCARTA_BCELLSURVIVAL_PATHWAY	1	1	0	15	12	13328	1	1	0	15	5	13332	1	1	0	15	7	13332	NA	NA	NA
crypt 0.1 Day8	BIOCARTA_BLYMPHOCYTE_PATHWAY	1	1	0	14	12	13329	1	1	0	14	5	13333	1	1	0	14	7	13333	NA	NA	NA
crypt 0.1 Day8	BIOCARTA_BOTULIN_PATHWAY	1	1	0	5	12	13338	1	1	0	5	5	13342	1	1	0	5	7	13342	NA	NA	NA
crypt 0.1 Day8	BIOCARTA_BTG2_PATHWAY	1	1	0	11	12	13332	1	1	0	11	5	13336	1	1	0	11	7	13336	NA	NA	NA
crypt 0.1 Day8	BIOCARTA_CACAM_PATHWAY	1	1	0	9	12	13334	1	1	0	9	5	13338	1	1	0	9	7	13338	NA	NA	NA
crypt 0.1 Day8	BIOCARTA_CALCINEURIN_PATHWAY	1	1	0	18	12	13325	1	1	0	18	5	13329	1	1	0	18	7	13329	NA	NA	NA
crypt 0.1 Day8	BIOCARTA_CARDIACEGF_PATHWAY	1	1	0	18	12	13325	1	1	0	18	5	13329	1	1	0	18	7	13329	NA	NA	NA
crypt 0.1 Day8	BIOCARTA_CARM1_PATHWAY	1	1	0	12	12	13331	1	1	0	12	5	13335	1	1	0	12	7	13335	NA	NA	NA
crypt 0.1 Day8	BIOCARTA_CARM_ER_PATHWAY	1	1	0	26	12	13317	1	1	0	26	5	13321	1	1	0	26	7	13321	NA	NA	NA
crypt 0.1 Day8	BIOCARTA_CASPASE_PATHWAY	1	1	0	22	12	13321	1	1	0	22	5	13325	1	1	0	22	7	13325	NA	NA	NA
crypt 0.1 Day8	BIOCARTA_CB1R_PATHWAY	1	1	0	7	12	13336	1	1	0	7	5	13340	1	1	0	7	7	13340	NA	NA	NA
crypt 0.1 Day8	BIOCARTA_CBL_PATHWAY	1	1	0	12	12	13331	1	1	0	12	5	13335	1	1	0	12	7	13335	NA	NA	NA
crypt 0.1 Day8	BIOCARTA_CCR3_PATHWAY	1	1	0	19	12	13324	1	1	0	19	5	13328	1	1	0	19	7	13328	NA	NA	NA
crypt 0.1 Day8	BIOCARTA_CCR5_PATHWAY	1	1	0	17	12	13326	1	1	0	17	5	13330	1	1	0	17	7	13330	NA	NA	NA
crypt 0.1 Day8	BIOCARTA_CD40_PATHWAY	1	1	0	15	12	13328	1	1	0	15	5	13332	1	1	0	15	7	13332	NA	NA	NA
crypt 0.1 Day8	BIOCARTA_CDC25_PATHWAY	1	1	0	9	12	13334	1	1	0	9	5	13338	1	1	0	9	7	13338	NA	NA	NA
crypt 0.1 Day8	BIOCARTA_CDC42RAC_PATHWAY	1	1	0	8	12	13335	1	1	0	8	5	13339	1	1	0	8	7	13339	NA	NA	NA
crypt 0.1 Day8	BIOCARTA_CDK5_PATHWAY	1	1	0	13	12	13330	1	1	0	13	5	13334	1	1	0	13	7	13334	NA	NA	NA
crypt 0.1 Day8	BIOCARTA_CDMAC_PATHWAY	1	1	0	16	12	13327	1	1	0	16	5	13331	1	1	0	16	7	13331	NA	NA	NA
crypt 0.1 Day8	BIOCARTA_CELL2CELL_PATHWAY	1	1	0	12	12	13331	1	1	0	12	5	13335	1	1	0	12	7	13335	NA	NA	NA
crypt 0.1 Day8	BIOCARTA_CELLCYCLE_PATHWAY	1	1	0	23	12	13320	1	1	0	23	5	13324	1	1	0	23	7	13324	NA	NA	NA
crypt 0.1 Day8	BIOCARTA_CERAMIDE_PATHWAY	1	1	0	21	12	13322	1	1	0	21	5	13326	1	1	0	21	7	13326	NA	NA	NA
crypt 0.1 Day8	BIOCARTA_CFTR_PATHWAY	1	1	0	11	12	13332	1	1	0	11	5	13336	1	1	0	11	7	13336	NA	NA	NA
crypt 0.1 Day8	BIOCARTA_CHEMICAL_PATHWAY	1	1	0	18	12	13325	1	1	0	18	5	13329	1	1	0	18	7	13329	NA	NA	NA
crypt 0.1 Day8	BIOCARTA_CHREBP_PATHWAY	1	1	0	19	12	13324	1	1	0	19	5	13328	1	1	0	19	7	13328	NA	NA	NA
crypt 0.1 Day8	BIOCARTA_CIRCADIAN_PATHWAY	1	1	0	6	12	13337	1	1	0	6	5	13341	1	1	0	6	7	13341	NA	NA	NA
crypt 0.1 Day8	BIOCARTA_CK1_PATHWAY	1	1	0	16	12	13327	1	1	0	16	5	13331	1	1	0	16	7	13331	NA	NA	NA
crypt 0.1 Day8	BIOCARTA_CLASSIC_PATHWAY	1	1	0	15	12	13328	1	1	0	15	5	13332	1	1	0	15	7	13332	NA	NA	NA
crypt 0.1 Day8	BIOCARTA_COMP_PATHWAY	1	1	0	20	12	13323	1	1	0	20	5	13327	1	1	0	20	7	13327	NA	NA	NA
crypt 0.1 Day8	BIOCARTA_CPSF_PATHWAY	1	1	0	10	12	13333	1	1	0	10	5	13337	1	1	0	10	7	13337	NA	NA	NA
crypt 0.1 Day8	BIOCARTA_CREM_PATHWAY	1	1	0	6	12	13337	1	1	0	6	5	13341	1	1	0	6	7	13341	NA	NA	NA
crypt 0.1 Day8	BIOCARTA_CSK_PATHWAY	1	1	0	22	12	13321	1	1	0	22	5	13325	1	1	0	22	7	13325	NA	NA	NA
crypt 0.1 Day8	BIOCARTA_CTBP1_PATHWAY	1	1	0	8	12	13335	1	1	0	8	5	13339	1	1	0	8	7	13339	NA	NA	NA
crypt 0.1 Day8	BIOCARTA_CTCF_PATHWAY	1	1	0	24	12	13319	1	1	0	24	5	13323	1	1	0	24	7	13323	NA	NA	NA
crypt 0.1 Day8	BIOCARTA_CTLA4_PATHWAY	1	1	0	22	12	13321	1	1	0	22	5	13325	1	1	0	22	7	13325	NA	NA	NA
crypt 0.1 Day8	BIOCARTA_CTL_PATHWAY	1	1	0	13	12	13330	1	1	0	13	5	13334	1	1	0	13	7	13334	NA	NA	NA
crypt 0.1 Day8	BIOCARTA_CXCR4_PATHWAY	1	1	0	19	12	13324	1	1	0	19	5	13328	1	1	0	19	7	13328	NA	NA	NA
crypt 0.1 Day8	BIOCARTA_CYTOKINE_PATHWAY	1	1	0	19	12	13324	1	1	0	19	5	13328	1	1	0	19	7	13328	NA	NA	NA
crypt 0.1 Day8	BIOCARTA_D4GDI_PATHWAY	1	1	0	12	12	13331	1	1	0	12	5	13335	1	1	0	12	7	13335	NA	NA	NA
crypt 0.1 Day8	BIOCARTA_DC_PATHWAY	1	1	0	17	12	13326	1	1	0	17	5	13330	1	1	0	17	7	13330	NA	NA	NA
crypt 0.1 Day8	BIOCARTA_DEATH_PATHWAY	1	1	0	29	12	13314	1	1	0	29	5	13318	1	1	0	29	7	13318	NA	NA	NA
crypt 0.1 Day8	BIOCARTA_DICER_PATHWAY	1	1	0	5	12	13338	1	1	0	5	5	13342	1	1	0	5	7	13342	NA	NA	NA
crypt 0.1 Day8	BIOCARTA_DNAFRAGMENT_PATHWAY	1	1	0	10	12	13333	1	1	0	10	5	13337	1	1	0	10	7	13337	NA	NA	NA
crypt 0.1 Day8	BIOCARTA_DREAM_PATHWAY	1	1	0	13	12	13330	1	1	0	13	5	13334	1	1	0	13	7	13334	NA	NA	NA
crypt 0.1 Day8	BIOCARTA_DSP_PATHWAY	1	1	0	9	12	13334	1	1	0	9	5	13338	1	1	0	9	7	13338	NA	NA	NA
crypt 0.1 Day8	BIOCARTA_ECM_PATHWAY	1	1	0	19	12	13324	1	1	0	19	5	13328	1	1	0	19	7	13328	NA	NA	NA
crypt 0.1 Day8	BIOCARTA_EDG1_PATHWAY	1	1	0	22	12	13321	1	1	0	22	5	13325	1	1	0	22	7	13325	NA	NA	NA
crypt 0.1 Day8	BIOCARTA_EEA1_PATHWAY	1	1	0	7	12	13336	1	1	0	7	5	13340	1	1	0	7	7	13340	NA	NA	NA
crypt 0.1 Day8	BIOCARTA_EFP_PATHWAY	1	1	0	16	12	13327	1	1	0	16	5	13331	1	1	0	16	7	13331	NA	NA	NA
crypt 0.1 Day8	BIOCARTA_EGFR_SMRTE_PATHWAY	1	1	0	11	12	13332	1	1	0	11	5	13336	1	1	0	11	7	13336	NA	NA	NA
crypt 0.1 Day8	BIOCARTA_EICOSANOID_PATHWAY	1	1	0	22	12	13321	1	1	0	22	5	13325	1	1	0	22	7	13325	NA	NA	NA
crypt 0.1 Day8	BIOCARTA_EIF2_PATHWAY	1	1	0	10	12	13333	1	1	0	10	5	13337	1	1	0	10	7	13337	NA	NA	NA
crypt 0.1 Day8	BIOCARTA_EIF4_PATHWAY	1	1	0	24	12	13319	1	1	0	24	5	13323	1	1	0	24	7	13323	NA	NA	NA
crypt 0.1 Day8	BIOCARTA_EIF_PATHWAY	1	1	0	16	12	13327	1	1	0	16	5	13331	1	1	0	16	7	13331	NA	NA	NA
crypt 0.1 Day8	BIOCARTA_EOSINOPHILS_PATHWAY	1	1	0	11	12	13332	1	1	0	11	5	13336	1	1	0	11	7	13336	NA	NA	NA
crypt 0.1 Day8	BIOCARTA_EPHA4_PATHWAY	1	1	0	8	12	13335	1	1	0	8	5	13339	1	1	0	8	7	13339	NA	NA	NA
crypt 0.1 Day8	BIOCARTA_EPONFKB_PATHWAY	1	1	0	11	12	13332	1	1	0	11	5	13336	1	1	0	11	7	13336	NA	NA	NA
crypt 0.1 Day8	BIOCARTA_ERAD_PATHWAY	1	1	0	19	12	13324	1	1	0	19	5	13328	1	1	0	19	7	13328	NA	NA	NA
crypt 0.1 Day8	BIOCARTA_ERBB3_PATHWAY	1	1	0	5	12	13338	1	1	0	5	5	13342	1	1	0	5	7	13342	NA	NA	NA
crypt 0.1 Day8	BIOCARTA_ERBB4_PATHWAY	1	1	0	7	12	13336	1	1	0	7	5	13340	1	1	0	7	7	13340	NA	NA	NA
crypt 0.1 Day8	BIOCARTA_ERK5_PATHWAY	1	1	0	14	12	13329	1	1	0	14	5	13333	1	1	0	14	7	13333	NA	NA	NA
crypt 0.1 Day8	BIOCARTA_ERYTH_PATHWAY	1	1	0	15	12	13328	1	1	0	15	5	13332	1	1	0	15	7	13332	NA	NA	NA
crypt 0.1 Day8	BIOCARTA_ETC_PATHWAY	1	1	0	10	12	13333	1	1	0	10	5	13337	1	1	0	10	7	13337	NA	NA	NA
crypt 0.1 Day8	BIOCARTA_ETS_PATHWAY	1	1	0	17	12	13326	1	1	0	17	5	13330	1	1	0	17	7	13330	NA	NA	NA
crypt 0.1 Day8	BIOCARTA_EXTRINSIC_PATHWAY	1	1	0	13	12	13330	1	1	0	13	5	13334	1	1	0	13	7	13334	NA	NA	NA
crypt 0.1 Day8	BIOCARTA_FAS_PATHWAY	1	1	0	30	12	13313	1	1	0	30	5	13317	1	1	0	30	7	13317	NA	NA	NA
crypt 0.1 Day8	BIOCARTA_FBW7_PATHWAY	1	1	0	9	12	13334	1	1	0	9	5	13338	1	1	0	9	7	13338	NA	NA	NA
crypt 0.1 Day8	BIOCARTA_FEEDER_PATHWAY	1	1	0	9	12	13334	1	1	0	9	5	13338	1	1	0	9	7	13338	NA	NA	NA
crypt 0.1 Day8	BIOCARTA_FIBRINOLYSIS_PATHWAY	1	1	0	12	12	13331	1	1	0	12	5	13335	1	1	0	12	7	13335	NA	NA	NA
crypt 0.1 Day8	BIOCARTA_FLUMAZENIL_PATHWAY	1	1	0	9	12	13334	1	1	0	9	5	13338	1	1	0	9	7	13338	NA	NA	NA
crypt 0.1 Day8	BIOCARTA_FMLP_PATHWAY	1	1	0	34	12	13309	1	1	0	34	5	13313	1	1	0	34	7	13313	NA	NA	NA
crypt 0.1 Day8	BIOCARTA_FOSB_PATHWAY	1	1	0	5	12	13338	1	1	0	5	5	13342	1	1	0	5	7	13342	NA	NA	NA
crypt 0.1 Day8	BIOCARTA_FREE_PATHWAY	1	1	0	10	12	13333	1	1	0	10	5	13337	1	1	0	10	7	13337	NA	NA	NA
crypt 0.1 Day8	BIOCARTA_FXR_PATHWAY	1	1	0	7	12	13336	1	1	0	7	5	13340	1	1	0	7	7	13340	NA	NA	NA
crypt 0.1 Day8	BIOCARTA_G1_PATHWAY	1	1	0	28	12	13315	1	1	0	28	5	13319	1	1	0	28	7	13319	NA	NA	NA
crypt 0.1 Day8	BIOCARTA_G2_PATHWAY	1	1	0	24	12	13319	1	1	0	24	5	13323	1	1	0	24	7	13323	NA	NA	NA
crypt 0.1 Day8	BIOCARTA_GABA_PATHWAY	1	1	0	10	12	13333	1	1	0	10	5	13337	1	1	0	10	7	13337	NA	NA	NA
crypt 0.1 Day8	BIOCARTA_GATA3_PATHWAY	1	1	0	14	12	13329	1	1	0	14	5	13333	1	1	0	14	7	13333	NA	NA	NA
crypt 0.1 Day8	BIOCARTA_GCR_PATHWAY	1	1	0	17	12	13326	1	1	0	17	5	13330	1	1	0	17	7	13330	NA	NA	NA
crypt 0.1 Day8	BIOCARTA_GHRELIN_PATHWAY	1	1	0	13	12	13330	1	1	0	13	5	13334	1	1	0	13	7	13334	NA	NA	NA
crypt 0.1 Day8	BIOCARTA_GPCR_PATHWAY	1	1	0	30	12	13313	1	1	0	30	5	13317	1	1	0	30	7	13317	NA	NA	NA
crypt 0.1 Day8	BIOCARTA_GRANULOCYTES_PATHWAY	1	1	0	15	12	13328	1	1	0	15	5	13332	1	1	0	15	7	13332	NA	NA	NA
crypt 0.1 Day8	BIOCARTA_GSK3_PATHWAY	1	1	0	20	12	13323	1	1	0	20	5	13327	1	1	0	20	7	13327	NA	NA	NA
crypt 0.1 Day8	BIOCARTA_HCMV_PATHWAY	1	1	0	17	12	13326	1	1	0	17	5	13330	1	1	0	17	7	13330	NA	NA	NA
crypt 0.1 Day8	BIOCARTA_HDAC_PATHWAY	1	1	0	25	12	13318	1	1	0	25	5	13322	1	1	0	25	7	13322	NA	NA	NA
crypt 0.1 Day8	BIOCARTA_HES_PATHWAY	1	1	0	12	12	13331	1	1	0	12	5	13335	1	1	0	12	7	13335	NA	NA	NA
crypt 0.1 Day8	BIOCARTA_HIF_PATHWAY	1	1	0	15	12	13328	1	1	0	15	5	13332	1	1	0	15	7	13332	NA	NA	NA
crypt 0.1 Day8	BIOCARTA_HIVNEF_PATHWAY	1	1	0	56	12	13287	1	1	0	56	5	13291	1	1	0	56	7	13291	NA	NA	NA
crypt 0.1 Day8	BIOCARTA_HSP27_PATHWAY	1	1	0	14	12	13329	1	1	0	14	5	13333	1	1	0	14	7	13333	NA	NA	NA
crypt 0.1 Day8	BIOCARTA_HSWI_SNF_PATHWAY	1	1	0	12	12	13331	1	1	0	12	5	13335	1	1	0	12	7	13335	NA	NA	NA
crypt 0.1 Day8	BIOCARTA_IFNA_PATHWAY	1	1	0	9	12	13334	1	1	0	9	5	13338	1	1	0	9	7	13338	NA	NA	NA
crypt 0.1 Day8	BIOCARTA_IFNG_PATHWAY	1	1	0	6	12	13337	1	1	0	6	5	13341	1	1	0	6	7	13341	NA	NA	NA
crypt 0.1 Day8	BIOCARTA_IGF1MTOR_PATHWAY	1	1	0	19	12	13324	1	1	0	19	5	13328	1	1	0	19	7	13328	NA	NA	NA
crypt 0.1 Day8	BIOCARTA_IL10_PATHWAY	1	1	0	13	12	13330	1	1	0	13	5	13334	1	1	0	13	7	13334	NA	NA	NA
crypt 0.1 Day8	BIOCARTA_IL12_PATHWAY	1	1	0	19	12	13324	1	1	0	19	5	13328	1	1	0	19	7	13328	NA	NA	NA
crypt 0.1 Day8	BIOCARTA_IL17_PATHWAY	1	1	0	15	12	13328	1	1	0	15	5	13332	1	1	0	15	7	13332	NA	NA	NA
crypt 0.1 Day8	BIOCARTA_IL1R_PATHWAY	1	1	0	31	12	13312	1	1	0	31	5	13316	1	1	0	31	7	13316	NA	NA	NA
crypt 0.1 Day8	BIOCARTA_IL22BP_PATHWAY	1	1	0	9	12	13334	1	1	0	9	5	13338	1	1	0	9	7	13338	NA	NA	NA
crypt 0.1 Day8	BIOCARTA_IL4_PATHWAY	1	1	0	11	12	13332	1	1	0	11	5	13336	1	1	0	11	7	13336	NA	NA	NA
crypt 0.1 Day8	BIOCARTA_IL5_PATHWAY	1	1	0	13	12	13330	1	1	0	13	5	13334	1	1	0	13	7	13334	NA	NA	NA
crypt 0.1 Day8	BIOCARTA_IL7_PATHWAY	1	1	0	16	12	13327	1	1	0	16	5	13331	1	1	0	16	7	13331	NA	NA	NA
crypt 0.1 Day8	BIOCARTA_INFLAM_PATHWAY	1	1	0	29	12	13314	1	1	0	29	5	13318	1	1	0	29	7	13318	NA	NA	NA
crypt 0.1 Day8	BIOCARTA_INTRINSIC_PATHWAY	1	1	0	23	12	13320	1	1	0	23	5	13324	1	1	0	23	7	13324	NA	NA	NA
crypt 0.1 Day8	BIOCARTA_ION_PATHWAY	1	1	0	5	12	13338	1	1	0	5	5	13342	1	1	0	5	7	13342	NA	NA	NA
crypt 0.1 Day8	BIOCARTA_IRES_PATHWAY	1	1	0	7	12	13336	1	1	0	7	5	13340	1	1	0	7	7	13340	NA	NA	NA
crypt 0.1 Day8	BIOCARTA_KERATINOCYTE_PATHWAY	1	1	0	46	12	13297	1	1	0	46	5	13301	1	1	0	46	7	13301	NA	NA	NA
crypt 0.1 Day8	BIOCARTA_KREB_PATHWAY	1	1	0	8	12	13335	1	1	0	8	5	13339	1	1	0	8	7	13339	NA	NA	NA
crypt 0.1 Day8	BIOCARTA_LAIR_PATHWAY	1	1	0	17	12	13326	1	1	0	17	5	13330	1	1	0	17	7	13330	NA	NA	NA
crypt 0.1 Day8	BIOCARTA_LDL_PATHWAY	1	1	0	6	12	13337	1	1	0	6	5	13341	1	1	0	6	7	13341	NA	NA	NA
crypt 0.1 Day8	BIOCARTA_LECTIN_PATHWAY	1	1	0	13	12	13330	1	1	0	13	5	13334	1	1	0	13	7	13334	NA	NA	NA
crypt 0.1 Day8	BIOCARTA_LEPTIN_PATHWAY	1	1	0	11	12	13332	1	1	0	11	5	13336	1	1	0	11	7	13336	NA	NA	NA
crypt 0.1 Day8	BIOCARTA_LIS1_PATHWAY	1	1	0	19	12	13324	1	1	0	19	5	13328	1	1	0	19	7	13328	NA	NA	NA
crypt 0.1 Day8	BIOCARTA_LONGEVITY_PATHWAY	1	1	0	15	12	13328	1	1	0	15	5	13332	1	1	0	15	7	13332	NA	NA	NA
crypt 0.1 Day8	BIOCARTA_LYMPHOCYTE_PATHWAY	1	1	0	9	12	13334	1	1	0	9	5	13338	1	1	0	9	7	13338	NA	NA	NA
crypt 0.1 Day8	BIOCARTA_LYM_PATHWAY	1	1	0	14	12	13329	1	1	0	14	5	13333	1	1	0	14	7	13333	NA	NA	NA
crypt 0.1 Day8	BIOCARTA_MALATEX_PATHWAY	1	1	0	8	12	13335	1	1	0	8	5	13339	1	1	0	8	7	13339	NA	NA	NA
crypt 0.1 Day8	BIOCARTA_MAL_PATHWAY	1	1	0	19	12	13324	1	1	0	19	5	13328	1	1	0	19	7	13328	NA	NA	NA
crypt 0.1 Day8	BIOCARTA_MAPK_PATHWAY	1	1	0	81	12	13262	1	1	0	81	5	13266	1	1	0	81	7	13266	NA	NA	NA
crypt 0.1 Day8	BIOCARTA_MCALPAIN_PATHWAY	1	1	0	19	12	13324	1	1	0	19	5	13328	1	1	0	19	7	13328	NA	NA	NA
crypt 0.1 Day8	BIOCARTA_MCM_PATHWAY	1	1	0	18	12	13325	1	1	0	18	5	13329	1	1	0	18	7	13329	NA	NA	NA
crypt 0.1 Day8	BIOCARTA_MEF2D_PATHWAY	1	1	0	18	12	13325	1	1	0	18	5	13329	1	1	0	18	7	13329	NA	NA	NA
crypt 0.1 Day8	BIOCARTA_MELANOCYTE_PATHWAY	1	1	0	7	12	13336	1	1	0	7	5	13340	1	1	0	7	7	13340	NA	NA	NA
crypt 0.1 Day8	BIOCARTA_MHC_PATHWAY	1	1	0	14	12	13329	1	1	0	14	5	13333	1	1	0	14	7	13333	NA	NA	NA
crypt 0.1 Day8	BIOCARTA_MITOCHONDRIA_PATHWAY	1	1	0	19	12	13324	1	1	0	19	5	13328	1	1	0	19	7	13328	NA	NA	NA
crypt 0.1 Day8	BIOCARTA_MITR_PATHWAY	1	1	0	5	12	13338	1	1	0	5	5	13342	1	1	0	5	7	13342	NA	NA	NA
crypt 0.1 Day8	BIOCARTA_MONOCYTE_PATHWAY	1	1	0	11	12	13332	1	1	0	11	5	13336	1	1	0	11	7	13336	NA	NA	NA
crypt 0.1 Day8	BIOCARTA_MPR_PATHWAY	1	1	0	21	12	13322	1	1	0	21	5	13326	1	1	0	21	7	13326	NA	NA	NA
crypt 0.1 Day8	BIOCARTA_MRP_PATHWAY	1	1	0	6	12	13337	1	1	0	6	5	13341	1	1	0	6	7	13341	NA	NA	NA
crypt 0.1 Day8	BIOCARTA_MSP_PATHWAY	1	1	0	6	12	13337	1	1	0	6	5	13341	1	1	0	6	7	13341	NA	NA	NA
crypt 0.1 Day8	BIOCARTA_MTA3_PATHWAY	1	1	0	18	12	13325	1	1	0	18	5	13329	1	1	0	18	7	13329	NA	NA	NA
crypt 0.1 Day8	BIOCARTA_MTOR_PATHWAY	1	1	0	22	12	13321	1	1	0	22	5	13325	1	1	0	22	7	13325	NA	NA	NA
crypt 0.1 Day8	BIOCARTA_MYOSIN_PATHWAY	1	1	0	11	12	13332	1	1	0	11	5	13336	1	1	0	11	7	13336	NA	NA	NA
crypt 0.1 Day8	BIOCARTA_NDKDYNAMIN_PATHWAY	1	1	0	17	12	13326	1	1	0	17	5	13330	1	1	0	17	7	13330	NA	NA	NA
crypt 0.1 Day8	BIOCARTA_NEUTROPHIL_PATHWAY	1	1	0	8	12	13335	1	1	0	8	5	13339	1	1	0	8	7	13339	NA	NA	NA
crypt 0.1 Day8	BIOCARTA_NFAT_PATHWAY	1	1	0	51	12	13292	1	1	0	51	5	13296	1	1	0	51	7	13296	NA	NA	NA
crypt 0.1 Day8	BIOCARTA_NFKB_PATHWAY	1	1	0	21	12	13322	1	1	0	21	5	13326	1	1	0	21	7	13326	NA	NA	NA
crypt 0.1 Day8	BIOCARTA_NKCELLS_PATHWAY	1	1	0	20	12	13323	1	1	0	20	5	13327	1	1	0	20	7	13327	NA	NA	NA
crypt 0.1 Day8	BIOCARTA_NKT_PATHWAY	1	1	0	26	12	13317	1	1	0	26	5	13321	1	1	0	26	7	13321	NA	NA	NA
crypt 0.1 Day8	BIOCARTA_NO1_PATHWAY	1	1	0	28	12	13315	1	1	0	28	5	13319	1	1	0	28	7	13319	NA	NA	NA
crypt 0.1 Day8	BIOCARTA_NO2IL12_PATHWAY	1	1	0	15	12	13328	1	1	0	15	5	13332	1	1	0	15	7	13332	NA	NA	NA
crypt 0.1 Day8	BIOCARTA_NOS1_PATHWAY	1	1	0	21	12	13322	1	1	0	21	5	13326	1	1	0	21	7	13326	NA	NA	NA
crypt 0.1 Day8	BIOCARTA_NOTCH_PATHWAY	1	1	0	6	12	13337	1	1	0	6	5	13341	1	1	0	6	7	13341	NA	NA	NA
crypt 0.1 Day8	BIOCARTA_NPC_PATHWAY	1	1	0	11	12	13332	1	1	0	11	5	13336	1	1	0	11	7	13336	NA	NA	NA
crypt 0.1 Day8	BIOCARTA_NPP1_PATHWAY	1	1	0	10	12	13333	1	1	0	10	5	13337	1	1	0	10	7	13337	NA	NA	NA
crypt 0.1 Day8	BIOCARTA_NTHI_PATHWAY	1	1	0	23	12	13320	1	1	0	23	5	13324	1	1	0	23	7	13324	NA	NA	NA
crypt 0.1 Day8	BIOCARTA_NUCLEARRS_PATHWAY	1	1	0	34	12	13309	1	1	0	34	5	13313	1	1	0	34	7	13313	NA	NA	NA
crypt 0.1 Day8	BIOCARTA_P27_PATHWAY	1	1	0	13	12	13330	1	1	0	13	5	13334	1	1	0	13	7	13334	NA	NA	NA
crypt 0.1 Day8	BIOCARTA_P35ALZHEIMERS_PATHWAY	1	1	0	8	12	13335	1	1	0	8	5	13339	1	1	0	8	7	13339	NA	NA	NA
crypt 0.1 Day8	BIOCARTA_P38MAPK_PATHWAY	1	1	0	36	12	13307	1	1	0	36	5	13311	1	1	0	36	7	13311	NA	NA	NA
crypt 0.1 Day8	BIOCARTA_P53HYPOXIA_PATHWAY	1	1	0	21	12	13322	1	1	0	21	5	13326	1	1	0	21	7	13326	NA	NA	NA
crypt 0.1 Day8	BIOCARTA_P53_PATHWAY	1	1	0	16	12	13327	1	1	0	16	5	13331	1	1	0	16	7	13331	NA	NA	NA
crypt 0.1 Day8	BIOCARTA_PAR1_PATHWAY	1	1	0	19	12	13324	1	1	0	19	5	13328	1	1	0	19	7	13328	NA	NA	NA
crypt 0.1 Day8	BIOCARTA_PARKIN_PATHWAY	1	1	0	8	12	13335	1	1	0	8	5	13339	1	1	0	8	7	13339	NA	NA	NA
crypt 0.1 Day8	BIOCARTA_PCAF_PATHWAY	1	1	0	13	12	13330	1	1	0	13	5	13334	1	1	0	13	7	13334	NA	NA	NA
crypt 0.1 Day8	BIOCARTA_PDZS_PATHWAY	1	1	0	18	12	13325	1	1	0	18	5	13329	1	1	0	18	7	13329	NA	NA	NA
crypt 0.1 Day8	BIOCARTA_PELP1_PATHWAY	1	1	0	6	12	13337	1	1	0	6	5	13341	1	1	0	6	7	13341	NA	NA	NA
crypt 0.1 Day8	BIOCARTA_PEPI_PATHWAY	1	1	0	8	12	13335	1	1	0	8	5	13339	1	1	0	8	7	13339	NA	NA	NA
crypt 0.1 Day8	BIOCARTA_PGC1A_PATHWAY	1	1	0	15	12	13328	1	1	0	15	5	13332	1	1	0	15	7	13332	NA	NA	NA
crypt 0.1 Day8	BIOCARTA_PITX2_PATHWAY	1	1	0	16	12	13327	1	1	0	16	5	13331	1	1	0	16	7	13331	NA	NA	NA
crypt 0.1 Day8	BIOCARTA_PKC_PATHWAY	1	1	0	7	12	13336	1	1	0	7	5	13340	1	1	0	7	7	13340	NA	NA	NA
crypt 0.1 Day8	BIOCARTA_PLATELETAPP_PATHWAY	1	1	0	14	12	13329	1	1	0	14	5	13333	1	1	0	14	7	13333	NA	NA	NA
crypt 0.1 Day8	BIOCARTA_PLCD_PATHWAY	1	1	0	5	12	13338	1	1	0	5	5	13342	1	1	0	5	7	13342	NA	NA	NA
crypt 0.1 Day8	BIOCARTA_PLCE_PATHWAY	1	1	0	11	12	13332	1	1	0	11	5	13336	1	1	0	11	7	13336	NA	NA	NA
crypt 0.1 Day8	BIOCARTA_PLC_PATHWAY	1	1	0	9	12	13334	1	1	0	9	5	13338	1	1	0	9	7	13338	NA	NA	NA
crypt 0.1 Day8	BIOCARTA_PLK3_PATHWAY	1	1	0	8	12	13335	1	1	0	8	5	13339	1	1	0	8	7	13339	NA	NA	NA
crypt 0.1 Day8	BIOCARTA_PML_PATHWAY	1	1	0	17	12	13326	1	1	0	17	5	13330	1	1	0	17	7	13330	NA	NA	NA
crypt 0.1 Day8	BIOCARTA_PPARA_PATHWAY	1	1	0	52	12	13291	1	1	0	52	5	13295	1	1	0	52	7	13295	NA	NA	NA
crypt 0.1 Day8	BIOCARTA_PPARG_PATHWAY	1	1	0	8	12	13335	1	1	0	8	5	13339	1	1	0	8	7	13339	NA	NA	NA
crypt 0.1 Day8	BIOCARTA_PRC2_PATHWAY	1	1	0	14	12	13329	1	1	0	14	5	13333	1	1	0	14	7	13333	NA	NA	NA
crypt 0.1 Day8	BIOCARTA_PRION_PATHWAY	1	1	0	12	12	13331	1	1	0	12	5	13335	1	1	0	12	7	13335	NA	NA	NA
crypt 0.1 Day8	BIOCARTA_PROTEASOME_PATHWAY	1	1	0	19	12	13324	1	1	0	19	5	13328	1	1	0	19	7	13328	NA	NA	NA
crypt 0.1 Day8	BIOCARTA_PS1_PATHWAY	1	1	0	14	12	13329	1	1	0	14	5	13333	1	1	0	14	7	13333	NA	NA	NA
crypt 0.1 Day8	BIOCARTA_PTC1_PATHWAY	1	1	0	11	12	13332	1	1	0	11	5	13336	1	1	0	11	7	13336	NA	NA	NA
crypt 0.1 Day8	BIOCARTA_PTDINS_PATHWAY	1	1	0	23	12	13320	1	1	0	23	5	13324	1	1	0	23	7	13324	NA	NA	NA
crypt 0.1 Day8	BIOCARTA_RAB_PATHWAY	1	1	0	13	12	13330	1	1	0	13	5	13334	1	1	0	13	7	13334	NA	NA	NA
crypt 0.1 Day8	BIOCARTA_RAC1_PATHWAY	1	1	0	21	12	13322	1	1	0	21	5	13326	1	1	0	21	7	13326	NA	NA	NA
crypt 0.1 Day8	BIOCARTA_RACCYCD_PATHWAY	1	1	0	26	12	13317	1	1	0	26	5	13321	1	1	0	26	7	13321	NA	NA	NA
crypt 0.1 Day8	BIOCARTA_RACC_PATHWAY	1	1	0	15	12	13328	1	1	0	15	5	13332	1	1	0	15	7	13332	NA	NA	NA
crypt 0.1 Day8	BIOCARTA_RANBP2_PATHWAY	1	1	0	11	12	13332	1	1	0	11	5	13336	1	1	0	11	7	13336	NA	NA	NA
crypt 0.1 Day8	BIOCARTA_RANKL_PATHWAY	1	1	0	14	12	13329	1	1	0	14	5	13333	1	1	0	14	7	13333	NA	NA	NA
crypt 0.1 Day8	BIOCARTA_RANMS_PATHWAY	1	1	0	10	12	13333	1	1	0	10	5	13337	1	1	0	10	7	13337	NA	NA	NA
crypt 0.1 Day8	BIOCARTA_RAN_PATHWAY	1	1	0	5	12	13338	1	1	0	5	5	13342	1	1	0	5	7	13342	NA	NA	NA
crypt 0.1 Day8	BIOCARTA_RARRXR_PATHWAY	1	1	0	7	12	13336	1	1	0	7	5	13340	1	1	0	7	7	13340	NA	NA	NA
crypt 0.1 Day8	BIOCARTA_RAS_PATHWAY	1	1	0	22	12	13321	1	1	0	22	5	13325	1	1	0	22	7	13325	NA	NA	NA
crypt 0.1 Day8	BIOCARTA_RB_PATHWAY	1	1	0	13	12	13330	1	1	0	13	5	13334	1	1	0	13	7	13334	NA	NA	NA
crypt 0.1 Day8	BIOCARTA_RECK_PATHWAY	1	1	0	9	12	13334	1	1	0	9	5	13338	1	1	0	9	7	13338	NA	NA	NA
crypt 0.1 Day8	BIOCARTA_REELIN_PATHWAY	1	1	0	7	12	13336	1	1	0	7	5	13340	1	1	0	7	7	13340	NA	NA	NA
crypt 0.1 Day8	BIOCARTA_RELA_PATHWAY	1	1	0	15	12	13328	1	1	0	15	5	13332	1	1	0	15	7	13332	NA	NA	NA
crypt 0.1 Day8	BIOCARTA_RHODOPSIN_PATHWAY	1	1	0	10	12	13333	1	1	0	10	5	13337	1	1	0	10	7	13337	NA	NA	NA
crypt 0.1 Day8	BIOCARTA_RHO_PATHWAY	1	1	0	21	12	13322	1	1	0	21	5	13326	1	1	0	21	7	13326	NA	NA	NA
crypt 0.1 Day8	BIOCARTA_RNAPOL3_PATHWAY	1	1	0	7	12	13336	1	1	0	7	5	13340	1	1	0	7	7	13340	NA	NA	NA
crypt 0.1 Day8	BIOCARTA_RNA_PATHWAY	1	1	0	10	12	13333	1	1	0	10	5	13337	1	1	0	10	7	13337	NA	NA	NA
crypt 0.1 Day8	BIOCARTA_S1P_PATHWAY	1	1	0	8	12	13335	1	1	0	8	5	13339	1	1	0	8	7	13339	NA	NA	NA
crypt 0.1 Day8	BIOCARTA_SALMONELLA_PATHWAY	1	1	0	5	12	13338	1	1	0	5	5	13342	1	1	0	5	7	13342	NA	NA	NA
crypt 0.1 Day8	BIOCARTA_SAM68_PATHWAY	1	1	0	6	12	13337	1	1	0	6	5	13341	1	1	0	6	7	13341	NA	NA	NA
crypt 0.1 Day8	BIOCARTA_SARS_PATHWAY	1	1	0	7	12	13336	1	1	0	7	5	13340	1	1	0	7	7	13340	NA	NA	NA
crypt 0.1 Day8	BIOCARTA_SET_PATHWAY	1	1	0	10	12	13333	1	1	0	10	5	13337	1	1	0	10	7	13337	NA	NA	NA
crypt 0.1 Day8	BIOCARTA_SHH_PATHWAY	1	1	0	16	12	13327	1	1	0	16	5	13331	1	1	0	16	7	13331	NA	NA	NA
crypt 0.1 Day8	BIOCARTA_SKP2E2F_PATHWAY	1	1	0	10	12	13333	1	1	0	10	5	13337	1	1	0	10	7	13337	NA	NA	NA
crypt 0.1 Day8	BIOCARTA_SLRP_PATHWAY	1	1	0	6	12	13337	1	1	0	6	5	13341	1	1	0	6	7	13341	NA	NA	NA
crypt 0.1 Day8	BIOCARTA_SM_PATHWAY	1	1	0	14	12	13329	1	1	0	14	5	13333	1	1	0	14	7	13333	NA	NA	NA
crypt 0.1 Day8	BIOCARTA_SODD_PATHWAY	1	1	0	10	12	13333	1	1	0	10	5	13337	1	1	0	10	7	13337	NA	NA	NA
crypt 0.1 Day8	BIOCARTA_SPPA_PATHWAY	1	1	0	16	12	13327	1	1	0	16	5	13331	1	1	0	16	7	13331	NA	NA	NA
crypt 0.1 Day8	BIOCARTA_SRCRPTP_PATHWAY	1	1	0	11	12	13332	1	1	0	11	5	13336	1	1	0	11	7	13336	NA	NA	NA
crypt 0.1 Day8	BIOCARTA_STAT3_PATHWAY	1	1	0	8	12	13335	1	1	0	8	5	13339	1	1	0	8	7	13339	NA	NA	NA
crypt 0.1 Day8	BIOCARTA_STATHMIN_PATHWAY	1	1	0	20	12	13323	1	1	0	20	5	13327	1	1	0	20	7	13327	NA	NA	NA
crypt 0.1 Day8	BIOCARTA_STEM_PATHWAY	1	1	0	15	12	13328	1	1	0	15	5	13332	1	1	0	15	7	13332	NA	NA	NA
crypt 0.1 Day8	BIOCARTA_STRESS_PATHWAY	1	1	0	24	12	13319	1	1	0	24	5	13323	1	1	0	24	7	13323	NA	NA	NA
crypt 0.1 Day8	BIOCARTA_SUMO_PATHWAY	1	1	0	6	12	13337	1	1	0	6	5	13341	1	1	0	6	7	13341	NA	NA	NA
crypt 0.1 Day8	BIOCARTA_TALL1_PATHWAY	1	1	0	15	12	13328	1	1	0	15	5	13332	1	1	0	15	7	13332	NA	NA	NA
crypt 0.1 Day8	BIOCARTA_TCAPOPTOSIS_PATHWAY	1	1	0	9	12	13334	1	1	0	9	5	13338	1	1	0	9	7	13338	NA	NA	NA
crypt 0.1 Day8	BIOCARTA_TCRA_PATHWAY	1	1	0	14	12	13329	1	1	0	14	5	13333	1	1	0	14	7	13333	NA	NA	NA
crypt 0.1 Day8	BIOCARTA_TCYTOTOXIC_PATHWAY	1	1	0	12	12	13331	1	1	0	12	5	13335	1	1	0	12	7	13335	NA	NA	NA
crypt 0.1 Day8	BIOCARTA_TEL_PATHWAY	1	1	0	17	12	13326	1	1	0	17	5	13330	1	1	0	17	7	13330	NA	NA	NA
crypt 0.1 Day8	BIOCARTA_TERC_PATHWAY	1	1	0	6	12	13337	1	1	0	6	5	13341	1	1	0	6	7	13341	NA	NA	NA
crypt 0.1 Day8	BIOCARTA_TERT_PATHWAY	1	1	0	8	12	13335	1	1	0	8	5	13339	1	1	0	8	7	13339	NA	NA	NA
crypt 0.1 Day8	BIOCARTA_TGFB_PATHWAY	1	1	0	19	12	13324	1	1	0	19	5	13328	1	1	0	19	7	13328	NA	NA	NA
crypt 0.1 Day8	BIOCARTA_TH1TH2_PATHWAY	1	1	0	23	12	13320	1	1	0	23	5	13324	1	1	0	23	7	13324	NA	NA	NA
crypt 0.1 Day8	BIOCARTA_THELPER_PATHWAY	1	1	0	12	12	13331	1	1	0	12	5	13335	1	1	0	12	7	13335	NA	NA	NA
crypt 0.1 Day8	BIOCARTA_TID_PATHWAY	1	1	0	19	12	13324	1	1	0	19	5	13328	1	1	0	19	7	13328	NA	NA	NA
crypt 0.1 Day8	BIOCARTA_TNFR1_PATHWAY	1	1	0	29	12	13314	1	1	0	29	5	13318	1	1	0	29	7	13318	NA	NA	NA
crypt 0.1 Day8	BIOCARTA_TNFR2_PATHWAY	1	1	0	17	12	13326	1	1	0	17	5	13330	1	1	0	17	7	13330	NA	NA	NA
crypt 0.1 Day8	BIOCARTA_TOB1_PATHWAY	1	1	0	19	12	13324	1	1	0	19	5	13328	1	1	0	19	7	13328	NA	NA	NA
crypt 0.1 Day8	BIOCARTA_TOLL_PATHWAY	1	1	0	25	12	13318	1	1	0	25	5	13322	1	1	0	25	7	13322	NA	NA	NA
crypt 0.1 Day8	BIOCARTA_TSP1_PATHWAY	1	1	0	7	12	13336	1	1	0	7	5	13340	1	1	0	7	7	13340	NA	NA	NA
crypt 0.1 Day8	BIOCARTA_TUBBY_PATHWAY	1	1	0	5	12	13338	1	1	0	5	5	13342	1	1	0	5	7	13342	NA	NA	NA
crypt 0.1 Day8	BIOCARTA_UCALPAIN_PATHWAY	1	1	0	14	12	13329	1	1	0	14	5	13333	1	1	0	14	7	13333	NA	NA	NA
crypt 0.1 Day8	BIOCARTA_VDR_PATHWAY	1	1	0	24	12	13319	1	1	0	24	5	13323	1	1	0	24	7	13323	NA	NA	NA
crypt 0.1 Day8	BIOCARTA_VEGF_PATHWAY	1	1	0	27	12	13316	1	1	0	27	5	13320	1	1	0	27	7	13320	NA	NA	NA
crypt 0.1 Day8	BIOCARTA_VIP_PATHWAY	1	1	0	26	12	13317	1	1	0	26	5	13321	1	1	0	26	7	13321	NA	NA	NA
crypt 0.1 Day8	BIOCARTA_VITCB_PATHWAY	1	1	0	11	12	13332	1	1	0	11	5	13336	1	1	0	11	7	13336	NA	NA	NA
crypt 0.1 Day8	BIOCARTA_VOBESITY_PATHWAY	1	1	0	8	12	13335	1	1	0	8	5	13339	1	1	0	8	7	13339	NA	NA	NA
crypt 0.1 Day8	BIOCARTA_WNT_LRP6_PATHWAY	1	1	0	6	12	13337	1	1	0	6	5	13341	1	1	0	6	7	13341	NA	NA	NA
crypt 0.1 Day8	BIOCARTA_WNT_PATHWAY	1	1	0	24	12	13319	1	1	0	24	5	13323	1	1	0	24	7	13323	NA	NA	NA
crypt 0.1 Day8	KEGG_ABC_TRANSPORTERS	1	1	0	44	12	13299	1	1	0	44	5	13303	1	1	0	44	7	13303	NA	NA	NA
crypt 0.1 Day8	KEGG_ADIPOCYTOKINE_SIGNALING_PATHWAY	1	1	0	67	12	13276	1	1	0	67	5	13280	1	1	0	67	7	13280	NA	NA	NA
crypt 0.1 Day8	KEGG_ALANINE_ASPARTATE_AND_GLUTAMATE_METABOLISM	1	1	0	32	12	13311	1	1	0	32	5	13315	1	1	0	32	7	13315	NA	NA	NA
crypt 0.1 Day8	KEGG_ALDOSTERONE_REGULATED_SODIUM_REABSORPTION	1	1	0	42	12	13301	1	1	0	42	5	13305	1	1	0	42	7	13305	NA	NA	NA
crypt 0.1 Day8	KEGG_ALLOGRAFT_REJECTION	1	1	0	37	12	13306	1	1	0	37	5	13310	1	1	0	37	7	13310	NA	NA	NA
crypt 0.1 Day8	KEGG_ALPHA_LINOLENIC_ACID_METABOLISM	1	1	0	19	12	13324	1	1	0	19	5	13328	1	1	0	19	7	13328	NA	NA	NA
crypt 0.1 Day8	KEGG_ALZHEIMERS_DISEASE	1	1	0	166	12	13177	1	1	0	166	5	13181	1	1	0	166	7	13181	NA	NA	NA
crypt 0.1 Day8	KEGG_AMINOACYL_TRNA_BIOSYNTHESIS	1	1	0	41	12	13302	1	1	0	41	5	13306	1	1	0	41	7	13306	NA	NA	NA
crypt 0.1 Day8	KEGG_AMINO_SUGAR_AND_NUCLEOTIDE_SUGAR_METABOLISM	1	1	0	44	12	13299	1	1	0	44	5	13303	1	1	0	44	7	13303	NA	NA	NA
crypt 0.1 Day8	KEGG_AMYOTROPHIC_LATERAL_SCLEROSIS_ALS	1	1	0	53	12	13290	1	1	0	53	5	13294	1	1	0	53	7	13294	NA	NA	NA
crypt 0.1 Day8	KEGG_ANTIGEN_PROCESSING_AND_PRESENTATION	1	1	0	88	12	13255	1	1	0	88	5	13259	1	1	0	88	7	13259	NA	NA	NA
crypt 0.1 Day8	KEGG_APOPTOSIS	1	1	0	87	12	13256	1	1	0	87	5	13260	1	1	0	87	7	13260	NA	NA	NA
crypt 0.1 Day8	KEGG_ARACHIDONIC_ACID_METABOLISM	1	1	0	58	12	13285	1	1	0	58	5	13289	1	1	0	58	7	13289	NA	NA	NA
crypt 0.1 Day8	KEGG_ARGININE_AND_PROLINE_METABOLISM	1	1	0	54	12	13289	1	1	0	54	5	13293	1	1	0	54	7	13293	NA	NA	NA
crypt 0.1 Day8	KEGG_ARRHYTHMOGENIC_RIGHT_VENTRICULAR_CARDIOMYOPATHY_ARVC	1	1	0	74	12	13269	1	1	0	74	5	13273	1	1	0	74	7	13273	NA	NA	NA
crypt 0.1 Day8	KEGG_ASCORBATE_AND_ALDARATE_METABOLISM	1	1	0	25	12	13318	1	1	0	25	5	13322	1	1	0	25	7	13322	NA	NA	NA
crypt 0.1 Day8	KEGG_ASTHMA	1	1	0	30	12	13313	1	1	0	30	5	13317	1	1	0	30	7	13317	NA	NA	NA
crypt 0.1 Day8	KEGG_AUTOIMMUNE_THYROID_DISEASE	1	1	0	52	12	13291	1	1	0	52	5	13295	1	1	0	52	7	13295	NA	NA	NA
crypt 0.1 Day8	KEGG_AXON_GUIDANCE	1	1	0	129	12	13214	1	1	0	129	5	13218	1	1	0	129	7	13218	NA	NA	NA
crypt 0.1 Day8	KEGG_BASAL_CELL_CARCINOMA	1	1	0	55	12	13288	1	1	0	55	5	13292	1	1	0	55	7	13292	NA	NA	NA
crypt 0.1 Day8	KEGG_BASAL_TRANSCRIPTION_FACTORS	1	1	0	35	12	13308	1	1	0	35	5	13312	1	1	0	35	7	13312	NA	NA	NA
crypt 0.1 Day8	KEGG_BASE_EXCISION_REPAIR	1	1	0	35	12	13308	1	1	0	35	5	13312	1	1	0	35	7	13312	NA	NA	NA
crypt 0.1 Day8	KEGG_BETA_ALANINE_METABOLISM	1	1	0	22	12	13321	1	1	0	22	5	13325	1	1	0	22	7	13325	NA	NA	NA
crypt 0.1 Day8	KEGG_BIOSYNTHESIS_OF_UNSATURATED_FATTY_ACIDS	1	1	0	22	12	13321	1	1	0	22	5	13325	1	1	0	22	7	13325	NA	NA	NA
crypt 0.1 Day8	KEGG_BLADDER_CANCER	1	1	0	42	12	13301	1	1	0	42	5	13305	1	1	0	42	7	13305	NA	NA	NA
crypt 0.1 Day8	KEGG_BUTANOATE_METABOLISM	1	1	0	34	12	13309	1	1	0	34	5	13313	1	1	0	34	7	13313	NA	NA	NA
crypt 0.1 Day8	KEGG_CALCIUM_SIGNALING_PATHWAY	1	1	0	178	12	13165	1	1	0	178	5	13169	1	1	0	178	7	13169	NA	NA	NA
crypt 0.1 Day8	KEGG_CARDIAC_MUSCLE_CONTRACTION	1	1	0	79	12	13264	1	1	0	79	5	13268	1	1	0	79	7	13268	NA	NA	NA
crypt 0.1 Day8	KEGG_CELL_ADHESION_MOLECULES_CAMS	1	1	0	133	12	13210	1	1	0	133	5	13214	1	1	0	133	7	13214	NA	NA	NA
crypt 0.1 Day8	KEGG_CELL_CYCLE	1	1	0	125	12	13218	1	1	0	125	5	13222	1	1	0	125	7	13222	NA	NA	NA
crypt 0.1 Day8	KEGG_CIRCADIAN_RHYTHM_MAMMAL	1	1	0	13	12	13330	1	1	0	13	5	13334	1	1	0	13	7	13334	NA	NA	NA
crypt 0.1 Day8	KEGG_CITRATE_CYCLE_TCA_CYCLE	1	1	0	31	12	13312	1	1	0	31	5	13316	1	1	0	31	7	13316	NA	NA	NA
crypt 0.1 Day8	KEGG_COLORECTAL_CANCER	1	1	0	62	12	13281	1	1	0	62	5	13285	1	1	0	62	7	13285	NA	NA	NA
crypt 0.1 Day8	KEGG_COMPLEMENT_AND_COAGULATION_CASCADES	1	1	0	69	12	13274	1	1	0	69	5	13278	1	1	0	69	7	13278	NA	NA	NA
crypt 0.1 Day8	KEGG_CYSTEINE_AND_METHIONINE_METABOLISM	1	1	0	34	12	13309	1	1	0	34	5	13313	1	1	0	34	7	13313	NA	NA	NA
crypt 0.1 Day8	KEGG_CYTOKINE_CYTOKINE_RECEPTOR_INTERACTION	1	1	0	265	12	13078	1	1	0	265	5	13082	1	1	0	265	7	13082	NA	NA	NA
crypt 0.1 Day8	KEGG_CYTOSOLIC_DNA_SENSING_PATHWAY	1	1	0	55	12	13288	1	1	0	55	5	13292	1	1	0	55	7	13292	NA	NA	NA
crypt 0.1 Day8	KEGG_DILATED_CARDIOMYOPATHY	1	1	0	90	12	13253	1	1	0	90	5	13257	1	1	0	90	7	13257	NA	NA	NA
crypt 0.1 Day8	KEGG_DNA_REPLICATION	1	1	0	36	12	13307	1	1	0	36	5	13311	1	1	0	36	7	13311	NA	NA	NA
crypt 0.1 Day8	KEGG_DRUG_METABOLISM_CYTOCHROME_P450	1	1	0	72	12	13271	1	1	0	72	5	13275	1	1	0	72	7	13275	NA	NA	NA
crypt 0.1 Day8	KEGG_DRUG_METABOLISM_OTHER_ENZYMES	1	1	0	51	12	13292	1	1	0	51	5	13296	1	1	0	51	7	13296	NA	NA	NA
crypt 0.1 Day8	KEGG_ECM_RECEPTOR_INTERACTION	1	1	0	84	12	13259	1	1	0	84	5	13263	1	1	0	84	7	13263	NA	NA	NA
crypt 0.1 Day8	KEGG_ENDOCYTOSIS	1	1	0	181	12	13162	1	1	0	181	5	13166	1	1	0	181	7	13166	NA	NA	NA
crypt 0.1 Day8	KEGG_EPITHELIAL_CELL_SIGNALING_IN_HELICOBACTER_PYLORI_INFECTION	1	1	0	68	12	13275	1	1	0	68	5	13279	1	1	0	68	7	13279	NA	NA	NA
crypt 0.1 Day8	KEGG_ETHER_LIPID_METABOLISM	1	1	0	33	12	13310	1	1	0	33	5	13314	1	1	0	33	7	13314	NA	NA	NA
crypt 0.1 Day8	KEGG_FATTY_ACID_METABOLISM	1	1	0	42	12	13301	1	1	0	42	5	13305	1	1	0	42	7	13305	NA	NA	NA
crypt 0.1 Day8	KEGG_FC_GAMMA_R_MEDIATED_PHAGOCYTOSIS	1	1	0	96	12	13247	1	1	0	96	5	13251	1	1	0	96	7	13251	NA	NA	NA
crypt 0.1 Day8	KEGG_FOLATE_BIOSYNTHESIS	1	1	0	11	12	13332	1	1	0	11	5	13336	1	1	0	11	7	13336	NA	NA	NA
crypt 0.1 Day8	KEGG_FRUCTOSE_AND_MANNOSE_METABOLISM	1	1	0	34	12	13309	1	1	0	34	5	13313	1	1	0	34	7	13313	NA	NA	NA
crypt 0.1 Day8	KEGG_GALACTOSE_METABOLISM	1	1	0	26	12	13317	1	1	0	26	5	13321	1	1	0	26	7	13321	NA	NA	NA
crypt 0.1 Day8	KEGG_GLUTATHIONE_METABOLISM	1	1	0	50	12	13293	1	1	0	50	5	13297	1	1	0	50	7	13297	NA	NA	NA
crypt 0.1 Day8	KEGG_GLYCEROLIPID_METABOLISM	1	1	0	49	12	13294	1	1	0	49	5	13298	1	1	0	49	7	13298	NA	NA	NA
crypt 0.1 Day8	KEGG_GLYCEROPHOSPHOLIPID_METABOLISM	1	1	0	77	12	13266	1	1	0	77	5	13270	1	1	0	77	7	13270	NA	NA	NA
crypt 0.1 Day8	KEGG_GLYCINE_SERINE_AND_THREONINE_METABOLISM	1	1	0	31	12	13312	1	1	0	31	5	13316	1	1	0	31	7	13316	NA	NA	NA
crypt 0.1 Day8	KEGG_GLYCOLYSIS_GLUCONEOGENESIS	1	1	0	62	12	13281	1	1	0	62	5	13285	1	1	0	62	7	13285	NA	NA	NA
crypt 0.1 Day8	KEGG_GLYCOSAMINOGLYCAN_BIOSYNTHESIS_CHONDROITIN_SULFATE	1	1	0	22	12	13321	1	1	0	22	5	13325	1	1	0	22	7	13325	NA	NA	NA
crypt 0.1 Day8	KEGG_GLYCOSAMINOGLYCAN_BIOSYNTHESIS_HEPARAN_SULFATE	1	1	0	26	12	13317	1	1	0	26	5	13321	1	1	0	26	7	13321	NA	NA	NA
crypt 0.1 Day8	KEGG_GLYCOSAMINOGLYCAN_BIOSYNTHESIS_KERATAN_SULFATE	1	1	0	15	12	13328	1	1	0	15	5	13332	1	1	0	15	7	13332	NA	NA	NA
crypt 0.1 Day8	KEGG_GLYCOSAMINOGLYCAN_DEGRADATION	1	1	0	21	12	13322	1	1	0	21	5	13326	1	1	0	21	7	13326	NA	NA	NA
crypt 0.1 Day8	KEGG_GLYCOSPHINGOLIPID_BIOSYNTHESIS_GANGLIO_SERIES	1	1	0	15	12	13328	1	1	0	15	5	13332	1	1	0	15	7	13332	NA	NA	NA
crypt 0.1 Day8	KEGG_GLYCOSPHINGOLIPID_BIOSYNTHESIS_GLOBO_SERIES	1	1	0	14	12	13329	1	1	0	14	5	13333	1	1	0	14	7	13333	NA	NA	NA
crypt 0.1 Day8	KEGG_GLYCOSPHINGOLIPID_BIOSYNTHESIS_LACTO_AND_NEOLACTO_SERIES	1	1	0	26	12	13317	1	1	0	26	5	13321	1	1	0	26	7	13321	NA	NA	NA
crypt 0.1 Day8	KEGG_GLYCOSYLPHOSPHATIDYLINOSITOL_GPI_ANCHOR_BIOSYNTHESIS	1	1	0	25	12	13318	1	1	0	25	5	13322	1	1	0	25	7	13322	NA	NA	NA
crypt 0.1 Day8	KEGG_GLYOXYLATE_AND_DICARBOXYLATE_METABOLISM	1	1	0	16	12	13327	1	1	0	16	5	13331	1	1	0	16	7	13331	NA	NA	NA
crypt 0.1 Day8	KEGG_GRAFT_VERSUS_HOST_DISEASE	1	1	0	41	12	13302	1	1	0	41	5	13306	1	1	0	41	7	13306	NA	NA	NA
crypt 0.1 Day8	KEGG_HEDGEHOG_SIGNALING_PATHWAY	1	1	0	56	12	13287	1	1	0	56	5	13291	1	1	0	56	7	13291	NA	NA	NA
crypt 0.1 Day8	KEGG_HEMATOPOIETIC_CELL_LINEAGE	1	1	0	87	12	13256	1	1	0	87	5	13260	1	1	0	87	7	13260	NA	NA	NA
crypt 0.1 Day8	KEGG_HISTIDINE_METABOLISM	1	1	0	29	12	13314	1	1	0	29	5	13318	1	1	0	29	7	13318	NA	NA	NA
crypt 0.1 Day8	KEGG_HOMOLOGOUS_RECOMBINATION	1	1	0	28	12	13315	1	1	0	28	5	13319	1	1	0	28	7	13319	NA	NA	NA
crypt 0.1 Day8	KEGG_HUNTINGTONS_DISEASE	1	1	0	182	12	13161	1	1	0	182	5	13165	1	1	0	182	7	13165	NA	NA	NA
crypt 0.1 Day8	KEGG_HYPERTROPHIC_CARDIOMYOPATHY_HCM	1	1	0	83	12	13260	1	1	0	83	5	13264	1	1	0	83	7	13264	NA	NA	NA
crypt 0.1 Day8	KEGG_INOSITOL_PHOSPHATE_METABOLISM	1	1	0	54	12	13289	1	1	0	54	5	13293	1	1	0	54	7	13293	NA	NA	NA
crypt 0.1 Day8	KEGG_INTESTINAL_IMMUNE_NETWORK_FOR_IGA_PRODUCTION	1	1	0	48	12	13295	1	1	0	48	5	13299	1	1	0	48	7	13299	NA	NA	NA
crypt 0.1 Day8	KEGG_LEISHMANIA_INFECTION	1	1	0	72	12	13271	1	1	0	72	5	13275	1	1	0	72	7	13275	NA	NA	NA
crypt 0.1 Day8	KEGG_LIMONENE_AND_PINENE_DEGRADATION	1	1	0	10	12	13333	1	1	0	10	5	13337	1	1	0	10	7	13337	NA	NA	NA
crypt 0.1 Day8	KEGG_LINOLEIC_ACID_METABOLISM	1	1	0	29	12	13314	1	1	0	29	5	13318	1	1	0	29	7	13318	NA	NA	NA
crypt 0.1 Day8	KEGG_LONG_TERM_DEPRESSION	1	1	0	70	12	13273	1	1	0	70	5	13277	1	1	0	70	7	13277	NA	NA	NA
crypt 0.1 Day8	KEGG_LONG_TERM_POTENTIATION	1	1	0	70	12	13273	1	1	0	70	5	13277	1	1	0	70	7	13277	NA	NA	NA
crypt 0.1 Day8	KEGG_LYSINE_DEGRADATION	1	1	0	44	12	13299	1	1	0	44	5	13303	1	1	0	44	7	13303	NA	NA	NA
crypt 0.1 Day8	KEGG_LYSOSOME	1	1	0	121	12	13222	1	1	0	121	5	13226	1	1	0	121	7	13226	NA	NA	NA
crypt 0.1 Day8	KEGG_MATURITY_ONSET_DIABETES_OF_THE_YOUNG	1	1	0	25	12	13318	1	1	0	25	5	13322	1	1	0	25	7	13322	NA	NA	NA
crypt 0.1 Day8	KEGG_MELANOGENESIS	1	1	0	101	12	13242	1	1	0	101	5	13246	1	1	0	101	7	13246	NA	NA	NA
crypt 0.1 Day8	KEGG_MELANOMA	1	1	0	71	12	13272	1	1	0	71	5	13276	1	1	0	71	7	13276	NA	NA	NA
crypt 0.1 Day8	KEGG_METABOLISM_OF_XENOBIOTICS_BY_CYTOCHROME_P450	1	1	0	70	12	13273	1	1	0	70	5	13277	1	1	0	70	7	13277	NA	NA	NA
crypt 0.1 Day8	KEGG_MISMATCH_REPAIR	1	1	0	23	12	13320	1	1	0	23	5	13324	1	1	0	23	7	13324	NA	NA	NA
crypt 0.1 Day8	KEGG_MTOR_SIGNALING_PATHWAY	1	1	0	52	12	13291	1	1	0	52	5	13295	1	1	0	52	7	13295	NA	NA	NA
crypt 0.1 Day8	KEGG_NEUROACTIVE_LIGAND_RECEPTOR_INTERACTION	1	1	0	272	12	13071	1	1	0	272	5	13075	1	1	0	272	7	13075	NA	NA	NA
crypt 0.1 Day8	KEGG_NICOTINATE_AND_NICOTINAMIDE_METABOLISM	1	1	0	24	12	13319	1	1	0	24	5	13323	1	1	0	24	7	13323	NA	NA	NA
crypt 0.1 Day8	KEGG_NITROGEN_METABOLISM	1	1	0	23	12	13320	1	1	0	23	5	13324	1	1	0	23	7	13324	NA	NA	NA
crypt 0.1 Day8	KEGG_NOD_LIKE_RECEPTOR_SIGNALING_PATHWAY	1	1	0	62	12	13281	1	1	0	62	5	13285	1	1	0	62	7	13285	NA	NA	NA
crypt 0.1 Day8	KEGG_NON_HOMOLOGOUS_END_JOINING	1	1	0	13	12	13330	1	1	0	13	5	13334	1	1	0	13	7	13334	NA	NA	NA
crypt 0.1 Day8	KEGG_NOTCH_SIGNALING_PATHWAY	1	1	0	47	12	13296	1	1	0	47	5	13300	1	1	0	47	7	13300	NA	NA	NA
crypt 0.1 Day8	KEGG_NUCLEOTIDE_EXCISION_REPAIR	1	1	0	44	12	13299	1	1	0	44	5	13303	1	1	0	44	7	13303	NA	NA	NA
crypt 0.1 Day8	KEGG_N_GLYCAN_BIOSYNTHESIS	1	1	0	46	12	13297	1	1	0	46	5	13301	1	1	0	46	7	13301	NA	NA	NA
crypt 0.1 Day8	KEGG_OLFACTORY_TRANSDUCTION	1	1	0	389	12	12954	1	1	0	389	5	12958	1	1	0	389	7	12958	NA	NA	NA
crypt 0.1 Day8	KEGG_ONE_CARBON_POOL_BY_FOLATE	1	1	0	17	12	13326	1	1	0	17	5	13330	1	1	0	17	7	13330	NA	NA	NA
crypt 0.1 Day8	KEGG_OOCYTE_MEIOSIS	1	1	0	113	12	13230	1	1	0	113	5	13234	1	1	0	113	7	13234	NA	NA	NA
crypt 0.1 Day8	KEGG_OTHER_GLYCAN_DEGRADATION	1	1	0	16	12	13327	1	1	0	16	5	13331	1	1	0	16	7	13331	NA	NA	NA
crypt 0.1 Day8	KEGG_OXIDATIVE_PHOSPHORYLATION	1	1	0	132	12	13211	1	1	0	132	5	13215	1	1	0	132	7	13215	NA	NA	NA
crypt 0.1 Day8	KEGG_O_GLYCAN_BIOSYNTHESIS	1	1	0	30	12	13313	1	1	0	30	5	13317	1	1	0	30	7	13317	NA	NA	NA
crypt 0.1 Day8	KEGG_P53_SIGNALING_PATHWAY	1	1	0	68	12	13275	1	1	0	68	5	13279	1	1	0	68	7	13279	NA	NA	NA
crypt 0.1 Day8	KEGG_PANCREATIC_CANCER	1	1	0	70	12	13273	1	1	0	70	5	13277	1	1	0	70	7	13277	NA	NA	NA
crypt 0.1 Day8	KEGG_PANTOTHENATE_AND_COA_BIOSYNTHESIS	1	1	0	16	12	13327	1	1	0	16	5	13331	1	1	0	16	7	13331	NA	NA	NA
crypt 0.1 Day8	KEGG_PARKINSONS_DISEASE	1	1	0	130	12	13213	1	1	0	130	5	13217	1	1	0	130	7	13217	NA	NA	NA
crypt 0.1 Day8	KEGG_PATHOGENIC_ESCHERICHIA_COLI_INFECTION	1	1	0	56	12	13287	1	1	0	56	5	13291	1	1	0	56	7	13291	NA	NA	NA
crypt 0.1 Day8	KEGG_PENTOSE_AND_GLUCURONATE_INTERCONVERSIONS	1	1	0	28	12	13315	1	1	0	28	5	13319	1	1	0	28	7	13319	NA	NA	NA
crypt 0.1 Day8	KEGG_PENTOSE_PHOSPHATE_PATHWAY	1	1	0	27	12	13316	1	1	0	27	5	13320	1	1	0	27	7	13320	NA	NA	NA
crypt 0.1 Day8	KEGG_PEROXISOME	1	1	0	78	12	13265	1	1	0	78	5	13269	1	1	0	78	7	13269	NA	NA	NA
crypt 0.1 Day8	KEGG_PHENYLALANINE_METABOLISM	1	1	0	18	12	13325	1	1	0	18	5	13329	1	1	0	18	7	13329	NA	NA	NA
crypt 0.1 Day8	KEGG_PHOSPHATIDYLINOSITOL_SIGNALING_SYSTEM	1	1	0	76	12	13267	1	1	0	76	5	13271	1	1	0	76	7	13271	NA	NA	NA
crypt 0.1 Day8	KEGG_PORPHYRIN_AND_CHLOROPHYLL_METABOLISM	1	1	0	41	12	13302	1	1	0	41	5	13306	1	1	0	41	7	13306	NA	NA	NA
crypt 0.1 Day8	KEGG_PPAR_SIGNALING_PATHWAY	1	1	0	69	12	13274	1	1	0	69	5	13278	1	1	0	69	7	13278	NA	NA	NA
crypt 0.1 Day8	KEGG_PRIMARY_BILE_ACID_BIOSYNTHESIS	1	1	0	16	12	13327	1	1	0	16	5	13331	1	1	0	16	7	13331	NA	NA	NA
crypt 0.1 Day8	KEGG_PRIMARY_IMMUNODEFICIENCY	1	1	0	35	12	13308	1	1	0	35	5	13312	1	1	0	35	7	13312	NA	NA	NA
crypt 0.1 Day8	KEGG_PRION_DISEASES	1	1	0	35	12	13308	1	1	0	35	5	13312	1	1	0	35	7	13312	NA	NA	NA
crypt 0.1 Day8	KEGG_PROGESTERONE_MEDIATED_OOCYTE_MATURATION	1	1	0	85	12	13258	1	1	0	85	5	13262	1	1	0	85	7	13262	NA	NA	NA
crypt 0.1 Day8	KEGG_PROPANOATE_METABOLISM	1	1	0	33	12	13310	1	1	0	33	5	13314	1	1	0	33	7	13314	NA	NA	NA
crypt 0.1 Day8	KEGG_PROTEASOME	1	1	0	46	12	13297	1	1	0	46	5	13301	1	1	0	46	7	13301	NA	NA	NA
crypt 0.1 Day8	KEGG_PROTEIN_EXPORT	1	1	0	24	12	13319	1	1	0	24	5	13323	1	1	0	24	7	13323	NA	NA	NA
crypt 0.1 Day8	KEGG_PROXIMAL_TUBULE_BICARBONATE_RECLAMATION	1	1	0	23	12	13320	1	1	0	23	5	13324	1	1	0	23	7	13324	NA	NA	NA
crypt 0.1 Day8	KEGG_PURINE_METABOLISM	1	1	0	159	12	13184	1	1	0	159	5	13188	1	1	0	159	7	13188	NA	NA	NA
crypt 0.1 Day8	KEGG_PYRIMIDINE_METABOLISM	1	1	0	98	12	13245	1	1	0	98	5	13249	1	1	0	98	7	13249	NA	NA	NA
crypt 0.1 Day8	KEGG_PYRUVATE_METABOLISM	1	1	0	40	12	13303	1	1	0	40	5	13307	1	1	0	40	7	13307	NA	NA	NA
villus 5 Day8	REACTOME_ALPHA_DEFENSINS	7.99339e-07	0.00231728	6	4	542	12937	8.91785e-08	0.000258528	6	4	371	13065	1	1	0	10	171	13213	DEFA1, DEFA1B, DEFA3, DEFA4, DEFA5, DEFA6	NA	DEFA1, DEFA1B, DEFA3, DEFA4, DEFA5, DEFA6
crypt 0.1 Day8	KEGG_RENIN_ANGIOTENSIN_SYSTEM	1	1	0	17	12	13326	1	1	0	17	5	13330	1	1	0	17	7	13330	NA	NA	NA
crypt 0.1 Day8	KEGG_RETINOL_METABOLISM	1	1	0	64	12	13279	1	1	0	64	5	13283	1	1	0	64	7	13283	NA	NA	NA
crypt 0.1 Day8	KEGG_RIBOFLAVIN_METABOLISM	1	1	0	16	12	13327	1	1	0	16	5	13331	1	1	0	16	7	13331	NA	NA	NA
crypt 0.1 Day8	KEGG_RIBOSOME	1	1	0	88	12	13255	1	1	0	88	5	13259	1	1	0	88	7	13259	NA	NA	NA
crypt 0.1 Day8	KEGG_RIG_I_LIKE_RECEPTOR_SIGNALING_PATHWAY	1	1	0	71	12	13272	1	1	0	71	5	13276	1	1	0	71	7	13276	NA	NA	NA
crypt 0.1 Day8	KEGG_RNA_DEGRADATION	1	1	0	59	12	13284	1	1	0	59	5	13288	1	1	0	59	7	13288	NA	NA	NA
crypt 0.1 Day8	KEGG_RNA_POLYMERASE	1	1	0	29	12	13314	1	1	0	29	5	13318	1	1	0	29	7	13318	NA	NA	NA
crypt 0.1 Day8	KEGG_SELENOAMINO_ACID_METABOLISM	1	1	0	26	12	13317	1	1	0	26	5	13321	1	1	0	26	7	13321	NA	NA	NA
crypt 0.1 Day8	KEGG_SMALL_CELL_LUNG_CANCER	1	1	0	84	12	13259	1	1	0	84	5	13263	1	1	0	84	7	13263	NA	NA	NA
crypt 0.1 Day8	KEGG_SNARE_INTERACTIONS_IN_VESICULAR_TRANSPORT	1	1	0	38	12	13305	1	1	0	38	5	13309	1	1	0	38	7	13309	NA	NA	NA
crypt 0.1 Day8	KEGG_SPHINGOLIPID_METABOLISM	1	1	0	39	12	13304	1	1	0	39	5	13308	1	1	0	39	7	13308	NA	NA	NA
crypt 0.1 Day8	KEGG_SPLICEOSOME	1	1	0	127	12	13216	1	1	0	127	5	13220	1	1	0	127	7	13220	NA	NA	NA
crypt 0.1 Day8	KEGG_STARCH_AND_SUCROSE_METABOLISM	1	1	0	52	12	13291	1	1	0	52	5	13295	1	1	0	52	7	13295	NA	NA	NA
crypt 0.1 Day8	KEGG_STEROID_BIOSYNTHESIS	1	1	0	17	12	13326	1	1	0	17	5	13330	1	1	0	17	7	13330	NA	NA	NA
crypt 0.1 Day8	KEGG_STEROID_HORMONE_BIOSYNTHESIS	1	1	0	55	12	13288	1	1	0	55	5	13292	1	1	0	55	7	13292	NA	NA	NA
crypt 0.1 Day8	KEGG_SULFUR_METABOLISM	1	1	0	13	12	13330	1	1	0	13	5	13334	1	1	0	13	7	13334	NA	NA	NA
crypt 0.1 Day8	KEGG_SYSTEMIC_LUPUS_ERYTHEMATOSUS	1	1	0	139	12	13204	1	1	0	139	5	13208	1	1	0	139	7	13208	NA	NA	NA
crypt 0.1 Day8	KEGG_TASTE_TRANSDUCTION	1	1	0	52	12	13291	1	1	0	52	5	13295	1	1	0	52	7	13295	NA	NA	NA
crypt 0.1 Day8	KEGG_TAURINE_AND_HYPOTAURINE_METABOLISM	1	1	0	10	12	13333	1	1	0	10	5	13337	1	1	0	10	7	13337	NA	NA	NA
crypt 0.1 Day8	KEGG_TERPENOID_BACKBONE_BIOSYNTHESIS	1	1	0	15	12	13328	1	1	0	15	5	13332	1	1	0	15	7	13332	NA	NA	NA
crypt 0.1 Day8	KEGG_TGF_BETA_SIGNALING_PATHWAY	1	1	0	86	12	13257	1	1	0	86	5	13261	1	1	0	86	7	13261	NA	NA	NA
crypt 0.1 Day8	KEGG_THYROID_CANCER	1	1	0	29	12	13314	1	1	0	29	5	13318	1	1	0	29	7	13318	NA	NA	NA
crypt 0.1 Day8	KEGG_TIGHT_JUNCTION	1	1	0	132	12	13211	1	1	0	132	5	13215	1	1	0	132	7	13215	NA	NA	NA
crypt 0.1 Day8	KEGG_TOLL_LIKE_RECEPTOR_SIGNALING_PATHWAY	1	1	0	102	12	13241	1	1	0	102	5	13245	1	1	0	102	7	13245	NA	NA	NA
crypt 0.1 Day8	KEGG_TRYPTOPHAN_METABOLISM	1	1	0	40	12	13303	1	1	0	40	5	13307	1	1	0	40	7	13307	NA	NA	NA
crypt 0.1 Day8	KEGG_TYPE_II_DIABETES_MELLITUS	1	1	0	47	12	13296	1	1	0	47	5	13300	1	1	0	47	7	13300	NA	NA	NA
crypt 0.1 Day8	KEGG_TYPE_I_DIABETES_MELLITUS	1	1	0	43	12	13300	1	1	0	43	5	13304	1	1	0	43	7	13304	NA	NA	NA
crypt 0.1 Day8	KEGG_TYROSINE_METABOLISM	1	1	0	42	12	13301	1	1	0	42	5	13305	1	1	0	42	7	13305	NA	NA	NA
crypt 0.1 Day8	KEGG_UBIQUITIN_MEDIATED_PROTEOLYSIS	1	1	0	135	12	13208	1	1	0	135	5	13212	1	1	0	135	7	13212	NA	NA	NA
crypt 0.1 Day8	KEGG_VALINE_LEUCINE_AND_ISOLEUCINE_BIOSYNTHESIS	1	1	0	11	12	13332	1	1	0	11	5	13336	1	1	0	11	7	13336	NA	NA	NA
crypt 0.1 Day8	KEGG_VALINE_LEUCINE_AND_ISOLEUCINE_DEGRADATION	1	1	0	44	12	13299	1	1	0	44	5	13303	1	1	0	44	7	13303	NA	NA	NA
crypt 0.1 Day8	KEGG_VASCULAR_SMOOTH_MUSCLE_CONTRACTION	1	1	0	115	12	13228	1	1	0	115	5	13232	1	1	0	115	7	13232	NA	NA	NA
crypt 0.1 Day8	KEGG_VASOPRESSIN_REGULATED_WATER_REABSORPTION	1	1	0	44	12	13299	1	1	0	44	5	13303	1	1	0	44	7	13303	NA	NA	NA
crypt 0.1 Day8	KEGG_VEGF_SIGNALING_PATHWAY	1	1	0	76	12	13267	1	1	0	76	5	13271	1	1	0	76	7	13271	NA	NA	NA
crypt 0.1 Day8	KEGG_VIBRIO_CHOLERAE_INFECTION	1	1	0	54	12	13289	1	1	0	54	5	13293	1	1	0	54	7	13293	NA	NA	NA
crypt 0.1 Day8	KEGG_VIRAL_MYOCARDITIS	1	1	0	70	12	13273	1	1	0	70	5	13277	1	1	0	70	7	13277	NA	NA	NA
crypt 0.1 Day8	KEGG_WNT_SIGNALING_PATHWAY	1	1	0	151	12	13192	1	1	0	151	5	13196	1	1	0	151	7	13196	NA	NA	NA
crypt 0.1 Day8	NABA_BASEMENT_MEMBRANES	1	1	0	40	12	13303	1	1	0	40	5	13307	1	1	0	40	7	13307	NA	NA	NA
crypt 0.1 Day8	NABA_COLLAGENS	1	1	0	44	12	13299	1	1	0	44	5	13303	1	1	0	44	7	13303	NA	NA	NA
crypt 0.1 Day8	NABA_CORE_MATRISOME	1	1	0	275	12	13068	1	1	0	275	5	13072	1	1	0	275	7	13072	NA	NA	NA
crypt 0.1 Day8	NABA_ECM_AFFILIATED	1	1	0	170	12	13173	1	1	0	170	5	13177	1	1	0	170	7	13177	NA	NA	NA
crypt 0.1 Day8	NABA_ECM_GLYCOPROTEINS	1	1	0	196	12	13147	1	1	0	196	5	13151	1	1	0	196	7	13151	NA	NA	NA
crypt 0.1 Day8	NABA_ECM_REGULATORS	1	1	0	238	12	13105	1	1	0	238	5	13109	1	1	0	238	7	13109	NA	NA	NA
crypt 0.1 Day8	NABA_PROTEOGLYCANS	1	1	0	35	12	13308	1	1	0	35	5	13312	1	1	0	35	7	13312	NA	NA	NA
crypt 0.1 Day8	NABA_SECRETED_FACTORS	1	1	0	343	12	13000	1	1	0	343	5	13004	1	1	0	343	7	13004	NA	NA	NA
crypt 0.1 Day8	PID_A6B1_A6B4_INTEGRIN_PATHWAY	1	1	0	46	12	13297	1	1	0	46	5	13301	1	1	0	46	7	13301	NA	NA	NA
crypt 0.1 Day8	PID_ALK1_PATHWAY	1	1	0	26	12	13317	1	1	0	26	5	13321	1	1	0	26	7	13321	NA	NA	NA
crypt 0.1 Day8	PID_ALK2_PATHWAY	1	1	0	11	12	13332	1	1	0	11	5	13336	1	1	0	11	7	13336	NA	NA	NA
crypt 0.1 Day8	PID_ALPHA_SYNUCLEIN_PATHWAY	1	1	0	32	12	13311	1	1	0	32	5	13315	1	1	0	32	7	13315	NA	NA	NA
crypt 0.1 Day8	PID_AMB2_NEUTROPHILS_PATHWAY	1	1	0	41	12	13302	1	1	0	41	5	13306	1	1	0	41	7	13306	NA	NA	NA
crypt 0.1 Day8	PID_ANGIOPOIETIN_RECEPTOR_PATHWAY	1	1	0	49	12	13294	1	1	0	49	5	13298	1	1	0	49	7	13298	NA	NA	NA
crypt 0.1 Day8	PID_ANTHRAX_PATHWAY	1	1	0	18	12	13325	1	1	0	18	5	13329	1	1	0	18	7	13329	NA	NA	NA
crypt 0.1 Day8	PID_AP1_PATHWAY	1	1	0	70	12	13273	1	1	0	70	5	13277	1	1	0	70	7	13277	NA	NA	NA
crypt 0.1 Day8	PID_ARF6_DOWNSTREAM_PATHWAY	1	1	0	15	12	13328	1	1	0	15	5	13332	1	1	0	15	7	13332	NA	NA	NA
crypt 0.1 Day8	PID_ARF6_PATHWAY	1	1	0	35	12	13308	1	1	0	35	5	13312	1	1	0	35	7	13312	NA	NA	NA
crypt 0.1 Day8	PID_ARF_3PATHWAY	1	1	0	19	12	13324	1	1	0	19	5	13328	1	1	0	19	7	13328	NA	NA	NA
crypt 0.1 Day8	PID_AR_NONGENOMIC_PATHWAY	1	1	0	31	12	13312	1	1	0	31	5	13316	1	1	0	31	7	13316	NA	NA	NA
crypt 0.1 Day8	PID_AR_PATHWAY	1	1	0	61	12	13282	1	1	0	61	5	13286	1	1	0	61	7	13286	NA	NA	NA
crypt 0.1 Day8	PID_AR_TF_PATHWAY	1	1	0	53	12	13290	1	1	0	53	5	13294	1	1	0	53	7	13294	NA	NA	NA
crypt 0.1 Day8	PID_ATF2_PATHWAY	1	1	0	59	12	13284	1	1	0	59	5	13288	1	1	0	59	7	13288	NA	NA	NA
crypt 0.1 Day8	PID_ATM_PATHWAY	1	1	0	34	12	13309	1	1	0	34	5	13313	1	1	0	34	7	13313	NA	NA	NA
crypt 0.1 Day8	PID_ATR_PATHWAY	1	1	0	39	12	13304	1	1	0	39	5	13308	1	1	0	39	7	13308	NA	NA	NA
crypt 0.1 Day8	PID_AURORA_A_PATHWAY	1	1	0	31	12	13312	1	1	0	31	5	13316	1	1	0	31	7	13316	NA	NA	NA
crypt 0.1 Day8	PID_AURORA_B_PATHWAY	1	1	0	39	12	13304	1	1	0	39	5	13308	1	1	0	39	7	13308	NA	NA	NA
crypt 0.1 Day8	PID_AVB3_INTEGRIN_PATHWAY	1	1	0	74	12	13269	1	1	0	74	5	13273	1	1	0	74	7	13273	NA	NA	NA
crypt 0.1 Day8	PID_AVB3_OPN_PATHWAY	1	1	0	31	12	13312	1	1	0	31	5	13316	1	1	0	31	7	13316	NA	NA	NA
crypt 0.1 Day8	PID_BARD1_PATHWAY	1	1	0	29	12	13314	1	1	0	29	5	13318	1	1	0	29	7	13318	NA	NA	NA
crypt 0.1 Day8	PID_BETA_CATENIN_DEG_PATHWAY	1	1	0	18	12	13325	1	1	0	18	5	13329	1	1	0	18	7	13329	NA	NA	NA
crypt 0.1 Day8	PID_BETA_CATENIN_NUC_PATHWAY	1	1	0	80	12	13263	1	1	0	80	5	13267	1	1	0	80	7	13267	NA	NA	NA
crypt 0.1 Day8	PID_BMP_PATHWAY	1	1	0	42	12	13301	1	1	0	42	5	13305	1	1	0	42	7	13305	NA	NA	NA
crypt 0.1 Day8	PID_CASPASE_PATHWAY	1	1	0	51	12	13292	1	1	0	51	5	13296	1	1	0	51	7	13296	NA	NA	NA
crypt 0.1 Day8	PID_CD40_PATHWAY	1	1	0	31	12	13312	1	1	0	31	5	13316	1	1	0	31	7	13316	NA	NA	NA
crypt 0.1 Day8	PID_CD8_TCR_DOWNSTREAM_PATHWAY	1	1	0	65	12	13278	1	1	0	65	5	13282	1	1	0	65	7	13282	NA	NA	NA
crypt 0.1 Day8	PID_CDC42_PATHWAY	1	1	0	70	12	13273	1	1	0	70	5	13277	1	1	0	70	7	13277	NA	NA	NA
crypt 0.1 Day8	PID_CDC42_REG_PATHWAY	1	1	0	30	12	13313	1	1	0	30	5	13317	1	1	0	30	7	13317	NA	NA	NA
crypt 0.1 Day8	PID_CERAMIDE_PATHWAY	1	1	0	44	12	13299	1	1	0	44	5	13303	1	1	0	44	7	13303	NA	NA	NA
crypt 0.1 Day8	PID_CIRCADIAN_PATHWAY	1	1	0	16	12	13327	1	1	0	16	5	13331	1	1	0	16	7	13331	NA	NA	NA
crypt 0.1 Day8	PID_CMYB_PATHWAY	1	1	0	84	12	13259	1	1	0	84	5	13263	1	1	0	84	7	13263	NA	NA	NA
crypt 0.1 Day8	PID_CONE_PATHWAY	1	1	0	23	12	13320	1	1	0	23	5	13324	1	1	0	23	7	13324	NA	NA	NA
crypt 0.1 Day8	PID_CXCR3_PATHWAY	1	1	0	43	12	13300	1	1	0	43	5	13304	1	1	0	43	7	13304	NA	NA	NA
crypt 0.1 Day8	PID_CXCR4_PATHWAY	1	1	0	100	12	13243	1	1	0	100	5	13247	1	1	0	100	7	13247	NA	NA	NA
crypt 0.1 Day8	PID_DELTA_NP63_PATHWAY	1	1	0	47	12	13296	1	1	0	47	5	13300	1	1	0	47	7	13300	NA	NA	NA
crypt 0.1 Day8	PID_DNA_PK_PATHWAY	1	1	0	16	12	13327	1	1	0	16	5	13331	1	1	0	16	7	13331	NA	NA	NA
crypt 0.1 Day8	PID_E2F_PATHWAY	1	1	0	73	12	13270	1	1	0	73	5	13274	1	1	0	73	7	13274	NA	NA	NA
crypt 0.1 Day8	PID_ENDOTHELIN_PATHWAY	1	1	0	63	12	13280	1	1	0	63	5	13284	1	1	0	63	7	13284	NA	NA	NA
crypt 0.1 Day8	PID_EPHA2_FWD_PATHWAY	1	1	0	19	12	13324	1	1	0	19	5	13328	1	1	0	19	7	13328	NA	NA	NA
crypt 0.1 Day8	PID_EPHA_FWDPATHWAY	1	1	0	34	12	13309	1	1	0	34	5	13313	1	1	0	34	7	13313	NA	NA	NA
crypt 0.1 Day8	PID_EPHB_FWD_PATHWAY	1	1	0	40	12	13303	1	1	0	40	5	13307	1	1	0	40	7	13307	NA	NA	NA
crypt 0.1 Day8	PID_EPHRINB_REV_PATHWAY	1	1	0	30	12	13313	1	1	0	30	5	13317	1	1	0	30	7	13317	NA	NA	NA
crypt 0.1 Day8	PID_ERA_GENOMIC_PATHWAY	1	1	0	64	12	13279	1	1	0	64	5	13283	1	1	0	64	7	13283	NA	NA	NA
crypt 0.1 Day8	PID_ERBB4_PATHWAY	1	1	0	38	12	13305	1	1	0	38	5	13309	1	1	0	38	7	13309	NA	NA	NA
crypt 0.1 Day8	PID_ERBB_NETWORK_PATHWAY	1	1	0	15	12	13328	1	1	0	15	5	13332	1	1	0	15	7	13332	NA	NA	NA
crypt 0.1 Day8	PID_ERB_GENOMIC_PATHWAY	1	1	0	15	12	13328	1	1	0	15	5	13332	1	1	0	15	7	13332	NA	NA	NA
crypt 0.1 Day8	PID_FANCONI_PATHWAY	1	1	0	47	12	13296	1	1	0	47	5	13300	1	1	0	47	7	13300	NA	NA	NA
crypt 0.1 Day8	PID_FAS_PATHWAY	1	1	0	38	12	13305	1	1	0	38	5	13309	1	1	0	38	7	13309	NA	NA	NA
crypt 0.1 Day8	PID_FOXM1_PATHWAY	1	1	0	40	12	13303	1	1	0	40	5	13307	1	1	0	40	7	13307	NA	NA	NA
crypt 0.1 Day8	PID_FOXO_PATHWAY	1	1	0	49	12	13294	1	1	0	49	5	13298	1	1	0	49	7	13298	NA	NA	NA
crypt 0.1 Day8	PID_FRA_PATHWAY	1	1	0	37	12	13306	1	1	0	37	5	13310	1	1	0	37	7	13310	NA	NA	NA
crypt 0.1 Day8	PID_GLYPICAN_1PATHWAY	1	1	0	27	12	13316	1	1	0	27	5	13320	1	1	0	27	7	13320	NA	NA	NA
crypt 0.1 Day8	PID_HDAC_CLASSIII_PATHWAY	1	1	0	26	12	13317	1	1	0	26	5	13321	1	1	0	26	7	13321	NA	NA	NA
crypt 0.1 Day8	PID_HDAC_CLASSII_PATHWAY	1	1	0	34	12	13309	1	1	0	34	5	13313	1	1	0	34	7	13313	NA	NA	NA
crypt 0.1 Day8	PID_HDAC_CLASSI_PATHWAY	1	1	0	66	12	13277	1	1	0	66	5	13281	1	1	0	66	7	13281	NA	NA	NA
crypt 0.1 Day8	PID_HEDGEHOG_2PATHWAY	1	1	0	22	12	13321	1	1	0	22	5	13325	1	1	0	22	7	13325	NA	NA	NA
crypt 0.1 Day8	PID_HEDGEHOG_GLI_PATHWAY	1	1	0	48	12	13295	1	1	0	48	5	13299	1	1	0	48	7	13299	NA	NA	NA
crypt 0.1 Day8	PID_HES_HEY_PATHWAY	1	1	0	48	12	13295	1	1	0	48	5	13299	1	1	0	48	7	13299	NA	NA	NA
crypt 0.1 Day8	PID_HIF1A_PATHWAY	1	1	0	19	12	13324	1	1	0	19	5	13328	1	1	0	19	7	13328	NA	NA	NA
crypt 0.1 Day8	PID_HIF1_TFPATHWAY	1	1	0	66	12	13277	1	1	0	66	5	13281	1	1	0	66	7	13281	NA	NA	NA
crypt 0.1 Day8	PID_HIF2PATHWAY	1	1	0	34	12	13309	1	1	0	34	5	13313	1	1	0	34	7	13313	NA	NA	NA
crypt 0.1 Day8	PID_HIV_NEF_PATHWAY	1	1	0	35	12	13308	1	1	0	35	5	13312	1	1	0	35	7	13312	NA	NA	NA
crypt 0.1 Day8	PID_HNF3A_PATHWAY	1	1	0	44	12	13299	1	1	0	44	5	13303	1	1	0	44	7	13303	NA	NA	NA
crypt 0.1 Day8	PID_HNF3B_PATHWAY	1	1	0	45	12	13298	1	1	0	45	5	13302	1	1	0	45	7	13302	NA	NA	NA
crypt 0.1 Day8	PID_IFNG_PATHWAY	1	1	0	40	12	13303	1	1	0	40	5	13307	1	1	0	40	7	13307	NA	NA	NA
crypt 0.1 Day8	PID_IL12_2PATHWAY	1	1	0	62	12	13281	1	1	0	62	5	13285	1	1	0	62	7	13285	NA	NA	NA
crypt 0.1 Day8	PID_IL12_STAT4_PATHWAY	1	1	0	32	12	13311	1	1	0	32	5	13315	1	1	0	32	7	13315	NA	NA	NA
crypt 0.1 Day8	PID_IL1_PATHWAY	1	1	0	34	12	13309	1	1	0	34	5	13313	1	1	0	34	7	13313	NA	NA	NA
crypt 0.1 Day8	PID_IL23_PATHWAY	1	1	0	37	12	13306	1	1	0	37	5	13310	1	1	0	37	7	13310	NA	NA	NA
crypt 0.1 Day8	PID_IL27_PATHWAY	1	1	0	26	12	13317	1	1	0	26	5	13321	1	1	0	26	7	13321	NA	NA	NA
crypt 0.1 Day8	PID_IL3_PATHWAY	1	1	0	26	12	13317	1	1	0	26	5	13321	1	1	0	26	7	13321	NA	NA	NA
crypt 0.1 Day8	PID_IL4_2PATHWAY	1	1	0	64	12	13279	1	1	0	64	5	13283	1	1	0	64	7	13283	NA	NA	NA
crypt 0.1 Day8	PID_IL5_PATHWAY	1	1	0	14	12	13329	1	1	0	14	5	13333	1	1	0	14	7	13333	NA	NA	NA
crypt 0.1 Day8	PID_IL8_CXCR1_PATHWAY	1	1	0	28	12	13315	1	1	0	28	5	13319	1	1	0	28	7	13319	NA	NA	NA
crypt 0.1 Day8	PID_IL8_CXCR2_PATHWAY	1	1	0	34	12	13309	1	1	0	34	5	13313	1	1	0	34	7	13313	NA	NA	NA
crypt 0.1 Day8	PID_ILK_PATHWAY	1	1	0	45	12	13298	1	1	0	45	5	13302	1	1	0	45	7	13302	NA	NA	NA
crypt 0.1 Day8	PID_INSULIN_GLUCOSE_PATHWAY	1	1	0	26	12	13317	1	1	0	26	5	13321	1	1	0	26	7	13321	NA	NA	NA
crypt 0.1 Day8	PID_INTEGRIN1_PATHWAY	1	1	0	66	12	13277	1	1	0	66	5	13281	1	1	0	66	7	13281	NA	NA	NA
crypt 0.1 Day8	PID_INTEGRIN2_PATHWAY	1	1	0	29	12	13314	1	1	0	29	5	13318	1	1	0	29	7	13318	NA	NA	NA
crypt 0.1 Day8	PID_INTEGRIN3_PATHWAY	1	1	0	43	12	13300	1	1	0	43	5	13304	1	1	0	43	7	13304	NA	NA	NA
crypt 0.1 Day8	PID_INTEGRIN4_PATHWAY	1	1	0	11	12	13332	1	1	0	11	5	13336	1	1	0	11	7	13336	NA	NA	NA
crypt 0.1 Day8	PID_INTEGRIN5_PATHWAY	1	1	0	17	12	13326	1	1	0	17	5	13330	1	1	0	17	7	13330	NA	NA	NA
crypt 0.1 Day8	PID_INTEGRIN_A4B1_PATHWAY	1	1	0	33	12	13310	1	1	0	33	5	13314	1	1	0	33	7	13314	NA	NA	NA
crypt 0.1 Day8	PID_INTEGRIN_A9B1_PATHWAY	1	1	0	25	12	13318	1	1	0	25	5	13322	1	1	0	25	7	13322	NA	NA	NA
crypt 0.1 Day8	PID_INTEGRIN_CS_PATHWAY	1	1	0	26	12	13317	1	1	0	26	5	13321	1	1	0	26	7	13321	NA	NA	NA
crypt 0.1 Day8	PID_LIS1_PATHWAY	1	1	0	28	12	13315	1	1	0	28	5	13319	1	1	0	28	7	13319	NA	NA	NA
crypt 0.1 Day8	PID_LKB1_PATHWAY	1	1	0	47	12	13296	1	1	0	47	5	13300	1	1	0	47	7	13300	NA	NA	NA
crypt 0.1 Day8	PID_LPA4_PATHWAY	1	1	0	15	12	13328	1	1	0	15	5	13332	1	1	0	15	7	13332	NA	NA	NA
crypt 0.1 Day8	PID_LYSOPHOSPHOLIPID_PATHWAY	1	1	0	65	12	13278	1	1	0	65	5	13282	1	1	0	65	7	13282	NA	NA	NA
crypt 0.1 Day8	PID_MAPK_TRK_PATHWAY	1	1	0	34	12	13309	1	1	0	34	5	13313	1	1	0	34	7	13313	NA	NA	NA
crypt 0.1 Day8	PID_MTOR_4PATHWAY	1	1	0	69	12	13274	1	1	0	69	5	13278	1	1	0	69	7	13278	NA	NA	NA
crypt 0.1 Day8	PID_MYC_ACTIV_PATHWAY	1	1	0	79	12	13264	1	1	0	79	5	13268	1	1	0	79	7	13268	NA	NA	NA
crypt 0.1 Day8	PID_MYC_PATHWAY	1	1	0	25	12	13318	1	1	0	25	5	13322	1	1	0	25	7	13322	NA	NA	NA
crypt 0.1 Day8	PID_MYC_REPRESS_PATHWAY	1	1	0	63	12	13280	1	1	0	63	5	13284	1	1	0	63	7	13284	NA	NA	NA
crypt 0.1 Day8	PID_NECTIN_PATHWAY	1	1	0	30	12	13313	1	1	0	30	5	13317	1	1	0	30	7	13317	NA	NA	NA
crypt 0.1 Day8	PID_NEPHRIN_NEPH1_PATHWAY	1	1	0	31	12	13312	1	1	0	31	5	13316	1	1	0	31	7	13316	NA	NA	NA
crypt 0.1 Day8	PID_NETRIN_PATHWAY	1	1	0	32	12	13311	1	1	0	32	5	13315	1	1	0	32	7	13315	NA	NA	NA
crypt 0.1 Day8	PID_NFAT_3PATHWAY	1	1	0	53	12	13290	1	1	0	53	5	13294	1	1	0	53	7	13294	NA	NA	NA
crypt 0.1 Day8	PID_NFAT_TFPATHWAY	1	1	0	45	12	13298	1	1	0	45	5	13302	1	1	0	45	7	13302	NA	NA	NA
crypt 0.1 Day8	PID_NFKAPPAB_ATYPICAL_PATHWAY	1	1	0	17	12	13326	1	1	0	17	5	13330	1	1	0	17	7	13330	NA	NA	NA
crypt 0.1 Day8	PID_NFKAPPAB_CANONICAL_PATHWAY	1	1	0	23	12	13320	1	1	0	23	5	13324	1	1	0	23	7	13324	NA	NA	NA
crypt 0.1 Day8	PID_NOTCH_PATHWAY	1	1	0	59	12	13284	1	1	0	59	5	13288	1	1	0	59	7	13288	NA	NA	NA
crypt 0.1 Day8	PID_P38_ALPHA_BETA_DOWNSTREAM_PATHWAY	1	1	0	38	12	13305	1	1	0	38	5	13309	1	1	0	38	7	13309	NA	NA	NA
crypt 0.1 Day8	PID_P38_ALPHA_BETA_PATHWAY	1	1	0	30	12	13313	1	1	0	30	5	13317	1	1	0	30	7	13317	NA	NA	NA
crypt 0.1 Day8	PID_P38_GAMMA_DELTA_PATHWAY	1	1	0	11	12	13332	1	1	0	11	5	13336	1	1	0	11	7	13336	NA	NA	NA
crypt 0.1 Day8	PID_P38_MK2_PATHWAY	1	1	0	21	12	13322	1	1	0	21	5	13326	1	1	0	21	7	13326	NA	NA	NA
crypt 0.1 Day8	PID_P38_MKK3_6PATHWAY	1	1	0	26	12	13317	1	1	0	26	5	13321	1	1	0	26	7	13321	NA	NA	NA
crypt 0.1 Day8	PID_P53_DOWNSTREAM_PATHWAY	1	1	0	137	12	13206	1	1	0	137	5	13210	1	1	0	137	7	13210	NA	NA	NA
crypt 0.1 Day8	PID_P53_REGULATION_PATHWAY	1	1	0	59	12	13284	1	1	0	59	5	13288	1	1	0	59	7	13288	NA	NA	NA
crypt 0.1 Day8	PID_P73PATHWAY	1	1	0	79	12	13264	1	1	0	79	5	13268	1	1	0	79	7	13268	NA	NA	NA
crypt 0.1 Day8	PID_P75_NTR_PATHWAY	1	1	0	68	12	13275	1	1	0	68	5	13279	1	1	0	68	7	13279	NA	NA	NA
crypt 0.1 Day8	PID_PI3KCI_AKT_PATHWAY	1	1	0	35	12	13308	1	1	0	35	5	13312	1	1	0	35	7	13312	NA	NA	NA
crypt 0.1 Day8	PID_PI3KCI_PATHWAY	1	1	0	48	12	13295	1	1	0	48	5	13299	1	1	0	48	7	13299	NA	NA	NA
crypt 0.1 Day8	PID_PLK1_PATHWAY	1	1	0	46	12	13297	1	1	0	46	5	13301	1	1	0	46	7	13301	NA	NA	NA
crypt 0.1 Day8	PID_PRL_SIGNALING_EVENTS_PATHWAY	1	1	0	23	12	13320	1	1	0	23	5	13324	1	1	0	23	7	13324	NA	NA	NA
crypt 0.1 Day8	PID_PS1_PATHWAY	1	1	0	46	12	13297	1	1	0	46	5	13301	1	1	0	46	7	13301	NA	NA	NA
crypt 0.1 Day8	PID_PTP1B_PATHWAY	1	1	0	52	12	13291	1	1	0	52	5	13295	1	1	0	52	7	13295	NA	NA	NA
crypt 0.1 Day8	PID_RAC1_PATHWAY	1	1	0	54	12	13289	1	1	0	54	5	13293	1	1	0	54	7	13293	NA	NA	NA
crypt 0.1 Day8	PID_RANBP2_PATHWAY	1	1	0	11	12	13332	1	1	0	11	5	13336	1	1	0	11	7	13336	NA	NA	NA
crypt 0.1 Day8	PID_RB_1PATHWAY	1	1	0	65	12	13278	1	1	0	65	5	13282	1	1	0	65	7	13282	NA	NA	NA
crypt 0.1 Day8	PID_REELIN_PATHWAY	1	1	0	28	12	13315	1	1	0	28	5	13319	1	1	0	28	7	13319	NA	NA	NA
crypt 0.1 Day8	PID_REG_GR_PATHWAY	1	1	0	82	12	13261	1	1	0	82	5	13265	1	1	0	82	7	13265	NA	NA	NA
crypt 0.1 Day8	PID_RETINOIC_ACID_PATHWAY	1	1	0	30	12	13313	1	1	0	30	5	13317	1	1	0	30	7	13317	NA	NA	NA
crypt 0.1 Day8	PID_RHOA_PATHWAY	1	1	0	45	12	13298	1	1	0	45	5	13302	1	1	0	45	7	13302	NA	NA	NA
crypt 0.1 Day8	PID_RHOA_REG_PATHWAY	1	1	0	46	12	13297	1	1	0	46	5	13301	1	1	0	46	7	13301	NA	NA	NA
crypt 0.1 Day8	PID_RHODOPSIN_PATHWAY	1	1	0	23	12	13320	1	1	0	23	5	13324	1	1	0	23	7	13324	NA	NA	NA
crypt 0.1 Day8	PID_RXR_VDR_PATHWAY	1	1	0	26	12	13317	1	1	0	26	5	13321	1	1	0	26	7	13321	NA	NA	NA
crypt 0.1 Day8	PID_S1P_META_PATHWAY	1	1	0	21	12	13322	1	1	0	21	5	13326	1	1	0	21	7	13326	NA	NA	NA
crypt 0.1 Day8	PID_S1P_S1P1_PATHWAY	1	1	0	21	12	13322	1	1	0	21	5	13326	1	1	0	21	7	13326	NA	NA	NA
crypt 0.1 Day8	PID_S1P_S1P2_PATHWAY	1	1	0	24	12	13319	1	1	0	24	5	13323	1	1	0	24	7	13323	NA	NA	NA
crypt 0.1 Day8	PID_S1P_S1P3_PATHWAY	1	1	0	29	12	13314	1	1	0	29	5	13318	1	1	0	29	7	13318	NA	NA	NA
crypt 0.1 Day8	PID_S1P_S1P4_PATHWAY	1	1	0	14	12	13329	1	1	0	14	5	13333	1	1	0	14	7	13333	NA	NA	NA
crypt 0.1 Day8	PID_SMAD2_3NUCLEAR_PATHWAY	1	1	0	82	12	13261	1	1	0	82	5	13265	1	1	0	82	7	13265	NA	NA	NA
crypt 0.1 Day8	PID_SMAD2_3PATHWAY	1	1	0	16	12	13327	1	1	0	16	5	13331	1	1	0	16	7	13331	NA	NA	NA
crypt 0.1 Day8	PID_SYNDECAN_1_PATHWAY	1	1	0	46	12	13297	1	1	0	46	5	13301	1	1	0	46	7	13301	NA	NA	NA
crypt 0.1 Day8	PID_SYNDECAN_2_PATHWAY	1	1	0	33	12	13310	1	1	0	33	5	13314	1	1	0	33	7	13314	NA	NA	NA
crypt 0.1 Day8	PID_SYNDECAN_3_PATHWAY	1	1	0	17	12	13326	1	1	0	17	5	13330	1	1	0	17	7	13330	NA	NA	NA
crypt 0.1 Day8	PID_SYNDECAN_4_PATHWAY	1	1	0	32	12	13311	1	1	0	32	5	13315	1	1	0	32	7	13315	NA	NA	NA
crypt 0.1 Day8	PID_TAP63_PATHWAY	1	1	0	54	12	13289	1	1	0	54	5	13293	1	1	0	54	7	13293	NA	NA	NA
crypt 0.1 Day8	PID_TCR_CALCIUM_PATHWAY	1	1	0	28	12	13315	1	1	0	28	5	13319	1	1	0	28	7	13319	NA	NA	NA
crypt 0.1 Day8	PID_TCR_JNK_PATHWAY	1	1	0	14	12	13329	1	1	0	14	5	13333	1	1	0	14	7	13333	NA	NA	NA
crypt 0.1 Day8	PID_TCR_RAS_PATHWAY	1	1	0	14	12	13329	1	1	0	14	5	13333	1	1	0	14	7	13333	NA	NA	NA
crypt 0.1 Day8	PID_TELOMERASE_PATHWAY	1	1	0	67	12	13276	1	1	0	67	5	13280	1	1	0	67	7	13280	NA	NA	NA
crypt 0.1 Day8	PID_THROMBIN_PAR1_PATHWAY	1	1	0	43	12	13300	1	1	0	43	5	13304	1	1	0	43	7	13304	NA	NA	NA
crypt 0.1 Day8	PID_THROMBIN_PAR4_PATHWAY	1	1	0	15	12	13328	1	1	0	15	5	13332	1	1	0	15	7	13332	NA	NA	NA
crypt 0.1 Day8	PID_TNF_PATHWAY	1	1	0	46	12	13297	1	1	0	46	5	13301	1	1	0	46	7	13301	NA	NA	NA
crypt 0.1 Day8	PID_TOLL_ENDOGENOUS_PATHWAY	1	1	0	24	12	13319	1	1	0	24	5	13323	1	1	0	24	7	13323	NA	NA	NA
crypt 0.1 Day8	PID_TRAIL_PATHWAY	1	1	0	28	12	13315	1	1	0	28	5	13319	1	1	0	28	7	13319	NA	NA	NA
crypt 0.1 Day8	PID_TXA2PATHWAY	1	1	0	56	12	13287	1	1	0	56	5	13291	1	1	0	56	7	13291	NA	NA	NA
crypt 0.1 Day8	PID_UPA_UPAR_PATHWAY	1	1	0	42	12	13301	1	1	0	42	5	13305	1	1	0	42	7	13305	NA	NA	NA
crypt 0.1 Day8	PID_VEGFR1_2_PATHWAY	1	1	0	69	12	13274	1	1	0	69	5	13278	1	1	0	69	7	13278	NA	NA	NA
crypt 0.1 Day8	PID_VEGFR1_PATHWAY	1	1	0	26	12	13317	1	1	0	26	5	13321	1	1	0	26	7	13321	NA	NA	NA
crypt 0.1 Day8	PID_VEGF_VEGFR_PATHWAY	1	1	0	10	12	13333	1	1	0	10	5	13337	1	1	0	10	7	13337	NA	NA	NA
crypt 0.1 Day8	PID_WNT_CANONICAL_PATHWAY	1	1	0	20	12	13323	1	1	0	20	5	13327	1	1	0	20	7	13327	NA	NA	NA
crypt 0.1 Day8	PID_WNT_NONCANONICAL_PATHWAY	1	1	0	32	12	13311	1	1	0	32	5	13315	1	1	0	32	7	13315	NA	NA	NA
crypt 0.1 Day8	PID_WNT_SIGNALING_PATHWAY	1	1	0	28	12	13315	1	1	0	28	5	13319	1	1	0	28	7	13319	NA	NA	NA
crypt 0.1 Day8	REACTOME_2_LTR_CIRCLE_FORMATION	1	1	0	7	12	13336	1	1	0	7	5	13340	1	1	0	7	7	13340	NA	NA	NA
crypt 0.1 Day8	REACTOME_ABACAVIR_METABOLISM	1	1	0	5	12	13338	1	1	0	5	5	13342	1	1	0	5	7	13342	NA	NA	NA
crypt 0.1 Day8	REACTOME_ABACAVIR_TRANSMEMBRANE_TRANSPORT	1	1	0	5	12	13338	1	1	0	5	5	13342	1	1	0	5	7	13342	NA	NA	NA
crypt 0.1 Day8	REACTOME_ABACAVIR_TRANSPORT_AND_METABOLISM	1	1	0	10	12	13333	1	1	0	10	5	13337	1	1	0	10	7	13337	NA	NA	NA
crypt 0.1 Day8	REACTOME_ABC_FAMILY_PROTEINS_MEDIATED_TRANSPORT	1	1	0	103	12	13240	1	1	0	103	5	13244	1	1	0	103	7	13244	NA	NA	NA
crypt 0.1 Day8	REACTOME_ABC_TRANSPORTERS_IN_LIPID_HOMEOSTASIS	1	1	0	18	12	13325	1	1	0	18	5	13329	1	1	0	18	7	13329	NA	NA	NA
crypt 0.1 Day8	REACTOME_ABC_TRANSPORTER_DISORDERS	1	1	0	77	12	13266	1	1	0	77	5	13270	1	1	0	77	7	13270	NA	NA	NA
crypt 0.1 Day8	REACTOME_ABERRANT_REGULATION_OF_MITOTIC_EXIT_IN_CANCER_DUE_TO_RB1_DEFECTS	1	1	0	20	12	13323	1	1	0	20	5	13327	1	1	0	20	7	13327	NA	NA	NA
crypt 0.1 Day8	REACTOME_ABERRANT_REGULATION_OF_MITOTIC_G1_S_TRANSITION_IN_CANCER_DUE_TO_RB1_DEFECTS	1	1	0	17	12	13326	1	1	0	17	5	13330	1	1	0	17	7	13330	NA	NA	NA
crypt 0.1 Day8	REACTOME_ABORTIVE_ELONGATION_OF_HIV_1_TRANSCRIPT_IN_THE_ABSENCE_OF_TAT	1	1	0	23	12	13320	1	1	0	23	5	13324	1	1	0	23	7	13324	NA	NA	NA
crypt 0.1 Day8	REACTOME_ACETYLCHOLINE_BINDING_AND_DOWNSTREAM_EVENTS	1	1	0	14	12	13329	1	1	0	14	5	13333	1	1	0	14	7	13333	NA	NA	NA
crypt 0.1 Day8	REACTOME_ACETYLCHOLINE_INHIBITS_CONTRACTION_OF_OUTER_HAIR_CELLS	1	1	0	5	12	13338	1	1	0	5	5	13342	1	1	0	5	7	13342	NA	NA	NA
crypt 0.1 Day8	REACTOME_ACETYLCHOLINE_NEUROTRANSMITTER_RELEASE_CYCLE	1	1	0	17	12	13326	1	1	0	17	5	13330	1	1	0	17	7	13330	NA	NA	NA
crypt 0.1 Day8	REACTOME_ACETYLCHOLINE_REGULATES_INSULIN_SECRETION	1	1	0	10	12	13333	1	1	0	10	5	13337	1	1	0	10	7	13337	NA	NA	NA
crypt 0.1 Day8	REACTOME_ACROSOME_REACTION_AND_SPERM_OOCYTE_MEMBRANE_BINDING	1	1	0	6	12	13337	1	1	0	6	5	13341	1	1	0	6	7	13341	NA	NA	NA
crypt 0.1 Day8	REACTOME_ACTIVATED_NOTCH1_TRANSMITS_SIGNAL_TO_THE_NUCLEUS	1	1	0	31	12	13312	1	1	0	31	5	13316	1	1	0	31	7	13316	NA	NA	NA
crypt 0.1 Day8	REACTOME_ACTIVATED_NTRK2_SIGNALS_THROUGH_CDK5	1	1	0	6	12	13337	1	1	0	6	5	13341	1	1	0	6	7	13341	NA	NA	NA
crypt 0.1 Day8	REACTOME_ACTIVATED_NTRK2_SIGNALS_THROUGH_FYN	1	1	0	7	12	13336	1	1	0	7	5	13340	1	1	0	7	7	13340	NA	NA	NA
crypt 0.1 Day8	REACTOME_ACTIVATED_NTRK2_SIGNALS_THROUGH_PI3K	1	1	0	7	12	13336	1	1	0	7	5	13340	1	1	0	7	7	13340	NA	NA	NA
crypt 0.1 Day8	REACTOME_ACTIVATED_NTRK3_SIGNALS_THROUGH_PI3K	1	1	0	6	12	13337	1	1	0	6	5	13341	1	1	0	6	7	13341	NA	NA	NA
crypt 0.1 Day8	REACTOME_ACTIVATED_PKN1_STIMULATES_TRANSCRIPTION_OF_AR_ANDROGEN_RECEPTOR_REGULATED_GENES_KLK2_AND_KLK3	1	1	0	67	12	13276	1	1	0	67	5	13280	1	1	0	67	7	13280	NA	NA	NA
crypt 0.1 Day8	REACTOME_ACTIVATED_TAK1_MEDIATES_P38_MAPK_ACTIVATION	1	1	0	23	12	13320	1	1	0	23	5	13324	1	1	0	23	7	13324	NA	NA	NA
crypt 0.1 Day8	REACTOME_ACTIVATION_OF_AMPK_DOWNSTREAM_OF_NMDARS	1	1	0	29	12	13314	1	1	0	29	5	13318	1	1	0	29	7	13318	NA	NA	NA
crypt 0.1 Day8	REACTOME_ACTIVATION_OF_ANTERIOR_HOX_GENES_IN_HINDBRAIN_DEVELOPMENT_DURING_EARLY_EMBRYOGENESIS	1	1	0	122	12	13221	1	1	0	122	5	13225	1	1	0	122	7	13225	NA	NA	NA
crypt 0.1 Day8	REACTOME_ACTIVATION_OF_ATR_IN_RESPONSE_TO_REPLICATION_STRESS	1	1	0	37	12	13306	1	1	0	37	5	13310	1	1	0	37	7	13310	NA	NA	NA
crypt 0.1 Day8	REACTOME_ACTIVATION_OF_BAD_AND_TRANSLOCATION_TO_MITOCHONDRIA	1	1	0	15	12	13328	1	1	0	15	5	13332	1	1	0	15	7	13332	NA	NA	NA
crypt 0.1 Day8	REACTOME_ACTIVATION_OF_BH3_ONLY_PROTEINS	1	1	0	30	12	13313	1	1	0	30	5	13317	1	1	0	30	7	13317	NA	NA	NA
crypt 0.1 Day8	REACTOME_ACTIVATION_OF_C3_AND_C5	1	1	0	8	12	13335	1	1	0	8	5	13339	1	1	0	8	7	13339	NA	NA	NA
crypt 0.1 Day8	REACTOME_ACTIVATION_OF_CASPASES_THROUGH_APOPTOSOME_MEDIATED_CLEAVAGE	1	1	0	6	12	13337	1	1	0	6	5	13341	1	1	0	6	7	13341	NA	NA	NA
crypt 0.1 Day8	REACTOME_ACTIVATION_OF_GENE_EXPRESSION_BY_SREBF_SREBP	1	1	0	42	12	13301	1	1	0	42	5	13305	1	1	0	42	7	13305	NA	NA	NA
crypt 0.1 Day8	REACTOME_ACTIVATION_OF_IRF3_IRF7_MEDIATED_BY_TBK1_IKK_EPSILON	1	1	0	17	12	13326	1	1	0	17	5	13330	1	1	0	17	7	13330	NA	NA	NA
crypt 0.1 Day8	REACTOME_ACTIVATION_OF_KAINATE_RECEPTORS_UPON_GLUTAMATE_BINDING	1	1	0	30	12	13313	1	1	0	30	5	13317	1	1	0	30	7	13317	NA	NA	NA
crypt 0.1 Day8	REACTOME_ACTIVATION_OF_MATRIX_METALLOPROTEINASES	1	1	0	33	12	13310	1	1	0	33	5	13314	1	1	0	33	7	13314	NA	NA	NA
crypt 0.1 Day8	REACTOME_ACTIVATION_OF_NIMA_KINASES_NEK9_NEK6_NEK7	1	1	0	7	12	13336	1	1	0	7	5	13340	1	1	0	7	7	13340	NA	NA	NA
crypt 0.1 Day8	REACTOME_ACTIVATION_OF_NMDA_RECEPTORS_AND_POSTSYNAPTIC_EVENTS	1	1	0	94	12	13249	1	1	0	94	5	13253	1	1	0	94	7	13253	NA	NA	NA
crypt 0.1 Day8	REACTOME_ACTIVATION_OF_NOXA_AND_TRANSLOCATION_TO_MITOCHONDRIA	1	1	0	5	12	13338	1	1	0	5	5	13342	1	1	0	5	7	13342	NA	NA	NA
crypt 0.1 Day8	REACTOME_ACTIVATION_OF_PPARGC1A_PGC_1ALPHA_BY_PHOSPHORYLATION	1	1	0	10	12	13333	1	1	0	10	5	13337	1	1	0	10	7	13337	NA	NA	NA
crypt 0.1 Day8	REACTOME_ACTIVATION_OF_PUMA_AND_TRANSLOCATION_TO_MITOCHONDRIA	1	1	0	9	12	13334	1	1	0	9	5	13338	1	1	0	9	7	13338	NA	NA	NA
crypt 0.1 Day8	REACTOME_ACTIVATION_OF_RAC1_DOWNSTREAM_OF_NMDARS	1	1	0	7	12	13336	1	1	0	7	5	13340	1	1	0	7	7	13340	NA	NA	NA
crypt 0.1 Day8	REACTOME_ACTIVATION_OF_RAS_IN_B_CELLS	1	1	0	5	12	13338	1	1	0	5	5	13342	1	1	0	5	7	13342	NA	NA	NA
crypt 0.1 Day8	REACTOME_ACTIVATION_OF_SMO	1	1	0	18	12	13325	1	1	0	18	5	13329	1	1	0	18	7	13329	NA	NA	NA
crypt 0.1 Day8	REACTOME_ACTIVATION_OF_THE_AP_1_FAMILY_OF_TRANSCRIPTION_FACTORS	1	1	0	10	12	13333	1	1	0	10	5	13337	1	1	0	10	7	13337	NA	NA	NA
crypt 0.1 Day8	REACTOME_ACTIVATION_OF_THE_MRNA_UPON_BINDING_OF_THE_CAP_BINDING_COMPLEX_AND_EIFS_AND_SUBSEQUENT_BINDING_TO_43S	1	1	0	60	12	13283	1	1	0	60	5	13287	1	1	0	60	7	13287	NA	NA	NA
crypt 0.1 Day8	REACTOME_ACTIVATION_OF_THE_PHOTOTRANSDUCTION_CASCADE	1	1	0	11	12	13332	1	1	0	11	5	13336	1	1	0	11	7	13336	NA	NA	NA
crypt 0.1 Day8	REACTOME_ACTIVATION_OF_THE_PRE_REPLICATIVE_COMPLEX	1	1	0	33	12	13310	1	1	0	33	5	13314	1	1	0	33	7	13314	NA	NA	NA
crypt 0.1 Day8	REACTOME_ACTIVATION_OF_THE_TFAP2_AP_2_FAMILY_OF_TRANSCRIPTION_FACTORS	1	1	0	12	12	13331	1	1	0	12	5	13335	1	1	0	12	7	13335	NA	NA	NA
crypt 0.1 Day8	REACTOME_ACTIVATION_OF_TRKA_RECEPTORS	1	1	0	6	12	13337	1	1	0	6	5	13341	1	1	0	6	7	13341	NA	NA	NA
crypt 0.1 Day8	REACTOME_ACYL_CHAIN_REMODELING_OF_CL	1	1	0	6	12	13337	1	1	0	6	5	13341	1	1	0	6	7	13341	NA	NA	NA
crypt 0.1 Day8	REACTOME_ACYL_CHAIN_REMODELING_OF_DAG_AND_TAG	1	1	0	7	12	13336	1	1	0	7	5	13340	1	1	0	7	7	13340	NA	NA	NA
crypt 0.1 Day8	REACTOME_ACYL_CHAIN_REMODELLING_OF_PC	1	1	0	27	12	13316	1	1	0	27	5	13320	1	1	0	27	7	13320	NA	NA	NA
crypt 0.1 Day8	REACTOME_ACYL_CHAIN_REMODELLING_OF_PE	1	1	0	29	12	13314	1	1	0	29	5	13318	1	1	0	29	7	13318	NA	NA	NA
crypt 0.1 Day8	REACTOME_ACYL_CHAIN_REMODELLING_OF_PG	1	1	0	18	12	13325	1	1	0	18	5	13329	1	1	0	18	7	13329	NA	NA	NA
crypt 0.1 Day8	REACTOME_ACYL_CHAIN_REMODELLING_OF_PI	1	1	0	17	12	13326	1	1	0	17	5	13330	1	1	0	17	7	13330	NA	NA	NA
crypt 0.1 Day8	REACTOME_ACYL_CHAIN_REMODELLING_OF_PS	1	1	0	22	12	13321	1	1	0	22	5	13325	1	1	0	22	7	13325	NA	NA	NA
crypt 0.1 Day8	REACTOME_ADENYLATE_CYCLASE_ACTIVATING_PATHWAY	1	1	0	10	12	13333	1	1	0	10	5	13337	1	1	0	10	7	13337	NA	NA	NA
crypt 0.1 Day8	REACTOME_ADENYLATE_CYCLASE_INHIBITORY_PATHWAY	1	1	0	14	12	13329	1	1	0	14	5	13333	1	1	0	14	7	13333	NA	NA	NA
crypt 0.1 Day8	REACTOME_ADORA2B_MEDIATED_ANTI_INFLAMMATORY_CYTOKINES_PRODUCTION	1	1	0	133	12	13210	1	1	0	133	5	13214	1	1	0	133	7	13214	NA	NA	NA
crypt 0.1 Day8	REACTOME_ADP_SIGNALLING_THROUGH_P2Y_PURINOCEPTOR_1	1	1	0	25	12	13318	1	1	0	25	5	13322	1	1	0	25	7	13322	NA	NA	NA
crypt 0.1 Day8	REACTOME_ADP_SIGNALLING_THROUGH_P2Y_PURINOCEPTOR_12	1	1	0	22	12	13321	1	1	0	22	5	13325	1	1	0	22	7	13325	NA	NA	NA
crypt 0.1 Day8	REACTOME_ADRENALINE_NORADRENALINE_INHIBITS_INSULIN_SECRETION	1	1	0	28	12	13315	1	1	0	28	5	13319	1	1	0	28	7	13319	NA	NA	NA
crypt 0.1 Day8	REACTOME_ADRENOCEPTORS	1	1	0	9	12	13334	1	1	0	9	5	13338	1	1	0	9	7	13338	NA	NA	NA
crypt 0.1 Day8	REACTOME_ADVANCED_GLYCOSYLATION_ENDPRODUCT_RECEPTOR_SIGNALING	1	1	0	13	12	13330	1	1	0	13	5	13334	1	1	0	13	7	13334	NA	NA	NA
crypt 0.1 Day8	REACTOME_AFLATOXIN_ACTIVATION_AND_DETOXIFICATION	1	1	0	19	12	13324	1	1	0	19	5	13328	1	1	0	19	7	13328	NA	NA	NA
crypt 0.1 Day8	REACTOME_AGGREPHAGY	1	1	0	44	12	13299	1	1	0	44	5	13303	1	1	0	44	7	13303	NA	NA	NA
crypt 0.1 Day8	REACTOME_AKT_PHOSPHORYLATES_TARGETS_IN_THE_CYTOSOL	1	1	0	14	12	13329	1	1	0	14	5	13333	1	1	0	14	7	13333	NA	NA	NA
crypt 0.1 Day8	REACTOME_AKT_PHOSPHORYLATES_TARGETS_IN_THE_NUCLEUS	1	1	0	10	12	13333	1	1	0	10	5	13337	1	1	0	10	7	13337	NA	NA	NA
crypt 0.1 Day8	REACTOME_ALPHA_DEFENSINS	1	1	0	10	12	13333	1	1	0	10	5	13337	1	1	0	10	7	13337	NA	NA	NA
crypt 0.1 Day8	REACTOME_ALPHA_LINOLENIC_OMEGA3_AND_LINOLEIC_OMEGA6_ACID_METABOLISM	1	1	0	13	12	13330	1	1	0	13	5	13334	1	1	0	13	7	13334	NA	NA	NA
crypt 0.1 Day8	REACTOME_ALPHA_OXIDATION_OF_PHYTANATE	1	1	0	6	12	13337	1	1	0	6	5	13341	1	1	0	6	7	13341	NA	NA	NA
crypt 0.1 Day8	REACTOME_ALPHA_PROTEIN_KINASE_1_SIGNALING_PATHWAY	1	1	0	11	12	13332	1	1	0	11	5	13336	1	1	0	11	7	13336	NA	NA	NA
crypt 0.1 Day8	REACTOME_ALTERNATIVE_COMPLEMENT_ACTIVATION	1	1	0	5	12	13338	1	1	0	5	5	13342	1	1	0	5	7	13342	NA	NA	NA
crypt 0.1 Day8	REACTOME_AMINE_LIGAND_BINDING_RECEPTORS	1	1	0	42	12	13301	1	1	0	42	5	13305	1	1	0	42	7	13305	NA	NA	NA
crypt 0.1 Day8	REACTOME_AMINO_ACIDS_REGULATE_MTORC1	1	1	0	55	12	13288	1	1	0	55	5	13292	1	1	0	55	7	13292	NA	NA	NA
crypt 0.1 Day8	REACTOME_AMINO_ACID_CONJUGATION	1	1	0	9	12	13334	1	1	0	9	5	13338	1	1	0	9	7	13338	NA	NA	NA
crypt 0.1 Day8	REACTOME_AMINO_ACID_TRANSPORT_ACROSS_THE_PLASMA_MEMBRANE	1	1	0	33	12	13310	1	1	0	33	5	13314	1	1	0	33	7	13314	NA	NA	NA
crypt 0.1 Day8	REACTOME_AMPK_INHIBITS_CHREBP_TRANSCRIPTIONAL_ACTIVATION_ACTIVITY	1	1	0	8	12	13335	1	1	0	8	5	13339	1	1	0	8	7	13339	NA	NA	NA
crypt 0.1 Day8	REACTOME_AMYLOID_FIBER_FORMATION	1	1	0	110	12	13233	1	1	0	110	5	13237	1	1	0	110	7	13237	NA	NA	NA
crypt 0.1 Day8	REACTOME_ANCHORING_FIBRIL_FORMATION	1	1	0	15	12	13328	1	1	0	15	5	13332	1	1	0	15	7	13332	NA	NA	NA
crypt 0.1 Day8	REACTOME_ANCHORING_OF_THE_BASAL_BODY_TO_THE_PLASMA_MEMBRANE	1	1	0	97	12	13246	1	1	0	97	5	13250	1	1	0	97	7	13250	NA	NA	NA
crypt 0.1 Day8	REACTOME_ANDROGEN_BIOSYNTHESIS	1	1	0	11	12	13332	1	1	0	11	5	13336	1	1	0	11	7	13336	NA	NA	NA
crypt 0.1 Day8	REACTOME_ANTIGEN_PRESENTATION_FOLDING_ASSEMBLY_AND_PEPTIDE_LOADING_OF_CLASS_I_MHC	1	1	0	25	12	13318	1	1	0	25	5	13322	1	1	0	25	7	13322	NA	NA	NA
crypt 0.1 Day8	REACTOME_ANTIGEN_PROCESSING_CROSS_PRESENTATION	1	1	0	106	12	13237	1	1	0	106	5	13241	1	1	0	106	7	13241	NA	NA	NA
crypt 0.1 Day8	REACTOME_ANTIGEN_PROCESSING_UBIQUITINATION_PROTEASOME_DEGRADATION	1	1	0	308	12	13035	1	1	0	308	5	13039	1	1	0	308	7	13039	NA	NA	NA
crypt 0.1 Day8	REACTOME_ANTIMICROBIAL_PEPTIDES	1	1	0	97	12	13246	1	1	0	97	5	13250	1	1	0	97	7	13250	NA	NA	NA
crypt 0.1 Day8	REACTOME_ANTIVIRAL_MECHANISM_BY_IFN_STIMULATED_GENES	1	1	0	82	12	13261	1	1	0	82	5	13265	1	1	0	82	7	13265	NA	NA	NA
crypt 0.1 Day8	REACTOME_ANTI_INFLAMMATORY_RESPONSE_FAVOURING_LEISHMANIA_PARASITE_INFECTION	1	1	0	223	12	13120	1	1	0	223	5	13124	1	1	0	223	7	13124	NA	NA	NA
crypt 0.1 Day8	REACTOME_APC_CDC20_MEDIATED_DEGRADATION_OF_NEK2A	1	1	0	26	12	13317	1	1	0	26	5	13321	1	1	0	26	7	13321	NA	NA	NA
crypt 0.1 Day8	REACTOME_APC_C_CDC20_MEDIATED_DEGRADATION_OF_CYCLIN_B	1	1	0	24	12	13319	1	1	0	24	5	13323	1	1	0	24	7	13323	NA	NA	NA
crypt 0.1 Day8	REACTOME_APC_C_CDH1_MEDIATED_DEGRADATION_OF_CDC20_AND_OTHER_APC_C_CDH1_TARGETED_PROTEINS_IN_LATE_MITOSIS_EARLY_G1	1	1	0	74	12	13269	1	1	0	74	5	13273	1	1	0	74	7	13273	NA	NA	NA
crypt 0.1 Day8	REACTOME_APC_C_MEDIATED_DEGRADATION_OF_CELL_CYCLE_PROTEINS	1	1	0	88	12	13255	1	1	0	88	5	13259	1	1	0	88	7	13259	NA	NA	NA
crypt 0.1 Day8	REACTOME_APEX1_INDEPENDENT_RESOLUTION_OF_AP_SITES_VIA_THE_SINGLE_NUCLEOTIDE_REPLACEMENT_PATHWAY	1	1	0	7	12	13336	1	1	0	7	5	13340	1	1	0	7	7	13340	NA	NA	NA
crypt 0.1 Day8	REACTOME_APOBEC3G_MEDIATED_RESISTANCE_TO_HIV_1_INFECTION	1	1	0	5	12	13338	1	1	0	5	5	13342	1	1	0	5	7	13342	NA	NA	NA
crypt 0.1 Day8	REACTOME_APOPTOSIS	1	1	0	179	12	13164	1	1	0	179	5	13168	1	1	0	179	7	13168	NA	NA	NA
crypt 0.1 Day8	REACTOME_APOPTOSIS_INDUCED_DNA_FRAGMENTATION	1	1	0	13	12	13330	1	1	0	13	5	13334	1	1	0	13	7	13334	NA	NA	NA
crypt 0.1 Day8	REACTOME_APOPTOTIC_CLEAVAGE_OF_CELLULAR_PROTEINS	1	1	0	38	12	13305	1	1	0	38	5	13309	1	1	0	38	7	13309	NA	NA	NA
crypt 0.1 Day8	REACTOME_APOPTOTIC_CLEAVAGE_OF_CELL_ADHESION_PROTEINS	1	1	0	11	12	13332	1	1	0	11	5	13336	1	1	0	11	7	13336	NA	NA	NA
crypt 0.1 Day8	REACTOME_APOPTOTIC_EXECUTION_PHASE	1	1	0	52	12	13291	1	1	0	52	5	13295	1	1	0	52	7	13295	NA	NA	NA
crypt 0.1 Day8	REACTOME_APOPTOTIC_FACTOR_MEDIATED_RESPONSE	1	1	0	20	12	13323	1	1	0	20	5	13327	1	1	0	20	7	13327	NA	NA	NA
crypt 0.1 Day8	REACTOME_AQUAPORIN_MEDIATED_TRANSPORT	1	1	0	52	12	13291	1	1	0	52	5	13295	1	1	0	52	7	13295	NA	NA	NA
crypt 0.1 Day8	REACTOME_ARACHIDONATE_PRODUCTION_FROM_DAG	1	1	0	5	12	13338	1	1	0	5	5	13342	1	1	0	5	7	13342	NA	NA	NA
crypt 0.1 Day8	REACTOME_ARACHIDONIC_ACID_METABOLISM	1	1	0	59	12	13284	1	1	0	59	5	13288	1	1	0	59	7	13288	NA	NA	NA
crypt 0.1 Day8	REACTOME_ARMS_MEDIATED_ACTIVATION	1	1	0	7	12	13336	1	1	0	7	5	13340	1	1	0	7	7	13340	NA	NA	NA
crypt 0.1 Day8	REACTOME_ARYL_HYDROCARBON_RECEPTOR_SIGNALLING	1	1	0	8	12	13335	1	1	0	8	5	13339	1	1	0	8	7	13339	NA	NA	NA
crypt 0.1 Day8	REACTOME_ASPARAGINE_N_LINKED_GLYCOSYLATION	1	1	0	305	12	13038	1	1	0	305	5	13042	1	1	0	305	7	13042	NA	NA	NA
crypt 0.1 Day8	REACTOME_ASPARTATE_AND_ASPARAGINE_METABOLISM	1	1	0	11	12	13332	1	1	0	11	5	13336	1	1	0	11	7	13336	NA	NA	NA
crypt 0.1 Day8	REACTOME_ASSEMBLY_AND_CELL_SURFACE_PRESENTATION_OF_NMDA_RECEPTORS	1	1	0	44	12	13299	1	1	0	44	5	13303	1	1	0	44	7	13303	NA	NA	NA
crypt 0.1 Day8	REACTOME_ASSEMBLY_OF_ACTIVE_LPL_AND_LIPC_LIPASE_COMPLEXES	1	1	0	19	12	13324	1	1	0	19	5	13328	1	1	0	19	7	13328	NA	NA	NA
crypt 0.1 Day8	REACTOME_ASSEMBLY_OF_COLLAGEN_FIBRILS_AND_OTHER_MULTIMERIC_STRUCTURES	1	1	0	61	12	13282	1	1	0	61	5	13286	1	1	0	61	7	13286	NA	NA	NA
crypt 0.1 Day8	REACTOME_ASSEMBLY_OF_THE_HIV_VIRION	1	1	0	16	12	13327	1	1	0	16	5	13331	1	1	0	16	7	13331	NA	NA	NA
crypt 0.1 Day8	REACTOME_ASSEMBLY_OF_THE_ORC_COMPLEX_AT_THE_ORIGIN_OF_REPLICATION	1	1	0	6	12	13337	1	1	0	6	5	13341	1	1	0	6	7	13341	NA	NA	NA
crypt 0.1 Day8	REACTOME_ASSEMBLY_OF_THE_PRE_REPLICATIVE_COMPLEX	1	1	0	68	12	13275	1	1	0	68	5	13279	1	1	0	68	7	13279	NA	NA	NA
crypt 0.1 Day8	REACTOME_ASSOCIATION_OF_TRIC_CCT_WITH_TARGET_PROTEINS_DURING_BIOSYNTHESIS	1	1	0	39	12	13304	1	1	0	39	5	13308	1	1	0	39	7	13308	NA	NA	NA
crypt 0.1 Day8	REACTOME_ASYMMETRIC_LOCALIZATION_OF_PCP_PROTEINS	1	1	0	64	12	13279	1	1	0	64	5	13283	1	1	0	64	7	13283	NA	NA	NA
crypt 0.1 Day8	REACTOME_ATF4_ACTIVATES_GENES_IN_RESPONSE_TO_ENDOPLASMIC_RETICULUM_STRESS	1	1	0	27	12	13316	1	1	0	27	5	13320	1	1	0	27	7	13320	NA	NA	NA
crypt 0.1 Day8	REACTOME_ATF6_ATF6_ALPHA_ACTIVATES_CHAPERONES	1	1	0	12	12	13331	1	1	0	12	5	13335	1	1	0	12	7	13335	NA	NA	NA
crypt 0.1 Day8	REACTOME_ATF6_ATF6_ALPHA_ACTIVATES_CHAPERONE_GENES	1	1	0	10	12	13333	1	1	0	10	5	13337	1	1	0	10	7	13337	NA	NA	NA
crypt 0.1 Day8	REACTOME_ATTACHMENT_AND_ENTRY	1	1	0	5	12	13338	1	1	0	5	5	13342	1	1	0	5	7	13342	NA	NA	NA
crypt 0.1 Day8	REACTOME_ATTACHMENT_OF_GPI_ANCHOR_TO_UPAR	1	1	0	7	12	13336	1	1	0	7	5	13340	1	1	0	7	7	13340	NA	NA	NA
crypt 0.1 Day8	REACTOME_ATTENUATION_PHASE	1	1	0	28	12	13315	1	1	0	28	5	13319	1	1	0	28	7	13319	NA	NA	NA
crypt 0.1 Day8	REACTOME_AUF1_HNRNP_D0_BINDS_AND_DESTABILIZES_MRNA	1	1	0	55	12	13288	1	1	0	55	5	13292	1	1	0	55	7	13292	NA	NA	NA
crypt 0.1 Day8	REACTOME_AURKA_ACTIVATION_BY_TPX2	1	1	0	72	12	13271	1	1	0	72	5	13275	1	1	0	72	7	13275	NA	NA	NA
villus 180 Day91	REACTOME_PEROXISOMAL_LIPID_METABOLISM	0.000133655	0.0133609	15	14	2784	11231	9.42596e-08	0.000273258	14	15	1295	12402	0.964942	1	1	28	1489	12151	ABCD1, ACAA1, ACBD4, ACOX1, ACOX3, CRAT, CROT, DECR2, EHHADH, HACL1, NUDT7, PHYH, SCP2, SLC25A17, SLC27A2	SLC25A17	ABCD1, ACAA1, ACBD4, ACOX1, ACOX3, CRAT, CROT, DECR2, EHHADH, HACL1, NUDT7, PHYH, SCP2, SLC27A2
crypt 0.1 Day8	REACTOME_A_TETRASACCHARIDE_LINKER_SEQUENCE_IS_REQUIRED_FOR_GAG_SYNTHESIS	1	1	0	26	12	13317	1	1	0	26	5	13321	1	1	0	26	7	13321	NA	NA	NA
crypt 0.1 Day8	REACTOME_BASE_EXCISION_REPAIR	1	1	0	91	12	13252	1	1	0	91	5	13256	1	1	0	91	7	13256	NA	NA	NA
crypt 0.1 Day8	REACTOME_BASE_EXCISION_REPAIR_AP_SITE_FORMATION	1	1	0	63	12	13280	1	1	0	63	5	13284	1	1	0	63	7	13284	NA	NA	NA
crypt 0.1 Day8	REACTOME_BASIGIN_INTERACTIONS	1	1	0	25	12	13318	1	1	0	25	5	13322	1	1	0	25	7	13322	NA	NA	NA
crypt 0.1 Day8	REACTOME_BBSOME_MEDIATED_CARGO_TARGETING_TO_CILIUM	1	1	0	23	12	13320	1	1	0	23	5	13324	1	1	0	23	7	13324	NA	NA	NA
crypt 0.1 Day8	REACTOME_BETA_CATENIN_INDEPENDENT_WNT_SIGNALING	1	1	0	146	12	13197	1	1	0	146	5	13201	1	1	0	146	7	13201	NA	NA	NA
crypt 0.1 Day8	REACTOME_BETA_CATENIN_PHOSPHORYLATION_CASCADE	1	1	0	17	12	13326	1	1	0	17	5	13330	1	1	0	17	7	13330	NA	NA	NA
crypt 0.1 Day8	REACTOME_BETA_DEFENSINS	1	1	0	42	12	13301	1	1	0	42	5	13305	1	1	0	42	7	13305	NA	NA	NA
crypt 0.1 Day8	REACTOME_BETA_OXIDATION_OF_BUTANOYL_COA_TO_ACETYL_COA	1	1	0	5	12	13338	1	1	0	5	5	13342	1	1	0	5	7	13342	NA	NA	NA
crypt 0.1 Day8	REACTOME_BETA_OXIDATION_OF_DECANOYL_COA_TO_OCTANOYL_COA_COA	1	1	0	6	12	13337	1	1	0	6	5	13341	1	1	0	6	7	13341	NA	NA	NA
crypt 0.1 Day8	REACTOME_BETA_OXIDATION_OF_HEXANOYL_COA_TO_BUTANOYL_COA	1	1	0	5	12	13338	1	1	0	5	5	13342	1	1	0	5	7	13342	NA	NA	NA
crypt 0.1 Day8	REACTOME_BETA_OXIDATION_OF_LAUROYL_COA_TO_DECANOYL_COA_COA	1	1	0	5	12	13338	1	1	0	5	5	13342	1	1	0	5	7	13342	NA	NA	NA
crypt 0.1 Day8	REACTOME_BETA_OXIDATION_OF_OCTANOYL_COA_TO_HEXANOYL_COA	1	1	0	5	12	13338	1	1	0	5	5	13342	1	1	0	5	7	13342	NA	NA	NA
crypt 0.1 Day8	REACTOME_BETA_OXIDATION_OF_PRISTANOYL_COA	1	1	0	9	12	13334	1	1	0	9	5	13338	1	1	0	9	7	13338	NA	NA	NA
crypt 0.1 Day8	REACTOME_BETA_OXIDATION_OF_VERY_LONG_CHAIN_FATTY_ACIDS	1	1	0	11	12	13332	1	1	0	11	5	13336	1	1	0	11	7	13336	NA	NA	NA
crypt 0.1 Day8	REACTOME_BH3_ONLY_PROTEINS_ASSOCIATE_WITH_AND_INACTIVATE_ANTI_APOPTOTIC_BCL_2_MEMBERS	1	1	0	9	12	13334	1	1	0	9	5	13338	1	1	0	9	7	13338	NA	NA	NA
crypt 0.1 Day8	REACTOME_BICARBONATE_TRANSPORTERS	1	1	0	10	12	13333	1	1	0	10	5	13337	1	1	0	10	7	13337	NA	NA	NA
crypt 0.1 Day8	REACTOME_BINDING_AND_UPTAKE_OF_LIGANDS_BY_SCAVENGER_RECEPTORS	1	1	0	98	12	13245	1	1	0	98	5	13249	1	1	0	98	7	13249	NA	NA	NA
crypt 0.1 Day8	REACTOME_BINDING_OF_TCF_LEF_CTNNB1_TO_TARGET_GENE_PROMOTERS	1	1	0	8	12	13335	1	1	0	8	5	13339	1	1	0	8	7	13339	NA	NA	NA
crypt 0.1 Day8	REACTOME_BIOLOGICAL_OXIDATIONS	1	1	0	222	12	13121	1	1	0	222	5	13125	1	1	0	222	7	13125	NA	NA	NA
crypt 0.1 Day8	REACTOME_BIOSYNTHESIS_OF_EPA_DERIVED_SPMS	1	1	0	6	12	13337	1	1	0	6	5	13341	1	1	0	6	7	13341	NA	NA	NA
crypt 0.1 Day8	REACTOME_BIOSYNTHESIS_OF_MARESINS	1	1	0	8	12	13335	1	1	0	8	5	13339	1	1	0	8	7	13339	NA	NA	NA
crypt 0.1 Day8	REACTOME_BIOSYNTHESIS_OF_MARESIN_LIKE_SPMS	1	1	0	6	12	13337	1	1	0	6	5	13341	1	1	0	6	7	13341	NA	NA	NA
crypt 0.1 Day8	REACTOME_BIOSYNTHESIS_OF_SPECIALIZED_PRORESOLVING_MEDIATORS_SPMS	1	1	0	19	12	13324	1	1	0	19	5	13328	1	1	0	19	7	13328	NA	NA	NA
crypt 0.1 Day8	REACTOME_BIOSYNTHESIS_OF_THE_N_GLYCAN_PRECURSOR_DOLICHOL_LIPID_LINKED_OLIGOSACCHARIDE_LLO_AND_TRANSFER_TO_A_NASCENT_PROTEIN	1	1	0	78	12	13265	1	1	0	78	5	13269	1	1	0	78	7	13269	NA	NA	NA
crypt 0.1 Day8	REACTOME_BIOTIN_TRANSPORT_AND_METABOLISM	1	1	0	11	12	13332	1	1	0	11	5	13336	1	1	0	11	7	13336	NA	NA	NA
crypt 0.1 Day8	REACTOME_BLOOD_GROUP_SYSTEMS_BIOSYNTHESIS	1	1	0	21	12	13322	1	1	0	21	5	13326	1	1	0	21	7	13326	NA	NA	NA
crypt 0.1 Day8	REACTOME_BMAL1_CLOCK_NPAS2_ACTIVATES_CIRCADIAN_GENE_EXPRESSION	1	1	0	27	12	13316	1	1	0	27	5	13320	1	1	0	27	7	13320	NA	NA	NA
crypt 0.1 Day8	REACTOME_BRANCHED_CHAIN_AMINO_ACID_CATABOLISM	1	1	0	21	12	13322	1	1	0	21	5	13326	1	1	0	21	7	13326	NA	NA	NA
crypt 0.1 Day8	REACTOME_BUDDING_AND_MATURATION_OF_HIV_VIRION	1	1	0	28	12	13315	1	1	0	28	5	13319	1	1	0	28	7	13319	NA	NA	NA
crypt 0.1 Day8	REACTOME_BUTYRATE_RESPONSE_FACTOR_1_BRF1_BINDS_AND_DESTABILIZES_MRNA	1	1	0	17	12	13326	1	1	0	17	5	13330	1	1	0	17	7	13330	NA	NA	NA
crypt 0.1 Day8	REACTOME_BUTYROPHILIN_BTN_FAMILY_INTERACTIONS	1	1	0	12	12	13331	1	1	0	12	5	13335	1	1	0	12	7	13335	NA	NA	NA
crypt 0.1 Day8	REACTOME_B_WICH_COMPLEX_POSITIVELY_REGULATES_RRNA_EXPRESSION	1	1	0	91	12	13252	1	1	0	91	5	13256	1	1	0	91	7	13256	NA	NA	NA
crypt 0.1 Day8	REACTOME_CA2_ACTIVATED_K_CHANNELS	1	1	0	9	12	13334	1	1	0	9	5	13338	1	1	0	9	7	13338	NA	NA	NA
crypt 0.1 Day8	REACTOME_CA2_PATHWAY	1	1	0	62	12	13281	1	1	0	62	5	13285	1	1	0	62	7	13285	NA	NA	NA
crypt 0.1 Day8	REACTOME_CALCINEURIN_ACTIVATES_NFAT	1	1	0	9	12	13334	1	1	0	9	5	13338	1	1	0	9	7	13338	NA	NA	NA
crypt 0.1 Day8	REACTOME_CALCITONIN_LIKE_LIGAND_RECEPTORS	1	1	0	10	12	13333	1	1	0	10	5	13337	1	1	0	10	7	13337	NA	NA	NA
crypt 0.1 Day8	REACTOME_CALNEXIN_CALRETICULIN_CYCLE	1	1	0	26	12	13317	1	1	0	26	5	13321	1	1	0	26	7	13321	NA	NA	NA
crypt 0.1 Day8	REACTOME_CAMK_IV_MEDIATED_PHOSPHORYLATION_OF_CREB	1	1	0	10	12	13333	1	1	0	10	5	13337	1	1	0	10	7	13337	NA	NA	NA
crypt 0.1 Day8	REACTOME_CARBOXYTERMINAL_POST_TRANSLATIONAL_MODIFICATIONS_OF_TUBULIN	1	1	0	46	12	13297	1	1	0	46	5	13301	1	1	0	46	7	13301	NA	NA	NA
crypt 0.1 Day8	REACTOME_CARDIAC_CONDUCTION	1	1	0	127	12	13216	1	1	0	127	5	13220	1	1	0	127	7	13220	NA	NA	NA
crypt 0.1 Day8	REACTOME_CARGO_CONCENTRATION_IN_THE_ER	1	1	0	33	12	13310	1	1	0	33	5	13314	1	1	0	33	7	13314	NA	NA	NA
crypt 0.1 Day8	REACTOME_CARGO_RECOGNITION_FOR_CLATHRIN_MEDIATED_ENDOCYTOSIS	1	1	0	105	12	13238	1	1	0	105	5	13242	1	1	0	105	7	13242	NA	NA	NA
crypt 0.1 Day8	REACTOME_CARGO_TRAFFICKING_TO_THE_PERICILIARY_MEMBRANE	1	1	0	51	12	13292	1	1	0	51	5	13296	1	1	0	51	7	13296	NA	NA	NA
crypt 0.1 Day8	REACTOME_CARNITINE_METABOLISM	1	1	0	14	12	13329	1	1	0	14	5	13333	1	1	0	14	7	13333	NA	NA	NA
crypt 0.1 Day8	REACTOME_CASPASE_ACTIVATION_VIA_DEATH_RECEPTORS_IN_THE_PRESENCE_OF_LIGAND	1	1	0	16	12	13327	1	1	0	16	5	13331	1	1	0	16	7	13331	NA	NA	NA
crypt 0.1 Day8	REACTOME_CASPASE_ACTIVATION_VIA_DEPENDENCE_RECEPTORS_IN_THE_ABSENCE_OF_LIGAND	1	1	0	10	12	13333	1	1	0	10	5	13337	1	1	0	10	7	13337	NA	NA	NA
crypt 0.1 Day8	REACTOME_CASPASE_ACTIVATION_VIA_EXTRINSIC_APOPTOTIC_SIGNALLING_PATHWAY	1	1	0	26	12	13317	1	1	0	26	5	13321	1	1	0	26	7	13321	NA	NA	NA
crypt 0.1 Day8	REACTOME_CASPASE_MEDIATED_CLEAVAGE_OF_CYTOSKELETAL_PROTEINS	1	1	0	12	12	13331	1	1	0	12	5	13335	1	1	0	12	7	13335	NA	NA	NA
crypt 0.1 Day8	REACTOME_CATION_COUPLED_CHLORIDE_COTRANSPORTERS	1	1	0	7	12	13336	1	1	0	7	5	13340	1	1	0	7	7	13340	NA	NA	NA
crypt 0.1 Day8	REACTOME_CA_DEPENDENT_EVENTS	1	1	0	37	12	13306	1	1	0	37	5	13310	1	1	0	37	7	13310	NA	NA	NA
crypt 0.1 Day8	REACTOME_CD163_MEDIATING_AN_ANTI_INFLAMMATORY_RESPONSE	1	1	0	9	12	13334	1	1	0	9	5	13338	1	1	0	9	7	13338	NA	NA	NA
crypt 0.1 Day8	REACTOME_CD209_DC_SIGN_SIGNALING	1	1	0	21	12	13322	1	1	0	21	5	13326	1	1	0	21	7	13326	NA	NA	NA
crypt 0.1 Day8	REACTOME_CD22_MEDIATED_BCR_REGULATION	1	1	0	61	12	13282	1	1	0	61	5	13286	1	1	0	61	7	13286	NA	NA	NA
crypt 0.1 Day8	REACTOME_CD28_CO_STIMULATION	1	1	0	33	12	13310	1	1	0	33	5	13314	1	1	0	33	7	13314	NA	NA	NA
crypt 0.1 Day8	REACTOME_CD28_DEPENDENT_PI3K_AKT_SIGNALING	1	1	0	22	12	13321	1	1	0	22	5	13325	1	1	0	22	7	13325	NA	NA	NA
crypt 0.1 Day8	REACTOME_CD28_DEPENDENT_VAV1_PATHWAY	1	1	0	12	12	13331	1	1	0	12	5	13335	1	1	0	12	7	13335	NA	NA	NA
crypt 0.1 Day8	REACTOME_CDC42_GTPASE_CYCLE	1	1	0	159	12	13184	1	1	0	159	5	13188	1	1	0	159	7	13188	NA	NA	NA
crypt 0.1 Day8	REACTOME_CDC6_ASSOCIATION_WITH_THE_ORC_ORIGIN_COMPLEX	1	1	0	11	12	13332	1	1	0	11	5	13336	1	1	0	11	7	13336	NA	NA	NA
crypt 0.1 Day8	REACTOME_CELLULAR_HEXOSE_TRANSPORT	1	1	0	21	12	13322	1	1	0	21	5	13326	1	1	0	21	7	13326	NA	NA	NA
crypt 0.1 Day8	REACTOME_CELLULAR_RESPONSE_TO_CHEMICAL_STRESS	1	1	0	160	12	13183	1	1	0	160	5	13187	1	1	0	160	7	13187	NA	NA	NA
crypt 0.1 Day8	REACTOME_CELLULAR_RESPONSE_TO_HEAT_STRESS	1	1	0	101	12	13242	1	1	0	101	5	13246	1	1	0	101	7	13246	NA	NA	NA
crypt 0.1 Day8	REACTOME_CELLULAR_RESPONSE_TO_HYPOXIA	1	1	0	75	12	13268	1	1	0	75	5	13272	1	1	0	75	7	13272	NA	NA	NA
crypt 0.1 Day8	REACTOME_CELLULAR_RESPONSE_TO_STARVATION	1	1	0	157	12	13186	1	1	0	157	5	13190	1	1	0	157	7	13190	NA	NA	NA
crypt 0.1 Day8	REACTOME_CELLULAR_SENESCENCE	1	1	0	198	12	13145	1	1	0	198	5	13149	1	1	0	198	7	13149	NA	NA	NA
crypt 0.1 Day8	REACTOME_CELL_CYCLE_CHECKPOINTS	1	1	0	292	12	13051	1	1	0	292	5	13055	1	1	0	292	7	13055	NA	NA	NA
crypt 0.1 Day8	REACTOME_CELL_EXTRACELLULAR_MATRIX_INTERACTIONS	1	1	0	18	12	13325	1	1	0	18	5	13329	1	1	0	18	7	13329	NA	NA	NA
crypt 0.1 Day8	REACTOME_CGMP_EFFECTS	1	1	0	16	12	13327	1	1	0	16	5	13331	1	1	0	16	7	13331	NA	NA	NA
villus 180 Day8	REACTOME_ENDOSOMAL_VACUOLAR_PATHWAY	3.37883e-06	0.000515538	8	3	1556	12147	1.07825e-07	0.000312584	8	3	988	12618	1	1	0	11	568	12869	B2M, CTSS, HLA-A, HLA-B, HLA-C, HLA-E, HLA-F, HLA-G	NA	B2M, CTSS, HLA-A, HLA-B, HLA-C, HLA-E, HLA-F, HLA-G
crypt 0.1 Day8	REACTOME_CHEMOKINE_RECEPTORS_BIND_CHEMOKINES	1	1	0	58	12	13285	1	1	0	58	5	13289	1	1	0	58	7	13289	NA	NA	NA
crypt 0.1 Day8	REACTOME_CHK1_CHK2_CDS1_MEDIATED_INACTIVATION_OF_CYCLIN_B_CDK1_COMPLEX	1	1	0	13	12	13330	1	1	0	13	5	13334	1	1	0	13	7	13334	NA	NA	NA
crypt 0.1 Day8	REACTOME_CHL1_INTERACTIONS	1	1	0	9	12	13334	1	1	0	9	5	13338	1	1	0	9	7	13338	NA	NA	NA
crypt 0.1 Day8	REACTOME_CHOLESTEROL_BIOSYNTHESIS	1	1	0	25	12	13318	1	1	0	25	5	13322	1	1	0	25	7	13322	NA	NA	NA
crypt 0.1 Day8	REACTOME_CHOLINE_CATABOLISM	1	1	0	6	12	13337	1	1	0	6	5	13341	1	1	0	6	7	13341	NA	NA	NA
crypt 0.1 Day8	REACTOME_CHONDROITIN_SULFATE_BIOSYNTHESIS	1	1	0	20	12	13323	1	1	0	20	5	13327	1	1	0	20	7	13327	NA	NA	NA
crypt 0.1 Day8	REACTOME_CHONDROITIN_SULFATE_DERMATAN_SULFATE_METABOLISM	1	1	0	50	12	13293	1	1	0	50	5	13297	1	1	0	50	7	13297	NA	NA	NA
crypt 0.1 Day8	REACTOME_CHREBP_ACTIVATES_METABOLIC_GENE_EXPRESSION	1	1	0	8	12	13335	1	1	0	8	5	13339	1	1	0	8	7	13339	NA	NA	NA
crypt 0.1 Day8	REACTOME_CHROMATIN_MODIFYING_ENZYMES	1	1	0	274	12	13069	1	1	0	274	5	13073	1	1	0	274	7	13073	NA	NA	NA
crypt 0.1 Day8	REACTOME_CHROMOSOME_MAINTENANCE	1	1	0	140	12	13203	1	1	0	140	5	13207	1	1	0	140	7	13207	NA	NA	NA
crypt 0.1 Day8	REACTOME_CHYLOMICRON_ASSEMBLY	1	1	0	10	12	13333	1	1	0	10	5	13337	1	1	0	10	7	13337	NA	NA	NA
crypt 0.1 Day8	REACTOME_CHYLOMICRON_CLEARANCE	1	1	0	5	12	13338	1	1	0	5	5	13342	1	1	0	5	7	13342	NA	NA	NA
crypt 0.1 Day8	REACTOME_CHYLOMICRON_REMODELING	1	1	0	10	12	13333	1	1	0	10	5	13337	1	1	0	10	7	13337	NA	NA	NA
crypt 0.1 Day8	REACTOME_CILIUM_ASSEMBLY	1	1	0	202	12	13141	1	1	0	202	5	13145	1	1	0	202	7	13145	NA	NA	NA
crypt 0.1 Day8	REACTOME_CIRCADIAN_CLOCK	1	1	0	70	12	13273	1	1	0	70	5	13277	1	1	0	70	7	13277	NA	NA	NA
crypt 0.1 Day8	REACTOME_CITRIC_ACID_CYCLE_TCA_CYCLE	1	1	0	22	12	13321	1	1	0	22	5	13325	1	1	0	22	7	13325	NA	NA	NA
crypt 0.1 Day8	REACTOME_CLASS_B_2_SECRETIN_FAMILY_RECEPTORS	1	1	0	94	12	13249	1	1	0	94	5	13253	1	1	0	94	7	13253	NA	NA	NA
crypt 0.1 Day8	REACTOME_CLASS_C_3_METABOTROPIC_GLUTAMATE_PHEROMONE_RECEPTORS	1	1	0	39	12	13304	1	1	0	39	5	13308	1	1	0	39	7	13308	NA	NA	NA
crypt 0.1 Day8	REACTOME_CLASS_I_MHC_MEDIATED_ANTIGEN_PROCESSING_PRESENTATION	1	1	0	377	12	12966	1	1	0	377	5	12970	1	1	0	377	7	12970	NA	NA	NA
crypt 0.1 Day8	REACTOME_CLASS_I_PEROXISOMAL_MEMBRANE_PROTEIN_IMPORT	1	1	0	20	12	13323	1	1	0	20	5	13327	1	1	0	20	7	13327	NA	NA	NA
crypt 0.1 Day8	REACTOME_CLATHRIN_MEDIATED_ENDOCYTOSIS	1	1	0	145	12	13198	1	1	0	145	5	13202	1	1	0	145	7	13202	NA	NA	NA
crypt 0.1 Day8	REACTOME_CLEC7A_DECTIN_1_INDUCES_NFAT_ACTIVATION	1	1	0	11	12	13332	1	1	0	11	5	13336	1	1	0	11	7	13336	NA	NA	NA
crypt 0.1 Day8	REACTOME_CLEC7A_DECTIN_1_SIGNALING	1	1	0	100	12	13243	1	1	0	100	5	13247	1	1	0	100	7	13247	NA	NA	NA
crypt 0.1 Day8	REACTOME_CLEC7A_INFLAMMASOME_PATHWAY	1	1	0	6	12	13337	1	1	0	6	5	13341	1	1	0	6	7	13341	NA	NA	NA
crypt 0.1 Day8	REACTOME_COBALAMIN_CBL_VITAMIN_B12_TRANSPORT_AND_METABOLISM	1	1	0	21	12	13322	1	1	0	21	5	13326	1	1	0	21	7	13326	NA	NA	NA
crypt 0.1 Day8	REACTOME_COENZYME_A_BIOSYNTHESIS	1	1	0	8	12	13335	1	1	0	8	5	13339	1	1	0	8	7	13339	NA	NA	NA
crypt 0.1 Day8	REACTOME_COHESIN_LOADING_ONTO_CHROMATIN	1	1	0	10	12	13333	1	1	0	10	5	13337	1	1	0	10	7	13337	NA	NA	NA
crypt 0.1 Day8	REACTOME_COLLAGEN_BIOSYNTHESIS_AND_MODIFYING_ENZYMES	1	1	0	67	12	13276	1	1	0	67	5	13280	1	1	0	67	7	13280	NA	NA	NA
crypt 0.1 Day8	REACTOME_COLLAGEN_CHAIN_TRIMERIZATION	1	1	0	44	12	13299	1	1	0	44	5	13303	1	1	0	44	7	13303	NA	NA	NA
crypt 0.1 Day8	REACTOME_COLLAGEN_DEGRADATION	1	1	0	64	12	13279	1	1	0	64	5	13283	1	1	0	64	7	13283	NA	NA	NA
crypt 0.1 Day8	REACTOME_COLLAGEN_FORMATION	1	1	0	90	12	13253	1	1	0	90	5	13257	1	1	0	90	7	13257	NA	NA	NA
crypt 0.1 Day8	REACTOME_COMMON_PATHWAY_OF_FIBRIN_CLOT_FORMATION	1	1	0	22	12	13321	1	1	0	22	5	13325	1	1	0	22	7	13325	NA	NA	NA
crypt 0.1 Day8	REACTOME_COMPETING_ENDOGENOUS_RNAS_CERNAS_REGULATE_PTEN_TRANSLATION	1	1	0	8	12	13335	1	1	0	8	5	13339	1	1	0	8	7	13339	NA	NA	NA
crypt 0.1 Day8	REACTOME_COMPLEMENT_CASCADE	1	1	0	115	12	13228	1	1	0	115	5	13232	1	1	0	115	7	13232	NA	NA	NA
crypt 0.1 Day8	REACTOME_COMPLEX_I_BIOGENESIS	1	1	0	57	12	13286	1	1	0	57	5	13290	1	1	0	57	7	13290	NA	NA	NA
crypt 0.1 Day8	REACTOME_CONDENSATION_OF_PROMETAPHASE_CHROMOSOMES	1	1	0	11	12	13332	1	1	0	11	5	13336	1	1	0	11	7	13336	NA	NA	NA
crypt 0.1 Day8	REACTOME_CONDENSATION_OF_PROPHASE_CHROMOSOMES	1	1	0	74	12	13269	1	1	0	74	5	13273	1	1	0	74	7	13273	NA	NA	NA
crypt 0.1 Day8	REACTOME_CONJUGATION_OF_BENZOATE_WITH_GLYCINE	1	1	0	6	12	13337	1	1	0	6	5	13341	1	1	0	6	7	13341	NA	NA	NA
crypt 0.1 Day8	REACTOME_CONSTITUTIVE_SIGNALING_BY_ABERRANT_PI3K_IN_CANCER	1	1	0	78	12	13265	1	1	0	78	5	13269	1	1	0	78	7	13269	NA	NA	NA
crypt 0.1 Day8	REACTOME_CONSTITUTIVE_SIGNALING_BY_AKT1_E17K_IN_CANCER	1	1	0	26	12	13317	1	1	0	26	5	13321	1	1	0	26	7	13321	NA	NA	NA
crypt 0.1 Day8	REACTOME_CONVERSION_FROM_APC_C_CDC20_TO_APC_C_CDH1_IN_LATE_ANAPHASE	1	1	0	20	12	13323	1	1	0	20	5	13327	1	1	0	20	7	13327	NA	NA	NA
crypt 0.1 Day8	REACTOME_COOPERATION_OF_PDCL_PHLP1_AND_TRIC_CCT_IN_G_PROTEIN_BETA_FOLDING	1	1	0	38	12	13305	1	1	0	38	5	13309	1	1	0	38	7	13309	NA	NA	NA
crypt 0.1 Day8	REACTOME_COOPERATION_OF_PREFOLDIN_AND_TRIC_CCT_IN_ACTIN_AND_TUBULIN_FOLDING	1	1	0	33	12	13310	1	1	0	33	5	13314	1	1	0	33	7	13314	NA	NA	NA
crypt 0.1 Day8	REACTOME_COPII_MEDIATED_VESICLE_TRANSPORT	1	1	0	68	12	13275	1	1	0	68	5	13279	1	1	0	68	7	13279	NA	NA	NA
crypt 0.1 Day8	REACTOME_COPI_DEPENDENT_GOLGI_TO_ER_RETROGRADE_TRAFFIC	1	1	0	100	12	13243	1	1	0	100	5	13247	1	1	0	100	7	13247	NA	NA	NA
crypt 0.1 Day8	REACTOME_COPI_INDEPENDENT_GOLGI_TO_ER_RETROGRADE_TRAFFIC	1	1	0	53	12	13290	1	1	0	53	5	13294	1	1	0	53	7	13294	NA	NA	NA
crypt 0.1 Day8	REACTOME_COPI_MEDIATED_ANTEROGRADE_TRANSPORT	1	1	0	102	12	13241	1	1	0	102	5	13245	1	1	0	102	7	13245	NA	NA	NA
crypt 0.1 Day8	REACTOME_COSTIMULATION_BY_THE_CD28_FAMILY	1	1	0	74	12	13269	1	1	0	74	5	13273	1	1	0	74	7	13273	NA	NA	NA
crypt 0.1 Day8	REACTOME_CREATINE_METABOLISM	1	1	0	11	12	13332	1	1	0	11	5	13336	1	1	0	11	7	13336	NA	NA	NA
crypt 0.1 Day8	REACTOME_CREATION_OF_C4_AND_C2_ACTIVATORS	1	1	0	71	12	13272	1	1	0	71	5	13276	1	1	0	71	7	13276	NA	NA	NA
crypt 0.1 Day8	REACTOME_CREB1_PHOSPHORYLATION_THROUGH_NMDA_RECEPTOR_MEDIATED_ACTIVATION_OF_RAS_SIGNALING	1	1	0	28	12	13315	1	1	0	28	5	13319	1	1	0	28	7	13319	NA	NA	NA
crypt 0.1 Day8	REACTOME_CREB1_PHOSPHORYLATION_THROUGH_THE_ACTIVATION_OF_ADENYLATE_CYCLASE	1	1	0	12	12	13331	1	1	0	12	5	13335	1	1	0	12	7	13335	NA	NA	NA
crypt 0.1 Day8	REACTOME_CREB1_PHOSPHORYLATION_THROUGH_THE_ACTIVATION_OF_CAMKII_CAMKK_CAMKIV_CASCASDE	1	1	0	8	12	13335	1	1	0	8	5	13339	1	1	0	8	7	13339	NA	NA	NA
crypt 0.1 Day8	REACTOME_CREB3_FACTORS_ACTIVATE_GENES	1	1	0	9	12	13334	1	1	0	9	5	13338	1	1	0	9	7	13338	NA	NA	NA
crypt 0.1 Day8	REACTOME_CREB_PHOSPHORYLATION	1	1	0	7	12	13336	1	1	0	7	5	13340	1	1	0	7	7	13340	NA	NA	NA
crypt 0.1 Day8	REACTOME_CRISTAE_FORMATION	1	1	0	31	12	13312	1	1	0	31	5	13316	1	1	0	31	7	13316	NA	NA	NA
crypt 0.1 Day8	REACTOME_CRMPS_IN_SEMA3A_SIGNALING	1	1	0	16	12	13327	1	1	0	16	5	13331	1	1	0	16	7	13331	NA	NA	NA
crypt 0.1 Day8	REACTOME_CROSSLINKING_OF_COLLAGEN_FIBRILS	1	1	0	18	12	13325	1	1	0	18	5	13329	1	1	0	18	7	13329	NA	NA	NA
crypt 0.1 Day8	REACTOME_CROSS_PRESENTATION_OF_PARTICULATE_EXOGENOUS_ANTIGENS_PHAGOSOMES	1	1	0	8	12	13335	1	1	0	8	5	13339	1	1	0	8	7	13339	NA	NA	NA
crypt 0.1 Day8	REACTOME_CROSS_PRESENTATION_OF_SOLUBLE_EXOGENOUS_ANTIGENS_ENDOSOMES	1	1	0	50	12	13293	1	1	0	50	5	13297	1	1	0	50	7	13297	NA	NA	NA
crypt 0.1 Day8	REACTOME_CS_DS_DEGRADATION	1	1	0	14	12	13329	1	1	0	14	5	13333	1	1	0	14	7	13333	NA	NA	NA
crypt 0.1 Day8	REACTOME_CTLA4_INHIBITORY_SIGNALING	1	1	0	21	12	13322	1	1	0	21	5	13326	1	1	0	21	7	13326	NA	NA	NA
crypt 0.1 Day8	REACTOME_CYCLIN_A_B1_B2_ASSOCIATED_EVENTS_DURING_G2_M_TRANSITION	1	1	0	25	12	13318	1	1	0	25	5	13322	1	1	0	25	7	13322	NA	NA	NA
crypt 0.1 Day8	REACTOME_CYCLIN_A_CDK2_ASSOCIATED_EVENTS_AT_S_PHASE_ENTRY	1	1	0	85	12	13258	1	1	0	85	5	13262	1	1	0	85	7	13262	NA	NA	NA
crypt 0.1 Day8	REACTOME_CYCLIN_D_ASSOCIATED_EVENTS_IN_G1	1	1	0	47	12	13296	1	1	0	47	5	13300	1	1	0	47	7	13300	NA	NA	NA
crypt 0.1 Day8	REACTOME_CYP2E1_REACTIONS	1	1	0	11	12	13332	1	1	0	11	5	13336	1	1	0	11	7	13336	NA	NA	NA
crypt 0.1 Day8	REACTOME_CYTOCHROME_C_MEDIATED_APOPTOTIC_RESPONSE	1	1	0	13	12	13330	1	1	0	13	5	13334	1	1	0	13	7	13334	NA	NA	NA
crypt 0.1 Day8	REACTOME_CYTOCHROME_P450_ARRANGED_BY_SUBSTRATE_TYPE	1	1	0	66	12	13277	1	1	0	66	5	13281	1	1	0	66	7	13281	NA	NA	NA
crypt 0.1 Day8	REACTOME_CYTOPROTECTION_BY_HMOX1	1	1	0	124	12	13219	1	1	0	124	5	13223	1	1	0	124	7	13223	NA	NA	NA
crypt 0.1 Day8	REACTOME_CYTOSOLIC_IRON_SULFUR_CLUSTER_ASSEMBLY	1	1	0	13	12	13330	1	1	0	13	5	13334	1	1	0	13	7	13334	NA	NA	NA
crypt 0.1 Day8	REACTOME_CYTOSOLIC_SENSORS_OF_PATHOGEN_ASSOCIATED_DNA	1	1	0	63	12	13280	1	1	0	63	5	13284	1	1	0	63	7	13284	NA	NA	NA
crypt 0.1 Day8	REACTOME_CYTOSOLIC_SULFONATION_OF_SMALL_MOLECULES	1	1	0	24	12	13319	1	1	0	24	5	13323	1	1	0	24	7	13323	NA	NA	NA
crypt 0.1 Day8	REACTOME_CYTOSOLIC_TRNA_AMINOACYLATION	1	1	0	24	12	13319	1	1	0	24	5	13323	1	1	0	24	7	13323	NA	NA	NA
crypt 0.1 Day8	REACTOME_C_TYPE_LECTIN_RECEPTORS_CLRS	1	1	0	140	12	13203	1	1	0	140	5	13207	1	1	0	140	7	13207	NA	NA	NA
crypt 0.1 Day8	REACTOME_DAG_AND_IP3_SIGNALING	1	1	0	41	12	13302	1	1	0	41	5	13306	1	1	0	41	7	13306	NA	NA	NA
crypt 0.1 Day8	REACTOME_DARPP_32_EVENTS	1	1	0	24	12	13319	1	1	0	24	5	13323	1	1	0	24	7	13323	NA	NA	NA
crypt 0.1 Day8	REACTOME_DCC_MEDIATED_ATTRACTIVE_SIGNALING	1	1	0	14	12	13329	1	1	0	14	5	13333	1	1	0	14	7	13333	NA	NA	NA
crypt 0.1 Day8	REACTOME_DDX58_IFIH1_MEDIATED_INDUCTION_OF_INTERFERON_ALPHA_BETA	1	1	0	81	12	13262	1	1	0	81	5	13266	1	1	0	81	7	13266	NA	NA	NA
crypt 0.1 Day8	REACTOME_DEACTIVATION_OF_THE_BETA_CATENIN_TRANSACTIVATING_COMPLEX	1	1	0	42	12	13301	1	1	0	42	5	13305	1	1	0	42	7	13305	NA	NA	NA
crypt 0.1 Day8	REACTOME_DEADENYLATION_DEPENDENT_MRNA_DECAY	1	1	0	56	12	13287	1	1	0	56	5	13291	1	1	0	56	7	13291	NA	NA	NA
crypt 0.1 Day8	REACTOME_DEADENYLATION_OF_MRNA	1	1	0	25	12	13318	1	1	0	25	5	13322	1	1	0	25	7	13322	NA	NA	NA
crypt 0.1 Day8	REACTOME_DECTIN_1_MEDIATED_NONCANONICAL_NF_KB_SIGNALING	1	1	0	62	12	13281	1	1	0	62	5	13285	1	1	0	62	7	13285	NA	NA	NA
crypt 0.1 Day8	REACTOME_DECTIN_2_FAMILY	1	1	0	26	12	13317	1	1	0	26	5	13321	1	1	0	26	7	13321	NA	NA	NA
crypt 0.1 Day8	REACTOME_DEFECTIVE_B4GALT1_CAUSES_B4GALT1_CDG_CDG_2D	1	1	0	8	12	13335	1	1	0	8	5	13339	1	1	0	8	7	13339	NA	NA	NA
crypt 0.1 Day8	REACTOME_DEFECTIVE_B4GALT7_CAUSES_EDS_PROGEROID_TYPE	1	1	0	20	12	13323	1	1	0	20	5	13327	1	1	0	20	7	13327	NA	NA	NA
crypt 0.1 Day8	REACTOME_DEFECTIVE_C1GALT1C1_CAUSES_TN_POLYAGGLUTINATION_SYNDROME_TNPS	1	1	0	17	12	13326	1	1	0	17	5	13330	1	1	0	17	7	13330	NA	NA	NA
crypt 0.1 Day8	REACTOME_DEFECTIVE_CFTR_CAUSES_CYSTIC_FIBROSIS	1	1	0	61	12	13282	1	1	0	61	5	13286	1	1	0	61	7	13286	NA	NA	NA
crypt 0.1 Day8	REACTOME_DEFECTIVE_CHST14_CAUSES_EDS_MUSCULOCONTRACTURAL_TYPE	1	1	0	8	12	13335	1	1	0	8	5	13339	1	1	0	8	7	13339	NA	NA	NA
crypt 0.1 Day8	REACTOME_DEFECTIVE_CHST3_CAUSES_SEDCJD	1	1	0	8	12	13335	1	1	0	8	5	13339	1	1	0	8	7	13339	NA	NA	NA
crypt 0.1 Day8	REACTOME_DEFECTIVE_CHST6_CAUSES_MCDC1	1	1	0	8	12	13335	1	1	0	8	5	13339	1	1	0	8	7	13339	NA	NA	NA
crypt 0.1 Day8	REACTOME_DEFECTIVE_CHSY1_CAUSES_TPBS	1	1	0	8	12	13335	1	1	0	8	5	13339	1	1	0	8	7	13339	NA	NA	NA
crypt 0.1 Day8	REACTOME_DEFECTIVE_CSF2RB_CAUSES_SMDP5	1	1	0	8	12	13335	1	1	0	8	5	13339	1	1	0	8	7	13339	NA	NA	NA
crypt 0.1 Day8	REACTOME_DEFECTIVE_EXT2_CAUSES_EXOSTOSES_2	1	1	0	14	12	13329	1	1	0	14	5	13333	1	1	0	14	7	13333	NA	NA	NA
crypt 0.1 Day8	REACTOME_DEFECTIVE_F9_ACTIVATION	1	1	0	6	12	13337	1	1	0	6	5	13341	1	1	0	6	7	13341	NA	NA	NA
crypt 0.1 Day8	REACTOME_DEFECTIVE_FACTOR_IX_CAUSES_HEMOPHILIA_B	1	1	0	9	12	13334	1	1	0	9	5	13338	1	1	0	9	7	13338	NA	NA	NA
crypt 0.1 Day8	REACTOME_DEFECTIVE_FACTOR_VIII_CAUSES_HEMOPHILIA_A	1	1	0	7	12	13336	1	1	0	7	5	13340	1	1	0	7	7	13340	NA	NA	NA
crypt 0.1 Day8	REACTOME_DEFECTIVE_GALNT3_CAUSES_FAMILIAL_HYPERPHOSPHATEMIC_TUMORAL_CALCINOSIS_HFTC	1	1	0	16	12	13327	1	1	0	16	5	13331	1	1	0	16	7	13331	NA	NA	NA
crypt 0.1 Day8	REACTOME_DEFECTIVE_LFNG_CAUSES_SCDO3	1	1	0	5	12	13338	1	1	0	5	5	13342	1	1	0	5	7	13342	NA	NA	NA
crypt 0.1 Day8	REACTOME_DEFECTIVE_RIPK1_MEDIATED_REGULATED_NECROSIS	1	1	0	5	12	13338	1	1	0	5	5	13342	1	1	0	5	7	13342	NA	NA	NA
crypt 0.1 Day8	REACTOME_DEFECTIVE_ST3GAL3_CAUSES_MCT12_AND_EIEE15	1	1	0	8	12	13335	1	1	0	8	5	13339	1	1	0	8	7	13339	NA	NA	NA
crypt 0.1 Day8	REACTOME_DEFECTS_IN_BIOTIN_BTN_METABOLISM	1	1	0	8	12	13335	1	1	0	8	5	13339	1	1	0	8	7	13339	NA	NA	NA
crypt 0.1 Day8	REACTOME_DEFECTS_IN_COBALAMIN_B12_METABOLISM	1	1	0	14	12	13329	1	1	0	14	5	13333	1	1	0	14	7	13333	NA	NA	NA
crypt 0.1 Day8	REACTOME_DEFECTS_IN_VITAMIN_AND_COFACTOR_METABOLISM	1	1	0	22	12	13321	1	1	0	22	5	13325	1	1	0	22	7	13325	NA	NA	NA
crypt 0.1 Day8	REACTOME_DEFECTS_OF_CONTACT_ACTIVATION_SYSTEM_CAS_AND_KALLIKREIN_KININ_SYSTEM_KKS	1	1	0	16	12	13327	1	1	0	16	5	13331	1	1	0	16	7	13331	NA	NA	NA
crypt 0.1 Day8	REACTOME_DEFENSINS	1	1	0	52	12	13291	1	1	0	52	5	13295	1	1	0	52	7	13295	NA	NA	NA
crypt 0.1 Day8	REACTOME_DEGRADATION_OF_AXIN	1	1	0	55	12	13288	1	1	0	55	5	13292	1	1	0	55	7	13292	NA	NA	NA
crypt 0.1 Day8	REACTOME_DEGRADATION_OF_BETA_CATENIN_BY_THE_DESTRUCTION_COMPLEX	1	1	0	85	12	13258	1	1	0	85	5	13262	1	1	0	85	7	13262	NA	NA	NA
crypt 0.1 Day8	REACTOME_DEGRADATION_OF_CYSTEINE_AND_HOMOCYSTEINE	1	1	0	14	12	13329	1	1	0	14	5	13333	1	1	0	14	7	13333	NA	NA	NA
crypt 0.1 Day8	REACTOME_DEGRADATION_OF_DVL	1	1	0	57	12	13286	1	1	0	57	5	13290	1	1	0	57	7	13290	NA	NA	NA
crypt 0.1 Day8	REACTOME_DEGRADATION_OF_GLI1_BY_THE_PROTEASOME	1	1	0	60	12	13283	1	1	0	60	5	13287	1	1	0	60	7	13287	NA	NA	NA
crypt 0.1 Day8	REACTOME_DEGRADATION_OF_THE_EXTRACELLULAR_MATRIX	1	1	0	140	12	13203	1	1	0	140	5	13207	1	1	0	140	7	13207	NA	NA	NA
crypt 0.1 Day8	REACTOME_DEPOLYMERISATION_OF_THE_NUCLEAR_LAMINA	1	1	0	15	12	13328	1	1	0	15	5	13332	1	1	0	15	7	13332	NA	NA	NA
crypt 0.1 Day8	REACTOME_DEPOSITION_OF_NEW_CENPA_CONTAINING_NUCLEOSOMES_AT_THE_CENTROMERE	1	1	0	73	12	13270	1	1	0	73	5	13274	1	1	0	73	7	13274	NA	NA	NA
crypt 0.1 Day8	REACTOME_DEREGULATED_CDK5_TRIGGERS_MULTIPLE_NEURODEGENERATIVE_PATHWAYS_IN_ALZHEIMER_S_DISEASE_MODELS	1	1	0	22	12	13321	1	1	0	22	5	13325	1	1	0	22	7	13325	NA	NA	NA
crypt 0.1 Day8	REACTOME_DERMATAN_SULFATE_BIOSYNTHESIS	1	1	0	11	12	13332	1	1	0	11	5	13336	1	1	0	11	7	13336	NA	NA	NA
crypt 0.1 Day8	REACTOME_DETOXIFICATION_OF_REACTIVE_OXYGEN_SPECIES	1	1	0	37	12	13306	1	1	0	37	5	13310	1	1	0	37	7	13310	NA	NA	NA
crypt 0.1 Day8	REACTOME_DEUBIQUITINATION	1	1	0	298	12	13045	1	1	0	298	5	13049	1	1	0	298	7	13049	NA	NA	NA
crypt 0.1 Day8	REACTOME_DEX_H_BOX_HELICASES_ACTIVATE_TYPE_I_IFN_AND_INFLAMMATORY_CYTOKINES_PRODUCTION	1	1	0	7	12	13336	1	1	0	7	5	13340	1	1	0	7	7	13340	NA	NA	NA
crypt 0.1 Day8	REACTOME_DIGESTION	1	1	0	23	12	13320	1	1	0	23	5	13324	1	1	0	23	7	13324	NA	NA	NA
crypt 0.1 Day8	REACTOME_DIGESTION_AND_ABSORPTION	1	1	0	28	12	13315	1	1	0	28	5	13319	1	1	0	28	7	13319	NA	NA	NA
crypt 0.1 Day8	REACTOME_DIGESTION_OF_DIETARY_CARBOHYDRATE	1	1	0	11	12	13332	1	1	0	11	5	13336	1	1	0	11	7	13336	NA	NA	NA
crypt 0.1 Day8	REACTOME_DIGESTION_OF_DIETARY_LIPID	1	1	0	7	12	13336	1	1	0	7	5	13340	1	1	0	7	7	13340	NA	NA	NA
crypt 0.1 Day8	REACTOME_DISASSEMBLY_OF_THE_DESTRUCTION_COMPLEX_AND_RECRUITMENT_OF_AXIN_TO_THE_MEMBRANE	1	1	0	31	12	13312	1	1	0	31	5	13316	1	1	0	31	7	13316	NA	NA	NA
crypt 0.1 Day8	REACTOME_DISEASES_ASSOCIATED_WITH_GLYCOSAMINOGLYCAN_METABOLISM	1	1	0	41	12	13302	1	1	0	41	5	13306	1	1	0	41	7	13306	NA	NA	NA
crypt 0.1 Day8	REACTOME_DISEASES_ASSOCIATED_WITH_GLYCOSYLATION_PRECURSOR_BIOSYNTHESIS	1	1	0	18	12	13325	1	1	0	18	5	13329	1	1	0	18	7	13329	NA	NA	NA
crypt 0.1 Day8	REACTOME_DISEASES_ASSOCIATED_WITH_N_GLYCOSYLATION_OF_PROTEINS	1	1	0	17	12	13326	1	1	0	17	5	13330	1	1	0	17	7	13330	NA	NA	NA
crypt 0.1 Day8	REACTOME_DISEASES_ASSOCIATED_WITH_O_GLYCOSYLATION_OF_PROTEINS	1	1	0	68	12	13275	1	1	0	68	5	13279	1	1	0	68	7	13279	NA	NA	NA
crypt 0.1 Day8	REACTOME_DISEASES_ASSOCIATED_WITH_SURFACTANT_METABOLISM	1	1	0	10	12	13333	1	1	0	10	5	13337	1	1	0	10	7	13337	NA	NA	NA
crypt 0.1 Day8	REACTOME_DISEASES_OF_BASE_EXCISION_REPAIR	1	1	0	5	12	13338	1	1	0	5	5	13342	1	1	0	5	7	13342	NA	NA	NA
crypt 0.1 Day8	REACTOME_DISEASES_OF_CARBOHYDRATE_METABOLISM	1	1	0	34	12	13309	1	1	0	34	5	13313	1	1	0	34	7	13313	NA	NA	NA
crypt 0.1 Day8	REACTOME_DISEASES_OF_DNA_REPAIR	1	1	0	12	12	13331	1	1	0	12	5	13335	1	1	0	12	7	13335	NA	NA	NA
crypt 0.1 Day8	REACTOME_DISEASES_OF_GLYCOSYLATION	1	1	0	143	12	13200	1	1	0	143	5	13204	1	1	0	143	7	13204	NA	NA	NA
crypt 0.1 Day8	REACTOME_DISEASES_OF_IMMUNE_SYSTEM	1	1	0	31	12	13312	1	1	0	31	5	13316	1	1	0	31	7	13316	NA	NA	NA
crypt 0.1 Day8	REACTOME_DISEASES_OF_METABOLISM	1	1	0	246	12	13097	1	1	0	246	5	13101	1	1	0	246	7	13101	NA	NA	NA
crypt 0.1 Day8	REACTOME_DISEASES_OF_MISMATCH_REPAIR_MMR	1	1	0	5	12	13338	1	1	0	5	5	13342	1	1	0	5	7	13342	NA	NA	NA
crypt 0.1 Day8	REACTOME_DISEASES_OF_MITOTIC_CELL_CYCLE	1	1	0	38	12	13305	1	1	0	38	5	13309	1	1	0	38	7	13309	NA	NA	NA
crypt 0.1 Day8	REACTOME_DISEASES_OF_PROGRAMMED_CELL_DEATH	1	1	0	102	12	13241	1	1	0	102	5	13245	1	1	0	102	7	13245	NA	NA	NA
crypt 0.1 Day8	REACTOME_DISINHIBITION_OF_SNARE_FORMATION	1	1	0	5	12	13338	1	1	0	5	5	13342	1	1	0	5	7	13342	NA	NA	NA
crypt 0.1 Day8	REACTOME_DISORDERS_OF_TRANSMEMBRANE_TRANSPORTERS	1	1	0	176	12	13167	1	1	0	176	5	13171	1	1	0	176	7	13171	NA	NA	NA
crypt 0.1 Day8	REACTOME_DISPLACEMENT_OF_DNA_GLYCOSYLASE_BY_APEX1	1	1	0	9	12	13334	1	1	0	9	5	13338	1	1	0	9	7	13338	NA	NA	NA
crypt 0.1 Day8	REACTOME_DISSOLUTION_OF_FIBRIN_CLOT	1	1	0	13	12	13330	1	1	0	13	5	13334	1	1	0	13	7	13334	NA	NA	NA
crypt 0.1 Day8	REACTOME_DNA_DAMAGE_BYPASS	1	1	0	48	12	13295	1	1	0	48	5	13299	1	1	0	48	7	13299	NA	NA	NA
crypt 0.1 Day8	REACTOME_DNA_DAMAGE_RECOGNITION_IN_GG_NER	1	1	0	38	12	13305	1	1	0	38	5	13309	1	1	0	38	7	13309	NA	NA	NA
crypt 0.1 Day8	REACTOME_DNA_DAMAGE_REVERSAL	1	1	0	8	12	13335	1	1	0	8	5	13339	1	1	0	8	7	13339	NA	NA	NA
crypt 0.1 Day8	REACTOME_DNA_DAMAGE_TELOMERE_STRESS_INDUCED_SENESCENCE	1	1	0	80	12	13263	1	1	0	80	5	13267	1	1	0	80	7	13267	NA	NA	NA
crypt 0.1 Day8	REACTOME_DNA_DOUBLE_STRAND_BREAK_REPAIR	1	1	0	167	12	13176	1	1	0	167	5	13180	1	1	0	167	7	13180	NA	NA	NA
crypt 0.1 Day8	REACTOME_DNA_DOUBLE_STRAND_BREAK_RESPONSE	1	1	0	78	12	13265	1	1	0	78	5	13269	1	1	0	78	7	13269	NA	NA	NA
crypt 0.1 Day8	REACTOME_DNA_METHYLATION	1	1	0	65	12	13278	1	1	0	65	5	13282	1	1	0	65	7	13282	NA	NA	NA
crypt 0.1 Day8	REACTOME_DNA_REPAIR	1	1	0	332	12	13011	1	1	0	332	5	13015	1	1	0	332	7	13015	NA	NA	NA
crypt 0.1 Day8	REACTOME_DNA_REPLICATION	1	1	0	128	12	13215	1	1	0	128	5	13219	1	1	0	128	7	13219	NA	NA	NA
crypt 0.1 Day8	REACTOME_DNA_REPLICATION_INITIATION	1	1	0	8	12	13335	1	1	0	8	5	13339	1	1	0	8	7	13339	NA	NA	NA
crypt 0.1 Day8	REACTOME_DNA_REPLICATION_PRE_INITIATION	1	1	0	85	12	13258	1	1	0	85	5	13262	1	1	0	85	7	13262	NA	NA	NA
crypt 0.1 Day8	REACTOME_DNA_STRAND_ELONGATION	1	1	0	32	12	13311	1	1	0	32	5	13315	1	1	0	32	7	13315	NA	NA	NA
crypt 0.1 Day8	REACTOME_DOPAMINE_NEUROTRANSMITTER_RELEASE_CYCLE	1	1	0	23	12	13320	1	1	0	23	5	13324	1	1	0	23	7	13324	NA	NA	NA
crypt 0.1 Day8	REACTOME_DOPAMINE_RECEPTORS	1	1	0	5	12	13338	1	1	0	5	5	13342	1	1	0	5	7	13342	NA	NA	NA
crypt 0.1 Day8	REACTOME_DOWNREGULATION_OF_ERBB2_ERBB3_SIGNALING	1	1	0	13	12	13330	1	1	0	13	5	13334	1	1	0	13	7	13334	NA	NA	NA
crypt 0.1 Day8	REACTOME_DOWNREGULATION_OF_ERBB2_SIGNALING	1	1	0	29	12	13314	1	1	0	29	5	13318	1	1	0	29	7	13318	NA	NA	NA
crypt 0.1 Day8	REACTOME_DOWNREGULATION_OF_ERBB4_SIGNALING	1	1	0	9	12	13334	1	1	0	9	5	13338	1	1	0	9	7	13338	NA	NA	NA
crypt 0.1 Day8	REACTOME_DOWNREGULATION_OF_SMAD2_3_SMAD4_TRANSCRIPTIONAL_ACTIVITY	1	1	0	23	12	13320	1	1	0	23	5	13324	1	1	0	23	7	13324	NA	NA	NA
crypt 0.1 Day8	REACTOME_DOWNREGULATION_OF_TGF_BETA_RECEPTOR_SIGNALING	1	1	0	26	12	13317	1	1	0	26	5	13321	1	1	0	26	7	13321	NA	NA	NA
crypt 0.1 Day8	REACTOME_DOWNSTREAM_SIGNALING_EVENTS_OF_B_CELL_RECEPTOR_BCR	1	1	0	81	12	13262	1	1	0	81	5	13266	1	1	0	81	7	13266	NA	NA	NA
crypt 0.1 Day8	REACTOME_DSCAM_INTERACTIONS	1	1	0	11	12	13332	1	1	0	11	5	13336	1	1	0	11	7	13336	NA	NA	NA
crypt 0.1 Day8	REACTOME_DUAL_INCISION_IN_GG_NER	1	1	0	41	12	13302	1	1	0	41	5	13306	1	1	0	41	7	13306	NA	NA	NA
crypt 0.1 Day8	REACTOME_DUAL_INCISION_IN_TC_NER	1	1	0	65	12	13278	1	1	0	65	5	13282	1	1	0	65	7	13282	NA	NA	NA
crypt 0.1 Day8	REACTOME_E2F_ENABLED_INHIBITION_OF_PRE_REPLICATION_COMPLEX_FORMATION	1	1	0	9	12	13334	1	1	0	9	5	13338	1	1	0	9	7	13338	NA	NA	NA
crypt 0.1 Day8	REACTOME_E2F_MEDIATED_REGULATION_OF_DNA_REPLICATION	1	1	0	22	12	13321	1	1	0	22	5	13325	1	1	0	22	7	13325	NA	NA	NA
crypt 0.1 Day8	REACTOME_E3_UBIQUITIN_LIGASES_UBIQUITINATE_TARGET_PROTEINS	1	1	0	59	12	13284	1	1	0	59	5	13288	1	1	0	59	7	13288	NA	NA	NA
crypt 0.1 Day8	REACTOME_EARLY_PHASE_OF_HIV_LIFE_CYCLE	1	1	0	14	12	13329	1	1	0	14	5	13333	1	1	0	14	7	13333	NA	NA	NA
crypt 0.1 Day8	REACTOME_ECM_PROTEOGLYCANS	1	1	0	76	12	13267	1	1	0	76	5	13271	1	1	0	76	7	13271	NA	NA	NA
crypt 0.1 Day8	REACTOME_EFFECTS_OF_PIP2_HYDROLYSIS	1	1	0	27	12	13316	1	1	0	27	5	13320	1	1	0	27	7	13320	NA	NA	NA
crypt 0.1 Day8	REACTOME_EGFR_DOWNREGULATION	1	1	0	31	12	13312	1	1	0	31	5	13316	1	1	0	31	7	13316	NA	NA	NA
crypt 0.1 Day8	REACTOME_EGFR_INTERACTS_WITH_PHOSPHOLIPASE_C_GAMMA	1	1	0	9	12	13334	1	1	0	9	5	13338	1	1	0	9	7	13338	NA	NA	NA
crypt 0.1 Day8	REACTOME_EGR2_AND_SOX10_MEDIATED_INITIATION_OF_SCHWANN_CELL_MYELINATION	1	1	0	29	12	13314	1	1	0	29	5	13318	1	1	0	29	7	13318	NA	NA	NA
crypt 0.1 Day8	REACTOME_EICOSANOIDS	1	1	0	12	12	13331	1	1	0	12	5	13335	1	1	0	12	7	13335	NA	NA	NA
crypt 0.1 Day8	REACTOME_EICOSANOID_LIGAND_BINDING_RECEPTORS	1	1	0	15	12	13328	1	1	0	15	5	13332	1	1	0	15	7	13332	NA	NA	NA
crypt 0.1 Day8	REACTOME_ELASTIC_FIBRE_FORMATION	1	1	0	45	12	13298	1	1	0	45	5	13302	1	1	0	45	7	13302	NA	NA	NA
crypt 0.1 Day8	REACTOME_ELECTRIC_TRANSMISSION_ACROSS_GAP_JUNCTIONS	1	1	0	5	12	13338	1	1	0	5	5	13342	1	1	0	5	7	13342	NA	NA	NA
crypt 0.1 Day8	REACTOME_ELEVATION_OF_CYTOSOLIC_CA2_LEVELS	1	1	0	16	12	13327	1	1	0	16	5	13331	1	1	0	16	7	13331	NA	NA	NA
crypt 0.1 Day8	REACTOME_ENDOGENOUS_STEROLS	1	1	0	28	12	13315	1	1	0	28	5	13319	1	1	0	28	7	13319	NA	NA	NA
crypt 0.1 Day8	REACTOME_ENDOSOMAL_SORTING_COMPLEX_REQUIRED_FOR_TRANSPORT_ESCRT	1	1	0	31	12	13312	1	1	0	31	5	13316	1	1	0	31	7	13316	NA	NA	NA
crypt 0.1 Day8	REACTOME_ENDOSOMAL_VACUOLAR_PATHWAY	1	1	0	11	12	13332	1	1	0	11	5	13336	1	1	0	11	7	13336	NA	NA	NA
crypt 0.1 Day8	REACTOME_ENERGY_DEPENDENT_REGULATION_OF_MTOR_BY_LKB1_AMPK	1	1	0	29	12	13314	1	1	0	29	5	13318	1	1	0	29	7	13318	NA	NA	NA
crypt 0.1 Day8	REACTOME_ENOS_ACTIVATION	1	1	0	11	12	13332	1	1	0	11	5	13336	1	1	0	11	7	13336	NA	NA	NA
crypt 0.1 Day8	REACTOME_EPHA_MEDIATED_GROWTH_CONE_COLLAPSE	1	1	0	29	12	13314	1	1	0	29	5	13318	1	1	0	29	7	13318	NA	NA	NA
crypt 0.1 Day8	REACTOME_EPHB_MEDIATED_FORWARD_SIGNALING	1	1	0	42	12	13301	1	1	0	42	5	13305	1	1	0	42	7	13305	NA	NA	NA
crypt 0.1 Day8	REACTOME_EPHRIN_SIGNALING	1	1	0	19	12	13324	1	1	0	19	5	13328	1	1	0	19	7	13328	NA	NA	NA
crypt 0.1 Day8	REACTOME_EPH_EPHRIN_MEDIATED_REPULSION_OF_CELLS	1	1	0	51	12	13292	1	1	0	51	5	13296	1	1	0	51	7	13296	NA	NA	NA
crypt 0.1 Day8	REACTOME_EPH_EPHRIN_SIGNALING	1	1	0	92	12	13251	1	1	0	92	5	13255	1	1	0	92	7	13255	NA	NA	NA
crypt 0.1 Day8	REACTOME_EPIGENETIC_REGULATION_OF_GENE_EXPRESSION	1	1	0	148	12	13195	1	1	0	148	5	13199	1	1	0	148	7	13199	NA	NA	NA
crypt 0.1 Day8	REACTOME_ERBB2_ACTIVATES_PTK6_SIGNALING	1	1	0	13	12	13330	1	1	0	13	5	13334	1	1	0	13	7	13334	NA	NA	NA
crypt 0.1 Day8	REACTOME_ERBB2_REGULATES_CELL_MOTILITY	1	1	0	15	12	13328	1	1	0	15	5	13332	1	1	0	15	7	13332	NA	NA	NA
crypt 0.1 Day8	REACTOME_ERCC6_CSB_AND_EHMT2_G9A_POSITIVELY_REGULATE_RRNA_EXPRESSION	1	1	0	76	12	13267	1	1	0	76	5	13271	1	1	0	76	7	13271	NA	NA	NA
crypt 0.1 Day8	REACTOME_ERKS_ARE_INACTIVATED	1	1	0	13	12	13330	1	1	0	13	5	13334	1	1	0	13	7	13334	NA	NA	NA
crypt 0.1 Day8	REACTOME_ERK_MAPK_TARGETS	1	1	0	22	12	13321	1	1	0	22	5	13325	1	1	0	22	7	13325	NA	NA	NA
crypt 0.1 Day8	REACTOME_ERYTHROCYTES_TAKE_UP_CARBON_DIOXIDE_AND_RELEASE_OXYGEN	1	1	0	13	12	13330	1	1	0	13	5	13334	1	1	0	13	7	13334	NA	NA	NA
crypt 0.1 Day8	REACTOME_ERYTHROCYTES_TAKE_UP_OXYGEN_AND_RELEASE_CARBON_DIOXIDE	1	1	0	9	12	13334	1	1	0	9	5	13338	1	1	0	9	7	13338	NA	NA	NA
crypt 0.1 Day8	REACTOME_ERYTHROPOIETIN_ACTIVATES_PHOSPHOINOSITIDE_3_KINASE_PI3K	1	1	0	12	12	13331	1	1	0	12	5	13335	1	1	0	12	7	13335	NA	NA	NA
crypt 0.1 Day8	REACTOME_ERYTHROPOIETIN_ACTIVATES_PHOSPHOLIPASE_C_GAMMA_PLCG	1	1	0	7	12	13336	1	1	0	7	5	13340	1	1	0	7	7	13340	NA	NA	NA
crypt 0.1 Day8	REACTOME_ERYTHROPOIETIN_ACTIVATES_STAT5	1	1	0	7	12	13336	1	1	0	7	5	13340	1	1	0	7	7	13340	NA	NA	NA
crypt 0.1 Day8	REACTOME_ER_QUALITY_CONTROL_COMPARTMENT_ERQC	1	1	0	21	12	13322	1	1	0	21	5	13326	1	1	0	21	7	13326	NA	NA	NA
crypt 0.1 Day8	REACTOME_ER_TO_GOLGI_ANTEROGRADE_TRANSPORT	1	1	0	155	12	13188	1	1	0	155	5	13192	1	1	0	155	7	13192	NA	NA	NA
crypt 0.1 Day8	REACTOME_ESR_MEDIATED_SIGNALING	1	1	0	221	12	13122	1	1	0	221	5	13126	1	1	0	221	7	13126	NA	NA	NA
crypt 0.1 Day8	REACTOME_ESTABLISHMENT_OF_SISTER_CHROMATID_COHESION	1	1	0	11	12	13332	1	1	0	11	5	13336	1	1	0	11	7	13336	NA	NA	NA
crypt 0.1 Day8	REACTOME_ESTROGEN_BIOSYNTHESIS	1	1	0	6	12	13337	1	1	0	6	5	13341	1	1	0	6	7	13341	NA	NA	NA
crypt 0.1 Day8	REACTOME_ESTROGEN_DEPENDENT_GENE_EXPRESSION	1	1	0	150	12	13193	1	1	0	150	5	13197	1	1	0	150	7	13197	NA	NA	NA
crypt 0.1 Day8	REACTOME_ESTROGEN_DEPENDENT_NUCLEAR_EVENTS_DOWNSTREAM_OF_ESR_MEMBRANE_SIGNALING	1	1	0	24	12	13319	1	1	0	24	5	13323	1	1	0	24	7	13323	NA	NA	NA
crypt 0.1 Day8	REACTOME_ESTROGEN_STIMULATED_SIGNALING_THROUGH_PRKCZ	1	1	0	6	12	13337	1	1	0	6	5	13341	1	1	0	6	7	13341	NA	NA	NA
crypt 0.1 Day8	REACTOME_ETHANOL_OXIDATION	1	1	0	12	12	13331	1	1	0	12	5	13335	1	1	0	12	7	13335	NA	NA	NA
crypt 0.1 Day8	REACTOME_EUKARYOTIC_TRANSLATION_ELONGATION	1	1	0	94	12	13249	1	1	0	94	5	13253	1	1	0	94	7	13253	NA	NA	NA
crypt 0.1 Day8	REACTOME_EUKARYOTIC_TRANSLATION_INITIATION	1	1	0	120	12	13223	1	1	0	120	5	13227	1	1	0	120	7	13227	NA	NA	NA
crypt 0.1 Day8	REACTOME_EXPORT_OF_VIRAL_RIBONUCLEOPROTEINS_FROM_NUCLEUS	1	1	0	33	12	13310	1	1	0	33	5	13314	1	1	0	33	7	13314	NA	NA	NA
crypt 0.1 Day8	REACTOME_EXTENSION_OF_TELOMERES	1	1	0	51	12	13292	1	1	0	51	5	13296	1	1	0	51	7	13296	NA	NA	NA
crypt 0.1 Day8	REACTOME_EXTRACELLULAR_MATRIX_ORGANIZATION	1	1	0	301	12	13042	1	1	0	301	5	13046	1	1	0	301	7	13046	NA	NA	NA
crypt 0.1 Day8	REACTOME_EXTRA_NUCLEAR_ESTROGEN_SIGNALING	1	1	0	75	12	13268	1	1	0	75	5	13272	1	1	0	75	7	13272	NA	NA	NA
crypt 0.1 Day8	REACTOME_EXTRINSIC_PATHWAY_OF_FIBRIN_CLOT_FORMATION	1	1	0	5	12	13338	1	1	0	5	5	13342	1	1	0	5	7	13342	NA	NA	NA
crypt 0.1 Day8	REACTOME_FACTORS_INVOLVED_IN_MEGAKARYOCYTE_DEVELOPMENT_AND_PLATELET_PRODUCTION	1	1	0	170	12	13173	1	1	0	170	5	13177	1	1	0	170	7	13177	NA	NA	NA
crypt 0.1 Day8	REACTOME_FANCONI_ANEMIA_PATHWAY	1	1	0	39	12	13304	1	1	0	39	5	13308	1	1	0	39	7	13308	NA	NA	NA
crypt 0.1 Day8	REACTOME_FASL_CD95L_SIGNALING	1	1	0	5	12	13338	1	1	0	5	5	13342	1	1	0	5	7	13342	NA	NA	NA
crypt 0.1 Day8	REACTOME_FATTY_ACIDS	1	1	0	15	12	13328	1	1	0	15	5	13332	1	1	0	15	7	13332	NA	NA	NA
crypt 0.1 Day8	REACTOME_FATTY_ACIDS_BOUND_TO_GPR40_FFAR1_REGULATE_INSULIN_SECRETION	1	1	0	8	12	13335	1	1	0	8	5	13339	1	1	0	8	7	13339	NA	NA	NA
crypt 0.1 Day8	REACTOME_FATTY_ACID_METABOLISM	1	1	0	177	12	13166	1	1	0	177	5	13170	1	1	0	177	7	13170	NA	NA	NA
crypt 0.1 Day8	REACTOME_FATTY_ACYL_COA_BIOSYNTHESIS	1	1	0	37	12	13306	1	1	0	37	5	13310	1	1	0	37	7	13310	NA	NA	NA
crypt 0.1 Day8	REACTOME_FBXW7_MUTANTS_AND_NOTCH1_IN_CANCER	1	1	0	5	12	13338	1	1	0	5	5	13342	1	1	0	5	7	13342	NA	NA	NA
crypt 0.1 Day8	REACTOME_FCERI_MEDIATED_NF_KB_ACTIVATION	1	1	0	136	12	13207	1	1	0	136	5	13211	1	1	0	136	7	13211	NA	NA	NA
crypt 0.1 Day8	REACTOME_FCGAMMA_RECEPTOR_FCGR_DEPENDENT_PHAGOCYTOSIS	1	1	0	143	12	13200	1	1	0	143	5	13204	1	1	0	143	7	13204	NA	NA	NA
crypt 0.1 Day8	REACTOME_FCGR3A_MEDIATED_IL10_SYNTHESIS	1	1	0	95	12	13248	1	1	0	95	5	13252	1	1	0	95	7	13252	NA	NA	NA
crypt 0.1 Day8	REACTOME_FCGR_ACTIVATION	1	1	0	69	12	13274	1	1	0	69	5	13278	1	1	0	69	7	13278	NA	NA	NA
crypt 0.1 Day8	REACTOME_FERTILIZATION	1	1	0	26	12	13317	1	1	0	26	5	13321	1	1	0	26	7	13321	NA	NA	NA
crypt 0.1 Day8	REACTOME_FGFR1B_LIGAND_BINDING_AND_ACTIVATION	1	1	0	6	12	13337	1	1	0	6	5	13341	1	1	0	6	7	13341	NA	NA	NA
crypt 0.1 Day8	REACTOME_FGFR1C_LIGAND_BINDING_AND_ACTIVATION	1	1	0	12	12	13331	1	1	0	12	5	13335	1	1	0	12	7	13335	NA	NA	NA
crypt 0.1 Day8	REACTOME_FGFR1_LIGAND_BINDING_AND_ACTIVATION	1	1	0	16	12	13327	1	1	0	16	5	13331	1	1	0	16	7	13331	NA	NA	NA
crypt 0.1 Day8	REACTOME_FGFR1_MUTANT_RECEPTOR_ACTIVATION	1	1	0	31	12	13312	1	1	0	31	5	13316	1	1	0	31	7	13316	NA	NA	NA
crypt 0.1 Day8	REACTOME_FGFR2B_LIGAND_BINDING_AND_ACTIVATION	1	1	0	10	12	13333	1	1	0	10	5	13337	1	1	0	10	7	13337	NA	NA	NA
crypt 0.1 Day8	REACTOME_FGFR2C_LIGAND_BINDING_AND_ACTIVATION	1	1	0	13	12	13330	1	1	0	13	5	13334	1	1	0	13	7	13334	NA	NA	NA
crypt 0.1 Day8	REACTOME_FGFR2_ALTERNATIVE_SPLICING	1	1	0	27	12	13316	1	1	0	27	5	13320	1	1	0	27	7	13320	NA	NA	NA
crypt 0.1 Day8	REACTOME_FGFR2_LIGAND_BINDING_AND_ACTIVATION	1	1	0	20	12	13323	1	1	0	20	5	13327	1	1	0	20	7	13327	NA	NA	NA
crypt 0.1 Day8	REACTOME_FGFR2_MUTANT_RECEPTOR_ACTIVATION	1	1	0	33	12	13310	1	1	0	33	5	13314	1	1	0	33	7	13314	NA	NA	NA
crypt 0.1 Day8	REACTOME_FGFR3B_LIGAND_BINDING_AND_ACTIVATION	1	1	0	7	12	13336	1	1	0	7	5	13340	1	1	0	7	7	13340	NA	NA	NA
crypt 0.1 Day8	REACTOME_FGFR3_LIGAND_BINDING_AND_ACTIVATION	1	1	0	13	12	13330	1	1	0	13	5	13334	1	1	0	13	7	13334	NA	NA	NA
crypt 0.1 Day8	REACTOME_FGFRL1_MODULATION_OF_FGFR1_SIGNALING	1	1	0	13	12	13330	1	1	0	13	5	13334	1	1	0	13	7	13334	NA	NA	NA
crypt 0.1 Day8	REACTOME_FIBRONECTIN_MATRIX_FORMATION	1	1	0	6	12	13337	1	1	0	6	5	13341	1	1	0	6	7	13341	NA	NA	NA
crypt 0.1 Day8	REACTOME_FICOLINS_BIND_TO_REPETITIVE_CARBOHYDRATE_STRUCTURES_ON_THE_TARGET_CELL_SURFACE	1	1	0	5	12	13338	1	1	0	5	5	13342	1	1	0	5	7	13342	NA	NA	NA
crypt 0.1 Day8	REACTOME_FLT3_SIGNALING_BY_CBL_MUTANTS	1	1	0	7	12	13336	1	1	0	7	5	13340	1	1	0	7	7	13340	NA	NA	NA
crypt 0.1 Day8	REACTOME_FLT3_SIGNALING_THROUGH_SRC_FAMILY_KINASES	1	1	0	6	12	13337	1	1	0	6	5	13341	1	1	0	6	7	13341	NA	NA	NA
crypt 0.1 Day8	REACTOME_FOLDING_OF_ACTIN_BY_CCT_TRIC	1	1	0	10	12	13333	1	1	0	10	5	13337	1	1	0	10	7	13337	NA	NA	NA
crypt 0.1 Day8	REACTOME_FORMATION_OF_APOPTOSOME	1	1	0	11	12	13332	1	1	0	11	5	13336	1	1	0	11	7	13336	NA	NA	NA
crypt 0.1 Day8	REACTOME_FORMATION_OF_ATP_BY_CHEMIOSMOTIC_COUPLING	1	1	0	18	12	13325	1	1	0	18	5	13329	1	1	0	18	7	13329	NA	NA	NA
crypt 0.1 Day8	REACTOME_FORMATION_OF_FIBRIN_CLOT_CLOTTING_CASCADE	1	1	0	39	12	13304	1	1	0	39	5	13308	1	1	0	39	7	13308	NA	NA	NA
crypt 0.1 Day8	REACTOME_FORMATION_OF_INCISION_COMPLEX_IN_GG_NER	1	1	0	43	12	13300	1	1	0	43	5	13304	1	1	0	43	7	13304	NA	NA	NA
crypt 0.1 Day8	REACTOME_FORMATION_OF_RNA_POL_II_ELONGATION_COMPLEX	1	1	0	58	12	13285	1	1	0	58	5	13289	1	1	0	58	7	13289	NA	NA	NA
crypt 0.1 Day8	REACTOME_FORMATION_OF_SENESCENCE_ASSOCIATED_HETEROCHROMATIN_FOCI_SAHF	1	1	0	17	12	13326	1	1	0	17	5	13330	1	1	0	17	7	13330	NA	NA	NA
crypt 0.1 Day8	REACTOME_FORMATION_OF_TC_NER_PRE_INCISION_COMPLEX	1	1	0	53	12	13290	1	1	0	53	5	13294	1	1	0	53	7	13294	NA	NA	NA
crypt 0.1 Day8	REACTOME_FORMATION_OF_THE_BETA_CATENIN_TCF_TRANSACTIVATING_COMPLEX	1	1	0	92	12	13251	1	1	0	92	5	13255	1	1	0	92	7	13255	NA	NA	NA
crypt 0.1 Day8	REACTOME_FORMATION_OF_THE_CORNIFIED_ENVELOPE	1	1	0	129	12	13214	1	1	0	129	5	13218	1	1	0	129	7	13218	NA	NA	NA
crypt 0.1 Day8	REACTOME_FORMATION_OF_THE_EARLY_ELONGATION_COMPLEX	1	1	0	33	12	13310	1	1	0	33	5	13314	1	1	0	33	7	13314	NA	NA	NA
crypt 0.1 Day8	REACTOME_FORMATION_OF_TUBULIN_FOLDING_INTERMEDIATES_BY_CCT_TRIC	1	1	0	26	12	13317	1	1	0	26	5	13321	1	1	0	26	7	13321	NA	NA	NA
crypt 0.1 Day8	REACTOME_FORMATION_OF_XYLULOSE_5_PHOSPHATE	1	1	0	5	12	13338	1	1	0	5	5	13342	1	1	0	5	7	13342	NA	NA	NA
crypt 0.1 Day8	REACTOME_FORMYL_PEPTIDE_RECEPTORS_BIND_FORMYL_PEPTIDES_AND_MANY_OTHER_LIGANDS	1	1	0	8	12	13335	1	1	0	8	5	13339	1	1	0	8	7	13339	NA	NA	NA
crypt 0.1 Day8	REACTOME_FOXO_MEDIATED_TRANSCRIPTION	1	1	0	66	12	13277	1	1	0	66	5	13281	1	1	0	66	7	13281	NA	NA	NA
crypt 0.1 Day8	REACTOME_FOXO_MEDIATED_TRANSCRIPTION_OF_CELL_CYCLE_GENES	1	1	0	17	12	13326	1	1	0	17	5	13330	1	1	0	17	7	13330	NA	NA	NA
crypt 0.1 Day8	REACTOME_FOXO_MEDIATED_TRANSCRIPTION_OF_CELL_DEATH_GENES	1	1	0	16	12	13327	1	1	0	16	5	13331	1	1	0	16	7	13331	NA	NA	NA
crypt 0.1 Day8	REACTOME_FOXO_MEDIATED_TRANSCRIPTION_OF_OXIDATIVE_STRESS_METABOLIC_AND_NEURONAL_GENES	1	1	0	30	12	13313	1	1	0	30	5	13317	1	1	0	30	7	13317	NA	NA	NA
crypt 0.1 Day8	REACTOME_FREE_FATTY_ACIDS_REGULATE_INSULIN_SECRETION	1	1	0	11	12	13332	1	1	0	11	5	13336	1	1	0	11	7	13336	NA	NA	NA
crypt 0.1 Day8	REACTOME_FREE_FATTY_ACID_RECEPTORS	1	1	0	5	12	13338	1	1	0	5	5	13342	1	1	0	5	7	13342	NA	NA	NA
crypt 0.1 Day8	REACTOME_FRUCTOSE_CATABOLISM	1	1	0	5	12	13338	1	1	0	5	5	13342	1	1	0	5	7	13342	NA	NA	NA
crypt 0.1 Day8	REACTOME_FRUCTOSE_METABOLISM	1	1	0	7	12	13336	1	1	0	7	5	13340	1	1	0	7	7	13340	NA	NA	NA
crypt 0.1 Day8	REACTOME_G0_AND_EARLY_G1	1	1	0	27	12	13316	1	1	0	27	5	13320	1	1	0	27	7	13320	NA	NA	NA
crypt 0.1 Day8	REACTOME_G1_S_DNA_DAMAGE_CHECKPOINTS	1	1	0	68	12	13275	1	1	0	68	5	13279	1	1	0	68	7	13279	NA	NA	NA
crypt 0.1 Day8	REACTOME_G1_S_SPECIFIC_TRANSCRIPTION	1	1	0	29	12	13314	1	1	0	29	5	13318	1	1	0	29	7	13318	NA	NA	NA
crypt 0.1 Day8	REACTOME_G2_M_CHECKPOINTS	1	1	0	168	12	13175	1	1	0	168	5	13179	1	1	0	168	7	13179	NA	NA	NA
crypt 0.1 Day8	REACTOME_G2_M_DNA_DAMAGE_CHECKPOINT	1	1	0	95	12	13248	1	1	0	95	5	13252	1	1	0	95	7	13252	NA	NA	NA
crypt 0.1 Day8	REACTOME_G2_M_DNA_REPLICATION_CHECKPOINT	1	1	0	5	12	13338	1	1	0	5	5	13342	1	1	0	5	7	13342	NA	NA	NA
crypt 0.1 Day8	REACTOME_G2_PHASE	1	1	0	5	12	13338	1	1	0	5	5	13342	1	1	0	5	7	13342	NA	NA	NA
crypt 0.1 Day8	REACTOME_GAB1_SIGNALOSOME	1	1	0	17	12	13326	1	1	0	17	5	13330	1	1	0	17	7	13330	NA	NA	NA
crypt 0.1 Day8	REACTOME_GABA_B_RECEPTOR_ACTIVATION	1	1	0	43	12	13300	1	1	0	43	5	13304	1	1	0	43	7	13304	NA	NA	NA
crypt 0.1 Day8	REACTOME_GABA_RECEPTOR_ACTIVATION	1	1	0	60	12	13283	1	1	0	60	5	13287	1	1	0	60	7	13287	NA	NA	NA
crypt 0.1 Day8	REACTOME_GABA_SYNTHESIS_RELEASE_REUPTAKE_AND_DEGRADATION	1	1	0	19	12	13324	1	1	0	19	5	13328	1	1	0	19	7	13328	NA	NA	NA
crypt 0.1 Day8	REACTOME_GALACTOSE_CATABOLISM	1	1	0	5	12	13338	1	1	0	5	5	13342	1	1	0	5	7	13342	NA	NA	NA
crypt 0.1 Day8	REACTOME_GAMMA_CARBOXYLATION_HYPUSINE_FORMATION_AND_ARYLSULFATASE_ACTIVATION	1	1	0	42	12	13301	1	1	0	42	5	13305	1	1	0	42	7	13305	NA	NA	NA
crypt 0.1 Day8	REACTOME_GAMMA_CARBOXYLATION_TRANSPORT_AND_AMINO_TERMINAL_CLEAVAGE_OF_PROTEINS	1	1	0	11	12	13332	1	1	0	11	5	13336	1	1	0	11	7	13336	NA	NA	NA
crypt 0.1 Day8	REACTOME_GAP_FILLING_DNA_REPAIR_SYNTHESIS_AND_LIGATION_IN_GG_NER	1	1	0	25	12	13318	1	1	0	25	5	13322	1	1	0	25	7	13322	NA	NA	NA
crypt 0.1 Day8	REACTOME_GAP_JUNCTION_DEGRADATION	1	1	0	12	12	13331	1	1	0	12	5	13335	1	1	0	12	7	13335	NA	NA	NA
crypt 0.1 Day8	REACTOME_GDP_FUCOSE_BIOSYNTHESIS	1	1	0	6	12	13337	1	1	0	6	5	13341	1	1	0	6	7	13341	NA	NA	NA
crypt 0.1 Day8	REACTOME_GENERATION_OF_SECOND_MESSENGER_MOLECULES	1	1	0	39	12	13304	1	1	0	39	5	13308	1	1	0	39	7	13308	NA	NA	NA
crypt 0.1 Day8	REACTOME_GENE_AND_PROTEIN_EXPRESSION_BY_JAK_STAT_SIGNALING_AFTER_INTERLEUKIN_12_STIMULATION	1	1	0	38	12	13305	1	1	0	38	5	13309	1	1	0	38	7	13309	NA	NA	NA
crypt 0.1 Day8	REACTOME_GENE_SILENCING_BY_RNA	1	1	0	140	12	13203	1	1	0	140	5	13207	1	1	0	140	7	13207	NA	NA	NA
crypt 0.1 Day8	REACTOME_GLI_PROTEINS_BIND_PROMOTERS_OF_HH_RESPONSIVE_GENES_TO_PROMOTE_TRANSCRIPTION	1	1	0	7	12	13336	1	1	0	7	5	13340	1	1	0	7	7	13340	NA	NA	NA
crypt 0.1 Day8	REACTOME_GLOBAL_GENOME_NUCLEOTIDE_EXCISION_REPAIR_GG_NER	1	1	0	84	12	13259	1	1	0	84	5	13263	1	1	0	84	7	13263	NA	NA	NA
crypt 0.1 Day8	REACTOME_GLUCAGON_LIKE_PEPTIDE_1_GLP1_REGULATES_INSULIN_SECRETION	1	1	0	42	12	13301	1	1	0	42	5	13305	1	1	0	42	7	13305	NA	NA	NA
crypt 0.1 Day8	REACTOME_GLUCAGON_SIGNALING_IN_METABOLIC_REGULATION	1	1	0	33	12	13310	1	1	0	33	5	13314	1	1	0	33	7	13314	NA	NA	NA
crypt 0.1 Day8	REACTOME_GLUCAGON_TYPE_LIGAND_RECEPTORS	1	1	0	33	12	13310	1	1	0	33	5	13314	1	1	0	33	7	13314	NA	NA	NA
crypt 0.1 Day8	REACTOME_GLUCOCORTICOID_BIOSYNTHESIS	1	1	0	10	12	13333	1	1	0	10	5	13337	1	1	0	10	7	13337	NA	NA	NA
crypt 0.1 Day8	REACTOME_GLUCONEOGENESIS	1	1	0	34	12	13309	1	1	0	34	5	13313	1	1	0	34	7	13313	NA	NA	NA
crypt 0.1 Day8	REACTOME_GLUCOSE_METABOLISM	1	1	0	92	12	13251	1	1	0	92	5	13255	1	1	0	92	7	13255	NA	NA	NA
crypt 0.1 Day8	REACTOME_GLUCURONIDATION	1	1	0	25	12	13318	1	1	0	25	5	13322	1	1	0	25	7	13322	NA	NA	NA
crypt 0.1 Day8	REACTOME_GLUTAMATE_AND_GLUTAMINE_METABOLISM	1	1	0	14	12	13329	1	1	0	14	5	13333	1	1	0	14	7	13333	NA	NA	NA
crypt 0.1 Day8	REACTOME_GLUTAMATE_NEUROTRANSMITTER_RELEASE_CYCLE	1	1	0	24	12	13319	1	1	0	24	5	13323	1	1	0	24	7	13323	NA	NA	NA
crypt 0.1 Day8	REACTOME_GLUTATHIONE_CONJUGATION	1	1	0	36	12	13307	1	1	0	36	5	13311	1	1	0	36	7	13311	NA	NA	NA
crypt 0.1 Day8	REACTOME_GLUTATHIONE_SYNTHESIS_AND_RECYCLING	1	1	0	12	12	13331	1	1	0	12	5	13335	1	1	0	12	7	13335	NA	NA	NA
crypt 0.1 Day8	REACTOME_GLYCEROPHOSPHOLIPID_BIOSYNTHESIS	1	1	0	128	12	13215	1	1	0	128	5	13219	1	1	0	128	7	13219	NA	NA	NA
crypt 0.1 Day8	REACTOME_GLYCEROPHOSPHOLIPID_CATABOLISM	1	1	0	7	12	13336	1	1	0	7	5	13340	1	1	0	7	7	13340	NA	NA	NA
crypt 0.1 Day8	REACTOME_GLYCOGEN_BREAKDOWN_GLYCOGENOLYSIS	1	1	0	15	12	13328	1	1	0	15	5	13332	1	1	0	15	7	13332	NA	NA	NA
crypt 0.1 Day8	REACTOME_GLYCOGEN_METABOLISM	1	1	0	27	12	13316	1	1	0	27	5	13320	1	1	0	27	7	13320	NA	NA	NA
crypt 0.1 Day8	REACTOME_GLYCOGEN_STORAGE_DISEASES	1	1	0	16	12	13327	1	1	0	16	5	13331	1	1	0	16	7	13331	NA	NA	NA
crypt 0.1 Day8	REACTOME_GLYCOGEN_SYNTHESIS	1	1	0	16	12	13327	1	1	0	16	5	13331	1	1	0	16	7	13331	NA	NA	NA
crypt 0.1 Day8	REACTOME_GLYCOLYSIS	1	1	0	72	12	13271	1	1	0	72	5	13275	1	1	0	72	7	13275	NA	NA	NA
crypt 0.1 Day8	REACTOME_GLYCOSAMINOGLYCAN_METABOLISM	1	1	0	124	12	13219	1	1	0	124	5	13223	1	1	0	124	7	13223	NA	NA	NA
crypt 0.1 Day8	REACTOME_GLYCOSPHINGOLIPID_METABOLISM	1	1	0	45	12	13298	1	1	0	45	5	13302	1	1	0	45	7	13302	NA	NA	NA
crypt 0.1 Day8	REACTOME_GLYOXYLATE_METABOLISM_AND_GLYCINE_DEGRADATION	1	1	0	31	12	13312	1	1	0	31	5	13316	1	1	0	31	7	13316	NA	NA	NA
crypt 0.1 Day8	REACTOME_GOLGI_ASSOCIATED_VESICLE_BIOGENESIS	1	1	0	56	12	13287	1	1	0	56	5	13291	1	1	0	56	7	13291	NA	NA	NA
crypt 0.1 Day8	REACTOME_GOLGI_CISTERNAE_PERICENTRIOLAR_STACK_REORGANIZATION	1	1	0	14	12	13329	1	1	0	14	5	13333	1	1	0	14	7	13333	NA	NA	NA
crypt 0.1 Day8	REACTOME_GOLGI_TO_ER_RETROGRADE_TRANSPORT	1	1	0	134	12	13209	1	1	0	134	5	13213	1	1	0	134	7	13213	NA	NA	NA
crypt 0.1 Day8	REACTOME_GP1B_IX_V_ACTIVATION_SIGNALLING	1	1	0	12	12	13331	1	1	0	12	5	13335	1	1	0	12	7	13335	NA	NA	NA
crypt 0.1 Day8	REACTOME_GPVI_MEDIATED_ACTIVATION_CASCADE	1	1	0	35	12	13308	1	1	0	35	5	13312	1	1	0	35	7	13312	NA	NA	NA
crypt 0.1 Day8	REACTOME_GRB7_EVENTS_IN_ERBB2_SIGNALING	1	1	0	5	12	13338	1	1	0	5	5	13342	1	1	0	5	7	13342	NA	NA	NA
crypt 0.1 Day8	REACTOME_GROWTH_HORMONE_RECEPTOR_SIGNALING	1	1	0	24	12	13319	1	1	0	24	5	13323	1	1	0	24	7	13323	NA	NA	NA
crypt 0.1 Day8	REACTOME_G_ALPHA_S_SIGNALLING_EVENTS	1	1	0	144	12	13199	1	1	0	144	5	13203	1	1	0	144	7	13203	NA	NA	NA
crypt 0.1 Day8	REACTOME_G_ALPHA_Z_SIGNALLING_EVENTS	1	1	0	48	12	13295	1	1	0	48	5	13299	1	1	0	48	7	13299	NA	NA	NA
crypt 0.1 Day8	REACTOME_G_BETA_GAMMA_SIGNALLING_THROUGH_CDC42	1	1	0	20	12	13323	1	1	0	20	5	13327	1	1	0	20	7	13327	NA	NA	NA
crypt 0.1 Day8	REACTOME_G_BETA_GAMMA_SIGNALLING_THROUGH_PI3KGAMMA	1	1	0	25	12	13318	1	1	0	25	5	13322	1	1	0	25	7	13322	NA	NA	NA
crypt 0.1 Day8	REACTOME_G_PROTEIN_ACTIVATION	1	1	0	24	12	13319	1	1	0	24	5	13323	1	1	0	24	7	13323	NA	NA	NA
crypt 0.1 Day8	REACTOME_G_PROTEIN_BETA_GAMMA_SIGNALLING	1	1	0	32	12	13311	1	1	0	32	5	13315	1	1	0	32	7	13315	NA	NA	NA
crypt 0.1 Day8	REACTOME_G_PROTEIN_MEDIATED_EVENTS	1	1	0	54	12	13289	1	1	0	54	5	13293	1	1	0	54	7	13293	NA	NA	NA
crypt 0.1 Day8	REACTOME_HATS_ACETYLATE_HISTONES	1	1	0	142	12	13201	1	1	0	142	5	13205	1	1	0	142	7	13205	NA	NA	NA
crypt 0.1 Day8	REACTOME_HCMV_EARLY_EVENTS	1	1	0	138	12	13205	1	1	0	138	5	13209	1	1	0	138	7	13209	NA	NA	NA
crypt 0.1 Day8	REACTOME_HCMV_INFECTION	1	1	0	162	12	13181	1	1	0	162	5	13185	1	1	0	162	7	13185	NA	NA	NA
crypt 0.1 Day8	REACTOME_HCMV_LATE_EVENTS	1	1	0	116	12	13227	1	1	0	116	5	13231	1	1	0	116	7	13231	NA	NA	NA
crypt 0.1 Day8	REACTOME_HDACS_DEACETYLATE_HISTONES	1	1	0	94	12	13249	1	1	0	94	5	13253	1	1	0	94	7	13253	NA	NA	NA
crypt 0.1 Day8	REACTOME_HDL_ASSEMBLY	1	1	0	8	12	13335	1	1	0	8	5	13339	1	1	0	8	7	13339	NA	NA	NA
crypt 0.1 Day8	REACTOME_HDL_CLEARANCE	1	1	0	5	12	13338	1	1	0	5	5	13342	1	1	0	5	7	13342	NA	NA	NA
crypt 0.1 Day8	REACTOME_HDL_REMODELING	1	1	0	10	12	13333	1	1	0	10	5	13337	1	1	0	10	7	13337	NA	NA	NA
crypt 0.1 Day8	REACTOME_HDMS_DEMETHYLATE_HISTONES	1	1	0	50	12	13293	1	1	0	50	5	13297	1	1	0	50	7	13297	NA	NA	NA
crypt 0.1 Day8	REACTOME_HDR_THROUGH_HOMOLOGOUS_RECOMBINATION_HRR	1	1	0	67	12	13276	1	1	0	67	5	13280	1	1	0	67	7	13280	NA	NA	NA
crypt 0.1 Day8	REACTOME_HDR_THROUGH_MMEJ_ALT_NHEJ	1	1	0	10	12	13333	1	1	0	10	5	13337	1	1	0	10	7	13337	NA	NA	NA
crypt 0.1 Day8	REACTOME_HDR_THROUGH_SINGLE_STRAND_ANNEALING_SSA	1	1	0	37	12	13306	1	1	0	37	5	13310	1	1	0	37	7	13310	NA	NA	NA
crypt 0.1 Day8	REACTOME_HEDGEHOG_LIGAND_BIOGENESIS	1	1	0	65	12	13278	1	1	0	65	5	13282	1	1	0	65	7	13282	NA	NA	NA
crypt 0.1 Day8	REACTOME_HEDGEHOG_OFF_STATE	1	1	0	113	12	13230	1	1	0	113	5	13234	1	1	0	113	7	13234	NA	NA	NA
crypt 0.1 Day8	REACTOME_HEDGEHOG_ON_STATE	1	1	0	86	12	13257	1	1	0	86	5	13261	1	1	0	86	7	13261	NA	NA	NA
crypt 0.1 Day8	REACTOME_HEME_BIOSYNTHESIS	1	1	0	14	12	13329	1	1	0	14	5	13333	1	1	0	14	7	13333	NA	NA	NA
crypt 0.1 Day8	REACTOME_HEME_DEGRADATION	1	1	0	15	12	13328	1	1	0	15	5	13332	1	1	0	15	7	13332	NA	NA	NA
crypt 0.1 Day8	REACTOME_HEME_SIGNALING	1	1	0	48	12	13295	1	1	0	48	5	13299	1	1	0	48	7	13299	NA	NA	NA
crypt 0.1 Day8	REACTOME_HEPARAN_SULFATE_HEPARIN_HS_GAG_METABOLISM	1	1	0	55	12	13288	1	1	0	55	5	13292	1	1	0	55	7	13292	NA	NA	NA
crypt 0.1 Day8	REACTOME_HIGHLY_CALCIUM_PERMEABLE_NICOTINIC_ACETYLCHOLINE_RECEPTORS	1	1	0	9	12	13334	1	1	0	9	5	13338	1	1	0	9	7	13338	NA	NA	NA
crypt 0.1 Day8	REACTOME_HIGHLY_CALCIUM_PERMEABLE_POSTSYNAPTIC_NICOTINIC_ACETYLCHOLINE_RECEPTORS	1	1	0	11	12	13332	1	1	0	11	5	13336	1	1	0	11	7	13336	NA	NA	NA
crypt 0.1 Day8	REACTOME_HIGHLY_SODIUM_PERMEABLE_POSTSYNAPTIC_ACETYLCHOLINE_NICOTINIC_RECEPTORS	1	1	0	7	12	13336	1	1	0	7	5	13340	1	1	0	7	7	13340	NA	NA	NA
crypt 0.1 Day8	REACTOME_HISTIDINE_CATABOLISM	1	1	0	8	12	13335	1	1	0	8	5	13339	1	1	0	8	7	13339	NA	NA	NA
crypt 0.1 Day8	REACTOME_HIV_ELONGATION_ARREST_AND_RECOVERY	1	1	0	33	12	13310	1	1	0	33	5	13314	1	1	0	33	7	13314	NA	NA	NA
crypt 0.1 Day8	REACTOME_HIV_INFECTION	1	1	0	231	12	13112	1	1	0	231	5	13116	1	1	0	231	7	13116	NA	NA	NA
crypt 0.1 Day8	REACTOME_HIV_LIFE_CYCLE	1	1	0	149	12	13194	1	1	0	149	5	13198	1	1	0	149	7	13198	NA	NA	NA
crypt 0.1 Day8	REACTOME_HIV_TRANSCRIPTION_ELONGATION	1	1	0	43	12	13300	1	1	0	43	5	13304	1	1	0	43	7	13304	NA	NA	NA
crypt 0.1 Day8	REACTOME_HIV_TRANSCRIPTION_INITIATION	1	1	0	47	12	13296	1	1	0	47	5	13300	1	1	0	47	7	13300	NA	NA	NA
crypt 0.1 Day8	REACTOME_HOMOLOGOUS_DNA_PAIRING_AND_STRAND_EXCHANGE	1	1	0	42	12	13301	1	1	0	42	5	13305	1	1	0	42	7	13305	NA	NA	NA
crypt 0.1 Day8	REACTOME_HOMOLOGY_DIRECTED_REPAIR	1	1	0	138	12	13205	1	1	0	138	5	13209	1	1	0	138	7	13209	NA	NA	NA
crypt 0.1 Day8	REACTOME_HORMONE_LIGAND_BINDING_RECEPTORS	1	1	0	12	12	13331	1	1	0	12	5	13335	1	1	0	12	7	13335	NA	NA	NA
crypt 0.1 Day8	REACTOME_HOST_INTERACTIONS_OF_HIV_FACTORS	1	1	0	131	12	13212	1	1	0	131	5	13216	1	1	0	131	7	13216	NA	NA	NA
crypt 0.1 Day8	REACTOME_HSF1_ACTIVATION	1	1	0	31	12	13312	1	1	0	31	5	13316	1	1	0	31	7	13316	NA	NA	NA
crypt 0.1 Day8	REACTOME_HSF1_DEPENDENT_TRANSACTIVATION	1	1	0	38	12	13305	1	1	0	38	5	13309	1	1	0	38	7	13309	NA	NA	NA
crypt 0.1 Day8	REACTOME_HSP90_CHAPERONE_CYCLE_FOR_STEROID_HORMONE_RECEPTORS_SHR	1	1	0	57	12	13286	1	1	0	57	5	13290	1	1	0	57	7	13290	NA	NA	NA
crypt 0.1 Day8	REACTOME_HS_GAG_BIOSYNTHESIS	1	1	0	31	12	13312	1	1	0	31	5	13316	1	1	0	31	7	13316	NA	NA	NA
crypt 0.1 Day8	REACTOME_HS_GAG_DEGRADATION	1	1	0	22	12	13321	1	1	0	22	5	13325	1	1	0	22	7	13325	NA	NA	NA
crypt 0.1 Day8	REACTOME_HUR_ELAVL1_BINDS_AND_STABILIZES_MRNA	1	1	0	8	12	13335	1	1	0	8	5	13339	1	1	0	8	7	13339	NA	NA	NA
crypt 0.1 Day8	REACTOME_HYALURONAN_BIOSYNTHESIS_AND_EXPORT	1	1	0	5	12	13338	1	1	0	5	5	13342	1	1	0	5	7	13342	NA	NA	NA
crypt 0.1 Day8	REACTOME_HYALURONAN_METABOLISM	1	1	0	17	12	13326	1	1	0	17	5	13330	1	1	0	17	7	13330	NA	NA	NA
crypt 0.1 Day8	REACTOME_HYALURONAN_UPTAKE_AND_DEGRADATION	1	1	0	12	12	13331	1	1	0	12	5	13335	1	1	0	12	7	13335	NA	NA	NA
crypt 0.1 Day8	REACTOME_HYDROLYSIS_OF_LPC	1	1	0	9	12	13334	1	1	0	9	5	13338	1	1	0	9	7	13338	NA	NA	NA
crypt 0.1 Day8	REACTOME_IKBA_VARIANT_LEADS_TO_EDA_ID	1	1	0	7	12	13336	1	1	0	7	5	13340	1	1	0	7	7	13340	NA	NA	NA
crypt 0.1 Day8	REACTOME_IKK_COMPLEX_RECRUITMENT_MEDIATED_BY_RIP1	1	1	0	23	12	13320	1	1	0	23	5	13324	1	1	0	23	7	13324	NA	NA	NA
crypt 0.1 Day8	REACTOME_IL_6_TYPE_CYTOKINE_RECEPTOR_LIGAND_INTERACTIONS	1	1	0	17	12	13326	1	1	0	17	5	13330	1	1	0	17	7	13330	NA	NA	NA
crypt 0.1 Day8	REACTOME_IMMUNOREGULATORY_INTERACTIONS_BETWEEN_A_LYMPHOID_AND_A_NON_LYMPHOID_CELL	1	1	0	191	12	13152	1	1	0	191	5	13156	1	1	0	191	7	13156	NA	NA	NA
crypt 0.1 Day8	REACTOME_INACTIVATION_OF_CDC42_AND_RAC1	1	1	0	8	12	13335	1	1	0	8	5	13339	1	1	0	8	7	13339	NA	NA	NA
crypt 0.1 Day8	REACTOME_INACTIVATION_OF_CSF3_G_CSF_SIGNALING	1	1	0	25	12	13318	1	1	0	25	5	13322	1	1	0	25	7	13322	NA	NA	NA
crypt 0.1 Day8	REACTOME_INCRETIN_SYNTHESIS_SECRETION_AND_INACTIVATION	1	1	0	23	12	13320	1	1	0	23	5	13324	1	1	0	23	7	13324	NA	NA	NA
crypt 0.1 Day8	REACTOME_INFECTION_WITH_MYCOBACTERIUM_TUBERCULOSIS	1	1	0	27	12	13316	1	1	0	27	5	13320	1	1	0	27	7	13320	NA	NA	NA
crypt 0.1 Day8	REACTOME_INFLAMMASOMES	1	1	0	21	12	13322	1	1	0	21	5	13326	1	1	0	21	7	13326	NA	NA	NA
crypt 0.1 Day8	REACTOME_INFLUENZA_INFECTION	1	1	0	157	12	13186	1	1	0	157	5	13190	1	1	0	157	7	13190	NA	NA	NA
crypt 0.1 Day8	REACTOME_INHIBITION_OF_DNA_RECOMBINATION_AT_TELOMERE	1	1	0	68	12	13275	1	1	0	68	5	13279	1	1	0	68	7	13279	NA	NA	NA
crypt 0.1 Day8	REACTOME_INHIBITION_OF_REPLICATION_INITIATION_OF_DAMAGED_DNA_BY_RB1_E2F1	1	1	0	13	12	13330	1	1	0	13	5	13334	1	1	0	13	7	13334	NA	NA	NA
crypt 0.1 Day8	REACTOME_INHIBITION_OF_THE_PROTEOLYTIC_ACTIVITY_OF_APC_C_REQUIRED_FOR_THE_ONSET_OF_ANAPHASE_BY_MITOTIC_SPINDLE_CHECKPOINT_COMPONENTS	1	1	0	21	12	13322	1	1	0	21	5	13326	1	1	0	21	7	13326	NA	NA	NA
crypt 0.1 Day8	REACTOME_INITIAL_TRIGGERING_OF_COMPLEMENT	1	1	0	80	12	13263	1	1	0	80	5	13267	1	1	0	80	7	13267	NA	NA	NA
crypt 0.1 Day8	REACTOME_INITIATION_OF_NUCLEAR_ENVELOPE_NE_REFORMATION	1	1	0	19	12	13324	1	1	0	19	5	13328	1	1	0	19	7	13328	NA	NA	NA
crypt 0.1 Day8	REACTOME_INLB_MEDIATED_ENTRY_OF_LISTERIA_MONOCYTOGENES_INTO_HOST_CELL	1	1	0	15	12	13328	1	1	0	15	5	13332	1	1	0	15	7	13332	NA	NA	NA
crypt 0.1 Day8	REACTOME_INOSITOL_PHOSPHATE_METABOLISM	1	1	0	48	12	13295	1	1	0	48	5	13299	1	1	0	48	7	13299	NA	NA	NA
crypt 0.1 Day8	REACTOME_INSERTION_OF_TAIL_ANCHORED_PROTEINS_INTO_THE_ENDOPLASMIC_RETICULUM_MEMBRANE	1	1	0	22	12	13321	1	1	0	22	5	13325	1	1	0	22	7	13325	NA	NA	NA
crypt 0.1 Day8	REACTOME_INSULIN_PROCESSING	1	1	0	27	12	13316	1	1	0	27	5	13320	1	1	0	27	7	13320	NA	NA	NA
crypt 0.1 Day8	REACTOME_INSULIN_RECEPTOR_RECYCLING	1	1	0	26	12	13317	1	1	0	26	5	13321	1	1	0	26	7	13321	NA	NA	NA
crypt 0.1 Day8	REACTOME_INTEGRATION_OF_ENERGY_METABOLISM	1	1	0	108	12	13235	1	1	0	108	5	13239	1	1	0	108	7	13239	NA	NA	NA
crypt 0.1 Day8	REACTOME_INTEGRATION_OF_PROVIRUS	1	1	0	9	12	13334	1	1	0	9	5	13338	1	1	0	9	7	13338	NA	NA	NA
crypt 0.1 Day8	REACTOME_INTEGRIN_CELL_SURFACE_INTERACTIONS	1	1	0	85	12	13258	1	1	0	85	5	13262	1	1	0	85	7	13262	NA	NA	NA
crypt 0.1 Day8	REACTOME_INTERACTIONS_OF_REV_WITH_HOST_CELLULAR_PROTEINS	1	1	0	37	12	13306	1	1	0	37	5	13310	1	1	0	37	7	13310	NA	NA	NA
crypt 0.1 Day8	REACTOME_INTERACTIONS_OF_VPR_WITH_HOST_CELLULAR_PROTEINS	1	1	0	37	12	13306	1	1	0	37	5	13310	1	1	0	37	7	13310	NA	NA	NA
crypt 0.1 Day8	REACTOME_INTERACTION_BETWEEN_L1_AND_ANKYRINS	1	1	0	31	12	13312	1	1	0	31	5	13316	1	1	0	31	7	13316	NA	NA	NA
crypt 0.1 Day8	REACTOME_INTERACTION_WITH_CUMULUS_CELLS_AND_THE_ZONA_PELLUCIDA	1	1	0	11	12	13332	1	1	0	11	5	13336	1	1	0	11	7	13336	NA	NA	NA
crypt 0.1 Day8	REACTOME_INTERCONVERSION_OF_NUCLEOTIDE_DI_AND_TRIPHOSPHATES	1	1	0	29	12	13314	1	1	0	29	5	13318	1	1	0	29	7	13318	NA	NA	NA
crypt 0.1 Day8	REACTOME_INTERFERON_ALPHA_BETA_SIGNALING	1	1	0	73	12	13270	1	1	0	73	5	13274	1	1	0	73	7	13274	NA	NA	NA
crypt 0.1 Day8	REACTOME_INTERFERON_GAMMA_SIGNALING	1	1	0	93	12	13250	1	1	0	93	5	13254	1	1	0	93	7	13254	NA	NA	NA
crypt 0.1 Day8	REACTOME_INTERFERON_SIGNALING	1	1	0	203	12	13140	1	1	0	203	5	13144	1	1	0	203	7	13144	NA	NA	NA
crypt 0.1 Day8	REACTOME_INTERLEUKIN_10_SIGNALING	1	1	0	46	12	13297	1	1	0	46	5	13301	1	1	0	46	7	13301	NA	NA	NA
crypt 0.1 Day8	REACTOME_INTERLEUKIN_12_FAMILY_SIGNALING	1	1	0	57	12	13286	1	1	0	57	5	13290	1	1	0	57	7	13290	NA	NA	NA
crypt 0.1 Day8	REACTOME_INTERLEUKIN_12_SIGNALING	1	1	0	47	12	13296	1	1	0	47	5	13300	1	1	0	47	7	13300	NA	NA	NA
crypt 0.1 Day8	REACTOME_INTERLEUKIN_17_SIGNALING	1	1	0	71	12	13272	1	1	0	71	5	13276	1	1	0	71	7	13276	NA	NA	NA
crypt 0.1 Day8	REACTOME_INTERLEUKIN_18_SIGNALING	1	1	0	8	12	13335	1	1	0	8	5	13339	1	1	0	8	7	13339	NA	NA	NA
crypt 0.1 Day8	REACTOME_INTERLEUKIN_1_FAMILY_SIGNALING	1	1	0	140	12	13203	1	1	0	140	5	13207	1	1	0	140	7	13207	NA	NA	NA
crypt 0.1 Day8	REACTOME_INTERLEUKIN_1_PROCESSING	1	1	0	9	12	13334	1	1	0	9	5	13338	1	1	0	9	7	13338	NA	NA	NA
crypt 0.1 Day8	REACTOME_INTERLEUKIN_1_SIGNALING	1	1	0	102	12	13241	1	1	0	102	5	13245	1	1	0	102	7	13245	NA	NA	NA
crypt 0.1 Day8	REACTOME_INTERLEUKIN_20_FAMILY_SIGNALING	1	1	0	26	12	13317	1	1	0	26	5	13321	1	1	0	26	7	13321	NA	NA	NA
crypt 0.1 Day8	REACTOME_INTERLEUKIN_21_SIGNALING	1	1	0	10	12	13333	1	1	0	10	5	13337	1	1	0	10	7	13337	NA	NA	NA
crypt 0.1 Day8	REACTOME_INTERLEUKIN_23_SIGNALING	1	1	0	9	12	13334	1	1	0	9	5	13338	1	1	0	9	7	13338	NA	NA	NA
crypt 0.1 Day8	REACTOME_INTERLEUKIN_27_SIGNALING	1	1	0	11	12	13332	1	1	0	11	5	13336	1	1	0	11	7	13336	NA	NA	NA
crypt 0.1 Day8	REACTOME_INTERLEUKIN_2_SIGNALING	1	1	0	12	12	13331	1	1	0	12	5	13335	1	1	0	12	7	13335	NA	NA	NA
crypt 0.1 Day8	REACTOME_INTERLEUKIN_35_SIGNALLING	1	1	0	12	12	13331	1	1	0	12	5	13335	1	1	0	12	7	13335	NA	NA	NA
crypt 0.1 Day8	REACTOME_INTERLEUKIN_36_PATHWAY	1	1	0	7	12	13336	1	1	0	7	5	13340	1	1	0	7	7	13340	NA	NA	NA
crypt 0.1 Day8	REACTOME_INTERLEUKIN_37_SIGNALING	1	1	0	21	12	13322	1	1	0	21	5	13326	1	1	0	21	7	13326	NA	NA	NA
crypt 0.1 Day8	REACTOME_INTERLEUKIN_4_AND_INTERLEUKIN_13_SIGNALING	1	1	0	111	12	13232	1	1	0	111	5	13236	1	1	0	111	7	13236	NA	NA	NA
crypt 0.1 Day8	REACTOME_INTERLEUKIN_6_FAMILY_SIGNALING	1	1	0	24	12	13319	1	1	0	24	5	13323	1	1	0	24	7	13323	NA	NA	NA
crypt 0.1 Day8	REACTOME_INTERLEUKIN_6_SIGNALING	1	1	0	11	12	13332	1	1	0	11	5	13336	1	1	0	11	7	13336	NA	NA	NA
crypt 0.1 Day8	REACTOME_INTERLEUKIN_7_SIGNALING	1	1	0	36	12	13307	1	1	0	36	5	13311	1	1	0	36	7	13311	NA	NA	NA
crypt 0.1 Day8	REACTOME_INTERLEUKIN_9_SIGNALING	1	1	0	9	12	13334	1	1	0	9	5	13338	1	1	0	9	7	13338	NA	NA	NA
crypt 0.1 Day8	REACTOME_INTESTINAL_ABSORPTION	1	1	0	5	12	13338	1	1	0	5	5	13342	1	1	0	5	7	13342	NA	NA	NA
crypt 0.1 Day8	REACTOME_INTRACELLULAR_SIGNALING_BY_SECOND_MESSENGERS	1	1	0	307	12	13036	1	1	0	307	5	13040	1	1	0	307	7	13040	NA	NA	NA
crypt 0.1 Day8	REACTOME_INTRAFLAGELLAR_TRANSPORT	1	1	0	54	12	13289	1	1	0	54	5	13293	1	1	0	54	7	13293	NA	NA	NA
crypt 0.1 Day8	REACTOME_INTRA_GOLGI_AND_RETROGRADE_GOLGI_TO_ER_TRAFFIC	1	1	0	203	12	13140	1	1	0	203	5	13144	1	1	0	203	7	13144	NA	NA	NA
crypt 0.1 Day8	REACTOME_INTRA_GOLGI_TRAFFIC	1	1	0	44	12	13299	1	1	0	44	5	13303	1	1	0	44	7	13303	NA	NA	NA
crypt 0.1 Day8	REACTOME_INTRINSIC_PATHWAY_FOR_APOPTOSIS	1	1	0	55	12	13288	1	1	0	55	5	13292	1	1	0	55	7	13292	NA	NA	NA
crypt 0.1 Day8	REACTOME_INTRINSIC_PATHWAY_OF_FIBRIN_CLOT_FORMATION	1	1	0	23	12	13320	1	1	0	23	5	13324	1	1	0	23	7	13324	NA	NA	NA
crypt 0.1 Day8	REACTOME_INWARDLY_RECTIFYING_K_CHANNELS	1	1	0	35	12	13308	1	1	0	35	5	13312	1	1	0	35	7	13312	NA	NA	NA
crypt 0.1 Day8	REACTOME_IONOTROPIC_ACTIVITY_OF_KAINATE_RECEPTORS	1	1	0	10	12	13333	1	1	0	10	5	13337	1	1	0	10	7	13337	NA	NA	NA
crypt 0.1 Day8	REACTOME_ION_CHANNEL_TRANSPORT	1	1	0	183	12	13160	1	1	0	183	5	13164	1	1	0	183	7	13164	NA	NA	NA
crypt 0.1 Day8	REACTOME_ION_HOMEOSTASIS	1	1	0	54	12	13289	1	1	0	54	5	13293	1	1	0	54	7	13293	NA	NA	NA
crypt 0.1 Day8	REACTOME_ION_TRANSPORT_BY_P_TYPE_ATPASES	1	1	0	55	12	13288	1	1	0	55	5	13292	1	1	0	55	7	13292	NA	NA	NA
crypt 0.1 Day8	REACTOME_IRAK1_RECRUITS_IKK_COMPLEX	1	1	0	14	12	13329	1	1	0	14	5	13333	1	1	0	14	7	13333	NA	NA	NA
crypt 0.1 Day8	REACTOME_IRAK2_MEDIATED_ACTIVATION_OF_TAK1_COMPLEX	1	1	0	10	12	13333	1	1	0	10	5	13337	1	1	0	10	7	13337	NA	NA	NA
crypt 0.1 Day8	REACTOME_IRAK4_DEFICIENCY_TLR2_4	1	1	0	18	12	13325	1	1	0	18	5	13329	1	1	0	18	7	13329	NA	NA	NA
crypt 0.1 Day8	REACTOME_IRE1ALPHA_ACTIVATES_CHAPERONES	1	1	0	50	12	13293	1	1	0	50	5	13297	1	1	0	50	7	13297	NA	NA	NA
crypt 0.1 Day8	REACTOME_IRF3_MEDIATED_ACTIVATION_OF_TYPE_1_IFN	1	1	0	5	12	13338	1	1	0	5	5	13342	1	1	0	5	7	13342	NA	NA	NA
crypt 0.1 Day8	REACTOME_IRF3_MEDIATED_INDUCTION_OF_TYPE_I_IFN	1	1	0	13	12	13330	1	1	0	13	5	13334	1	1	0	13	7	13334	NA	NA	NA
crypt 0.1 Day8	REACTOME_IRON_UPTAKE_AND_TRANSPORT	1	1	0	58	12	13285	1	1	0	58	5	13289	1	1	0	58	7	13289	NA	NA	NA
crypt 0.1 Day8	REACTOME_IRS_ACTIVATION	1	1	0	5	12	13338	1	1	0	5	5	13342	1	1	0	5	7	13342	NA	NA	NA
crypt 0.1 Day8	REACTOME_JNK_C_JUN_KINASES_PHOSPHORYLATION_AND_ACTIVATION_MEDIATED_BY_ACTIVATED_HUMAN_TAK1	1	1	0	22	12	13321	1	1	0	22	5	13325	1	1	0	22	7	13325	NA	NA	NA
crypt 0.1 Day8	REACTOME_JOSEPHIN_DOMAIN_DUBS	1	1	0	12	12	13331	1	1	0	12	5	13335	1	1	0	12	7	13335	NA	NA	NA
crypt 0.1 Day8	REACTOME_KERATAN_SULFATE_BIOSYNTHESIS	1	1	0	28	12	13315	1	1	0	28	5	13319	1	1	0	28	7	13319	NA	NA	NA
crypt 0.1 Day8	REACTOME_KERATAN_SULFATE_DEGRADATION	1	1	0	13	12	13330	1	1	0	13	5	13334	1	1	0	13	7	13334	NA	NA	NA
crypt 0.1 Day8	REACTOME_KERATAN_SULFATE_KERATIN_METABOLISM	1	1	0	34	12	13309	1	1	0	34	5	13313	1	1	0	34	7	13313	NA	NA	NA
crypt 0.1 Day8	REACTOME_KERATINIZATION	1	1	0	217	12	13126	1	1	0	217	5	13130	1	1	0	217	7	13130	NA	NA	NA
crypt 0.1 Day8	REACTOME_KETONE_BODY_METABOLISM	1	1	0	10	12	13333	1	1	0	10	5	13337	1	1	0	10	7	13337	NA	NA	NA
crypt 0.1 Day8	REACTOME_KILLING_MECHANISMS	1	1	0	12	12	13331	1	1	0	12	5	13335	1	1	0	12	7	13335	NA	NA	NA
crypt 0.1 Day8	REACTOME_KINESINS	1	1	0	61	12	13282	1	1	0	61	5	13286	1	1	0	61	7	13286	NA	NA	NA
crypt 0.1 Day8	REACTOME_KSRP_KHSRP_BINDS_AND_DESTABILIZES_MRNA	1	1	0	17	12	13326	1	1	0	17	5	13330	1	1	0	17	7	13330	NA	NA	NA
crypt 0.1 Day8	REACTOME_L1CAM_INTERACTIONS	1	1	0	121	12	13222	1	1	0	121	5	13226	1	1	0	121	7	13226	NA	NA	NA
crypt 0.1 Day8	REACTOME_LAGGING_STRAND_SYNTHESIS	1	1	0	20	12	13323	1	1	0	20	5	13327	1	1	0	20	7	13327	NA	NA	NA
crypt 0.1 Day8	REACTOME_LAMININ_INTERACTIONS	1	1	0	30	12	13313	1	1	0	30	5	13317	1	1	0	30	7	13317	NA	NA	NA
villus 1.4 Day8	REACTOME_ALPHA_DEFENSINS	5.08218e-06	0.0147332	6	4	749	12790	3.13281e-07	0.000908203	6	4	461	13003	1	1	0	10	288	13128	DEFA1, DEFA1B, DEFA3, DEFA4, DEFA5, DEFA6	NA	DEFA1, DEFA1B, DEFA3, DEFA4, DEFA5, DEFA6
crypt 0.1 Day8	REACTOME_LDL_CLEARANCE	1	1	0	19	12	13324	1	1	0	19	5	13328	1	1	0	19	7	13328	NA	NA	NA
crypt 0.1 Day8	REACTOME_LECTIN_PATHWAY_OF_COMPLEMENT_ACTIVATION	1	1	0	8	12	13335	1	1	0	8	5	13339	1	1	0	8	7	13339	NA	NA	NA
crypt 0.1 Day8	REACTOME_LEISHMANIA_INFECTION	1	1	0	308	12	13035	1	1	0	308	5	13039	1	1	0	308	7	13039	NA	NA	NA
crypt 0.1 Day8	REACTOME_LEUKOTRIENE_RECEPTORS	1	1	0	5	12	13338	1	1	0	5	5	13342	1	1	0	5	7	13342	NA	NA	NA
crypt 0.1 Day8	REACTOME_LGI_ADAM_INTERACTIONS	1	1	0	14	12	13329	1	1	0	14	5	13333	1	1	0	14	7	13333	NA	NA	NA
crypt 0.1 Day8	REACTOME_LIGAND_RECEPTOR_INTERACTIONS	1	1	0	8	12	13335	1	1	0	8	5	13339	1	1	0	8	7	13339	NA	NA	NA
crypt 0.1 Day8	REACTOME_LINOLEIC_ACID_LA_METABOLISM	1	1	0	8	12	13335	1	1	0	8	5	13339	1	1	0	8	7	13339	NA	NA	NA
crypt 0.1 Day8	REACTOME_LIPID_PARTICLE_ORGANIZATION	1	1	0	6	12	13337	1	1	0	6	5	13341	1	1	0	6	7	13341	NA	NA	NA
crypt 0.1 Day8	REACTOME_LIPOPHAGY	1	1	0	9	12	13334	1	1	0	9	5	13338	1	1	0	9	7	13338	NA	NA	NA
crypt 0.1 Day8	REACTOME_LONG_TERM_POTENTIATION	1	1	0	23	12	13320	1	1	0	23	5	13324	1	1	0	23	7	13324	NA	NA	NA
crypt 0.1 Day8	REACTOME_LOSS_OF_FUNCTION_OF_MECP2_IN_RETT_SYNDROME	1	1	0	13	12	13330	1	1	0	13	5	13334	1	1	0	13	7	13334	NA	NA	NA
crypt 0.1 Day8	REACTOME_LOSS_OF_FUNCTION_OF_SMAD2_3_IN_CANCER	1	1	0	7	12	13336	1	1	0	7	5	13340	1	1	0	7	7	13340	NA	NA	NA
crypt 0.1 Day8	REACTOME_LOSS_OF_MECP2_BINDING_ABILITY_TO_THE_NCOR_SMRT_COMPLEX	1	1	0	7	12	13336	1	1	0	7	5	13340	1	1	0	7	7	13340	NA	NA	NA
crypt 0.1 Day8	REACTOME_LRR_FLII_INTERACTING_PROTEIN_1_LRRFIP1_ACTIVATES_TYPE_I_IFN_PRODUCTION	1	1	0	5	12	13338	1	1	0	5	5	13342	1	1	0	5	7	13342	NA	NA	NA
crypt 0.1 Day8	REACTOME_LTC4_CYSLTR_MEDIATED_IL4_PRODUCTION	1	1	0	7	12	13336	1	1	0	7	5	13340	1	1	0	7	7	13340	NA	NA	NA
crypt 0.1 Day8	REACTOME_LYSINE_CATABOLISM	1	1	0	12	12	13331	1	1	0	12	5	13335	1	1	0	12	7	13335	NA	NA	NA
crypt 0.1 Day8	REACTOME_LYSOSOME_VESICLE_BIOGENESIS	1	1	0	35	12	13308	1	1	0	35	5	13312	1	1	0	35	7	13312	NA	NA	NA
crypt 0.1 Day8	REACTOME_LYSOSPHINGOLIPID_AND_LPA_RECEPTORS	1	1	0	14	12	13329	1	1	0	14	5	13333	1	1	0	14	7	13333	NA	NA	NA
crypt 0.1 Day8	REACTOME_MAP2K_AND_MAPK_ACTIVATION	1	1	0	40	12	13303	1	1	0	40	5	13307	1	1	0	40	7	13307	NA	NA	NA
crypt 0.1 Day8	REACTOME_MAP3K8_TPL2_DEPENDENT_MAPK1_3_ACTIVATION	1	1	0	16	12	13327	1	1	0	16	5	13331	1	1	0	16	7	13331	NA	NA	NA
crypt 0.1 Day8	REACTOME_MAPK1_ERK2_ACTIVATION	1	1	0	9	12	13334	1	1	0	9	5	13338	1	1	0	9	7	13338	NA	NA	NA
crypt 0.1 Day8	REACTOME_MAPK3_ERK1_ACTIVATION	1	1	0	10	12	13333	1	1	0	10	5	13337	1	1	0	10	7	13337	NA	NA	NA
crypt 0.1 Day8	REACTOME_MAPK6_MAPK4_SIGNALING	1	1	0	93	12	13250	1	1	0	93	5	13254	1	1	0	93	7	13254	NA	NA	NA
crypt 0.1 Day8	REACTOME_MAPK_TARGETS_NUCLEAR_EVENTS_MEDIATED_BY_MAP_KINASES	1	1	0	31	12	13312	1	1	0	31	5	13316	1	1	0	31	7	13316	NA	NA	NA
crypt 0.1 Day8	REACTOME_MASTL_FACILITATES_MITOTIC_PROGRESSION	1	1	0	10	12	13333	1	1	0	10	5	13337	1	1	0	10	7	13337	NA	NA	NA
crypt 0.1 Day8	REACTOME_MATURATION_OF_NUCLEOPROTEIN	1	1	0	10	12	13333	1	1	0	10	5	13337	1	1	0	10	7	13337	NA	NA	NA
crypt 0.1 Day8	REACTOME_MATURATION_OF_PROTEIN_3A	1	1	0	9	12	13334	1	1	0	9	5	13338	1	1	0	9	7	13338	NA	NA	NA
crypt 0.1 Day8	REACTOME_MATURATION_OF_SARS_COV_1_SPIKE_PROTEIN	1	1	0	5	12	13338	1	1	0	5	5	13342	1	1	0	5	7	13342	NA	NA	NA
crypt 0.1 Day8	REACTOME_MATURATION_OF_SARS_COV_2_SPIKE_PROTEIN	1	1	0	29	12	13314	1	1	0	29	5	13318	1	1	0	29	7	13318	NA	NA	NA
crypt 0.1 Day8	REACTOME_MECP2_REGULATES_NEURONAL_RECEPTORS_AND_CHANNELS	1	1	0	18	12	13325	1	1	0	18	5	13329	1	1	0	18	7	13329	NA	NA	NA
crypt 0.1 Day8	REACTOME_MECP2_REGULATES_TRANSCRIPTION_FACTORS	1	1	0	5	12	13338	1	1	0	5	5	13342	1	1	0	5	7	13342	NA	NA	NA
crypt 0.1 Day8	REACTOME_MECP2_REGULATES_TRANSCRIPTION_OF_NEURONAL_LIGANDS	1	1	0	8	12	13335	1	1	0	8	5	13339	1	1	0	8	7	13339	NA	NA	NA
crypt 0.1 Day8	REACTOME_MEIOSIS	1	1	0	119	12	13224	1	1	0	119	5	13228	1	1	0	119	7	13228	NA	NA	NA
crypt 0.1 Day8	REACTOME_MEIOTIC_RECOMBINATION	1	1	0	87	12	13256	1	1	0	87	5	13260	1	1	0	87	7	13260	NA	NA	NA
crypt 0.1 Day8	REACTOME_MEIOTIC_SYNAPSIS	1	1	0	79	12	13264	1	1	0	79	5	13268	1	1	0	79	7	13268	NA	NA	NA
crypt 0.1 Day8	REACTOME_MELANIN_BIOSYNTHESIS	1	1	0	5	12	13338	1	1	0	5	5	13342	1	1	0	5	7	13342	NA	NA	NA
crypt 0.1 Day8	REACTOME_METABOLIC_DISORDERS_OF_BIOLOGICAL_OXIDATION_ENZYMES	1	1	0	34	12	13309	1	1	0	34	5	13313	1	1	0	34	7	13313	NA	NA	NA
crypt 0.1 Day8	REACTOME_METABOLISM_OF_AMINE_DERIVED_HORMONES	1	1	0	18	12	13325	1	1	0	18	5	13329	1	1	0	18	7	13329	NA	NA	NA
crypt 0.1 Day8	REACTOME_METABOLISM_OF_AMINO_ACIDS_AND_DERIVATIVES	1	1	0	374	12	12969	1	1	0	374	5	12973	1	1	0	374	7	12973	NA	NA	NA
crypt 0.1 Day8	REACTOME_METABOLISM_OF_ANGIOTENSINOGEN_TO_ANGIOTENSINS	1	1	0	18	12	13325	1	1	0	18	5	13329	1	1	0	18	7	13329	NA	NA	NA
crypt 0.1 Day8	REACTOME_METABOLISM_OF_CARBOHYDRATES	1	1	0	293	12	13050	1	1	0	293	5	13054	1	1	0	293	7	13054	NA	NA	NA
crypt 0.1 Day8	REACTOME_METABOLISM_OF_COFACTORS	1	1	0	19	12	13324	1	1	0	19	5	13328	1	1	0	19	7	13328	NA	NA	NA
crypt 0.1 Day8	REACTOME_METABOLISM_OF_FAT_SOLUBLE_VITAMINS	1	1	0	48	12	13295	1	1	0	48	5	13299	1	1	0	48	7	13299	NA	NA	NA
crypt 0.1 Day8	REACTOME_METABOLISM_OF_FOLATE_AND_PTERINES	1	1	0	17	12	13326	1	1	0	17	5	13330	1	1	0	17	7	13330	NA	NA	NA
crypt 0.1 Day8	REACTOME_METABOLISM_OF_INGESTED_SEMET_SEC_MESEC_INTO_H2SE	1	1	0	8	12	13335	1	1	0	8	5	13339	1	1	0	8	7	13339	NA	NA	NA
crypt 0.1 Day8	REACTOME_METABOLISM_OF_NITRIC_OXIDE_NOS3_ACTIVATION_AND_REGULATION	1	1	0	15	12	13328	1	1	0	15	5	13332	1	1	0	15	7	13332	NA	NA	NA
crypt 0.1 Day8	REACTOME_METABOLISM_OF_NUCLEOTIDES	1	1	0	98	12	13245	1	1	0	98	5	13249	1	1	0	98	7	13249	NA	NA	NA
crypt 0.1 Day8	REACTOME_METABOLISM_OF_POLYAMINES	1	1	0	59	12	13284	1	1	0	59	5	13288	1	1	0	59	7	13288	NA	NA	NA
crypt 0.1 Day8	REACTOME_METABOLISM_OF_PORPHYRINS	1	1	0	27	12	13316	1	1	0	27	5	13320	1	1	0	27	7	13320	NA	NA	NA
crypt 0.1 Day8	REACTOME_METABOLISM_OF_STEROID_HORMONES	1	1	0	35	12	13308	1	1	0	35	5	13312	1	1	0	35	7	13312	NA	NA	NA
crypt 0.1 Day8	REACTOME_METALLOPROTEASE_DUBS	1	1	0	37	12	13306	1	1	0	37	5	13310	1	1	0	37	7	13310	NA	NA	NA
crypt 0.1 Day8	REACTOME_METALLOTHIONEINS_BIND_METALS	1	1	0	11	12	13332	1	1	0	11	5	13336	1	1	0	11	7	13336	NA	NA	NA
crypt 0.1 Day8	REACTOME_METAL_ION_SLC_TRANSPORTERS	1	1	0	26	12	13317	1	1	0	26	5	13321	1	1	0	26	7	13321	NA	NA	NA
crypt 0.1 Day8	REACTOME_METAL_SEQUESTRATION_BY_ANTIMICROBIAL_PROTEINS	1	1	0	6	12	13337	1	1	0	6	5	13341	1	1	0	6	7	13341	NA	NA	NA
crypt 0.1 Day8	REACTOME_METHIONINE_SALVAGE_PATHWAY	1	1	0	6	12	13337	1	1	0	6	5	13341	1	1	0	6	7	13341	NA	NA	NA
crypt 0.1 Day8	REACTOME_METHYLATION	1	1	0	14	12	13329	1	1	0	14	5	13333	1	1	0	14	7	13333	NA	NA	NA
crypt 0.1 Day8	REACTOME_MET_ACTIVATES_PI3K_AKT_SIGNALING	1	1	0	6	12	13337	1	1	0	6	5	13341	1	1	0	6	7	13341	NA	NA	NA
crypt 0.1 Day8	REACTOME_MET_ACTIVATES_PTK2_SIGNALING	1	1	0	30	12	13313	1	1	0	30	5	13317	1	1	0	30	7	13317	NA	NA	NA
crypt 0.1 Day8	REACTOME_MET_ACTIVATES_PTPN11	1	1	0	5	12	13338	1	1	0	5	5	13342	1	1	0	5	7	13342	NA	NA	NA
crypt 0.1 Day8	REACTOME_MET_ACTIVATES_RAP1_AND_RAC1	1	1	0	11	12	13332	1	1	0	11	5	13336	1	1	0	11	7	13336	NA	NA	NA
crypt 0.1 Day8	REACTOME_MET_INTERACTS_WITH_TNS_PROTEINS	1	1	0	5	12	13338	1	1	0	5	5	13342	1	1	0	5	7	13342	NA	NA	NA
crypt 0.1 Day8	REACTOME_MET_PROMOTES_CELL_MOTILITY	1	1	0	41	12	13302	1	1	0	41	5	13306	1	1	0	41	7	13306	NA	NA	NA
crypt 0.1 Day8	REACTOME_MET_RECEPTOR_ACTIVATION	1	1	0	6	12	13337	1	1	0	6	5	13341	1	1	0	6	7	13341	NA	NA	NA
crypt 0.1 Day8	REACTOME_MET_RECEPTOR_RECYCLING	1	1	0	10	12	13333	1	1	0	10	5	13337	1	1	0	10	7	13337	NA	NA	NA
crypt 0.1 Day8	REACTOME_MHC_CLASS_II_ANTIGEN_PRESENTATION	1	1	0	126	12	13217	1	1	0	126	5	13221	1	1	0	126	7	13221	NA	NA	NA
crypt 0.1 Day8	REACTOME_MICRORNA_MIRNA_BIOGENESIS	1	1	0	25	12	13318	1	1	0	25	5	13322	1	1	0	25	7	13322	NA	NA	NA
crypt 0.1 Day8	REACTOME_MINERALOCORTICOID_BIOSYNTHESIS	1	1	0	6	12	13337	1	1	0	6	5	13341	1	1	0	6	7	13341	NA	NA	NA
crypt 0.1 Day8	REACTOME_MIRO_GTPASE_CYCLE	1	1	0	8	12	13335	1	1	0	8	5	13339	1	1	0	8	7	13339	NA	NA	NA
crypt 0.1 Day8	REACTOME_MISCELLANEOUS_SUBSTRATES	1	1	0	12	12	13331	1	1	0	12	5	13335	1	1	0	12	7	13335	NA	NA	NA
crypt 0.1 Day8	REACTOME_MISCELLANEOUS_TRANSPORT_AND_BINDING_EVENTS	1	1	0	26	12	13317	1	1	0	26	5	13321	1	1	0	26	7	13321	NA	NA	NA
crypt 0.1 Day8	REACTOME_MISMATCH_REPAIR	1	1	0	15	12	13328	1	1	0	15	5	13332	1	1	0	15	7	13332	NA	NA	NA
crypt 0.1 Day8	REACTOME_MITOCHONDRIAL_BIOGENESIS	1	1	0	94	12	13249	1	1	0	94	5	13253	1	1	0	94	7	13253	NA	NA	NA
crypt 0.1 Day8	REACTOME_MITOCHONDRIAL_CALCIUM_ION_TRANSPORT	1	1	0	23	12	13320	1	1	0	23	5	13324	1	1	0	23	7	13324	NA	NA	NA
crypt 0.1 Day8	REACTOME_MITOCHONDRIAL_FATTY_ACID_BETA_OXIDATION	1	1	0	37	12	13306	1	1	0	37	5	13310	1	1	0	37	7	13310	NA	NA	NA
crypt 0.1 Day8	REACTOME_MITOCHONDRIAL_FATTY_ACID_BETA_OXIDATION_OF_SATURATED_FATTY_ACIDS	1	1	0	11	12	13332	1	1	0	11	5	13336	1	1	0	11	7	13336	NA	NA	NA
crypt 0.1 Day8	REACTOME_MITOCHONDRIAL_FATTY_ACID_BETA_OXIDATION_OF_UNSATURATED_FATTY_ACIDS	1	1	0	6	12	13337	1	1	0	6	5	13341	1	1	0	6	7	13341	NA	NA	NA
crypt 0.1 Day8	REACTOME_MITOCHONDRIAL_IRON_SULFUR_CLUSTER_BIOGENESIS	1	1	0	13	12	13330	1	1	0	13	5	13334	1	1	0	13	7	13334	NA	NA	NA
crypt 0.1 Day8	REACTOME_MITOCHONDRIAL_PROTEIN_IMPORT	1	1	0	65	12	13278	1	1	0	65	5	13282	1	1	0	65	7	13282	NA	NA	NA
crypt 0.1 Day8	REACTOME_MITOCHONDRIAL_TRANSLATION	1	1	0	96	12	13247	1	1	0	96	5	13251	1	1	0	96	7	13251	NA	NA	NA
crypt 0.1 Day8	REACTOME_MITOCHONDRIAL_TRNA_AMINOACYLATION	1	1	0	21	12	13322	1	1	0	21	5	13326	1	1	0	21	7	13326	NA	NA	NA
crypt 0.1 Day8	REACTOME_MITOCHONDRIAL_UNCOUPLING	1	1	0	6	12	13337	1	1	0	6	5	13341	1	1	0	6	7	13341	NA	NA	NA
crypt 0.1 Day8	REACTOME_MITOPHAGY	1	1	0	29	12	13314	1	1	0	29	5	13318	1	1	0	29	7	13318	NA	NA	NA
crypt 0.1 Day8	REACTOME_MITOTIC_G1_PHASE_AND_G1_S_TRANSITION	1	1	0	149	12	13194	1	1	0	149	5	13198	1	1	0	149	7	13198	NA	NA	NA
crypt 0.1 Day8	REACTOME_MITOTIC_G2_G2_M_PHASES	1	1	0	200	12	13143	1	1	0	200	5	13147	1	1	0	200	7	13147	NA	NA	NA
crypt 0.1 Day8	REACTOME_MITOTIC_METAPHASE_AND_ANAPHASE	1	1	0	236	12	13107	1	1	0	236	5	13111	1	1	0	236	7	13111	NA	NA	NA
crypt 0.1 Day8	REACTOME_MITOTIC_PROMETAPHASE	1	1	0	203	12	13140	1	1	0	203	5	13144	1	1	0	203	7	13144	NA	NA	NA
crypt 0.1 Day8	REACTOME_MITOTIC_PROPHASE	1	1	0	143	12	13200	1	1	0	143	5	13204	1	1	0	143	7	13204	NA	NA	NA
crypt 0.1 Day8	REACTOME_MITOTIC_SPINDLE_CHECKPOINT	1	1	0	111	12	13232	1	1	0	111	5	13236	1	1	0	111	7	13236	NA	NA	NA
crypt 0.1 Day8	REACTOME_MITOTIC_TELOPHASE_CYTOKINESIS	1	1	0	13	12	13330	1	1	0	13	5	13334	1	1	0	13	7	13334	NA	NA	NA
crypt 0.1 Day8	REACTOME_MODULATION_BY_MTB_OF_HOST_IMMUNE_SYSTEM	1	1	0	7	12	13336	1	1	0	7	5	13340	1	1	0	7	7	13340	NA	NA	NA
crypt 0.1 Day8	REACTOME_MOLECULES_ASSOCIATED_WITH_ELASTIC_FIBRES	1	1	0	38	12	13305	1	1	0	38	5	13309	1	1	0	38	7	13309	NA	NA	NA
crypt 0.1 Day8	REACTOME_MOLYBDENUM_COFACTOR_BIOSYNTHESIS	1	1	0	6	12	13337	1	1	0	6	5	13341	1	1	0	6	7	13341	NA	NA	NA
crypt 0.1 Day8	REACTOME_MRNA_CAPPING	1	1	0	29	12	13314	1	1	0	29	5	13318	1	1	0	29	7	13318	NA	NA	NA
crypt 0.1 Day8	REACTOME_MRNA_DECAY_BY_3_TO_5_EXORIBONUCLEASE	1	1	0	16	12	13327	1	1	0	16	5	13331	1	1	0	16	7	13331	NA	NA	NA
crypt 0.1 Day8	REACTOME_MRNA_DECAY_BY_5_TO_3_EXORIBONUCLEASE	1	1	0	15	12	13328	1	1	0	15	5	13332	1	1	0	15	7	13332	NA	NA	NA
crypt 0.1 Day8	REACTOME_MRNA_EDITING	1	1	0	10	12	13333	1	1	0	10	5	13337	1	1	0	10	7	13337	NA	NA	NA
crypt 0.1 Day8	REACTOME_MRNA_EDITING_C_TO_U_CONVERSION	1	1	0	8	12	13335	1	1	0	8	5	13339	1	1	0	8	7	13339	NA	NA	NA
crypt 0.1 Day8	REACTOME_MRNA_SPLICING	1	1	0	188	12	13155	1	1	0	188	5	13159	1	1	0	188	7	13159	NA	NA	NA
crypt 0.1 Day8	REACTOME_MRNA_SPLICING_MINOR_PATHWAY	1	1	0	52	12	13291	1	1	0	52	5	13295	1	1	0	52	7	13295	NA	NA	NA
crypt 0.1 Day8	REACTOME_MTORC1_MEDIATED_SIGNALLING	1	1	0	24	12	13319	1	1	0	24	5	13323	1	1	0	24	7	13323	NA	NA	NA
crypt 0.1 Day8	REACTOME_MTOR_SIGNALLING	1	1	0	41	12	13302	1	1	0	41	5	13306	1	1	0	41	7	13306	NA	NA	NA
crypt 0.1 Day8	REACTOME_MUCOPOLYSACCHARIDOSES	1	1	0	11	12	13332	1	1	0	11	5	13336	1	1	0	11	7	13336	NA	NA	NA
crypt 0.1 Day8	REACTOME_MULTIFUNCTIONAL_ANION_EXCHANGERS	1	1	0	9	12	13334	1	1	0	9	5	13338	1	1	0	9	7	13338	NA	NA	NA
crypt 0.1 Day8	REACTOME_MUSCARINIC_ACETYLCHOLINE_RECEPTORS	1	1	0	5	12	13338	1	1	0	5	5	13342	1	1	0	5	7	13342	NA	NA	NA
crypt 0.1 Day8	REACTOME_MUSCLE_CONTRACTION	1	1	0	195	12	13148	1	1	0	195	5	13152	1	1	0	195	7	13152	NA	NA	NA
crypt 0.1 Day8	REACTOME_MYD88_INDEPENDENT_TLR4_CASCADE	1	1	0	97	12	13246	1	1	0	97	5	13250	1	1	0	97	7	13250	NA	NA	NA
crypt 0.1 Day8	REACTOME_MYOCLONIC_EPILEPSY_OF_LAFORA	1	1	0	9	12	13334	1	1	0	9	5	13338	1	1	0	9	7	13338	NA	NA	NA
crypt 0.1 Day8	REACTOME_MYOGENESIS	1	1	0	29	12	13314	1	1	0	29	5	13318	1	1	0	29	7	13318	NA	NA	NA
crypt 0.1 Day8	REACTOME_M_PHASE	1	1	0	417	12	12926	1	1	0	417	5	12930	1	1	0	417	7	12930	NA	NA	NA
crypt 0.1 Day8	REACTOME_NADE_MODULATES_DEATH_SIGNALLING	1	1	0	6	12	13337	1	1	0	6	5	13341	1	1	0	6	7	13341	NA	NA	NA
crypt 0.1 Day8	REACTOME_NA_CL_DEPENDENT_NEUROTRANSMITTER_TRANSPORTERS	1	1	0	19	12	13324	1	1	0	19	5	13328	1	1	0	19	7	13328	NA	NA	NA
crypt 0.1 Day8	REACTOME_NCAM1_INTERACTIONS	1	1	0	42	12	13301	1	1	0	42	5	13305	1	1	0	42	7	13305	NA	NA	NA
crypt 0.1 Day8	REACTOME_NECTIN_NECL_TRANS_HETERODIMERIZATION	1	1	0	7	12	13336	1	1	0	7	5	13340	1	1	0	7	7	13340	NA	NA	NA
crypt 0.1 Day8	REACTOME_NEDDYLATION	1	1	0	234	12	13109	1	1	0	234	5	13113	1	1	0	234	7	13113	NA	NA	NA
crypt 0.1 Day8	REACTOME_NEF_AND_SIGNAL_TRANSDUCTION	1	1	0	8	12	13335	1	1	0	8	5	13339	1	1	0	8	7	13339	NA	NA	NA
crypt 0.1 Day8	REACTOME_NEF_MEDIATED_CD4_DOWN_REGULATION	1	1	0	9	12	13334	1	1	0	9	5	13338	1	1	0	9	7	13338	NA	NA	NA
crypt 0.1 Day8	REACTOME_NEF_MEDIATED_CD8_DOWN_REGULATION	1	1	0	7	12	13336	1	1	0	7	5	13340	1	1	0	7	7	13340	NA	NA	NA
crypt 0.1 Day8	REACTOME_NEF_MEDIATED_DOWNREGULATION_OF_MHC_CLASS_I_COMPLEX_CELL_SURFACE_EXPRESSION	1	1	0	10	12	13333	1	1	0	10	5	13337	1	1	0	10	7	13337	NA	NA	NA
crypt 0.1 Day8	REACTOME_NEF_MEDIATES_DOWN_MODULATION_OF_CELL_SURFACE_RECEPTORS_BY_RECRUITING_THEM_TO_CLATHRIN_ADAPTERS	1	1	0	21	12	13322	1	1	0	21	5	13326	1	1	0	21	7	13326	NA	NA	NA
crypt 0.1 Day8	REACTOME_NEGATIVE_EPIGENETIC_REGULATION_OF_RRNA_EXPRESSION	1	1	0	109	12	13234	1	1	0	109	5	13238	1	1	0	109	7	13238	NA	NA	NA
crypt 0.1 Day8	REACTOME_NEGATIVE_FEEDBACK_REGULATION_OF_MAPK_PATHWAY	1	1	0	6	12	13337	1	1	0	6	5	13341	1	1	0	6	7	13341	NA	NA	NA
crypt 0.1 Day8	REACTOME_NEGATIVE_REGULATION_OF_ACTIVITY_OF_TFAP2_AP_2_FAMILY_TRANSCRIPTION_FACTORS	1	1	0	10	12	13333	1	1	0	10	5	13337	1	1	0	10	7	13337	NA	NA	NA
crypt 0.1 Day8	REACTOME_NEGATIVE_REGULATION_OF_FGFR1_SIGNALING	1	1	0	33	12	13310	1	1	0	33	5	13314	1	1	0	33	7	13314	NA	NA	NA
crypt 0.1 Day8	REACTOME_NEGATIVE_REGULATION_OF_FGFR2_SIGNALING	1	1	0	34	12	13309	1	1	0	34	5	13313	1	1	0	34	7	13313	NA	NA	NA
crypt 0.1 Day8	REACTOME_NEGATIVE_REGULATION_OF_FGFR3_SIGNALING	1	1	0	29	12	13314	1	1	0	29	5	13318	1	1	0	29	7	13318	NA	NA	NA
crypt 0.1 Day8	REACTOME_NEGATIVE_REGULATION_OF_FGFR4_SIGNALING	1	1	0	31	12	13312	1	1	0	31	5	13316	1	1	0	31	7	13316	NA	NA	NA
crypt 0.1 Day8	REACTOME_NEGATIVE_REGULATION_OF_FLT3	1	1	0	15	12	13328	1	1	0	15	5	13332	1	1	0	15	7	13332	NA	NA	NA
crypt 0.1 Day8	REACTOME_NEGATIVE_REGULATION_OF_MAPK_PATHWAY	1	1	0	43	12	13300	1	1	0	43	5	13304	1	1	0	43	7	13304	NA	NA	NA
crypt 0.1 Day8	REACTOME_NEGATIVE_REGULATION_OF_MET_ACTIVITY	1	1	0	21	12	13322	1	1	0	21	5	13326	1	1	0	21	7	13326	NA	NA	NA
crypt 0.1 Day8	REACTOME_NEGATIVE_REGULATION_OF_NMDA_RECEPTOR_MEDIATED_NEURONAL_TRANSMISSION	1	1	0	21	12	13322	1	1	0	21	5	13326	1	1	0	21	7	13326	NA	NA	NA
crypt 0.1 Day8	REACTOME_NEGATIVE_REGULATION_OF_NOTCH4_SIGNALING	1	1	0	54	12	13289	1	1	0	54	5	13293	1	1	0	54	7	13293	NA	NA	NA
crypt 0.1 Day8	REACTOME_NEGATIVE_REGULATION_OF_TCF_DEPENDENT_SIGNALING_BY_DVL_INTERACTING_PROTEINS	1	1	0	5	12	13338	1	1	0	5	5	13342	1	1	0	5	7	13342	NA	NA	NA
crypt 0.1 Day8	REACTOME_NEGATIVE_REGULATION_OF_TCF_DEPENDENT_SIGNALING_BY_WNT_LIGAND_ANTAGONISTS	1	1	0	15	12	13328	1	1	0	15	5	13332	1	1	0	15	7	13332	NA	NA	NA
crypt 0.1 Day8	REACTOME_NEGATIVE_REGULATION_OF_THE_PI3K_AKT_NETWORK	1	1	0	113	12	13230	1	1	0	113	5	13234	1	1	0	113	7	13234	NA	NA	NA
crypt 0.1 Day8	REACTOME_NEGATIVE_REGULATORS_OF_DDX58_IFIH1_SIGNALING	1	1	0	34	12	13309	1	1	0	34	5	13313	1	1	0	34	7	13313	NA	NA	NA
crypt 0.1 Day8	REACTOME_NEPHRIN_FAMILY_INTERACTIONS	1	1	0	23	12	13320	1	1	0	23	5	13324	1	1	0	23	7	13324	NA	NA	NA
crypt 0.1 Day8	REACTOME_NETRIN_1_SIGNALING	1	1	0	50	12	13293	1	1	0	50	5	13297	1	1	0	50	7	13297	NA	NA	NA
crypt 0.1 Day8	REACTOME_NETRIN_MEDIATED_REPULSION_SIGNALS	1	1	0	8	12	13335	1	1	0	8	5	13339	1	1	0	8	7	13339	NA	NA	NA
crypt 0.1 Day8	REACTOME_NEUREXINS_AND_NEUROLIGINS	1	1	0	56	12	13287	1	1	0	56	5	13291	1	1	0	56	7	13291	NA	NA	NA
crypt 0.1 Day8	REACTOME_NEUROFASCIN_INTERACTIONS	1	1	0	7	12	13336	1	1	0	7	5	13340	1	1	0	7	7	13340	NA	NA	NA
crypt 0.1 Day8	REACTOME_NEURONAL_SYSTEM	1	1	0	410	12	12933	1	1	0	410	5	12937	1	1	0	410	7	12937	NA	NA	NA
crypt 0.1 Day8	REACTOME_NEUROTOXICITY_OF_CLOSTRIDIUM_TOXINS	1	1	0	10	12	13333	1	1	0	10	5	13337	1	1	0	10	7	13337	NA	NA	NA
crypt 0.1 Day8	REACTOME_NEUROTRANSMITTER_CLEARANCE	1	1	0	10	12	13333	1	1	0	10	5	13337	1	1	0	10	7	13337	NA	NA	NA
crypt 0.1 Day8	REACTOME_NEUROTRANSMITTER_RECEPTORS_AND_POSTSYNAPTIC_SIGNAL_TRANSMISSION	1	1	0	205	12	13138	1	1	0	205	5	13142	1	1	0	205	7	13142	NA	NA	NA
crypt 0.1 Day8	REACTOME_NEUROTRANSMITTER_RELEASE_CYCLE	1	1	0	51	12	13292	1	1	0	51	5	13296	1	1	0	51	7	13296	NA	NA	NA
crypt 0.1 Day8	REACTOME_NEUTROPHIL_DEGRANULATION	1	1	0	479	12	12864	1	1	0	479	5	12868	1	1	0	479	7	12868	NA	NA	NA
crypt 0.1 Day8	REACTOME_NF_KB_ACTIVATION_THROUGH_FADD_RIP_1_PATHWAY_MEDIATED_BY_CASPASE_8_AND_10	1	1	0	12	12	13331	1	1	0	12	5	13335	1	1	0	12	7	13335	NA	NA	NA
crypt 0.1 Day8	REACTOME_NF_KB_IS_ACTIVATED_AND_SIGNALS_SURVIVAL	1	1	0	13	12	13330	1	1	0	13	5	13334	1	1	0	13	7	13334	NA	NA	NA
crypt 0.1 Day8	REACTOME_NGF_INDEPENDANT_TRKA_ACTIVATION	1	1	0	5	12	13338	1	1	0	5	5	13342	1	1	0	5	7	13342	NA	NA	NA
crypt 0.1 Day8	REACTOME_NGF_STIMULATED_TRANSCRIPTION	1	1	0	39	12	13304	1	1	0	39	5	13308	1	1	0	39	7	13308	NA	NA	NA
crypt 0.1 Day8	REACTOME_NITRIC_OXIDE_STIMULATES_GUANYLATE_CYCLASE	1	1	0	22	12	13321	1	1	0	22	5	13325	1	1	0	22	7	13325	NA	NA	NA
crypt 0.1 Day8	REACTOME_NOD1_2_SIGNALING_PATHWAY	1	1	0	36	12	13307	1	1	0	36	5	13311	1	1	0	36	7	13311	NA	NA	NA
crypt 0.1 Day8	REACTOME_NONCANONICAL_ACTIVATION_OF_NOTCH3	1	1	0	8	12	13335	1	1	0	8	5	13339	1	1	0	8	7	13339	NA	NA	NA
crypt 0.1 Day8	REACTOME_NONHOMOLOGOUS_END_JOINING_NHEJ	1	1	0	69	12	13274	1	1	0	69	5	13278	1	1	0	69	7	13278	NA	NA	NA
crypt 0.1 Day8	REACTOME_NONSENSE_MEDIATED_DECAY_NMD	1	1	0	116	12	13227	1	1	0	116	5	13231	1	1	0	116	7	13231	NA	NA	NA
crypt 0.1 Day8	REACTOME_NON_INTEGRIN_MEMBRANE_ECM_INTERACTIONS	1	1	0	59	12	13284	1	1	0	59	5	13288	1	1	0	59	7	13288	NA	NA	NA
crypt 0.1 Day8	REACTOME_NOREPINEPHRINE_NEUROTRANSMITTER_RELEASE_CYCLE	1	1	0	18	12	13325	1	1	0	18	5	13329	1	1	0	18	7	13329	NA	NA	NA
crypt 0.1 Day8	REACTOME_NOSTRIN_MEDIATED_ENOS_TRAFFICKING	1	1	0	5	12	13338	1	1	0	5	5	13342	1	1	0	5	7	13342	NA	NA	NA
crypt 0.1 Day8	REACTOME_NOTCH1_INTRACELLULAR_DOMAIN_REGULATES_TRANSCRIPTION	1	1	0	48	12	13295	1	1	0	48	5	13299	1	1	0	48	7	13299	NA	NA	NA
crypt 0.1 Day8	REACTOME_NOTCH2_ACTIVATION_AND_TRANSMISSION_OF_SIGNAL_TO_THE_NUCLEUS	1	1	0	22	12	13321	1	1	0	22	5	13325	1	1	0	22	7	13325	NA	NA	NA
crypt 0.1 Day8	REACTOME_NOTCH2_INTRACELLULAR_DOMAIN_REGULATES_TRANSCRIPTION	1	1	0	12	12	13331	1	1	0	12	5	13335	1	1	0	12	7	13335	NA	NA	NA
crypt 0.1 Day8	REACTOME_NOTCH3_ACTIVATION_AND_TRANSMISSION_OF_SIGNAL_TO_THE_NUCLEUS	1	1	0	25	12	13318	1	1	0	25	5	13322	1	1	0	25	7	13322	NA	NA	NA
crypt 0.1 Day8	REACTOME_NOTCH3_INTRACELLULAR_DOMAIN_REGULATES_TRANSCRIPTION	1	1	0	25	12	13318	1	1	0	25	5	13322	1	1	0	25	7	13322	NA	NA	NA
crypt 0.1 Day8	REACTOME_NOTCH4_ACTIVATION_AND_TRANSMISSION_OF_SIGNAL_TO_THE_NUCLEUS	1	1	0	11	12	13332	1	1	0	11	5	13336	1	1	0	11	7	13336	NA	NA	NA
crypt 0.1 Day8	REACTOME_NOTCH4_INTRACELLULAR_DOMAIN_REGULATES_TRANSCRIPTION	1	1	0	20	12	13323	1	1	0	20	5	13327	1	1	0	20	7	13327	NA	NA	NA
crypt 0.1 Day8	REACTOME_NOTCH_HLH_TRANSCRIPTION_PATHWAY	1	1	0	28	12	13315	1	1	0	28	5	13319	1	1	0	28	7	13319	NA	NA	NA
crypt 0.1 Day8	REACTOME_NR1H2_AND_NR1H3_MEDIATED_SIGNALING	1	1	0	47	12	13296	1	1	0	47	5	13300	1	1	0	47	7	13300	NA	NA	NA
crypt 0.1 Day8	REACTOME_NR1H2_NR1H3_REGULATE_GENE_EXPRESSION_LINKED_TO_GLUCONEOGENESIS	1	1	0	5	12	13338	1	1	0	5	5	13342	1	1	0	5	7	13342	NA	NA	NA
crypt 0.1 Day8	REACTOME_NR1H2_NR1H3_REGULATE_GENE_EXPRESSION_LINKED_TO_LIPOGENESIS	1	1	0	9	12	13334	1	1	0	9	5	13338	1	1	0	9	7	13338	NA	NA	NA
crypt 0.1 Day8	REACTOME_NR1H2_NR1H3_REGULATE_GENE_EXPRESSION_LINKED_TO_TRIGLYCERIDE_LIPOLYSIS_IN_ADIPOSE	1	1	0	5	12	13338	1	1	0	5	5	13342	1	1	0	5	7	13342	NA	NA	NA
crypt 0.1 Day8	REACTOME_NR1H2_NR1H3_REGULATE_GENE_EXPRESSION_TO_CONTROL_BILE_ACID_HOMEOSTASIS	1	1	0	9	12	13334	1	1	0	9	5	13338	1	1	0	9	7	13338	NA	NA	NA
crypt 0.1 Day8	REACTOME_NR1H2_NR1H3_REGULATE_GENE_EXPRESSION_TO_LIMIT_CHOLESTEROL_UPTAKE	1	1	0	5	12	13338	1	1	0	5	5	13342	1	1	0	5	7	13342	NA	NA	NA
crypt 0.1 Day8	REACTOME_NR1H3_NR1H2_REGULATE_GENE_EXPRESSION_LINKED_TO_CHOLESTEROL_TRANSPORT_AND_EFFLUX	1	1	0	37	12	13306	1	1	0	37	5	13310	1	1	0	37	7	13310	NA	NA	NA
crypt 0.1 Day8	REACTOME_NRCAM_INTERACTIONS	1	1	0	7	12	13336	1	1	0	7	5	13340	1	1	0	7	7	13340	NA	NA	NA
crypt 0.1 Day8	REACTOME_NRIF_SIGNALS_CELL_DEATH_FROM_THE_NUCLEUS	1	1	0	16	12	13327	1	1	0	16	5	13331	1	1	0	16	7	13331	NA	NA	NA
crypt 0.1 Day8	REACTOME_NS1_MEDIATED_EFFECTS_ON_HOST_PATHWAYS	1	1	0	41	12	13302	1	1	0	41	5	13306	1	1	0	41	7	13306	NA	NA	NA
crypt 0.1 Day8	REACTOME_NTRK2_ACTIVATES_RAC1	1	1	0	5	12	13338	1	1	0	5	5	13342	1	1	0	5	7	13342	NA	NA	NA
crypt 0.1 Day8	REACTOME_NUCLEAR_ENVELOPE_BREAKDOWN	1	1	0	53	12	13290	1	1	0	53	5	13294	1	1	0	53	7	13294	NA	NA	NA
crypt 0.1 Day8	REACTOME_NUCLEAR_ENVELOPE_NE_REASSEMBLY	1	1	0	76	12	13267	1	1	0	76	5	13271	1	1	0	76	7	13271	NA	NA	NA
crypt 0.1 Day8	REACTOME_NUCLEAR_EVENTS_KINASE_AND_TRANSCRIPTION_FACTOR_ACTIVATION	1	1	0	61	12	13282	1	1	0	61	5	13286	1	1	0	61	7	13286	NA	NA	NA
crypt 0.1 Day8	REACTOME_NUCLEAR_IMPORT_OF_REV_PROTEIN	1	1	0	34	12	13309	1	1	0	34	5	13313	1	1	0	34	7	13313	NA	NA	NA
crypt 0.1 Day8	REACTOME_NUCLEAR_PORE_COMPLEX_NPC_DISASSEMBLY	1	1	0	36	12	13307	1	1	0	36	5	13311	1	1	0	36	7	13311	NA	NA	NA
crypt 0.1 Day8	REACTOME_NUCLEAR_SIGNALING_BY_ERBB4	1	1	0	32	12	13311	1	1	0	32	5	13315	1	1	0	32	7	13315	NA	NA	NA
crypt 0.1 Day8	REACTOME_NUCLEOBASE_BIOSYNTHESIS	1	1	0	15	12	13328	1	1	0	15	5	13332	1	1	0	15	7	13332	NA	NA	NA
crypt 0.1 Day8	REACTOME_NUCLEOBASE_CATABOLISM	1	1	0	35	12	13308	1	1	0	35	5	13312	1	1	0	35	7	13312	NA	NA	NA
crypt 0.1 Day8	REACTOME_NUCLEOTIDE_BINDING_DOMAIN_LEUCINE_RICH_REPEAT_CONTAINING_RECEPTOR_NLR_SIGNALING_PATHWAYS	1	1	0	56	12	13287	1	1	0	56	5	13291	1	1	0	56	7	13291	NA	NA	NA
crypt 0.1 Day8	REACTOME_NUCLEOTIDE_EXCISION_REPAIR	1	1	0	110	12	13233	1	1	0	110	5	13237	1	1	0	110	7	13237	NA	NA	NA
crypt 0.1 Day8	REACTOME_NUCLEOTIDE_LIKE_PURINERGIC_RECEPTORS	1	1	0	16	12	13327	1	1	0	16	5	13331	1	1	0	16	7	13331	NA	NA	NA
crypt 0.1 Day8	REACTOME_NUCLEOTIDE_SALVAGE	1	1	0	23	12	13320	1	1	0	23	5	13324	1	1	0	23	7	13324	NA	NA	NA
crypt 0.1 Day8	REACTOME_N_GLYCAN_ANTENNAE_ELONGATION	1	1	0	15	12	13328	1	1	0	15	5	13332	1	1	0	15	7	13332	NA	NA	NA
crypt 0.1 Day8	REACTOME_N_GLYCAN_ANTENNAE_ELONGATION_IN_THE_MEDIAL_TRANS_GOLGI	1	1	0	26	12	13317	1	1	0	26	5	13321	1	1	0	26	7	13321	NA	NA	NA
crypt 0.1 Day8	REACTOME_N_GLYCAN_TRIMMING_AND_ELONGATION_IN_THE_CIS_GOLGI	1	1	0	5	12	13338	1	1	0	5	5	13342	1	1	0	5	7	13342	NA	NA	NA
crypt 0.1 Day8	REACTOME_N_GLYCAN_TRIMMING_IN_THE_ER_AND_CALNEXIN_CALRETICULIN_CYCLE	1	1	0	35	12	13308	1	1	0	35	5	13312	1	1	0	35	7	13312	NA	NA	NA
crypt 0.1 Day8	REACTOME_OAS_ANTIVIRAL_RESPONSE	1	1	0	9	12	13334	1	1	0	9	5	13338	1	1	0	9	7	13338	NA	NA	NA
crypt 0.1 Day8	REACTOME_OLFACTORY_SIGNALING_PATHWAY	1	1	0	400	12	12943	1	1	0	400	5	12947	1	1	0	400	7	12947	NA	NA	NA
crypt 0.1 Day8	REACTOME_ONCOGENE_INDUCED_SENESCENCE	1	1	0	35	12	13308	1	1	0	35	5	13312	1	1	0	35	7	13312	NA	NA	NA
crypt 0.1 Day8	REACTOME_ONCOGENIC_MAPK_SIGNALING	1	1	0	82	12	13261	1	1	0	82	5	13265	1	1	0	82	7	13265	NA	NA	NA
crypt 0.1 Day8	REACTOME_OPIOID_SIGNALLING	1	1	0	90	12	13253	1	1	0	90	5	13257	1	1	0	90	7	13257	NA	NA	NA
crypt 0.1 Day8	REACTOME_OPSINS	1	1	0	9	12	13334	1	1	0	9	5	13338	1	1	0	9	7	13338	NA	NA	NA
crypt 0.1 Day8	REACTOME_ORC1_REMOVAL_FROM_CHROMATIN	1	1	0	71	12	13272	1	1	0	71	5	13276	1	1	0	71	7	13276	NA	NA	NA
crypt 0.1 Day8	REACTOME_OREXIN_AND_NEUROPEPTIDES_FF_AND_QRFP_BIND_TO_THEIR_RESPECTIVE_RECEPTORS	1	1	0	8	12	13335	1	1	0	8	5	13339	1	1	0	8	7	13339	NA	NA	NA
crypt 0.1 Day8	REACTOME_ORGANELLE_BIOGENESIS_AND_MAINTENANCE	1	1	0	296	12	13047	1	1	0	296	5	13051	1	1	0	296	7	13051	NA	NA	NA
crypt 0.1 Day8	REACTOME_ORGANIC_ANION_TRANSPORT	1	1	0	5	12	13338	1	1	0	5	5	13342	1	1	0	5	7	13342	NA	NA	NA
crypt 0.1 Day8	REACTOME_ORGANIC_CATION_ANION_ZWITTERION_TRANSPORT	1	1	0	15	12	13328	1	1	0	15	5	13332	1	1	0	15	7	13332	NA	NA	NA
crypt 0.1 Day8	REACTOME_ORGANIC_CATION_TRANSPORT	1	1	0	10	12	13333	1	1	0	10	5	13337	1	1	0	10	7	13337	NA	NA	NA
crypt 0.1 Day8	REACTOME_OTHER_INTERLEUKIN_SIGNALING	1	1	0	24	12	13319	1	1	0	24	5	13323	1	1	0	24	7	13323	NA	NA	NA
crypt 0.1 Day8	REACTOME_OTHER_SEMAPHORIN_INTERACTIONS	1	1	0	19	12	13324	1	1	0	19	5	13328	1	1	0	19	7	13328	NA	NA	NA
crypt 0.1 Day8	REACTOME_OVARIAN_TUMOR_DOMAIN_PROTEASES	1	1	0	38	12	13305	1	1	0	38	5	13309	1	1	0	38	7	13309	NA	NA	NA
crypt 0.1 Day8	REACTOME_OXIDATIVE_STRESS_INDUCED_SENESCENCE	1	1	0	126	12	13217	1	1	0	126	5	13221	1	1	0	126	7	13221	NA	NA	NA
crypt 0.1 Day8	REACTOME_O_GLYCOSYLATION_OF_TSR_DOMAIN_CONTAINING_PROTEINS	1	1	0	39	12	13304	1	1	0	39	5	13308	1	1	0	39	7	13308	NA	NA	NA
crypt 0.1 Day8	REACTOME_O_LINKED_GLYCOSYLATION	1	1	0	111	12	13232	1	1	0	111	5	13236	1	1	0	111	7	13236	NA	NA	NA
crypt 0.1 Day8	REACTOME_O_LINKED_GLYCOSYLATION_OF_MUCINS	1	1	0	62	12	13281	1	1	0	62	5	13285	1	1	0	62	7	13285	NA	NA	NA
crypt 0.1 Day8	REACTOME_P130CAS_LINKAGE_TO_MAPK_SIGNALING_FOR_INTEGRINS	1	1	0	15	12	13328	1	1	0	15	5	13332	1	1	0	15	7	13332	NA	NA	NA
crypt 0.1 Day8	REACTOME_P2Y_RECEPTORS	1	1	0	12	12	13331	1	1	0	12	5	13335	1	1	0	12	7	13335	NA	NA	NA
crypt 0.1 Day8	REACTOME_P38MAPK_EVENTS	1	1	0	13	12	13330	1	1	0	13	5	13334	1	1	0	13	7	13334	NA	NA	NA
crypt 0.1 Day8	REACTOME_P75NTR_NEGATIVELY_REGULATES_CELL_CYCLE_VIA_SC1	1	1	0	6	12	13337	1	1	0	6	5	13341	1	1	0	6	7	13341	NA	NA	NA
crypt 0.1 Day8	REACTOME_P75NTR_RECRUITS_SIGNALLING_COMPLEXES	1	1	0	13	12	13330	1	1	0	13	5	13334	1	1	0	13	7	13334	NA	NA	NA
crypt 0.1 Day8	REACTOME_P75NTR_REGULATES_AXONOGENESIS	1	1	0	10	12	13333	1	1	0	10	5	13337	1	1	0	10	7	13337	NA	NA	NA
crypt 0.1 Day8	REACTOME_P75NTR_SIGNALS_VIA_NF_KB	1	1	0	16	12	13327	1	1	0	16	5	13331	1	1	0	16	7	13331	NA	NA	NA
crypt 0.1 Day8	REACTOME_PARASITE_INFECTION	1	1	0	116	12	13227	1	1	0	116	5	13231	1	1	0	116	7	13231	NA	NA	NA
crypt 0.1 Day8	REACTOME_PASSIVE_TRANSPORT_BY_AQUAPORINS	1	1	0	13	12	13330	1	1	0	13	5	13334	1	1	0	13	7	13334	NA	NA	NA
crypt 0.1 Day8	REACTOME_PCNA_DEPENDENT_LONG_PATCH_BASE_EXCISION_REPAIR	1	1	0	21	12	13322	1	1	0	21	5	13326	1	1	0	21	7	13326	NA	NA	NA
crypt 0.1 Day8	REACTOME_PCP_CE_PATHWAY	1	1	0	92	12	13251	1	1	0	92	5	13255	1	1	0	92	7	13255	NA	NA	NA
crypt 0.1 Day8	REACTOME_PD_1_SIGNALING	1	1	0	28	12	13315	1	1	0	28	5	13319	1	1	0	28	7	13319	NA	NA	NA
crypt 0.1 Day8	REACTOME_PECAM1_INTERACTIONS	1	1	0	12	12	13331	1	1	0	12	5	13335	1	1	0	12	7	13335	NA	NA	NA
crypt 0.1 Day8	REACTOME_PENTOSE_PHOSPHATE_PATHWAY	1	1	0	15	12	13328	1	1	0	15	5	13332	1	1	0	15	7	13332	NA	NA	NA
crypt 0.1 Day8	REACTOME_PEPTIDE_HORMONE_BIOSYNTHESIS	1	1	0	14	12	13329	1	1	0	14	5	13333	1	1	0	14	7	13333	NA	NA	NA
crypt 0.1 Day8	REACTOME_PEPTIDE_HORMONE_METABOLISM	1	1	0	90	12	13253	1	1	0	90	5	13257	1	1	0	90	7	13257	NA	NA	NA
crypt 0.1 Day8	REACTOME_PERK_REGULATES_GENE_EXPRESSION	1	1	0	32	12	13311	1	1	0	32	5	13315	1	1	0	32	7	13315	NA	NA	NA
crypt 0.1 Day8	REACTOME_PEROXISOMAL_LIPID_METABOLISM	1	1	0	29	12	13314	1	1	0	29	5	13318	1	1	0	29	7	13318	NA	NA	NA
crypt 0.1 Day8	REACTOME_PEROXISOMAL_PROTEIN_IMPORT	1	1	0	63	12	13280	1	1	0	63	5	13284	1	1	0	63	7	13284	NA	NA	NA
crypt 0.1 Day8	REACTOME_PEXOPHAGY	1	1	0	11	12	13332	1	1	0	11	5	13336	1	1	0	11	7	13336	NA	NA	NA
crypt 0.1 Day8	REACTOME_PHASE_0_RAPID_DEPOLARISATION	1	1	0	32	12	13311	1	1	0	32	5	13315	1	1	0	32	7	13315	NA	NA	NA
crypt 0.1 Day8	REACTOME_PHASE_1_INACTIVATION_OF_FAST_NA_CHANNELS	1	1	0	7	12	13336	1	1	0	7	5	13340	1	1	0	7	7	13340	NA	NA	NA
crypt 0.1 Day8	REACTOME_PHASE_2_PLATEAU_PHASE	1	1	0	15	12	13328	1	1	0	15	5	13332	1	1	0	15	7	13332	NA	NA	NA
crypt 0.1 Day8	REACTOME_PHASE_3_RAPID_REPOLARISATION	1	1	0	8	12	13335	1	1	0	8	5	13339	1	1	0	8	7	13339	NA	NA	NA
crypt 0.1 Day8	REACTOME_PHASE_4_RESTING_MEMBRANE_POTENTIAL	1	1	0	19	12	13324	1	1	0	19	5	13328	1	1	0	19	7	13328	NA	NA	NA
crypt 0.1 Day8	REACTOME_PHASE_II_CONJUGATION_OF_COMPOUNDS	1	1	0	109	12	13234	1	1	0	109	5	13238	1	1	0	109	7	13238	NA	NA	NA
crypt 0.1 Day8	REACTOME_PHASE_I_FUNCTIONALIZATION_OF_COMPOUNDS	1	1	0	106	12	13237	1	1	0	106	5	13241	1	1	0	106	7	13241	NA	NA	NA
crypt 0.1 Day8	REACTOME_PHENYLALANINE_AND_TYROSINE_METABOLISM	1	1	0	11	12	13332	1	1	0	11	5	13336	1	1	0	11	7	13336	NA	NA	NA
crypt 0.1 Day8	REACTOME_PHENYLALANINE_METABOLISM	1	1	0	6	12	13337	1	1	0	6	5	13341	1	1	0	6	7	13341	NA	NA	NA
crypt 0.1 Day8	REACTOME_PHOSPHATE_BOND_HYDROLYSIS_BY_NTPDASE_PROTEINS	1	1	0	8	12	13335	1	1	0	8	5	13339	1	1	0	8	7	13339	NA	NA	NA
crypt 0.1 Day8	REACTOME_PHOSPHATE_BOND_HYDROLYSIS_BY_NUDT_PROTEINS	1	1	0	7	12	13336	1	1	0	7	5	13340	1	1	0	7	7	13340	NA	NA	NA
crypt 0.1 Day8	REACTOME_PHOSPHOLIPASE_C_MEDIATED_CASCADE_FGFR2	1	1	0	18	12	13325	1	1	0	18	5	13329	1	1	0	18	7	13329	NA	NA	NA
crypt 0.1 Day8	REACTOME_PHOSPHOLIPASE_C_MEDIATED_CASCADE_FGFR4	1	1	0	15	12	13328	1	1	0	15	5	13332	1	1	0	15	7	13332	NA	NA	NA
crypt 0.1 Day8	REACTOME_PHOSPHORYLATION_OF_EMI1	1	1	0	6	12	13337	1	1	0	6	5	13341	1	1	0	6	7	13341	NA	NA	NA
crypt 0.1 Day8	REACTOME_PHOSPHORYLATION_OF_THE_APC_C	1	1	0	20	12	13323	1	1	0	20	5	13327	1	1	0	20	7	13327	NA	NA	NA
crypt 0.1 Day8	REACTOME_PHYSIOLOGICAL_FACTORS	1	1	0	12	12	13331	1	1	0	12	5	13335	1	1	0	12	7	13335	NA	NA	NA
crypt 0.1 Day8	REACTOME_PI3K_AKT_ACTIVATION	1	1	0	9	12	13334	1	1	0	9	5	13338	1	1	0	9	7	13338	NA	NA	NA
crypt 0.1 Day8	REACTOME_PI3K_AKT_SIGNALING_IN_CANCER	1	1	0	105	12	13238	1	1	0	105	5	13242	1	1	0	105	7	13242	NA	NA	NA
crypt 0.1 Day8	REACTOME_PI3K_EVENTS_IN_ERBB2_SIGNALING	1	1	0	16	12	13327	1	1	0	16	5	13331	1	1	0	16	7	13331	NA	NA	NA
crypt 0.1 Day8	REACTOME_PI3K_EVENTS_IN_ERBB4_SIGNALING	1	1	0	10	12	13333	1	1	0	10	5	13337	1	1	0	10	7	13337	NA	NA	NA
crypt 0.1 Day8	REACTOME_PI5P_REGULATES_TP53_ACETYLATION	1	1	0	9	12	13334	1	1	0	9	5	13338	1	1	0	9	7	13338	NA	NA	NA
crypt 0.1 Day8	REACTOME_PINK1_PRKN_MEDIATED_MITOPHAGY	1	1	0	22	12	13321	1	1	0	22	5	13325	1	1	0	22	7	13325	NA	NA	NA
crypt 0.1 Day8	REACTOME_PIWI_INTERACTING_RNA_PIRNA_BIOGENESIS	1	1	0	29	12	13314	1	1	0	29	5	13318	1	1	0	29	7	13318	NA	NA	NA
crypt 0.1 Day8	REACTOME_PI_3K_CASCADE_FGFR1	1	1	0	21	12	13322	1	1	0	21	5	13326	1	1	0	21	7	13326	NA	NA	NA
crypt 0.1 Day8	REACTOME_PI_3K_CASCADE_FGFR2	1	1	0	23	12	13320	1	1	0	23	5	13324	1	1	0	23	7	13324	NA	NA	NA
crypt 0.1 Day8	REACTOME_PI_3K_CASCADE_FGFR3	1	1	0	18	12	13325	1	1	0	18	5	13329	1	1	0	18	7	13329	NA	NA	NA
crypt 0.1 Day8	REACTOME_PI_3K_CASCADE_FGFR4	1	1	0	20	12	13323	1	1	0	20	5	13327	1	1	0	20	7	13327	NA	NA	NA
crypt 0.1 Day8	REACTOME_PKA_ACTIVATION_IN_GLUCAGON_SIGNALLING	1	1	0	17	12	13326	1	1	0	17	5	13330	1	1	0	17	7	13330	NA	NA	NA
crypt 0.1 Day8	REACTOME_PKA_MEDIATED_PHOSPHORYLATION_OF_CREB	1	1	0	20	12	13323	1	1	0	20	5	13327	1	1	0	20	7	13327	NA	NA	NA
crypt 0.1 Day8	REACTOME_PKA_MEDIATED_PHOSPHORYLATION_OF_KEY_METABOLIC_FACTORS	1	1	0	5	12	13338	1	1	0	5	5	13342	1	1	0	5	7	13342	NA	NA	NA
crypt 0.1 Day8	REACTOME_PKMTS_METHYLATE_HISTONE_LYSINES	1	1	0	71	12	13272	1	1	0	71	5	13276	1	1	0	71	7	13276	NA	NA	NA
crypt 0.1 Day8	REACTOME_PLASMA_LIPOPROTEIN_ASSEMBLY	1	1	0	19	12	13324	1	1	0	19	5	13328	1	1	0	19	7	13328	NA	NA	NA
crypt 0.1 Day8	REACTOME_PLASMA_LIPOPROTEIN_ASSEMBLY_REMODELING_AND_CLEARANCE	1	1	0	71	12	13272	1	1	0	71	5	13276	1	1	0	71	7	13276	NA	NA	NA
crypt 0.1 Day8	REACTOME_PLASMA_LIPOPROTEIN_CLEARANCE	1	1	0	33	12	13310	1	1	0	33	5	13314	1	1	0	33	7	13314	NA	NA	NA
crypt 0.1 Day8	REACTOME_PLASMA_LIPOPROTEIN_REMODELING	1	1	0	32	12	13311	1	1	0	32	5	13315	1	1	0	32	7	13315	NA	NA	NA
crypt 0.1 Day8	REACTOME_PLATELET_ADHESION_TO_EXPOSED_COLLAGEN	1	1	0	15	12	13328	1	1	0	15	5	13332	1	1	0	15	7	13332	NA	NA	NA
crypt 0.1 Day8	REACTOME_PLATELET_CALCIUM_HOMEOSTASIS	1	1	0	28	12	13315	1	1	0	28	5	13319	1	1	0	28	7	13319	NA	NA	NA
crypt 0.1 Day8	REACTOME_PLATELET_HOMEOSTASIS	1	1	0	86	12	13257	1	1	0	86	5	13261	1	1	0	86	7	13261	NA	NA	NA
crypt 0.1 Day8	REACTOME_PLATELET_SENSITIZATION_BY_LDL	1	1	0	17	12	13326	1	1	0	17	5	13330	1	1	0	17	7	13330	NA	NA	NA
crypt 0.1 Day8	REACTOME_POLB_DEPENDENT_LONG_PATCH_BASE_EXCISION_REPAIR	1	1	0	8	12	13335	1	1	0	8	5	13339	1	1	0	8	7	13339	NA	NA	NA
crypt 0.1 Day8	REACTOME_POLO_LIKE_KINASE_MEDIATED_EVENTS	1	1	0	16	12	13327	1	1	0	16	5	13331	1	1	0	16	7	13331	NA	NA	NA
crypt 0.1 Day8	REACTOME_POLYMERASE_SWITCHING	1	1	0	14	12	13329	1	1	0	14	5	13333	1	1	0	14	7	13333	NA	NA	NA
crypt 0.1 Day8	REACTOME_POLYMERASE_SWITCHING_ON_THE_C_STRAND_OF_THE_TELOMERE	1	1	0	26	12	13317	1	1	0	26	5	13321	1	1	0	26	7	13321	NA	NA	NA
crypt 0.1 Day8	REACTOME_POSITIVE_EPIGENETIC_REGULATION_OF_RRNA_EXPRESSION	1	1	0	106	12	13237	1	1	0	106	5	13241	1	1	0	106	7	13241	NA	NA	NA
crypt 0.1 Day8	REACTOME_POSTMITOTIC_NUCLEAR_PORE_COMPLEX_NPC_REFORMATION	1	1	0	27	12	13316	1	1	0	27	5	13320	1	1	0	27	7	13320	NA	NA	NA
crypt 0.1 Day8	REACTOME_POST_CHAPERONIN_TUBULIN_FOLDING_PATHWAY	1	1	0	23	12	13320	1	1	0	23	5	13324	1	1	0	23	7	13324	NA	NA	NA
crypt 0.1 Day8	REACTOME_POST_TRANSLATIONAL_MODIFICATION_SYNTHESIS_OF_GPI_ANCHORED_PROTEINS	1	1	0	94	12	13249	1	1	0	94	5	13253	1	1	0	94	7	13253	NA	NA	NA
crypt 0.1 Day8	REACTOME_POTASSIUM_CHANNELS	1	1	0	103	12	13240	1	1	0	103	5	13244	1	1	0	103	7	13244	NA	NA	NA
crypt 0.1 Day8	REACTOME_POTENTIAL_THERAPEUTICS_FOR_SARS	1	1	0	81	12	13262	1	1	0	81	5	13266	1	1	0	81	7	13266	NA	NA	NA
crypt 0.1 Day8	REACTOME_POU5F1_OCT4_SOX2_NANOG_ACTIVATE_GENES_RELATED_TO_PROLIFERATION	1	1	0	13	12	13330	1	1	0	13	5	13334	1	1	0	13	7	13334	NA	NA	NA
crypt 0.1 Day8	REACTOME_POU5F1_OCT4_SOX2_NANOG_REPRESS_GENES_RELATED_TO_DIFFERENTIATION	1	1	0	10	12	13333	1	1	0	10	5	13337	1	1	0	10	7	13337	NA	NA	NA
crypt 0.1 Day8	REACTOME_PP2A_MEDIATED_DEPHOSPHORYLATION_OF_KEY_METABOLIC_FACTORS	1	1	0	7	12	13336	1	1	0	7	5	13340	1	1	0	7	7	13340	NA	NA	NA
crypt 0.1 Day8	REACTOME_PRC2_METHYLATES_HISTONES_AND_DNA	1	1	0	73	12	13270	1	1	0	73	5	13274	1	1	0	73	7	13274	NA	NA	NA
crypt 0.1 Day8	REACTOME_PREGNENOLONE_BIOSYNTHESIS	1	1	0	12	12	13331	1	1	0	12	5	13335	1	1	0	12	7	13335	NA	NA	NA
crypt 0.1 Day8	REACTOME_PRESYNAPTIC_DEPOLARIZATION_AND_CALCIUM_CHANNEL_OPENING	1	1	0	11	12	13332	1	1	0	11	5	13336	1	1	0	11	7	13336	NA	NA	NA
crypt 0.1 Day8	REACTOME_PRESYNAPTIC_FUNCTION_OF_KAINATE_RECEPTORS	1	1	0	21	12	13322	1	1	0	21	5	13326	1	1	0	21	7	13326	NA	NA	NA
crypt 0.1 Day8	REACTOME_PREVENTION_OF_PHAGOSOMAL_LYSOSOMAL_FUSION	1	1	0	9	12	13334	1	1	0	9	5	13338	1	1	0	9	7	13338	NA	NA	NA
crypt 0.1 Day8	REACTOME_PRE_NOTCH_EXPRESSION_AND_PROCESSING	1	1	0	120	12	13223	1	1	0	120	5	13227	1	1	0	120	7	13227	NA	NA	NA
crypt 0.1 Day8	REACTOME_PRE_NOTCH_PROCESSING_IN_GOLGI	1	1	0	18	12	13325	1	1	0	18	5	13329	1	1	0	18	7	13329	NA	NA	NA
crypt 0.1 Day8	REACTOME_PRE_NOTCH_PROCESSING_IN_THE_ENDOPLASMIC_RETICULUM	1	1	0	6	12	13337	1	1	0	6	5	13341	1	1	0	6	7	13341	NA	NA	NA
crypt 0.1 Day8	REACTOME_PROCESSING_AND_ACTIVATION_OF_SUMO	1	1	0	10	12	13333	1	1	0	10	5	13337	1	1	0	10	7	13337	NA	NA	NA
crypt 0.1 Day8	REACTOME_PROCESSING_OF_CAPPED_INTRONLESS_PRE_MRNA	1	1	0	28	12	13315	1	1	0	28	5	13319	1	1	0	28	7	13319	NA	NA	NA
crypt 0.1 Day8	REACTOME_PROCESSING_OF_CAPPED_INTRON_CONTAINING_PRE_MRNA	1	1	0	242	12	13101	1	1	0	242	5	13105	1	1	0	242	7	13105	NA	NA	NA
crypt 0.1 Day8	REACTOME_PROCESSING_OF_DNA_DOUBLE_STRAND_BREAK_ENDS	1	1	0	98	12	13245	1	1	0	98	5	13249	1	1	0	98	7	13249	NA	NA	NA
crypt 0.1 Day8	REACTOME_PROCESSING_OF_INTRONLESS_PRE_MRNAS	1	1	0	19	12	13324	1	1	0	19	5	13328	1	1	0	19	7	13328	NA	NA	NA
crypt 0.1 Day8	REACTOME_PROCESSING_OF_SMDT1	1	1	0	16	12	13327	1	1	0	16	5	13331	1	1	0	16	7	13331	NA	NA	NA
crypt 0.1 Day8	REACTOME_PROCESSIVE_SYNTHESIS_ON_THE_C_STRAND_OF_THE_TELOMERE	1	1	0	19	12	13324	1	1	0	19	5	13328	1	1	0	19	7	13328	NA	NA	NA
crypt 0.1 Day8	REACTOME_PROCESSIVE_SYNTHESIS_ON_THE_LAGGING_STRAND	1	1	0	15	12	13328	1	1	0	15	5	13332	1	1	0	15	7	13332	NA	NA	NA
crypt 0.1 Day8	REACTOME_PROGRAMMED_CELL_DEATH	1	1	0	208	12	13135	1	1	0	208	5	13139	1	1	0	208	7	13139	NA	NA	NA
crypt 0.1 Day8	REACTOME_PROLACTIN_RECEPTOR_SIGNALING	1	1	0	15	12	13328	1	1	0	15	5	13332	1	1	0	15	7	13332	NA	NA	NA
crypt 0.1 Day8	REACTOME_PROLONGED_ERK_ACTIVATION_EVENTS	1	1	0	14	12	13329	1	1	0	14	5	13333	1	1	0	14	7	13333	NA	NA	NA
crypt 0.1 Day8	REACTOME_PROPIONYL_COA_CATABOLISM	1	1	0	5	12	13338	1	1	0	5	5	13342	1	1	0	5	7	13342	NA	NA	NA
crypt 0.1 Day8	REACTOME_PROSTACYCLIN_SIGNALLING_THROUGH_PROSTACYCLIN_RECEPTOR	1	1	0	19	12	13324	1	1	0	19	5	13328	1	1	0	19	7	13328	NA	NA	NA
crypt 0.1 Day8	REACTOME_PROSTANOID_LIGAND_RECEPTORS	1	1	0	9	12	13334	1	1	0	9	5	13338	1	1	0	9	7	13338	NA	NA	NA
crypt 0.1 Day8	REACTOME_PROTEIN_FOLDING	1	1	0	98	12	13245	1	1	0	98	5	13249	1	1	0	98	7	13249	NA	NA	NA
crypt 0.1 Day8	REACTOME_PROTEIN_LOCALIZATION	1	1	0	164	12	13179	1	1	0	164	5	13183	1	1	0	164	7	13183	NA	NA	NA
crypt 0.1 Day8	REACTOME_PROTEIN_METHYLATION	1	1	0	17	12	13326	1	1	0	17	5	13330	1	1	0	17	7	13330	NA	NA	NA
crypt 0.1 Day8	REACTOME_PROTEIN_PROTEIN_INTERACTIONS_AT_SYNAPSES	1	1	0	87	12	13256	1	1	0	87	5	13260	1	1	0	87	7	13260	NA	NA	NA
crypt 0.1 Day8	REACTOME_PROTEIN_REPAIR	1	1	0	6	12	13337	1	1	0	6	5	13341	1	1	0	6	7	13341	NA	NA	NA
crypt 0.1 Day8	REACTOME_PROTEIN_UBIQUITINATION	1	1	0	79	12	13264	1	1	0	79	5	13268	1	1	0	79	7	13268	NA	NA	NA
crypt 0.1 Day8	REACTOME_PROTON_COUPLED_MONOCARBOXYLATE_TRANSPORT	1	1	0	6	12	13337	1	1	0	6	5	13341	1	1	0	6	7	13341	NA	NA	NA
crypt 0.1 Day8	REACTOME_PTEN_REGULATION	1	1	0	139	12	13204	1	1	0	139	5	13208	1	1	0	139	7	13208	NA	NA	NA
crypt 0.1 Day8	REACTOME_PTK6_EXPRESSION	1	1	0	5	12	13338	1	1	0	5	5	13342	1	1	0	5	7	13342	NA	NA	NA
crypt 0.1 Day8	REACTOME_PTK6_PROMOTES_HIF1A_STABILIZATION	1	1	0	6	12	13337	1	1	0	6	5	13341	1	1	0	6	7	13341	NA	NA	NA
crypt 0.1 Day8	REACTOME_PTK6_REGULATES_CELL_CYCLE	1	1	0	6	12	13337	1	1	0	6	5	13341	1	1	0	6	7	13341	NA	NA	NA
crypt 0.1 Day8	REACTOME_PTK6_REGULATES_PROTEINS_INVOLVED_IN_RNA_PROCESSING	1	1	0	5	12	13338	1	1	0	5	5	13342	1	1	0	5	7	13342	NA	NA	NA
crypt 0.1 Day8	REACTOME_PTK6_REGULATES_RHO_GTPASES_RAS_GTPASE_AND_MAP_KINASES	1	1	0	14	12	13329	1	1	0	14	5	13333	1	1	0	14	7	13333	NA	NA	NA
crypt 0.1 Day8	REACTOME_PTK6_REGULATES_RTKS_AND_THEIR_EFFECTORS_AKT1_AND_DOK1	1	1	0	9	12	13334	1	1	0	9	5	13338	1	1	0	9	7	13338	NA	NA	NA
crypt 0.1 Day8	REACTOME_PURINERGIC_SIGNALING_IN_LEISHMANIASIS_INFECTION	1	1	0	26	12	13317	1	1	0	26	5	13321	1	1	0	26	7	13321	NA	NA	NA
crypt 0.1 Day8	REACTOME_PURINE_CATABOLISM	1	1	0	17	12	13326	1	1	0	17	5	13330	1	1	0	17	7	13330	NA	NA	NA
crypt 0.1 Day8	REACTOME_PURINE_RIBONUCLEOSIDE_MONOPHOSPHATE_BIOSYNTHESIS	1	1	0	12	12	13331	1	1	0	12	5	13335	1	1	0	12	7	13335	NA	NA	NA
crypt 0.1 Day8	REACTOME_PURINE_SALVAGE	1	1	0	13	12	13330	1	1	0	13	5	13334	1	1	0	13	7	13334	NA	NA	NA
crypt 0.1 Day8	REACTOME_PYRIMIDINE_CATABOLISM	1	1	0	12	12	13331	1	1	0	12	5	13335	1	1	0	12	7	13335	NA	NA	NA
crypt 0.1 Day8	REACTOME_PYRIMIDINE_SALVAGE	1	1	0	11	12	13332	1	1	0	11	5	13336	1	1	0	11	7	13336	NA	NA	NA
[truncated: 67,578 more rows]
